# Supplementary material for: Plasmodium parasites mount an arrest response to dihydroartemisinin, as revealed by whole transcriptome shotgun sequencing (RNA-seq) and microarray study
Source: BMC Genomics. 2015 Oct 21;16:830. doi: 10.1186/s12864-015-2040-0 (PMC4618149; doi:10.1186/s12864-015-2040-0)
Supplement: Additional file 1: — Microarray data analysis from DHA treatment. Limma results from 1, 2, and 3 h 500 nM DHA treatments in P. falciparum K1 trophozoites. (XLS 2986 kb) [file 12864_2015_2040_MOESM1_ESM.xls]

## Sheet: column headings
Header	Description
OligoID	Unique oligonucleotide probe identifier from Operon oligonucleotide set
GeneID	Gene annotation from PlasmoDB v. 5.4
logFC(DHA/vehicle)	log 2 average normalized fold-change (DHA treated/vehicle solvent control treated)
AveExpr	log 2 average normalized expression 0.5*(DHA treated*vehicle solvent control treated)
t	moderated t-statistic reported by limma
P.Value	uncorrected P-value from t-statistic
BH-adj.P.Val	Benjamini-Hochberg corrected P-value

## Sheet: 1h
OligoID	GeneID	logFC(DHA/vehicle)	AveExpr	t	P.Value	BH-adj.P.Val
pMAL7P1.174_786	MAL7P1.174	1.4469	10.8755	12.1363	7.13459e-09	4.87863e-05
E15771_1	PF08_0126	-1.40847	12.3383	-10.0847	7.59894e-08	0.000188106
D12661_1	PF10_0026	1.34608	9.06487	9.91436	9.40337e-08	0.000188106
pPFL2540w_151	PFL2540w	1.19283	8.92071	9.79016	1.10036e-07	0.000188106
M15752_5	PF13_0253	0.864099	9.77156	9.16667	2.47942e-07	0.000301973
D17715_51	PFD0465w	1.01178	10.3482	9.11703	2.64966e-07	0.000301973
pMAL8P1.52_72	MAL8P1.52	0.921968	9.48641	8.83233	3.89824e-07	0.000380802
Ks513_1	PF11_0328	-1.14058	10.3021	-8.65552	4.9769e-07	0.000383265
M16853_1	PF14_0276	0.829622	9.10534	8.62642	5.18279e-07	0.000383265
oPFL0005	PFL1700c	-0.792274	8.49321	-8.45811	6.56486e-07	0.000383265
N168_12	PF14_0527	0.912879	10.9871	8.4516	6.62555e-07	0.000383265
F9676_1	PF07_0086	-0.825886	12.1766	-8.39695	7.15951e-07	0.000383265
N143_7	PF14_0774	0.889452	9.19959	8.38459	7.28641e-07	0.000383265
M14163_2	PF13_0358	0.761264	11.0368	8.14997	1.02068e-06	0.000490846
B364	PFB0525w	0.895053	11.2954	8.11316	1.07673e-06	0.000490846
oPFC0770	PFC0970w	-0.800688	12.3435	-8.05225	1.17678e-06	0.000492548
I6658_3	PFI0735c	0.747989	11.1704	8.02508	1.22453e-06	0.000492548
D33539_21	PFD0725c	0.919771	8.58676	7.98171	1.30504e-06	0.000495769
A23157_12	PFA0170c	-0.741189	12.6908	-7.872	1.5347e-06	0.000548246
F42803_3	MAL7P1.66	0.719496	10.7578	7.8219	1.65342e-06	0.000548246
N165_10	PF14_0043	-0.907923	10.1787	-7.80973	1.6837e-06	0.000548246
Ks202_6	PF11_0171	0.913121	12.0098	7.71296	1.94634e-06	0.000604958
E17498_2	MAL6P1.93	-0.797562	10.5567	-7.6549	2.1244e-06	0.000625277
M56512_15	PF13_0320	-0.817943	11.0525	-7.62884	2.20985e-06	0.000625277
I17557_1	PF14_0683	-0.925934	11.346	-7.60648	2.28604e-06	0.000625277
Ks565_1	PF11_0204	-1.47007	8.87517	-7.57135	2.41142e-06	0.000634205
oPFG0020	PFI0190w	1.07405	8.81599	8.74599	2.50672e-06	0.00063485
M42506_1	PFL0635c	-0.711893	12.2937	-7.48942	2.73283e-06	0.000635109
F2530_1	MAL6P1.131	-0.709184	11.2264	-7.47011	2.81496e-06	0.000635109
D15909_10	PFD1145c	0.816749	11.574	7.46131	2.85327e-06	0.000635109
D17715_28	PFD0525w	0.987234	9.20059	7.43432	2.97419e-06	0.000635109
N150_33	PF14_0108	-1.23963	8.22687	-7.43415	2.97493e-06	0.000635109
B424	PFB0620w	1.10511	10.3618	7.41479	3.06502e-06	0.000635109
Kn3773_1	PFL1135c	-0.789063	12.2718	-7.37434	3.26266e-06	0.000641345
N131_2	PF14_0128	0.764939	10.3416	7.37038	3.2827e-06	0.000641345
L2_233	PFL0700w	0.887237	10.0884	7.31488	3.57787e-06	0.000679597
Ks83_18	PF11_0445	0.734885	10.4769	7.28369	3.75589e-06	0.00069196
I1175_1	PFI1185c	0.74243	10.7879	7.25955	3.90011e-06	0.00069196
pPFA0435w_939	PFA0435w	0.77102	8.74045	7.24549	3.98677e-06	0.00069196
N138_90	PF14_0308	0.963513	10.4624	7.23579	4.04774e-06	0.00069196
I8243_1	PF13_0234	0.8518	10.1281	7.14682	4.65499e-06	0.00073497
M55888_8	MAL13P1.218	0.836081	10.3534	7.13874	4.71473e-06	0.00073497
D33539_37	PFD0770c	0.85587	11.7217	7.12786	4.79638e-06	0.00073497
Ks82_5	PF11_0450	-0.864748	10.743	-7.11461	4.89791e-06	0.00073497
N168_32	PF14_0519	0.75404	10.8599	7.09129	5.08206e-06	0.00073497
N137_30	PF14_0668	-1.00662	11.1967	-7.3582	5.14239e-06	0.00073497
N150_83	PF14_0083	1.0691	12.1903	7.06286	5.3165e-06	0.00073497
Km1590_2	PFL1960w	-0.647816	11.6297	-7.06195	5.32413e-06	0.00073497
E8314_4	PFE0680w	-0.79605	8.06658	-7.05944	5.34542e-06	0.00073497
A4003_1	PF08_0054	0.910437	12.845	7.05607	5.37416e-06	0.00073497
N139_17	PF14_0752	0.757981	9.59205	7.009	5.79234e-06	0.000759364
N149_10	PF14_0485	0.760368	10.8547	7.00401	5.83868e-06	0.000759364
oPFG0049	PF07_0044	-0.844149	11.7531	-6.99075	5.96359e-06	0.000759364
N175_16	PF14_0148	0.729473	10.4123	6.98728	5.99673e-06	0.000759364
M49138_2	MAL13P1.19	-0.79076	11.1745	-6.95919	6.27242e-06	0.000771497
Ks2565_1	PF11_0241	-0.663635	11.3105	-6.95434	6.32136e-06	0.000771497
Ks510_10	PF11_0381	0.771145	11.1421	6.94361	6.43102e-06	0.000771497
F14111_4	MAL6P1.200	0.894502	10.1222	6.91335	6.75127e-06	0.000784806
F30316_1	PF07_0122	0.817868	10.7147	6.90657	6.82537e-06	0.000784806
oPFL0083	PFL0560c	1.06203	9.71157	6.90105	6.88628e-06	0.000784806
oPFC0763	PFC0180c	0.935183	9.06308	7.45099	7.15721e-06	0.00079675
N150_49	PF14_0103	-0.738664	8.50994	-6.87133	7.22412e-06	0.00079675
F45556_3	PFE1260c	-1.05881	10.6829	-6.84087	7.58859e-06	0.000797075
N132_93	PF14_0364	0.670791	8.23215	6.82656	7.76644e-06	0.000797075
E20424_2	MAL6P1.147	-0.696041	11.2848	-6.82352	7.80477e-06	0.000797075
oPFL0067	PFL2240w	0.873906	10.8894	6.82227	7.82051e-06	0.000797075
oPFG0047	PFE0800w	0.806386	9.64903	6.81674	7.89096e-06	0.000797075
M29079_1	PF13_0021	0.805457	10.9595	6.81187	7.95345e-06	0.000797075
oPFBLOB0138	PFI1575c	0.808019	9.37449	6.79772	8.1383e-06	0.000797075
Ks2508_1	PF10_0047	0.752035	9.80502	7.04443	8.1848e-06	0.000797075
pPFA0575c_95	PFA0575c	0.679488	8.11694	6.78738	8.27615e-06	0.000797075
oPFL0030	PFL2610w	-0.873678	8.24984	-6.75081	8.78358e-06	0.000807928
pMAL13P1.182_635	MAL13P1.182	0.795851	10.0133	6.74358	8.88783e-06	0.000807928
M18924_1	PF13_0166	-0.63672	12.7914	-6.74218	8.90812e-06	0.000807928
Ks225_10	PF11_0469	0.796291	11.8414	6.73925	8.95085e-06	0.000807928
oPFG0034	PFE0675c	0.722968	11.0042	6.73728	8.97961e-06	0.000807928
F16210_1	MAL7P1.145	-0.663434	11.4466	-6.6774	9.9038e-06	0.000879509
A14801_20	PFA0630c	0.665415	11.7167	6.65651	1.02493e-05	0.000882595
I15949_1	MAL7P1.91	-0.782222	11.2139	-6.6476	1.04003e-05	0.000882595
Ks565_2	PF11_0205	0.938971	10.7111	6.64168	1.05022e-05	0.000882595
N134_61	PF14_0610	-0.885985	10.886	-6.63726	1.05788e-05	0.000882595
F52401_1	PF07_0101	-0.784597	9.39582	-6.63654	1.05914e-05	0.000882595
N147_18	PF14_0713	0.688518	10.744	6.6296	1.0713e-05	0.000882595
N143_61	PF14_0178	0.782333	10.4617	6.61467	1.09798e-05	0.000886452
oPFBLOB0076	PFD0025w	0.72966	8.65924	6.61227	1.10233e-05	0.000886452
N159_33	PF14_0060	-0.706654	8.81423	-6.60541	1.11487e-05	0.000886452
oPFL0015	PFL1885c	0.923695	7.75491	6.59249	1.13891e-05	0.000895154
Km2326_6	PF10_0005	0.844461	9.97713	6.57961	1.1634e-05	0.000904016
B568	PFB0910w	-0.689302	11.206	-6.55139	1.21903e-05	0.000920175
D17715_138	PFD0330w	-0.865632	10.3751	-6.54791	1.22609e-05	0.000920175
N150_56	PF14_0099	-0.739363	11.4591	-6.54306	1.23598e-05	0.000920175
J163_8	PF10_0064	-0.796103	11.0286	-6.53637	1.24978e-05	0.000920175
C554	PFC0831w	0.855737	10.1655	6.53555	1.25148e-05	0.000920175
M196_4	MAL13P1.327	0.685199	10.9695	6.51419	1.29667e-05	0.00094326
pMAL13P1.15_12	MAL13P1.15	0.682262	9.39159	6.50264	1.32182e-05	0.000948598
A4732_19	PFA0765c	0.831269	12.2965	6.49746	1.33328e-05	0.000948598
N128_86	PF14_0400	0.758181	10.8581	6.49192	1.34563e-05	0.000948598
I5974_1	PFI0540w	-0.70907	11.4661	-6.48302	1.36573e-05	0.000952942
C257	PFC0400w	1.0596	12.391	6.45659	1.4273e-05	0.000956013
A22429_1	PFA0430c	-1.20453	11.1837	-6.45457	1.43211e-05	0.000956013
D17715_71	PFD0430c	-0.718773	8.59491	-6.45005	1.44298e-05	0.000956013
M38941_9	PF13_0350	0.725567	10.3002	6.44732	1.44956e-05	0.000956013
N128_91	PF14_0396	0.827408	10.01	6.44552	1.45393e-05	0.000956013
pPFI1270w_568	PFI1270w	0.873357	10.6459	6.44278	1.46062e-05	0.000956013
N140_3	PF14_0496	0.671111	10.711	6.43977	1.46799e-05	0.000956013
M29861_1	PF13_0031	0.764825	10.9613	6.42749	1.49846e-05	0.000966647
L2_97	PFL0390c	-0.877878	10.23	-6.41849	1.52122e-05	0.00097216
pPFE1020w_182	PFE1020w	0.636585	9.22731	6.40679	1.55135e-05	0.000982232
D33539_16	PFD0710w	-0.715707	9.68869	-6.39671	1.5778e-05	0.000989815
oPFF72492	MAL6P1.33	0.570394	9.15732	6.37577	1.63428e-05	0.00101593
M45918_8	MAL13P1.21	-0.835994	9.73038	-6.35173	1.70178e-05	0.00104836
J232_6	PF10_0259	0.83534	10.8575	6.32926	1.76748e-05	0.00106397
F6077_1	PFD0760c	-0.840007	11.9739	-6.32728	1.77341e-05	0.00106397
M1343_2	MAL13P1.76	0.90009	9.62735	6.3265	1.77575e-05	0.00106397
F49644_4	MAL7P1.167	-0.664624	12.5146	-6.32197	1.78936e-05	0.00106397
M18539_2	MAL13P1.351	-0.642688	10.3259	-6.30742	1.8339e-05	0.00108106
C198	PFC0305w	-0.762507	8.06814	-6.28793	1.89539e-05	0.00110775
F35860_1	MAL6P1.147	-0.999406	8.9512	-6.46704	1.99135e-05	0.0011485
oPFL0035	PFL2055w	1.37204	9.16043	7.03975	1.9987e-05	0.0011485
N127_14	PF14_0169	0.665215	9.67766	6.24016	2.05541e-05	0.00117124
F6440_1	PF07_0053	0.744935	10.5086	6.22517	2.10849e-05	0.00119156
D56470_2	PFI1520w	0.559669	10.2798	6.20319	2.18894e-05	0.00122688
I8811_1	PFI0260c	-0.791622	9.43919	-6.39261	2.24051e-05	0.00124558
I9302_5	PFI0375w	0.623569	10.7066	6.17872	2.28232e-05	0.00125011
pPFI0220w_220	PFI0220w	0.574828	7.72598	6.17606	2.29271e-05	0.00125011
M51168_1	PF13_0114	-0.743681	11.4669	-6.17331	2.3035e-05	0.00125011
F47984_1	PFE0195w	-0.667709	8.5542	-6.16149	2.35055e-05	0.001255
oPFF72431	MAL6P1.311	-1.46988	8.61563	-6.15854	2.36247e-05	0.001255
B161	PFB0256w	-0.673044	12.0437	-6.15728	2.36757e-05	0.001255
pPF11_0059_859	PF11_0059	-1.29167	8.45356	-6.14775	2.40648e-05	0.00125892
L2_238	PFL0715w	0.602387	7.44172	6.14617	2.41304e-05	0.00125892
oPFF72479	MAL6P1.28	0.729479	10.5905	6.14107	2.43419e-05	0.00125892
B396	PFB0595w	0.687354	10.9864	6.13763	2.44861e-05	0.00125892
N244_2	MAL13P1.103	-0.7619	13.5279	-6.12723	2.49266e-05	0.001272
I4547_1	PFI1470c	-0.582089	12.3527	-6.11884	2.5288e-05	0.00128088
pPF10_0302_554	PF10_0302	-1.73151	7.40609	-6.29979	2.59811e-05	0.00130349
F53854_2	MAL7P1.19	-0.580407	12.5202	-6.1001	2.61156e-05	0.00130349
E17542_1	PFE1040c	0.601153	11.2148	6.08197	2.69432e-05	0.00133505
C190	PFC0290w	0.77908	12.5058	6.06651	2.76704e-05	0.00135901
M37794_6	MAL13P1.192	0.879995	10.5093	6.0633	2.78242e-05	0.00135901
pPFE1100w_95	PFE1100w	0.860188	8.89158	6.04201	2.88656e-05	0.00139882
L2_161	PFL0545w	-0.661722	11.6975	-6.03504	2.92151e-05	0.00139882
N153_10	PF14_0536	0.641304	11.5838	6.03429	2.9253e-05	0.00139882
N177_2	PF14_0227	0.714401	9.32969	6.02177	2.98934e-05	0.00141361
N151_9	PF14_0466	-0.656878	10.731	-6.01485	3.02535e-05	0.00141361
D16785_4	PFD1110w	-0.602346	9.00818	-6.01212	3.0397e-05	0.00141361
A20643_1	MAL6P1.14	-0.738899	8.44968	-6.01107	3.04522e-05	0.00141361
pPFL2070w_413	PFL2070w	0.587933	7.94268	6.00832	3.0598e-05	0.00141361
B529	PFB0820c	0.595823	11.4036	6.00447	3.08026e-05	0.00141361
C598	PFC0900w	0.761224	11.1089	5.98944	3.16155e-05	0.00143736
F10626_1	MAL7P1.120	-0.569354	11.7362	-5.98717	3.17404e-05	0.00143736
F51857_2	PF07_0086	-0.623328	12.4721	-5.97587	3.23691e-05	0.00145545
N134_101	PF14_0593	-0.702448	11.3325	-5.97239	3.25656e-05	0.00145545
F56540_1	PF07_0125	0.763266	10.7458	6.15267	3.29344e-05	0.00146237
N134_44	PF14_0615	-0.747504	11.0085	-5.93849	3.45433e-05	0.00152091
B653	PFB1050w	-0.617546	8.71555	-5.93593	3.46976e-05	0.00152091
Ks625_10	PF11_0426	0.76392	10.2325	6.33788	3.51434e-05	0.00152628
pMAL6P1.170_982	MAL6P1.170	-0.677049	9.03528	-5.92459	3.53904e-05	0.00152628
pPFL0990w_508	PFL0990w	0.747032	8.6298	5.91824	3.57846e-05	0.00152628
F42564_1	PFE1295c	-0.631409	9.04908	-5.91599	3.59257e-05	0.00152628
oPFG0023	PF07_0043	0.943792	10.4557	5.9153	3.59689e-05	0.00152628
Ks85_10	PF11_0369	0.697594	9.85435	5.91227	3.61592e-05	0.00152628
F46067_4	PFI0925w	-0.584171	10.8999	-5.89819	3.70593e-05	0.00153319
N151_65	PF14_0442	-0.763894	11.1214	-5.89632	3.7181e-05	0.00153319
A8784_15	PFA0695c	-0.580429	8.58977	-5.8959	3.72082e-05	0.00153319
M43799_14	MAL13P1.133	-0.76816	12.0671	-5.89394	3.73359e-05	0.00153319
M34107_1	PF13_0106	0.676927	9.85696	5.8907	3.75481e-05	0.00153319
F38306_1	MAL8P1.121	-0.699526	10.6655	-5.88804	3.77233e-05	0.00153319
M35930_5	PF13_0243	-0.713272	12.1451	-5.88548	3.78926e-05	0.00153319
N140_4	PF14_0497	-0.931428	9.84145	-5.86514	3.9266e-05	0.00157942
pPFL0905c_1032	PFL0905c	-0.952202	8.07354	-5.86034	3.95977e-05	0.00158344
oPFD66989	PFD0135w	-0.657808	11.1774	-5.84595	4.06096e-05	0.00161447
F24726_1	PF07_0019	-0.557151	9.63269	-5.83613	4.13152e-05	0.00163303
oPFL0088	PFL1475w	0.658626	10.0129	5.8247	4.21536e-05	0.0016378
M53850_1	PF13_0275	0.647712	11.027	5.8221	4.23464e-05	0.0016378
N134_73	PF14_0607	-0.544507	7.97196	-5.81968	4.25271e-05	0.0016378
E18606_1	PFE1525w	-0.755624	11.6473	-5.81775	4.26715e-05	0.0016378
B92	PFB0150c	0.805071	11.0997	5.81756	4.26859e-05	0.0016378
Kn1621_1	PFL1930w	-0.657775	11.7823	-5.81507	4.28732e-05	0.0016378
oPFN0281	PF14_0672	-1.05593	9.54351	-5.80874	4.33538e-05	0.00164696
pPFI1760w_133	PFI1760w	0.829995	7.92942	6.19498	4.36249e-05	0.0016481
I6567_2	PFI0495w	-0.696806	12.5888	-5.79485	4.44268e-05	0.00165936
B639	PFB1020w	-0.770822	7.31536	-5.79413	4.44832e-05	0.00165936
F5048_1	PFI0570w	-0.537962	12.8142	-5.792	4.46507e-05	0.00165936
oPFBLOB0159	PFI1525w	-0.59442	11.6662	-5.77555	4.59645e-05	0.00169204
N133_58	PF14_0681	-0.660333	10.6882	-5.77481	4.60249e-05	0.00169204
E17645_1	PFE1295c	-0.650535	8.6586	-5.7606	4.7194e-05	0.00170739
pPF11_0045_485	PF11_0045	-1.35845	7.29617	-5.75895	4.73312e-05	0.00170739
N149_12	PF14_0487	-0.602082	12.7685	-5.75876	4.73476e-05	0.00170739
C253	PFC0390w	-0.636226	11.6814	-5.75406	4.77426e-05	0.00170739
Ks187_5	PF11_0323	0.87237	10.7621	5.75295	4.78357e-05	0.00170739
J697_5	PF10_0062	0.60436	10.1714	5.75171	4.79408e-05	0.00170739
M15752_2	MAL13P1.238	-0.790432	8.36011	-5.74372	4.86228e-05	0.00171019
N134_47	PF14_0613	-0.616623	12.0976	-5.74356	4.86366e-05	0.00171019
F64125_1	PFE0515w	-0.730976	11.9558	-5.74202	4.87697e-05	0.00171019
pPFL2080c_69	PFL2080c	0.705109	8.44628	5.73639	4.92577e-05	0.00171849
N173_3	PF14_0508	-0.621961	10.5194	-5.73161	4.96762e-05	0.00172255
I1520_1	MAL13P1.328	-0.602721	11.2619	-5.72932	4.98779e-05	0.00172255
J163_7	PF10_0065	0.564854	9.23091	5.72188	5.05399e-05	0.00173336
I15927_5	PFI0335w	0.606949	12.4106	5.72012	5.06978e-05	0.00173336
I8675_1	PFL1435c	-0.637995	8.48419	-5.71088	5.15349e-05	0.00175321
F67294_1	MAL7P1.162	-0.687503	11.3503	-5.70772	5.18244e-05	0.00175433
D12635_20	PFD0920w	0.655941	11.3018	5.87073	5.23204e-05	0.0017624
Kn459_3	PFL1575w	-0.692138	10.5742	-5.69848	5.2681e-05	0.00176585
oPFN0270	PF14_0289	0.519205	9.67707	5.69566	5.29453e-05	0.00176605
F53897_1	MAL7P1.118	-0.505083	11.1516	-5.68938	5.35391e-05	0.00177622
I13490_2	PFI1125c	-0.861097	9.68489	-5.68696	5.37696e-05	0.00177622
N134_141	PF14_0575	-0.714177	11.8899	-5.68171	5.42741e-05	0.00178426
E3215_4	PFE0800w	0.592993	10.7444	5.66608	5.58035e-05	0.00182461
N150_3	PF14_0122	0.944953	11.1441	5.66375	5.6035e-05	0.00182461
oPFM60476	PF13_0316	0.832173	10.5877	5.64911	5.75158e-05	0.00186395
oPFM60532	PF13_0030	-0.990852	9.89163	-6.24816	5.89298e-05	0.00190076
pMAL8P1.50_30	MAL8P1.50	0.740128	8.68209	5.63259	5.92343e-05	0.00190161
pMAL6P1.209_513	MAL6P1.209	0.726069	9.30371	5.62545	5.9994e-05	0.001917
pPF08_0049_151	PF08_0049	0.705505	8.91496	5.61633	6.09789e-05	0.00193941
L3_2	PFL0820c	0.525194	9.57492	5.61206	6.14465e-05	0.0019451
pPFL0925w_8630	PFL0925w	0.766186	9.50874	5.60711	6.1992e-05	0.0019451
pPF08_0097_1500	PF08_0097	0.531143	9.05934	5.60615	6.20989e-05	0.0019451
E29750_1	PFE0160c	0.584343	11.3613	5.60438	6.22955e-05	0.0019451
Ks664_8	PF11_0070	0.657055	9.13027	5.59929	6.28645e-05	0.00195394
N132_180	PF14_0323	-0.660563	12.0905	-5.75307	6.36772e-05	0.0019698
N187_2	PF14_0678	0.862718	11.2335	5.58972	6.39509e-05	0.0019698
J40_6	PF10_0248	-0.616258	7.82408	-5.74554	6.44867e-05	0.0019774
N143_54	PF14_0183	0.837441	9.69602	5.56851	6.64274e-05	0.00202781
pMAL8P1.72_154	MAL8P1.72	0.925511	9.05615	5.55749	6.77529e-05	0.00205909
L1_45	PFL0070c	-0.661832	11.8217	-5.54095	6.97948e-05	0.00211176
N141_48	PF14_0213	-0.64686	13.4048	-5.52066	7.23878e-05	0.00218056
oPFM60500	PF13_0269	-0.549156	9.18152	-5.5173	7.28279e-05	0.00218343
pPFI0500w_776	PFI0500w	0.506547	8.38939	5.51506	7.31215e-05	0.00218343
M11356_1	MAL13P1.95	0.605444	8.67234	5.85741	7.35165e-05	0.00218568
E27723_9	PFE0905w	0.834561	8.81852	5.49991	7.51441e-05	0.00220147
E4173_1	PFI1450c	-0.718646	9.9789	-5.49937	7.52167e-05	0.00220147
N181_10	PF14_0238	-0.705748	9.91719	-5.49886	7.52871e-05	0.00220147
E8769_2	MAL7P1.19	-0.56636	11.7284	-5.4985	7.53355e-05	0.00220147
Kn5123_1	PF14_0665	0.487796	12.193	5.49158	7.62816e-05	0.00221761
D36666_4	PFB0640c	0.53801	7.81296	5.48704	7.69079e-05	0.00221761
N145_14	PF14_0019	-0.530058	9.01174	-5.48412	7.73143e-05	0.00221761
D27953_2	PFD1180w	-0.517686	11.436	-5.48319	7.7444e-05	0.00221761
F41218_2	MAL7P1.20	-0.752507	10.4277	-5.48272	7.75094e-05	0.00221761
oPFL0151	PFL1665c	-0.803705	8.53598	-5.47752	7.82403e-05	0.0022292
oPFL0055	PFL1310c	0.678648	9.52909	5.47126	7.91297e-05	0.00224518
N150_65	PF14_0093	-0.664458	9.48814	-5.46545	7.99651e-05	0.00225951
pPF11_0152_17	PF11_0152	0.720357	9.26187	5.45509	8.14765e-05	0.00229042
E3301_1	PF07_0047	0.482175	9.41062	5.45187	8.19519e-05	0.00229042
J17_1	PF10_0232	-0.525451	12.3967	-5.45112	8.20639e-05	0.00229042
Kn1970_1	PFL1050w	0.609574	7.40904	5.58385	8.47518e-05	0.00235292
B549	PFB0865w	0.784111	12.7716	5.43175	8.49915e-05	0.00235292
J1249_1	PFI0005w	0.706999	9.03418	5.42458	8.61025e-05	0.00237407
C439	PFC0650w	-0.631149	12.2704	-5.4213	8.66172e-05	0.00237867
J33_5	PF10_0025	0.560768	10.4648	5.40817	8.87031e-05	0.00242621
M6741_1	MAL13P1.100	-0.522674	8.03522	-5.39535	9.07927e-05	0.00246925
F53897_2	MAL7P1.119	-0.916665	11.5609	-5.39166	9.14027e-05	0.00246925
E16790_10	PFE1200w	-0.737187	8.80281	-5.38687	9.22014e-05	0.00246925
J304_1	PF10_0241	0.809614	8.93554	5.38653	9.22591e-05	0.00246925
D6287_62	PFD0205c	0.702441	10.6854	5.38532	9.24624e-05	0.00246925
M1661_1	MAL13P1.63	0.753481	9.82399	5.70729	9.31952e-05	0.00246925
N132_88	PF14_0366	0.781069	11.5581	5.37963	9.34229e-05	0.00246925
F43438_1	PF08_0115	-0.633415	11.846	-5.37938	9.34665e-05	0.00246925
I271_1	PFI1700c	0.99081	15.0878	5.52608	9.35268e-05	0.00246925
pPF10_0222_11	PF10_0222	0.474967	9.61404	5.37398	9.43887e-05	0.00248242
J53_26	PF10_0140	-0.698346	10.9	-5.36158	9.65433e-05	0.00251625
Ks363_1	PF11_0319	0.536947	11.5707	5.3584	9.71039e-05	0.00251625
M30813_1	MAL13P1.102	-0.933214	9.84692	-5.50242	9.73905e-05	0.00251625
oPFA32038	PFA0220w	0.728364	10.3827	5.35574	9.75756e-05	0.00251625
pPF11_0159_288	PF11_0159	0.654445	8.93464	5.35397	9.78897e-05	0.00251625
Ks291_14	PF11_0260	0.743307	11.8777	5.35121	9.83832e-05	0.00251625
oPFM60506	PF13_0308	0.498175	8.68031	5.34706	9.91296e-05	0.00251625
B328	PFB0480w	0.677557	10.7795	5.34628	9.92714e-05	0.00251625
N243_1	MAL13P1.103	-0.601096	12.3494	-5.34619	9.92881e-05	0.00251625
F14111_2	MAL6P1.200	0.744103	11.9247	5.34582	9.93546e-05	0.00251625
I9566_2	PFI0025c	0.771382	10.4586	5.33765	0.000100845	0.00254458
N130_46	PF14_0546	0.641925	11.0143	5.32993	0.000102277	0.00257121
oPFI17652	PFI1340w	0.55915	8.47013	5.32708	0.00010281	0.00257514
J44_4	PF10_0069	0.853171	10.4755	5.3219	0.000103787	0.00259014
pMAL7P1.107_356	MAL7P1.107	0.722824	9.16125	5.31533	0.000105039	0.00261184
I17421_1	PF14_0114	-1.00129	13.5024	-5.30911	0.00010624	0.00263213
M37080_3	PF13_0324	-0.680018	10.8565	-5.30138	0.000107753	0.00263663
N131_55	PF14_0141	1.039	10.7959	5.29993	0.000108039	0.00263663
M44229_3	MAL13P1.340	0.696797	10.508	5.29871	0.00010828	0.00263663
M1886_1	MAL13P1.156	-0.59247	8.07032	-5.43875	0.00010864	0.00263663
M53027_1	PF13_0207	-0.647389	10.3183	-5.29588	0.000108843	0.00263663
Ks249_1	PF11_0337	0.539634	11.4709	5.29576	0.000108866	0.00263663
A3310_32	PFA0460c	0.781716	9.75826	5.29291	0.000109435	0.00263663
N153_13	PF14_0537	-0.484596	8.80817	-5.2914	0.000109737	0.00263663
C451	PFC0700c	0.541585	12.0097	5.28886	0.000110249	0.00263663
M18924_18	PF13_0168	-0.703453	12.477	-5.28872	0.000110277	0.00263663
M6483_3	PFL2440w	0.554251	11.1644	5.28575	0.000110878	0.00264176
A31429_1	PFA0250w	0.697335	10.3248	5.28279	0.000111481	0.00264689
pPF11_0032_0	PF11_0032	-0.744404	7.59399	-5.28084	0.00011188	0.00264719
F53749_1	MAL8P1.13	-0.679854	9.99315	-5.27721	0.000112627	0.00265566
Ks2_11	PF11_0161	-0.649824	10.9455	-5.26968	0.000114192	0.00267348
Ks127_17	PF11_0460	0.4721	10.533	5.26946	0.000114238	0.00267348
pPF14_0581_372	PF14_0581	0.665012	8.72441	5.26695	0.000114765	0.00267348
E1884_3	MAL6P1.100	-0.503815	13.9548	-5.26472	0.000115235	0.00267348
N138_30	PF14_0285	0.717345	11.3881	5.26251	0.000115701	0.00267348
L1_97	PFL0155c	-0.579471	12.6213	-5.26239	0.000115728	0.00267348
Ks51_3	PF11_0220	-0.7746	10.8678	-5.25883	0.000116487	0.00268194
F69867_2	PF07_0013	-0.485305	11.5531	-5.2478	0.000118868	0.00272758
D13582_1	MAL6P1.54	-0.697077	11.6936	-5.23963	0.000120665	0.00275957
F48181_2	MAL7P1.113	0.541856	11.3243	5.22931	0.000122974	0.00279503
M55888_10	PF13_0238	0.542971	8.23273	5.22905	0.000123034	0.00279503
F33056_1	MAL6P1.185	0.571877	9.00956	5.22386	0.000124214	0.00279781
Ks91_2	PF11_0224	0.827258	11.4178	5.22255	0.000124513	0.00279781
F14029_4	PF07_0094	-0.55299	8.01169	-5.22215	0.000124605	0.00279781
L2_117	PFL0440c	-0.879712	9.95856	-5.21968	0.000125172	0.00279781
N137_29	PF14_0667	0.560806	9.66773	5.21517	0.000126215	0.00279781
N130_13	PF14_0569	0.485964	10.4328	5.21508	0.000126236	0.00279781
Kn5578_1	PFL0850w	0.711519	8.80064	5.21381	0.00012653	0.00279781
F17275_1	MAL7P1.147	-0.807849	12.4339	-5.21276	0.000126776	0.00279781
M11064_1	MAL13P1.234	-0.492828	8.89709	-5.21249	0.000126839	0.00279781
I1974_1	PFI1290w	-0.54401	10.5277	-5.20506	0.000128587	0.00282056
E2667_2	PFL1730c	-0.703372	10.5206	-5.2046	0.000128695	0.00282056
Ks97_12	PF11_0195	0.786788	10.5933	5.201	0.00012955	0.00282549
F70761_1	PF07_0084	0.460883	12.1437	5.20018	0.000129746	0.00282549
pPF11_0454_10	PF11_0454	-1.30225	10.5027	-5.19111	0.000131934	0.00285283
N151_50	PF14_0448	0.890487	10.7261	5.32565	0.000132111	0.00285283
C72	PFC0115c	0.731789	9.98119	5.18854	0.00013256	0.00285283
oPFB0678	PFB0075c	-0.864082	9.23827	-5.18549	0.000133307	0.00285283
Kn2549_3	PFL0830w	-0.795407	12.4854	-5.18349	0.0001338	0.00285283
oPFBLOB0091	PFE0865c	0.46806	12.1225	5.18303	0.000133913	0.00285283
pPFL2465c_374	PFL2465c	0.587619	7.82253	5.31781	0.000133922	0.00285283
N165_8	PF14_0041	0.649146	10.5726	5.17782	0.000135206	0.00287125
M12190_2	PF13_0051	0.85975	11.9183	5.17207	0.000136649	0.0028929
F41021_1	PF08_0026	0.715629	9.91066	5.16952	0.000137293	0.00289757
D6287_34	PFD0180c	0.499249	12.3501	5.16763	0.000137773	0.00289875
F31053_2	MAL8P1.34	-0.535473	11.419	-5.15238	0.000141711	0.00296924
C422	PFC0600w	-0.46927	12.4864	-5.15131	0.000141992	0.00296924
B516	PFB0814c	0.868734	10.6314	5.14569	0.000143473	0.00299105
A3310_7	PFA0495c	-0.676792	11.9242	-5.13854	0.000145384	0.00302168
N156_6	PF13_0117	0.595544	8.27053	5.262	0.000147596	0.0030498
pPFE1305c_107	PFE1305c	0.494441	8.94397	5.13026	0.000147628	0.0030498
B617	PFB0972w	-0.604387	7.72976	-5.12286	0.000149665	0.00308256
Ks127_13	PF11_0462	-0.473459	11.312	-5.11672	0.000151379	0.00310849
N138_79	PF14_0305	0.549044	10.3426	5.11282	0.000152476	0.00312166
oPFM60524	MAL13P1.218	0.446196	8.46869	5.11074	0.000153066	0.00312437
J373_1	PF10_0099	-0.649922	12.1305	-5.09443	0.000157765	0.00321071
M58024_1	PF13_0043	-0.679373	12.1171	-5.09248	0.000158337	0.00321278
E11111_1	PFE0075c	-0.650953	7.96753	-5.08933	0.000159268	0.00322211
J697_3	PF10_0061	-0.547244	11.6925	-5.08399	0.000160854	0.00324461
pMAL13P1.251_267	MAL13P1.251	0.735613	8.45114	5.55745	0.000162167	0.00326146
N132_60	PF14_0371	-0.607309	8.34489	-5.20153	0.000164068	0.00328279
M6612_2	PF13_0041	-0.511425	11.0328	-5.07003	0.00016508	0.00328279
M38190_1	MAL13P1.121	-0.613266	12.36	-5.06907	0.000165376	0.00328279
J352_8	PF10_0310	-0.717051	11.6538	-5.06876	0.000165471	0.00328279
N181_16	PF14_0240	1.22278	10.2718	5.06825	0.000165628	0.00328279
J222_2	PF10_0320	0.502786	9.13852	5.0651	0.0001666	0.00329252
pPFL2485c_117	PFL2485c	0.736138	9.30123	5.05122	0.00017096	0.00334706
M43418_1	PF13_0014	0.700615	11.4531	5.04911	0.000171634	0.00334706
N139_12	PF14_0755	-0.611496	10.3703	-5.04845	0.000171842	0.00334706
M55240_4	PF13_0005	-0.596201	7.7976	-5.04845	0.000171844	0.00334706
pPFL2025w_112	PFL2025w	0.575439	9.08694	5.04819	0.000171926	0.00334706
F46705_1	PF08_0137	-0.51148	12.1708	-5.04703	0.000172297	0.00334706
Km302_1	PFL1300c	0.686715	8.94435	5.04356	0.000173417	0.00334897
F37292_1	MAL6P1.108	0.530648	10.4125	5.04339	0.00017347	0.00334897
N137_23	PF14_0666	0.643003	10.0641	5.04217	0.000173864	0.00334897
Km1367_3	PFL1240c	-0.531824	10.4891	-5.03621	0.000175804	0.00337683
N182_1	PF14_0512	0.488824	10.718	5.03164	0.000177311	0.00338403
F11323_5	PFE0495w	-0.561669	11.688	-5.02743	0.000178706	0.00338403
N140_14	PF14_0503	0.706429	8.40545	5.02681	0.000178914	0.00338403
B530	PFB0826c	-0.56013	10.2854	-5.02679	0.000178919	0.00338403
N159_38	PF14_0063	-0.608101	9.85852	-5.02675	0.000178932	0.00338403
N157_10	PF14_0257	0.688128	7.82986	5.15149	0.000179149	0.00338403
D17715_142	PFD0325w	0.598281	10.7618	5.02381	0.000179916	0.00338405
B99	PFB0175c	0.519635	11.5704	5.02315	0.00018014	0.00338405
N130_54	PF14_0542	0.623564	10.2522	5.02119	0.000180797	0.0033871
B468	PFB0710c	-0.725823	11.1881	-5.01671	0.000182316	0.00340622
M32756_1	PFL0935c	-0.58566	10.268	-5.01113	0.000184223	0.00343247
D49176_61	PFD0320c	0.567039	12.8446	5.00621	0.000185924	0.00344727
pPFL2035c_186	PFL2035c	0.587606	8.53589	5.00592	0.000186025	0.00344727
pMAL8P1.66_426	MAL8P1.66	0.5421	7.55226	5.00048	0.000187925	0.00347306
M37322_5	PF13_0294	0.513889	10.274	4.99833	0.00018868	0.00347761
F71039_5	MAL7P1.150	0.57237	9.44875	4.99613	0.000189458	0.00347987
L2_9	PFL0210c	0.806462	11.5041	4.9951	0.00018982	0.00347987
M34896_1	MAL13P1.257	0.43159	7.4974	4.98865	0.000192126	0.00350636
oPFM60552	PF13_0284	-0.887748	9.51882	-4.98819	0.000192291	0.00350636
oPFG0032	MAL7P1.100	-0.899131	8.23429	-4.98271	0.000194269	0.00353301
oPFBLOB0049	PFA0005w	-0.955263	8.58721	-4.97717	0.000196293	0.00356036
J322_1	PF10_0063	0.819675	11.5911	4.96605	0.000200421	0.00361572
E21753_1	PFE1180c	0.498793	9.06516	4.96485	0.00020087	0.00361572
L2_146	PFL0500w	0.501525	11.8839	4.964	0.000201192	0.00361572
M22662_1	PF13_0201	0.50238	11.4288	4.96321	0.000201489	0.00361572
oPFBLOB0047	PFD0065w	-0.7493	7.6027	-5.41336	0.00020199	0.00361572
N136_6	PF14_0249	-0.838052	12.6719	-5.07491	0.000205091	0.00366165
F42069_1	PFE0425w	0.628019	11.7228	4.94428	0.000208763	0.00370276
oPFBLOB0154	PFD1170c	0.694687	9.10261	4.94256	0.00020944	0.00370276
Ks331_1	PF11_0374	0.515862	12.07	4.94205	0.000209637	0.00370276
Ks624_2	PF11_0315	-0.593477	9.3072	-4.94139	0.000209899	0.00370276
M21368_1	MAL13P1.212	-0.493076	11.0684	-5.06129	0.000210101	0.00370276
F35105_1	PF07_0119	0.542466	9.69262	4.9386	0.000210999	0.00370567
M19791_1	MAL13P1.178	-0.570544	7.56413	-4.93772	0.00021135	0.00370567
Kn5610_3	PFL2260w	0.585059	7.61655	4.92721	0.000215558	0.00376978
pPF13_0276_110	PF13_0276	0.461093	7.29415	4.92547	0.000216261	0.00377244
D49176_37	PFD0290w	-0.583293	9.72372	-5.03782	0.000219034	0.00381108
M1222_1	MAL13P1.323	-0.57521	11.867	-4.91715	0.000219668	0.00381241
oPFI17673	PFI1110w	-0.669554	8.29639	-4.9157	0.000220267	0.00381313
N173_5	PF14_0507	-0.566356	10.8821	-4.91281	0.000221466	0.0038242
pPF07_0124_345	PF07_0124	0.939086	8.65428	5.33745	0.000227031	0.00391043
D16785_9	PFD1095w	0.620737	10.4384	4.89628	0.000228456	0.0039163
Ks56_22	PF11_0484	-0.659309	9.92288	-4.89614	0.000228518	0.0039163
F51438_1	MAL6P1.60	-0.4674	10.3554	-4.89081	0.00023082	0.00394405
M6508_1	PF13_0120	-0.719574	10.8507	-4.88973	0.00023129	0.00394405
Ks664_35	PF11_0069	0.548516	10.1789	4.88499	0.00023336	0.00396944
Ks15_3	PF11_0392	-0.465966	9.28391	-4.88298	0.000234246	0.00397463
A23157_8	PFA0150c	0.495937	8.30676	4.87437	0.000238074	0.00402259
Ks1022_8	PF11_0130	0.615862	8.89272	4.87398	0.000238249	0.00402259
Ks349_11	PF11_0372	-0.614351	10.3395	-4.8673	0.000241267	0.00406351
E19695_2	PFE1595c	0.483771	11.4674	4.86432	0.000242624	0.00407563
F11089_1	MAL6P1.116	-0.572659	8.19464	-4.86155	0.000243893	0.00407563
F12694_1	PF07_0085	0.431336	9.17502	4.86094	0.000244177	0.00407563
I496_1	PFI0690c	0.543221	8.98328	4.86052	0.000244371	0.00407563
C672	PFC1010w	0.4754	9.08225	4.85584	0.000246534	0.00409743
pMAL8P1.83_293	MAL8P1.83	0.453393	7.60607	4.85387	0.000247451	0.00409743
I13674_5	PFI0480w	0.704337	12.2262	4.85382	0.000247476	0.00409743
B550	PFB0870w	-0.858395	11.9918	-4.84373	0.000252234	0.00416613
F24461_1	MAL7P1.102	-0.669581	11.3459	-4.84075	0.000253655	0.0041795
F65043_1	MAL7P1.7	-0.469822	7.37959	-4.83855	0.00025471	0.0041868
Kn1069_1	MAL13P1.177	0.520501	7.83681	4.83719	0.000255368	0.00418754
J938_1	PFL0970w	-0.482809	11.3528	-4.83565	0.000256108	0.00418963
D17715_26	PFD0535w	-0.478466	11.6336	-4.83432	0.000256753	0.00418996
B326	PFB0475c	-0.863927	9.99918	-4.83308	0.000257353	0.00418996
E29307_2	PFE1500c	-0.510088	11.2559	-4.83135	0.000258198	0.00419372
M49680_3	PF13_0148	-0.519047	11.1271	-4.82926	0.000259219	0.00420032
N162_10	MAL13P1.320	-0.544304	10.2275	-4.82379	0.000261912	0.00422505
D42243_7	PFD0005w	-0.4957	11.3897	-4.82365	0.00026198	0.00422505
C169	PFC0265c	-0.555289	12.1833	-4.82179	0.000262902	0.00422993
Ks25_19	PF11_0083	-0.711341	12.2149	-4.81853	0.000264531	0.00424615
oPFBLOB0130	MAL6P1.70	-0.675062	11.1293	-4.81682	0.000265385	0.00424989
C574	PFC0865w	0.449379	10.3994	4.81199	0.000267818	0.00427664
I15763_1	PFI1040c	0.694721	10.6831	4.81103	0.000268306	0.00427664
Kn274_1	MAL6P1.284	-0.613488	9.25008	-4.80861	0.000269538	0.00428426
D17715_125	PFD0340c	-0.548157	10.9635	-4.80763	0.000270038	0.00428426
pMAL7P1.117_138	MAL7P1.117	0.477991	7.50834	4.79733	0.000275355	0.00435482
oPFG0050	PF07_0091	-1.25323	8.51532	-4.79557	0.000276273	0.00435482
B619	PFB0974c	-0.606181	8.73884	-4.79533	0.000276395	0.00435482
L1_7	PFL0005w	0.714494	10.5841	4.79162	0.000278343	0.00436826
N177_6	PF14_0228	0.71009	12.0865	4.79126	0.000278535	0.00436826
Ks26_24	PF11_0113	-0.676727	12.0868	-4.78919	0.000279627	0.00436826
Ks5029_1	PF11_0477	0.762056	9.55442	4.89974	0.000280262	0.00436826
I2739_1	PF13_0077	-0.497658	10.6254	-4.78766	0.000280442	0.00436826
B171	PFB0270w	0.610108	10.5787	4.78356	0.000282626	0.00439226
I660_1	PFI0940c	-0.523981	9.2912	-4.77646	0.000286454	0.00444166
F66828_2	MAL7P1.83	0.550783	7.77549	4.76698	0.00029165	0.00449725
pPFI1375w_155	PFI1375w	0.7975	8.56819	4.76666	0.000291827	0.00449725
M36754_21	MAL13P1.304	-0.586365	11.7135	-4.76633	0.000292012	0.00449725
E22471_1	MAL6P1.175	-0.508416	12.1696	-4.75885	0.000296184	0.0045447
M5172_1	PF13_0099	0.512678	11.6322	4.75842	0.000296423	0.0045447
E14176_1	PFE0150c	0.454978	7.78428	4.75651	0.000297502	0.00455106
D4043_2	PFD0990w	-0.482085	12.3136	-4.74539	0.000303849	0.00463776
E6662_1	PFI1120c	0.472397	6.87412	4.85334	0.00030463	0.00463934
F25016_1	PFD0085c	0.715282	9.30504	4.9812	0.000306909	0.00466365
oPFK12896	PF11_0167	-0.519606	8.92437	-4.73685	0.000308817	0.00468225
M33419_1	MAL13P1.343	0.485415	11.8887	4.7348	0.000310026	0.0046856
oPFI17648	PFI0025c	-0.546623	7.49234	-4.73363	0.000310715	0.0046856
oPFF72509	MAL6P1.149	0.904542	9.87867	4.73221	0.000311554	0.0046856
M24933_4	PF13_0257	0.487332	10.3061	4.73034	0.000312664	0.0046856
F62329_2	PF07_0014	-0.441321	11.2628	-4.72957	0.000313119	0.0046856
F71096_1	PFI0990c	-0.648215	14.0573	-4.72952	0.00031315	0.0046856
I3555_1	PFI1005w	0.602745	8.95021	4.72687	0.00031473	0.00469896
J21_14	PF10_0363	0.525971	10.5717	4.72518	0.000315744	0.00470383
oPFN0280	PF14_0223	0.531264	10.4857	4.72365	0.000316662	0.00470444
pPF07_0070_890	PF07_0070	0.466173	9.38866	4.72283	0.000317161	0.00470444
J22_5	PF10_0086	0.610154	12.7164	4.71689	0.000320762	0.00474756
J245_10	PF10_0238	0.458369	9.69635	4.7148	0.00032204	0.00475046
N128_32	PF14_0427	-0.580876	10.5858	-4.7143	0.000322348	0.00475046
M38113_3	MAL13P1.85	-1.19714	8.37342	-4.71116	0.000324276	0.00476287
M33579_2	PF13_0274	-0.468942	9.6658	-4.70958	0.000325253	0.00476287
Ks127_6	PF11_0463	0.527741	9.78552	4.70954	0.000325279	0.00476287
pMAL6P1.243_1435	MAL6P1.243	-0.537381	6.97067	-4.8141	0.00032696	0.00477725
N133_4	PF14_0700	0.474811	11.7769	4.70209	0.000329924	0.00481028
J293_4	PF10_0116	-0.600112	10.9023	-4.69901	0.000331868	0.00482384
pPFL2425w_327	PFL2425w	0.450306	9.61395	4.69838	0.000332265	0.00482384
pMAL13P1.253_106	MAL13P1.253	0.729475	8.73783	4.69699	0.000333143	0.00482634
M364_2	PF13_0080	-0.969004	9.169	-4.69411	0.000334976	0.00484263
pPFE0790c_74	PFE0790c	0.572877	8.40478	4.69291	0.000335745	0.00484352
F22395_1	PF08_0050	0.598251	9.77118	4.68882	0.000338371	0.00487111
pMAL7P1.94_31	MAL7P1.94	0.57779	9.5489	4.6875	0.000339227	0.00487318
F20744_1	PFI0065w	0.549149	8.19762	4.68495	0.000340879	0.00488664
E49_1	MAL6P1.148	-0.569965	8.39244	-4.67743	0.000345799	0.00494681
N143_9	PF14_0202	-0.579797	11.4079	-4.67337	0.000348486	0.00497133
Ks453_5	PF11_0281	-0.537876	11.7384	-4.67265	0.000348967	0.00497133
I12057_1	PFI1040c	-0.501565	8.97786	-4.66602	0.000353408	0.00502413
Ks371_6	PF11_0291	-0.751005	13.2582	-4.66108	0.000356756	0.0050612
N175_12	PF14_0146	0.653961	11.313	4.65594	0.000360277	0.00510056
N150_80	PF14_0085	-0.489616	10.624	-4.64883	0.0003652	0.00515958
D49176_68	PFD0320c	0.454716	11.4138	4.64552	0.000367521	0.00518166
Ks85_7	PF11_0367	-0.505902	10.1723	-4.6438	0.00036873	0.00518801
pPFL1255c_2574	PFL1255c	0.573003	8.55886	4.64036	0.000371162	0.00520983
N150_68	PF14_0091	0.602371	10.8033	4.63945	0.000371804	0.00520983
Kn6869_1	PF07_0104	-0.645146	10.6697	-4.63687	0.000373642	0.00522142
N159_56	PF14_0070	-0.707774	10.2497	-4.63587	0.00037436	0.00522142
oPFD67009	PFD0020c	0.651948	10.2505	4.63416	0.000375586	0.00522142
pPFL1290w_1823	PFL1290w	0.751656	10.5	4.63402	0.000375685	0.00522142
pMAL13P1.82_71	MAL13P1.82	0.765328	8.37754	4.63211	0.000377061	0.0052299
N135_23	PF14_0633	0.654369	11.483	4.62526	0.000382029	0.00528809
pPFL0140w_120	PFL0140w	0.722096	8.70287	4.62096	0.000385189	0.00532105
E10705_1	MAL6P1.175	0.488221	6.86085	4.61718	0.000387987	0.0053489
pMAL8P1.53_1127	MAL8P1.53	0.749953	9.3445	4.61499	0.000389613	0.00535259
J6_2	PF10_0307	0.499882	9.35242	4.61471	0.00038982	0.00535259
pMAL6P1.297_9	MAL6P1.297	-1.38378	9.369	-4.60582	0.000396515	0.00543361
D33675_1	PFL0130c	-0.505002	10.8617	-4.59804	0.00040247	0.00550419
oPFM60540	MAL13P1.180	0.536821	12.3591	4.59689	0.000403355	0.00550527
I4547_2	PFI1470c	0.45971	7.53042	4.69515	0.000405636	0.00552538
F26666_3	MAL8P1.109	-0.650619	12.3871	-4.58552	0.000412247	0.00559553
F37487_1	PFI0975c	-0.661578	11.9765	-4.58529	0.000412422	0.00559553
I15858_1	PFI0120c	-0.919054	9.77269	-4.58373	0.000413657	0.00560116
B186	PFB0295w	0.889278	11.8636	4.57677	0.000419216	0.00566522
J26_1	PF10_0200	0.471374	8.23721	4.57029	0.000424463	0.00572389
N139_6	PF14_0757	-0.482789	12.6934	-4.56935	0.000425232	0.00572389
N150_84	PF14_0082	0.587745	10.5957	4.56489	0.00042889	0.00576178
pMAL6P1.62_738	MAL6P1.62	0.609523	7.47122	4.56291	0.000430517	0.0057723
oPFL0109	PFL1140w	0.64586	9.59901	4.56016	0.0004328	0.00579156
J53_18	PF10_0137	-1.0696	8.92265	-4.55822	0.000434415	0.00580182
F11323_11	PFE0490w	0.735271	13.6354	4.5566	0.000435766	0.00580852
F25464_1	MAL6P1.39	-0.642204	11.1929	-4.54324	0.0004471	0.005948
D42243_23	PFD0045c	-0.953123	9.48146	-4.53668	0.00045277	0.00601173
N163_10	PF14_0648	0.673505	10.2886	4.53457	0.00045461	0.00602447
E18512_1	PFE0815w	0.519586	10.4783	4.5328	0.000456163	0.00603335
M41547_1	PF14_0329	-0.592013	11.2731	-4.53015	0.000458498	0.00605252
M26914_4	MAL13P1.264	-0.521514	9.85984	-4.52763	0.000460722	0.00607017
F57076_1	MAL7P1.17	-0.633496	12.0234	-4.52547	0.000462638	0.00608369
F67192_1	PFL1445w	0.789903	8.37726	5.06594	0.000464559	0.00609434
J71_11	PF10_0373	-0.640917	12.2863	-4.52189	0.000465838	0.00609434
pPFC0360w_45	PFC0360w	0.643462	7.87446	4.52074	0.000466867	0.00609434
I8332_1	PFI0365w	0.562027	10.398	4.52002	0.000467522	0.00609434
pPFI1675w_76	PFI1675w	-0.569707	7.7785	-4.6169	0.000467904	0.00609434
I16949_1	PFI0805w	-0.617203	9.1099	-4.51796	0.000469378	0.00610191
Ks26_26	PF11_0111	0.661271	12.1596	4.51503	0.000472028	0.00612472
pMAL6P1.109_45	MAL6P1.109	0.683535	9.71051	4.50788	0.000478571	0.00619785
J245_13	PF10_0239	0.419018	10.5052	4.50358	0.000482553	0.00623761
F32050_1	MAL8P1.113	-0.549397	11.5565	-4.49925	0.000486595	0.00627799
oPFF72508	MAL6P1.127	0.442115	9.03704	4.49643	0.000489244	0.00629789
N231_1	PF14_0022	-0.389701	9.4513	-4.49566	0.000489979	0.00629789
N137_31	PF14_0669	-0.517025	12.7248	-4.49305	0.000492451	0.00631049
oPFM60531	MAL13P1.24	-0.537327	8.93777	-4.4921	0.000493347	0.00631049
F45807_3	PFI0185w	-0.525344	10.4306	-4.4917	0.000493728	0.00631049
M56256_2	PF13_0162	0.486745	9.26992	4.49049	0.00049488	0.00631341
F52051_1	MAL8P1.42	-0.687143	7.87221	-4.48801	0.000497251	0.00633185
F51945_2	MAL8P1.23	-0.604941	7.81	-4.48609	0.000499099	0.00634357
N130_20	PF14_0565	0.534548	11.7369	4.48507	0.000500081	0.00634425
D17715_58	PFD0450c	0.601722	9.34835	4.4803	0.000504701	0.00639101
M58847_3	PF13_0024	-0.717064	12.4971	-4.4789	0.000506067	0.00639646
M16281_2	MAL13P1.28	-0.44343	11.1752	-4.47382	0.000511054	0.00644757
Ks92_1	PF11_0007	-0.495974	11.1635	-4.47161	0.000513237	0.00645476
pPFL1195w_33	PFL1195w	0.575516	7.89697	4.4711	0.000513737	0.00645476
pPFL2100w_829	PFL2100w	0.458622	7.55016	4.47025	0.000514588	0.00645476
F45282_1	PFD0260c	-0.524735	13.1312	-4.46943	0.000515399	0.00645476
L2_36	PFL0285w	0.76654	10.964	4.4665	0.000518328	0.00646376
A8784_10	PFA0695c	-0.806378	12.5295	-4.46642	0.000518405	0.00646376
E18606_4	PFE1530c	0.459282	9.72707	4.4656	0.00051922	0.00646376
A14801_26	PFA0640c	0.43482	9.95313	4.46473	0.000520095	0.00646376
oPFF72473	MAL6P1.58	0.526933	9.81793	4.46399	0.000520844	0.00646376
N145_33	PF14_0014	0.456468	12.0561	4.46004	0.000524826	0.00650137
F54899_1	MAL8P1.122	-0.52272	10.94	-4.45598	0.000528962	0.00654077
oPFM60503	PF13_0118	0.569834	9.14901	4.45462	0.000530348	0.00654607
D33539_47	PFD0780w	-0.566736	13.1294	-4.45215	0.000532891	0.0065656
J73_10	PF10_0082	0.662855	10.3645	4.44934	0.000535783	0.00658937
F7809_2	PFE0560c	-0.442885	10.8165	-4.44594	0.000539317	0.00662091
N129_33	PF14_0732	0.490326	8.20417	4.43987	0.000545681	0.00668703
F58851_1	PFE0130c	-0.585787	11.9618	-4.43799	0.000547668	0.00669938
M29816_1	PFE0780w	-0.470542	8.21686	-4.43635	0.000549407	0.00670865
B98	PFB0170w	0.412126	9.54459	4.43388	0.000552037	0.00672875
J120_8	PF10_0034	0.519071	10.5977	4.43093	0.000555203	0.00674996
F8433_1	MAL6P1.147	-0.570012	12.0293	-4.4298	0.000556417	0.00674996
F59325_1	MAL6P1.76	0.609542	10.4535	4.42894	0.000557343	0.00674996
N159_45	PF14_0067	0.649862	11.1489	4.42858	0.000557725	0.00674996
oPFN0253	PF14_0010	0.633604	9.88252	4.42218	0.000564675	0.00681277
N138_35	PF14_0289	0.497342	9.40875	4.51428	0.000564908	0.00681277
F5206_9	PF08_0009	-0.588486	10.4658	-4.41986	0.000567213	0.00682853
oPFF72460	MAL6P1.182	-0.675967	9.25347	-4.41702	0.00057034	0.0068541
oPFF72450	MAL6P1.161	-0.504932	9.20087	-4.41394	0.000573754	0.00688304
M11064_5	PF13_0246	-0.499004	8.30624	-4.4127	0.000575136	0.00688754
pPFL1750c_2362	PFL1750c	0.58158	8.36612	4.41164	0.000576311	0.00688953
N138_84	PF14_0305	-0.502555	9.00151	-4.40784	0.000580567	0.00692831
F11707_1	PF07_0062	0.450512	9.47585	4.40585	0.000582809	0.00694043
pMAL6P1.293_49	MAL6P1.293	0.529851	10.1922	4.40424	0.000584632	0.00694043
N128_62	PF14_0413	0.464117	12.1929	4.40417	0.000584708	0.00694043
F62141_1	MAL6P1.63	0.514118	10.1722	4.40268	0.000586407	0.00694043
M35930_9	MAL13P1.228	-0.526276	8.46029	-4.4016	0.000587629	0.00694043
Ks56_32	PF11_0487	-0.578	8.28824	-4.40156	0.000587673	0.00694043
Kn3380_2	PFL1620w	-0.507513	12.9931	-4.40038	0.000589018	0.00694432
A6807_2	PFA0320w	0.549351	10.9149	4.39838	0.000591307	0.00695931
E27596_2	PFE0925c	0.480986	8.22986	4.39641	0.000593571	0.00697395
pPFL2370c_57	PFL2370c	0.457089	8.58706	4.39508	0.000595102	0.00697994
F40451_2	coI	-1.25434	11.5177	-4.39368	0.000596712	0.00698684
I3340_1	PFI0410c	-0.494506	8.35656	-4.39111	0.000599695	0.00700977
N155_15	PF14_0028	-0.627665	12.009	-4.38978	0.000601247	0.00701591
F740_1	PF08_0068	-0.538612	8.84313	-4.38735	0.000604081	0.00703698
pPFL2555w_665	PFL2555w	0.564142	10.0877	4.38524	0.000606555	0.00705378
B588	PFB0932w	-0.434908	8.57454	-4.38265	0.000609617	0.00707736
F22946_1	PFI0815c	-0.472157	10.7521	-4.37756	0.000615658	0.00713381
F52120_1	PFE0830c	-0.502957	11.862	-4.3768	0.000616567	0.00713381
oPFBLOB0059	PFI0035c	-1.06012	8.15964	-4.46487	0.000618822	0.00714781
Ks44_5	PF11_0348	0.651844	10.4514	4.37381	0.000620156	0.00715115
N155_12	PF14_0026	-0.646447	11.1151	-4.37186	0.000622509	0.00715315
oPFBLOB0148	PF07_0060	-0.970725	8.95689	-4.37119	0.000623318	0.00715315
N175_15	PF14_0147	-1.09341	9.42045	-4.37061	0.000624018	0.00715315
pPFC0615w_900	PFC0615w	-0.653096	9.75926	-4.3702	0.000624514	0.00715315
F18101_1	MAL6P1.81	-0.674309	11.303	-4.36615	0.000629439	0.00718804
F49644_2	PF07_0127	-0.581328	9.26643	-4.3652	0.000630601	0.00718804
A24704_11	PFA0255c	0.486173	11.1086	4.36511	0.000630714	0.00718804
oPFL0112	PFL1890c	0.427198	10.7591	4.36399	0.000632079	0.00719161
Ks592_2	PF11_0312	0.664496	12.3527	4.36249	0.000633929	0.00720068
J222_3	PF10_0320	0.628638	10.4732	4.36132	0.000635364	0.00720501
oPFB0687	PFB0365w	-0.51086	9.02088	-4.35942	0.000637714	0.00721968
Ks75_10	PF11_0043	0.680493	12.1914	4.35626	0.000641636	0.00723681
I15927_1	PFI0340c	-0.630126	10.1309	-4.3562	0.000641712	0.00723681
Ks510_13	PF11_0383	-0.688756	11.7735	-4.35507	0.000643121	0.00723681
N135_14	PF14_0637	-0.541691	11.4254	-4.3548	0.00064346	0.00723681
F2521_1	PFE1555c	-0.515317	9.54571	-4.35036	0.000649028	0.00727819
M38757_3	PF13_0137	-0.405788	12.6557	-4.35005	0.000649429	0.00727819
M26051_1	PF13_0270	0.480458	12.0369	4.34933	0.000650332	0.00727819
pPFL2130w_3690	PFL2130w	-0.460874	11.0718	-4.3473	0.000652901	0.00729499
J2951_6	PF11_0156	-0.677159	9.96079	-4.34521	0.000655559	0.00731149
L2_283	PFL0800c	0.641288	9.06259	4.4329	0.000656516	0.00731149
N138_91	PF14_0309	0.53868	11.8469	4.34068	0.000661353	0.00734592
C493	PFC0740c	0.583205	11.4408	4.3396	0.000662743	0.00734592
pMAL6P1.46_2093	MAL6P1.46	-0.554265	7.79815	-4.33948	0.000662894	0.00734592
F17434_2	PFI1390w	0.501772	12.7677	4.33842	0.000664269	0.00734592
J22_2	PF10_0089	-0.603627	10.4345	-4.33707	0.000666004	0.00734592
Ks47_1	PF11_0093	0.432292	9.72567	4.33689	0.000666241	0.00734592
M32813_2	MAL13P1.184	-0.571558	8.36198	-4.33621	0.000667127	0.00734592
D42243_14	PFD0020c	-0.399889	7.87059	-4.33413	0.000669832	0.00735825
M44397_19	MAL13P1.129	-0.559672	8.34761	-4.42139	0.000670666	0.00735825
N159_35	PF14_0062	0.64031	10.3738	4.3312	0.00067365	0.00735825
M18079_4	MAL13P1.119	0.658497	10.8101	4.33085	0.000674112	0.00735825
L2_265	PFL0765w	-0.452217	11.2938	-4.33056	0.000674496	0.00735825
M38472_2	MAL13P1.270	0.459084	10.6955	4.3304	0.000674703	0.00735825
E29615_2	PFE1005w	0.544013	13.0007	4.32857	0.000677101	0.00736678
pPFL2455w_182	PFL2455w	0.583983	8.95953	4.32745	0.000678581	0.00736678
pMAL6P1.52_50	MAL6P1.52	0.580594	9.30104	4.32735	0.000678718	0.00736678
N133_42	PF14_0689	-0.511481	9.37374	-4.32587	0.000680666	0.00737289
Ks664_3	PF11_0071	0.831922	11.4531	4.32508	0.000681721	0.00737289
C693	PFC1050w	0.501292	9.4857	4.32291	0.000684596	0.00737289
pMAL8P1.27_224	MAL8P1.27	0.627776	8.29386	4.32252	0.000685114	0.00737289
Kn1239_1	PFL1205c	-0.439916	8.91035	-4.32185	0.000686013	0.00737289
E23986_4	coxI	-0.899445	11.1345	-4.32132	0.000686725	0.00737289
I1522_2	PFI1145w	-0.444128	9.81276	-4.32124	0.000686828	0.00737289
C122	PFC0180c	0.546744	11.2919	4.31999	0.000688503	0.00737928
J346_4	PF10_0103	0.613285	9.38739	4.31728	0.000692133	0.00740658
Kn209_1	MAL6P1.146	-0.544691	10.381	-4.31561	0.000694392	0.00741914
oPFM60469	PF13_0346	1.01651	10.9176	4.31187	0.000699466	0.0074617
pPF11_0470_187	PF11_0470	-0.622641	9.82395	-4.31028	0.00070163	0.00747312
oPFF72489	MAL6P1.306	-0.618371	8.3037	-4.3094	0.000702829	0.00747426
oPFBLOB0166	PFD0825c	-0.675617	9.08838	-4.39419	0.000705357	0.00748949
J104_1	PF10_0379	-0.596372	8.19148	-4.30568	0.000707946	0.00750532
pMAL13P1.189_121	MAL13P1.189	0.643939	8.26875	4.30424	0.000709922	0.00751462
Ks51_6	PF11_0219	-0.49543	11.4959	-4.30196	0.000713087	0.00753646
M2905_2	PF13_0016	0.529934	11.2417	4.29941	0.000716636	0.00756202
oPFL0057	PFL2550w	-0.445909	8.65953	-4.29864	0.000717717	0.00756202
E13013_1	PFE0165w	0.546615	10.8132	4.29734	0.000719537	0.007566
F64345_2	PFL1590c	-0.399268	11.1905	-4.2965	0.000720708	0.007566
I9876_1	PFI1200w	-0.450065	11.6802	-4.296	0.000721415	0.007566
D23156_27	PFD0685c	-0.668156	10.2432	-4.29124	0.000728131	0.00761502
Ks424_2	PF11_0252	-0.877294	12.9575	-4.29111	0.000728315	0.00761502
oPFI17647	PFI0065w	0.44534	7.17888	4.37186	0.000735229	0.00767557
oPFG0061	MAL7P1.157	-0.818948	9.51375	-4.28502	0.000737011	0.00768244
J212_1	PF10_0246	-0.488367	11.1701	-4.28399	0.000738485	0.00768609
M55746_3	PF13_0079	-0.720664	11.8659	-4.28124	0.000742451	0.00771562
D33539_86	PFD0855c	-0.50831	11.2717	-4.27966	0.000744749	0.0077254
N134_45	PF14_0614	-0.520234	12.654	-4.27783	0.000747408	0.0077254
F15196_1	PF08_0096	0.718695	9.24501	4.27756	0.000747805	0.0077254
C380	PFC0565w	-0.557133	12.4033	-4.27748	0.000747911	0.0077254
N128_12	PF14_0435	-0.460304	7.45295	-4.27539	0.000750965	0.00774525
oPFI17715	PFI0650c	-0.492399	10.4895	-4.27355	0.000753663	0.00776137
F59084_1	PF08_0011	-0.529732	10.6098	-4.27149	0.000756698	0.00777986
J248_1	PF10_0169	0.455516	11.5545	4.35564	0.000757734	0.00777986
pPFL2065c_242	PFL2065c	0.451078	7.75657	4.26947	0.000759682	0.00778816
F51805_1	PF07_0072	-0.577631	8.4556	-4.26607	0.000764746	0.00782834
F42062_1	MAL7P1.25	-0.574056	12.3206	-4.26427	0.00076743	0.00784408
D33539_56	PFD0800c	-0.471555	12.1163	-4.26288	0.000769522	0.00785033
D6287_18	PFD0135w	0.420802	8.14225	4.26233	0.000770338	0.00785033
F784_1	PFL2135c	-0.426555	10.4452	-4.26016	0.000773614	0.00787198
M24561_24	MAL13P1.140	0.730429	14.2221	4.25728	0.000777965	0.00790449
pMAL6P1.212_933	MAL6P1.212	0.401229	7.981	4.25604	0.000779847	0.00791186
N146_2	PF13_0235	-0.36607	10.3784	-4.25504	0.000781375	0.00791224
pPFL2515c_137	PFL2515c	0.781596	10.6595	4.25445	0.000782283	0.00791224
Kn610_1	PF10_0308	-0.681991	12.0512	-4.25374	0.000783355	0.00791224
F13892_1	PF08_0106	-0.481185	9.05524	-4.24996	0.000789168	0.00795919
N128_103	PF14_0391	0.490912	9.92134	4.24875	0.000791032	0.00796624
F69951_2	PF08_0081	-0.65461	12.077	-4.24401	0.00079838	0.00802841
Ks592_4	PF11_0311	0.416258	10.1678	4.24067	0.000803605	0.00805787
M3677_1	PF14_0131	-0.439404	12.1354	-4.24063	0.000803666	0.00805787
I14670_5	PFI1575c	-0.570418	11.9084	-4.2387	0.000806698	0.00807467
E17498_1	MAL6P1.93	-0.769161	9.57163	-4.23787	0.000808008	0.00807467
pMAL7P1.108_205	MAL7P1.108	0.572812	8.8921	4.23732	0.000808884	0.00807467
F10429_3	PFE0585c	-0.608754	11.8683	-4.23564	0.000811545	0.00808942
Ks509_2	PF11_0183	0.772183	11.66	4.23446	0.000813409	0.0080962
B440	PFB0655c	0.393399	7.29141	4.23251	0.000816508	0.00811489
D12635_37	PFD0955w	-0.589537	11.5066	-4.23134	0.000818378	0.00811489
oPFL0007	PFL2510w	-0.649796	8.5971	-4.22981	0.000820835	0.00811489
N135_20	PF14_0635	-0.44171	9.0189	-4.22966	0.000821074	0.00811489
A23157_19	PFA0155c	0.416889	7.93159	4.31244	0.00082122	0.00811489
M9578_1	PF13_0153	0.398379	8.67482	4.22374	0.000830634	0.00818341
pMAL6P1.96_250	MAL6P1.96	0.465017	8.80431	4.22322	0.000831478	0.00818341
M45177_11	PF13_0177	0.481597	8.16545	4.30544	0.000832003	0.00818341
J1588_1	PFI1265w	-0.408544	12.9495	-4.22211	0.000833281	0.00818341
Ks210_15	PF11_0236	0.751985	10.7592	4.22093	0.000835204	0.00818341
Kn63_3	PF07_0029	0.563487	11.5044	4.22033	0.000836188	0.00818341
pPF13_0081_170	PF13_0081	0.445734	7.8201	4.21985	0.000836965	0.00818341
pPF14_0514_177	PF14_0514	0.585475	9.53113	4.21938	0.000837728	0.00818341
M40872_1	MAL13P1.278	-0.554875	9.20278	-4.67225	0.000841617	0.00820967
M55479_1	MAL13P1.149	0.590657	11.5335	4.21425	0.000846187	0.00824248
E20800_1	PFE0045c	-0.715623	10.2621	-4.21275	0.000848665	0.00825047
pPFD1195c_87	PFD1195c	-0.516232	8.03687	-4.2123	0.00084942	0.00825047
oPFF72437	MAL6P1.104	0.541288	11.492	4.21014	0.00085301	0.00827359
oPFF72464	MAL6P1.137	0.5427	9.03391	4.20863	0.000855524	0.00827595
pPF11_0299_28	PF11_0299	0.512294	8.07223	4.29041	0.000855674	0.00827595
F3247_2	MAL7P1.55	-0.383297	11.2428	-4.2066	0.000858933	0.00829574
M35742_1	PF13_0082	0.390808	10.2362	4.20232	0.000866147	0.00834916
Ks783_2	PF11_0270	0.384143	10.6979	4.20128	0.000867916	0.00834916
I9218_5	PF14_0629	-0.505031	8.52898	-4.20078	0.000868767	0.00834916
N154_1	PF14_0204	0.535199	11.1903	4.20044	0.000869348	0.00834916
F64252_1	MAL8P1.68	0.663906	9.90329	4.19879	0.00087215	0.00836248
N169_15	PF14_0770	-0.521943	6.87753	-4.19819	0.000873181	0.00836248
F7828_1	MAL7P1.81	-0.747255	11.4773	-4.19607	0.000876817	0.00836682
E15509_13	PFE0170c	-0.517545	10.8524	-4.19602	0.000876901	0.00836682
I779_1	PFI1635w	-0.516074	7.93054	-4.19541	0.000877942	0.00836682
Ks506_9	PF11_0050	-0.748448	9.5836	-4.19507	0.000878528	0.00836682
E23345_3	MAL6P1.157	0.511421	11.488	4.19306	0.000881986	0.00838807
pPFC1016w_254	PFC1016w	0.488896	9.3929	4.27025	0.000888519	0.00843847
F15957_1	PF11_0297	-0.505282	9.40748	-4.18763	0.000891406	0.00845414
oPFD66990	PFD0255w	0.657066	10.877	4.18596	0.000894338	0.00846271
M26914_8	PF13_0271	0.440292	10.634	4.1856	0.000894958	0.00846271
Ks173_8	PF10_0135	-0.40182	11.9713	-4.185	0.000896023	0.00846271
I5698_1	PF13_0199	-0.617741	11.6998	-4.18402	0.000897734	0.00846718
N127_16	PF14_0166	0.570396	10.9101	4.18251	0.000900388	0.00847309
F3302_4	MAL8P1.156	0.398931	12.9282	4.18226	0.000900839	0.00847309
N170_1	PF14_0761	0.538754	11.0241	4.35741	0.000904885	0.00849945
M44397_14	PF13_0129	0.546667	11.6368	4.17709	0.000910001	0.00853578
E20514_1	MAL6P1.147	-0.564985	8.26475	-4.17356	0.000916317	0.00858325
M56059_1	PF13_0281	0.528425	9.55992	4.25006	0.000922709	0.00863131
F53446_1	PF08_0116	-0.657485	11.5336	-4.1693	0.000923994	0.00863152
M21855_1	PF13_0241	0.467204	10.5419	4.16768	0.000926931	0.00864714
J3810_1	PF11_0227	0.672144	11.8562	4.16421	0.000933247	0.00869152
pMAL7P1.32_788	MAL7P1.32	0.485421	7.88847	4.16368	0.00093423	0.00869152
F13529_1	PF07_0037	-0.517614	10.835	-4.16126	0.000938667	0.00872093
M59497_3	MAL13P1.334	0.421895	9.25888	4.15993	0.000941113	0.00873179
N134_57	PF14_0611	-0.454284	11.8472	-4.15896	0.000942904	0.00873655
F57777_2	MAL6P1.125	-0.507926	11.6677	-4.15579	0.000948792	0.00877786
B481	PFB0730w	-0.430287	12.5641	-4.15481	0.000950614	0.00877786
E679_5	PFE0995c	-0.549047	11.7795	-4.15424	0.000951678	0.00877786
F713_1	MAL7P1.30	-0.604304	12.6752	-4.1538	0.000952497	0.00877786
F52917_1	MAL7P1.37	0.767836	10.9293	4.15243	0.000955053	0.00878957
N141_38	PF14_0220	-0.675349	7.1394	-4.15141	0.000956967	0.00879286
I1401_1	PF11_0190	0.476105	10.7383	4.15005	0.000959524	0.00879286
oPFI17712	PFI1380c	-0.907918	12.404	-4.1497	0.000960174	0.00879286
F65698_1	MAL8P1.64	0.613104	10.6262	4.14936	0.000960823	0.00879286
E686_1	PF11_0521	-0.519175	10.5856	-4.14882	0.00096184	0.00879286
N132_122	PF14_0347	-0.369837	10.9028	-4.14616	0.000966877	0.00881096
F39840_1	PF14_0283	-0.725533	12.8829	-4.14599	0.000967185	0.00881096
I6032_1	PFI0165c	-0.69406	12.3168	-4.14573	0.000967686	0.00881096
C147	PFC0240c	-0.71945	12.4828	-4.14361	0.000971707	0.00883199
M22760_1	PF14_0672	-0.615524	10.8275	-4.14316	0.000972578	0.00883199
C46	PFC0080c	0.518718	8.89298	4.14163	0.000975504	0.00884681
oPFL0134	PFL1270w	-0.621855	9.34201	-4.1395	0.000979589	0.00887209
Ks51_9	PF11_0218	-0.386298	10.5083	-4.12991	0.000998197	0.00902867
oPFL0129	PFL1820w	0.491452	8.1872	4.12663	0.00100463	0.00907198
M46228_1	PFL1960w	-0.443803	8.81671	-4.1257	0.00100648	0.00907198
Ks624_4	PF11_0315	-0.472194	11.688	-4.12545	0.00100697	0.00907198
M18376_1	PF14_0200	-0.399509	10.0504	-4.12382	0.00101019	0.00908906
F41817_1	MAL6P1.107	0.45527	9.76551	4.12166	0.00101448	0.00911561
F40499_1	PF07_0020	0.861544	14.8557	4.12077	0.00101626	0.00911712
F57982_1	MAL7P1.155	-0.495846	12.0476	-4.12024	0.00101731	0.00911712
pPF14_0680_16	PF14_0680	0.393206	7.75953	4.11868	0.00102044	0.00913319
I9166_1	PFI0225w	0.525297	11.2194	4.11417	0.00102952	0.00920238
D17715_89	PFD0410c	0.611018	10.5883	4.1131	0.00103169	0.00920735
L1_99	PFL0165c	0.433902	10.8406	4.11257	0.00103276	0.00920735
oPFL0051	PFL1925w	-0.391732	10.8958	-4.1108	0.00103636	0.00921998
M4927_1	PF13_0096	0.377178	12.5621	4.10972	0.00103855	0.00921998
Ks2_1	PF11_0158	-0.414156	8.22183	-4.10876	0.00104052	0.00921998
E26598_1	PF07_0091	0.473251	8.59167	4.10859	0.00104085	0.00921998
M38913_6	MAL13P1.341	0.480817	6.98636	4.18551	0.00104141	0.00921998
F19787_2	PFI0645w	0.509445	11.052	4.1079	0.00104227	0.00921998
D34599_1	coxIII	-1.09537	10.6743	-4.10575	0.00104668	0.00924702
M44300_14	PF13_0152	-0.505185	9.2704	-4.10425	0.00104977	0.00926237
B343	PFB0490c	0.470268	11.4385	4.10254	0.0010533	0.00928157
E16452_1	PFE0980c	0.705993	13.1364	4.09957	0.00105946	0.00932378
L2_202	PFL0630w	0.45008	9.30577	4.09816	0.00106241	0.00933771
oPFC0757	PFC0930c	0.546398	10.2548	4.095	0.00106902	0.00938377
oPFK12908	PF11_0227	-0.401494	9.94007	-4.09339	0.00107242	0.00940153
B322	PFB0465c	0.889482	10.3983	4.08862	0.00108253	0.009478
E263_4	PFE0335w	-0.455955	9.97554	-4.07878	0.00110367	0.00963024
N151_33	PF14_0456	0.397971	11.1151	4.07847	0.00110435	0.00963024
Ks83_9	PF11_0439	-0.495314	12.5923	-4.07777	0.00110587	0.00963024
L1_1	PF11_0001	-0.558491	8.34177	-4.07768	0.00110606	0.00963024
oPFM60549	MAL13P1.316	-0.536597	7.16166	-4.07727	0.00110696	0.00963024
N155_19	PF14_0029	-0.455382	12.318	-4.07329	0.00111564	0.00969346
D23156_9	PFD0645w	-0.413974	9.77279	-4.07164	0.00111928	0.00971275
N140_12	PF14_0502	0.436515	8.10781	4.07094	0.00112082	0.00971379
N132_124	PF14_0346	0.556272	11.7458	4.06936	0.0011243	0.00972386
M28331_2	PF13_0220	-0.459482	12.2391	-4.06913	0.00112483	0.00972386
N139_8	PF14_0756	-0.444361	7.53314	-4.06494	0.00113413	0.00979192
I11291_1	PF13_0348	-0.493664	11.5271	-4.06382	0.00113663	0.00980108
B73	PFB0125c	-0.46357	9.19778	-4.06063	0.00114378	0.00982972
pPFI0765w_604	PFI0765w	-0.45095	7.65302	-4.06036	0.0011444	0.00982972
J183_7	PF10_0225	0.467804	8.98953	4.05975	0.00114577	0.00982972
J53_36	PF10_0146	-0.560552	8.10653	-4.0593	0.00114679	0.00982972
B464	PFB0690w	0.438958	11.2063	4.05915	0.00114714	0.00982972
N143_35	PF14_0190	-0.51206	14.3616	-4.05735	0.0011512	0.00985223
B381	PFB0555c	0.548745	12.6147	4.05576	0.00115481	0.00985682
pPF13_0195_46	PF13_0195	-0.569376	8.58549	-4.05534	0.00115577	0.00985682
F5128_8	MAL7P1.87	0.736003	11.4701	4.05521	0.00115606	0.00985682
oPFM60521	PF13_0212	0.553406	9.792	4.05306	0.00116095	0.00988619
E714_7	PFE0210c	0.424115	10.6071	4.04622	0.00117671	0.0099907
M24933_9	MAL13P1.247	0.654958	15.217	4.04617	0.00117682	0.0099907
M43376_3	PF13_0303	0.521177	11.1219	4.04583	0.00117761	0.0099907
F36648_1	MAL8P1.140	0.630849	12.0081	4.04479	0.00118001	0.00999868
L2_30	PFL0275w	0.488944	10.9409	4.04362	0.00118274	0.0100093
pPF11_0453_32	PF11_0453	-0.714052	7.76955	-4.11491	0.00118938	0.0100449
B102	PFB0176c	0.940979	14.4034	4.0401	0.00119097	0.0100449
N157_13	PF14_0261	0.483706	10.3192	4.03994	0.00119134	0.0100449
N175_11	PF14_0145	-0.580033	11.9932	-4.03873	0.00119419	0.0100565
oPFBLOB0055	MAL7P1.68	0.375309	7.18329	4.03548	0.00120186	0.0101086
pPF08_0024_570	PF08_0024	0.448048	7.95057	4.03315	0.0012074	0.0101427
J687_1	PF10_0112	0.366466	11.6052	4.03102	0.00121247	0.0101728
Ks127_10	PF11_0462	0.524925	10.2665	4.0286	0.00121827	0.0102089
M31208_14	MAL13P1.122	0.48677	11.1153	4.09959	0.00122422	0.0102367
F11232_1	PFD0845w	-0.642356	9.41758	-4.02581	0.00122498	0.0102367
oPFM60501	PF13_0261	-1.21252	8.58691	-4.18705	0.00122607	0.0102367
F2457_1	MAL6P1.15	-0.649919	7.91243	-4.02297	0.00123186	0.0102611
J183_1	PF10_0219	-0.480824	11.9831	-4.02292	0.00123199	0.0102611
L2_267	PFL0770w	0.385397	11.8981	4.0213	0.00123593	0.0102814
D46820_1	PFE1605w	0.45108	12.6522	4.01817	0.00124358	0.0103324
B132	PFB0220w	0.47162	10.1471	4.01603	0.00124884	0.0103635
A12706_1	PFA0420w	-0.408399	12.3472	-4.01219	0.00125832	0.0104292
oPFL0054	PFL1680w	0.60364	11.0161	4.01159	0.00125981	0.0104292
M57162_1	PF13_0361	-0.532026	12.2776	-4.01097	0.00126135	0.0104294
F42069_4	PFE0415w	-0.488164	11.0364	-4.00955	0.00126488	0.0104459
N157_1	PF14_0253	-0.46688	8.53147	-4.00582	0.00127423	0.0105105
B60	PFB0105c	-0.48044	11.4999	-4.00328	0.00128062	0.0105404
E18984_1	PF07_0056	-0.474089	10.708	-4.07533	0.00128159	0.0105404
N132_184	PF14_0321	-0.413295	11.0478	-4.00255	0.00128248	0.0105404
Km993_1	PF10_0099	-0.519905	11.5883	-3.99861	0.00129248	0.0106098
oPFBLOB0161	MAL7P1.15	-0.581822	10.568	-3.99698	0.00129665	0.0106312
pPFE1325w_13374	PFE1325w	0.615057	8.90366	4.06687	0.00130224	0.0106569
F54239_3	MAL6P1.99	-0.454185	11.1706	-3.99454	0.00130289	0.0106569
N128_95	PF14_0394	0.525236	7.71864	3.99219	0.00130895	0.0106937
pPFL1220w_715	PFL1220w	0.544976	9.54174	3.99072	0.00131277	0.010712
A1700_3	PFA0350c	0.59994	12.7678	3.98978	0.0013152	0.0107191
J21_1	PF10_0369	-0.410995	13.4488	-3.98843	0.00131871	0.0107349
M18869_1	PF13_0184	0.433455	8.78111	3.98729	0.00132167	0.0107462
pPFI0960w_862	PFI0960w	0.484957	8.9061	3.98118	0.00133771	0.010854
F67368_3	PFI1810w	-0.684037	11.06	-3.98096	0.00133828	0.010854
Kn609_1	PFL0185c	0.519975	11.428	3.98042	0.00133972	0.010854
oPFL0089	PFL1245w	-0.599829	9.01055	-4.13704	0.00134128	0.010854
N127_15	PF14_0168	-0.632361	7.62405	-3.97738	0.00134779	0.0108939
Ks31_2	PF11_0327	0.673269	11.3441	3.97382	0.00135729	0.0109577
pPFA0540c_218	PFA0540c	0.525559	8.43436	3.97022	0.00136697	0.0110228
D33539_87	PFD0855c	0.764051	10.8528	3.96696	0.00137582	0.0110811
F64095_1	PFI1165c	0.714848	9.78473	3.96591	0.00137867	0.011091
B418	PFB0615c	-0.526847	11.9136	-3.96423	0.00138326	0.0111087
Kn657_1	PFL1345c	0.530983	11.9024	3.96391	0.00138412	0.0111087
A13725_6	PFA0525w	0.525818	9.5314	3.96309	0.00138638	0.0111138
F23557_1	MAL7P1.89	-0.550978	8.08477	-3.96073	0.00139285	0.0111486
oPFL0064	PFL1895w	0.544535	9.76902	4.03087	0.00139398	0.0111486
M37116_3	MAL13P1.237	0.464609	12.2765	3.95857	0.00139882	0.0111742
L2_210	PFL0655w	-0.599483	11.3965	-3.95684	0.0014036	0.0111796
N130_61	PF14_0540	0.485446	11.0893	3.95659	0.00140428	0.0111796
L2_193	PFL0605c	-0.418665	12.8417	-3.95655	0.00140439	0.0111796
pMAL6P1.85_43	MAL6P1.85	0.507907	9.58362	3.95309	0.00141404	0.0112424
D20012_2	PFD0595w	-0.438536	11.1626	-3.95254	0.00141558	0.0112424
F3029_1	PF08_0018	-0.531906	9.26334	-3.95151	0.00141845	0.0112521
E12852_1	PFE1245w	0.580239	9.44999	3.94988	0.00142302	0.0112754
F22631_1	PF14_0759	0.584238	9.10225	4.01804	0.00142828	0.0113039
N132_1	PF14_0390	-0.402977	12.8953	-3.9473	0.0014303	0.0113068
I9234_3	MAL13P1.8	0.585714	8.45574	4.10058	0.00143228	0.0113094
F21506_2	MAL8P1.131	0.438819	12.8406	3.94033	0.00145016	0.0114373
F61293_1	PFI1075w	0.423341	11.8816	3.93782	0.00145738	0.0114811
N134_75	PF14_0605	0.414306	12.0253	3.93661	0.00146084	0.0114914
Ks332_1	PF11_0418	-0.538512	11.4563	-3.93617	0.00146212	0.0114914
E24991_1	PFE0080c	-0.558453	9.49111	-3.93535	0.00146451	0.0114914
C191	PFC0295c	-0.550525	11.7751	-3.93466	0.00146651	0.0114914
pPFL2015w_1034	PFL2015w	0.439238	10.3246	3.93445	0.0014671	0.0114914
F67648_2	PF07_0003	-0.430005	7.41885	-3.93066	0.00147815	0.0115613
oPFB0679	PFB0860c	0.48661	10.6262	3.93023	0.0014794	0.0115613
N153_5	PF14_0532	-0.489845	7.25613	-3.92841	0.00148473	0.0115897
M47001_2	PF13_0255	-0.443307	7.78264	-3.92735	0.00148786	0.0116009
J242_2	PF10_0375	0.435409	8.16409	3.92581	0.00149241	0.0116091
D42243_38	PFD0070c	0.515009	8.90127	3.92562	0.00149295	0.0116091
C729	PF07_0131	0.476575	8.82166	3.9943	0.001494	0.0116091
Ks316_3	PF11_0405	-0.55323	10.7939	-3.92389	0.00149808	0.0116241
pMAL7P1.64_106	MAL7P1.64	0.400887	8.39135	3.92346	0.00149934	0.0116241
oPFBLOB0128	PFI1165c	-0.994671	8.35552	-3.99102	0.00150332	0.0116369
oPFC0749	PFC0350c	0.51073	8.0101	3.92176	0.00150439	0.0116369
F1387_1	MAL6P1.21	-0.416991	7.48736	-3.98938	0.00150802	0.011645
M36754_9	MAL13P1.307	0.420345	11.2979	3.92027	0.00150885	0.011645
pMAL13P1.155_3254	MAL13P1.155	0.403268	8.42126	3.91954	0.00151101	0.0116486
D17715_104	PFD0375w	-0.416138	12.2041	-3.9178	0.00151623	0.0116756
M46462_5	MAL13P1.283	0.40901	10.1981	3.91396	0.0015278	0.0117515
J21_27	PF10_0359	0.401918	11.7398	3.91205	0.00153358	0.0117827
M35930_4	MAL13P1.229	0.476814	10.7022	3.91145	0.0015354	0.0117835
N172_3	PF14_0316	-0.58525	11.8993	-3.90669	0.00154993	0.0118817
E29567_12	PFE0665c	0.656896	10.6663	3.90552	0.00155354	0.011896
B198	PFB0320c	0.533961	10.4056	3.89792	0.00157709	0.0120553
M11377_1	PF13_0231	0.446502	8.85915	3.89767	0.00157787	0.0120553
J246_5	PF10_0127	0.47371	9.45526	3.89459	0.00158752	0.0121155
C670	PFC1010w	0.462423	11.368	3.89242	0.00159436	0.0121541
N159_40	PF14_0065	-0.471407	9.34896	-3.89135	0.00159775	0.0121664
M14415_2	MAL13P1.42	0.490693	9.85865	3.8887	0.00160614	0.0122067
F23145_10	MAL7P1.92	-0.476214	10.4053	-3.88821	0.00160769	0.0122067
Ks379_5	PF11_0108	-0.510872	11.7873	-3.88799	0.0016084	0.0122067
N185_15	PF14_0478	0.417567	9.21902	3.88552	0.00161629	0.0122209
F10724_1	MAL6P1.165	-0.437328	10.3956	-3.88528	0.00161707	0.0122209
Ks602_1	PF11_0266	0.515336	12.0912	3.88527	0.00161709	0.0122209
F52206_4	PFE1010w	-0.521686	11.7442	-3.88457	0.00161933	0.0122209
pPF11_0280_19	PF11_0280	0.524607	7.91119	3.88426	0.00162034	0.0122209
F13735_1	MAL8P1.56	-0.589876	9.08942	-3.88348	0.00162283	0.0122209
M2610_3	PF13_0057	-0.46089	8.77748	-4.03003	0.00162693	0.0122209
F71130_3	PFE0835w	-0.603166	11.681	-3.88208	0.00162735	0.0122209
N138_94	PF14_0310	-0.396572	10.5856	-3.88193	0.00162784	0.0122209
C56	PFC0100c	-0.396434	8.56389	-3.88183	0.00162814	0.0122209
oPFJ12793	PF10_0264	0.928942	10.7891	3.88012	0.00163369	0.0122491
F10141_1	PF08_0102	-0.460518	9.39195	-3.87846	0.00163905	0.0122758
F45820_1	MAL6P1.39	-0.562272	11.3655	-3.87559	0.0016484	0.0123244
N189_5	PF14_0233	-0.393378	10.7886	-3.87528	0.00164941	0.0123244
N138_70	PF14_0304	-0.589086	9.73185	-3.94168	0.00165094	0.0123244
N137_10	PF14_0660	0.534525	11.3962	3.87125	0.00166265	0.0123982
oPFI17662	PFI1625c	-0.487726	8.95483	-3.86887	0.00167049	0.0124324
L1_77	PFL0115w	-0.417325	10.6499	-3.86828	0.00167245	0.0124324
M58416_1	MAL13P1.316	-0.376344	7.64771	-3.9342	0.00167458	0.0124324
J44_6	PF10_0069	0.387059	11.6121	3.86756	0.00167484	0.0124324
oPFN0274	PF14_0281	0.576558	8.45385	3.86712	0.00167632	0.0124324
Ks98_2	PF11_0528	-0.489884	10.9074	-3.86591	0.00168034	0.0124487
E22468_1	PFE0100w	-0.367924	10.3069	-3.86443	0.00168526	0.01246
oPFBLOB0090	PF10_0150	0.542946	8.16454	3.86436	0.00168551	0.01246
Kn1714_2	PFL1265c	0.512048	10.8984	3.86333	0.00168895	0.012462
pPF07_0109_323	PF07_0109	0.477372	10.2271	3.86319	0.00168942	0.012462
F4481_1	MAL8P1.99	-0.516978	9.18142	-3.8602	0.00169945	0.0125225
oPFF72466	MAL6P1.252	-0.45334	9.3902	-3.85879	0.00170423	0.0125441
oPFK12911	PF11_0181	-0.917042	9.23858	-3.85641	0.00171226	0.0125856
D49176_46	PFD0310w	0.407393	10.1603	3.85578	0.00171442	0.0125856
pMAL7P1.11_107	MAL7P1.11	-0.703656	9.8241	-3.85539	0.00171575	0.0125856
F11484_1	MAL6P1.267	0.594506	8.7654	3.85495	0.00171724	0.0125856
M50253_1	MAL13P1.205	-0.657877	10.3334	-3.85396	0.00172062	0.0125856
E24637_1	PFE1255w	-0.374699	13.0229	-3.85388	0.0017209	0.0125856
Ks89_10	PF11_0357	0.499846	8.62772	3.85066	0.00173189	0.0126524
Kn1387_1	PFL2410w	0.832707	15.2051	3.90866	0.00175796	0.0128292
oPFH0016	PF08_0135	-1.06996	11.3015	-3.83776	0.00177679	0.0129528
E22504_1	PFE1620c	-0.814351	8.48818	-3.83679	0.00178021	0.0129639
M2931_1	PF13_0322	-0.439592	11.5197	-3.83622	0.00178223	0.0129648
F20560_1	PF07_0071	0.522669	11.8147	3.83498	0.00178662	0.0129829
B12	PFB0015c	-0.456645	9.9159	-3.83338	0.00179229	0.0130045
F49677_1	MAL7P1.76	0.584222	12.042	3.89818	0.0017934	0.0130045
M6483_1	PFL2440w	0.541237	11.5279	3.83213	0.00179675	0.013015
F41385_2	PF08_0118	0.706517	10.867	3.8306	0.0018022	0.0130384
oPFI17718	PFI1430w	-0.446529	10.8938	-3.83016	0.00180379	0.0130384
L2_20	PFL0260c	-0.370181	9.57636	-3.82617	0.00181812	0.0131281
F45342_2	PFE0840c	-0.451648	11.525	-3.8244	0.00182454	0.0131605
A25493_1	PFA0390w	0.403257	11.2355	3.82324	0.00182874	0.013177
B303	PFB0435c	-0.555082	10.3619	-3.82114	0.00183635	0.0132179
D17715_15	PFD0585c	-0.382168	10.9842	-3.81801	0.00184779	0.0132862
E8167_12	PFE0530w	-0.387629	9.77302	-3.81715	0.00185096	0.013295
F25543_1	MAL7P1.77	0.647445	12.1463	3.8153	0.00185776	0.0133299
Ks838_1	PF11_0271	-0.459735	8.38719	-3.81209	0.00186967	0.0133788
oPFI17653	PFI0885w	-0.939884	9.39083	-3.81168	0.00187116	0.0133788
D33539_102	PFD0870w	0.575241	11.0347	3.8112	0.00187295	0.0133788
M16243_2	PF13_0269	0.576739	12.505	3.81081	0.00187439	0.0133788
C162	PFC0260w	-0.462162	14.0907	-3.80987	0.0018779	0.0133788
F18417_1	PFI0235w	-0.368603	12.2936	-3.80963	0.00187882	0.0133788
M1254_1	MAL13P1.266	0.620859	11.544	3.80962	0.00187886	0.0133788
oPFL0053	PFL1715w	0.434129	8.4561	3.80925	0.00188023	0.0133788
L2_73	PFL0360c	-0.505035	10.7162	-3.80591	0.00189272	0.0134536
M37794_3	MAL13P1.193	-0.539834	11.786	-3.80485	0.00189671	0.013468
N141_36	PF14_0221	-0.568798	12.4385	-3.80062	0.00191273	0.0135677
D8137_2	PFD0885c	0.542186	11.0936	3.79829	0.00192161	0.0136165
L2_139	PFL0485w	0.328267	12.0706	3.78705	0.00196497	0.0139094
N127_3	PF14_0173	-0.377306	11.0877	-3.7856	0.00197063	0.013935
pPFL1440c_802	PFL1440c	0.486245	10.6318	3.78155	0.00198656	0.0140331
J276_1	PF10_0178	0.45629	10.1085	3.78091	0.00198907	0.0140364
M3696_4	MAL13P1.331	0.542045	11.3431	3.78037	0.00199122	0.0140371
F960_8	MAL7P1.151	0.678404	11.1723	3.77906	0.00199643	0.0140589
oPFF72513	MAL6P1.166	-0.538173	8.24822	-3.77854	0.00199847	0.0140589
B134	PFB0230c	0.44374	9.67662	3.77792	0.00200093	0.0140589
I2533_1	PFI1015w	-0.46179	10.2623	-3.84032	0.00200254	0.0140589
E19748_1	PFE0735w	-0.633792	7.9596	-3.77532	0.00201131	0.014106
F34425_1	PF08_0114	-0.383207	12.2732	-3.77412	0.0020161	0.0141251
Kn5905_4	PFI0295c	0.515798	9.40134	3.77084	0.0020293	0.0141954
B572	PFB0915w	0.429554	11.1569	3.77059	0.00203029	0.0141954
F61115_1	MAL6P1.305	-0.616397	9.79344	-3.76816	0.00204014	0.0142439
J245_3	PF10_0233	0.385618	10.9404	3.76785	0.00204139	0.0142439
pMAL6P1.295_219	MAL6P1.295	0.396674	7.94903	3.76404	0.00205692	0.0143376
I9710_1	PFI0550w	0.442277	9.49056	3.76142	0.00206764	0.0143977
L2_28	PFL0270c	-0.701744	8.1169	-3.8227	0.00207106	0.0144068
M30664_1	PF13_0039	-0.423742	8.52306	-3.75858	0.00207937	0.0144499
F64347_1	MAL8P1.157	0.44102	12.2812	3.75668	0.00208722	0.0144897
Ks329_3	PF11_0358	-0.429834	10.9742	-3.75606	0.00208979	0.0144929
M57443_3	PF13_0205	-0.557894	10.2293	-3.89123	0.00209359	0.0145045
D17715_16	PFD0580c	0.442265	13.1697	3.75425	0.00209734	0.0145158
J33_3	PF10_0026	0.445848	8.59019	3.75329	0.00210137	0.014529
M35008_5	MAL13P1.325	0.627167	13.3148	3.75117	0.00211024	0.0145756
M21439_2	PF13_0248	0.457878	10.1626	3.749	0.00211934	0.0145963
A13725_11	PFA0515w	0.343938	9.94117	3.7487	0.00212061	0.0145963
C420	PFC0595c	0.39752	9.36056	3.74759	0.00212529	0.0145963
E21786_2	PFE1330c	0.323168	12.2411	3.74741	0.00212605	0.0145963
A24704_4	PFA0275c	0.35569	9.02885	3.74725	0.00212676	0.0145963
F11575_2	MAL8P1.22	-0.332332	9.97132	-3.74724	0.00212679	0.0145963
J293_1	PF10_0116	-0.618046	9.9154	-3.74691	0.00212818	0.0145963
C731	PFC1115w	0.464262	8.06503	3.80779	0.00213092	0.0146005
F35453_1	PFL0070c	-0.343754	9.20899	-3.73774	0.00216736	0.0148353
I4719_6	PFI0175w	-0.425875	10.9939	-3.73362	0.0021852	0.0149424
F6061_1	MAL8P1.12	-0.650675	10.5002	-3.72978	0.00220193	0.0150351
oPFF72454	MAL6P1.35	0.38655	7.01933	3.7295	0.00220315	0.0150351
N141_51	PF14_0212	0.481134	7.92543	3.728	0.00220977	0.0150652
F13309_2	PFE1270c	0.553946	11.1104	3.7882	0.00221223	0.0150669
E24971_1	PFE1570c	0.697119	11.1705	3.72593	0.00221888	0.0150972
A24704_9	PFA0265c	0.488396	9.02041	3.72448	0.00222529	0.0151258
E26351_1	PFE0855c	-0.381423	9.08738	-3.7236	0.00222919	0.0151372
M5299_2	PF13_0064	-0.68723	11.9417	-3.72025	0.00224408	0.0152232
A9766_1	PFA0405w	0.453913	11.7732	3.71909	0.00224929	0.0152291
oPFF72485	MAL6P1.133	0.40675	9.07143	3.7182	0.00225329	0.0152291
M50253_2	MAL13P1.205	0.922021	14.3816	3.71762	0.00225586	0.0152291
Ks51_2	PF11_0221	-0.483948	11.1834	-3.71729	0.00225737	0.0152291
pMAL7P1.133_202	MAL7P1.133	-0.710219	8.51776	-3.71721	0.00225772	0.0152291
oPFF72420	MAL6P1.178	-0.453028	7.60192	-3.84975	0.0022583	0.0152291
C118	PFC0176c	-0.787311	11.473	-3.71272	0.002278	0.0153468
Kn434_1	PFL1505c	0.44592	11.0632	3.7102	0.00228944	0.0154062
pPF10_0067_321	PF10_0067	0.411205	9.2511	3.70929	0.00229357	0.0154062
pPF14_0524_219	PF14_0524	0.473378	10.0377	3.70929	0.00229358	0.0154062
A1700_6	PFA0340w	-0.517932	10.2433	-3.70756	0.00230149	0.015427
oPFL0118	PFL2145w	0.617776	11.4603	3.70688	0.00230463	0.015427
M49556_1	PF14_0354	-0.335861	8.72178	-3.70679	0.00230501	0.015427
N127_44	PF14_0153	-0.454009	9.20066	-3.70652	0.00230629	0.015427
N143_21	PF14_0194	-0.555187	9.10441	-3.76498	0.00231274	0.015427
Ks186_1	PF11_0064	0.447361	9.23105	3.70462	0.00231502	0.015427
D63068_1	PFD0385w	-0.585036	10.5795	-3.7046	0.00231509	0.015427
F57661_1	PFD0840w	-0.580399	10.0617	-3.70417	0.00231708	0.015427
B361	PFB0510w	-0.445165	9.18113	-3.70413	0.00231729	0.015427
Ks8267_1	PF11_0110	-0.539672	11.6022	-3.7037	0.00231924	0.015427
C97	PFC0145c	-0.565645	11.1172	-3.70242	0.00232518	0.0154515
N131_12	PF14_0134	-0.449811	9.80869	-3.70081	0.00233264	0.0154748
B484	PFB0735c	0.460069	12.3541	3.7002	0.00233547	0.0154748
J379_5	PF10_0279	0.348871	11.9504	3.7002	0.00233547	0.0154748
F32316_2	PFE0120c	-0.817298	13.1046	-3.69873	0.00234233	0.0155052
Ks664_1	PF11_0072	0.333906	11.968	3.69529	0.00235843	0.0155964
J171_6	PF10_0390	0.501407	7.36846	3.69481	0.00236068	0.0155964
F61859_2	PFD0640c	0.602186	8.83592	3.69256	0.00237125	0.0156439
D6287_61	PFD0200c	0.34796	11.0989	3.69199	0.00237395	0.0156439
N134_126	PF14_0582	0.384739	13.1204	3.69183	0.00237473	0.0156439
J227_3	PF10_0244	0.396409	9.30996	3.69041	0.00238144	0.0156629
oPFH0012	PF08_0039	0.650649	10.0195	3.6898	0.00238432	0.0156629
I8034_1	PF13_0277	-0.451142	12.0169	-3.68977	0.00238447	0.0156629
F65467_1	MAL6P1.41	0.583653	10.196	3.81894	0.00238919	0.0156788
pPFL0750w_344	PFL0750w	-0.464956	7.34232	-3.74702	0.00239367	0.0156931
J94_3	PF10_0212	-0.513852	11.7094	-3.68717	0.00239685	0.0156968
J53_16	PF10_0135	-0.389328	11.8533	-3.68676	0.00239882	0.0156968
oPFD66967	PFD0625c	-0.373617	10.9043	-3.68411	0.00241149	0.0157646
pPFL2155w_2063	PFL2155w	0.607695	9.98493	3.68358	0.00241406	0.0157663
Kn588_2	PF10_0106	0.321329	10.9688	3.68261	0.00241871	0.0157805
N141_50	PF14_0213	-0.36725	9.53427	-3.68192	0.00242208	0.0157805
oPFL0140	PFL2385c	-0.52922	8.53909	-3.68169	0.00242315	0.0157805
Ks1022_5	PF11_0128	0.536719	11.0712	3.68107	0.00242618	0.0157852
A6420_12	PFA0220w	0.669864	11.8106	3.67988	0.00243191	0.0158074
oPFH0010	MAL8P1.110	0.397807	11.957	3.67934	0.00243455	0.0158095
F10044_2	MAL6P1.68	0.42278	11.0216	3.67658	0.00244797	0.0158444
Ks44_1	PF11_0351	0.59927	10.6167	3.67646	0.00244855	0.0158444
M26091_1	PF13_0308	0.359134	9.11881	3.67642	0.00244873	0.0158444
B215	PFB0335c	-0.493147	10.5591	-3.67633	0.00244918	0.0158444
Kn1106_5	PFL2245w	0.537289	10.9905	3.67506	0.00245539	0.0158695
F60089_1	MAL7P1.57	0.455613	9.63892	3.73197	0.00246369	0.0159081
N130_45	PF14_0547	-0.506559	11.6615	-3.6711	0.00247482	0.0159649
Kn3771_1	PFL1775c	0.353095	11.5533	3.66943	0.0024831	0.0160032
M15786_2	PF13_0265	-0.438606	9.63413	-3.66752	0.00249255	0.016049
oPFI17737	PFI0195c	0.487379	8.47646	3.6654	0.00250311	0.0161018
I13218_1	PFL1665c	-0.506275	9.64029	-3.72125	0.00251484	0.0161581
M37499_1	PF13_0313	-0.359995	11.2194	-3.6627	0.00251658	0.0161581
N175_2	PF14_0142	0.362487	9.98748	3.65933	0.00253358	0.0162457
E21089_1	MAL6P1.4	-0.528497	9.85817	-3.65888	0.0025358	0.0162457
D17715_140	PFD0330w	-0.515328	11.2308	-3.65858	0.00253735	0.0162457
M25683_1	PF14_0078	0.414462	9.84199	3.65532	0.00255387	0.0163181
oPFL0047	PFL2115c	0.510154	10.2263	3.65506	0.00255521	0.0163181
D17715_45	PFD0480w	0.469406	8.84793	3.6546	0.00255754	0.0163181
B467	PFB0705w	0.448524	11.1269	3.65447	0.00255821	0.0163181
N128_39	PF14_0422	0.357535	6.83757	3.65304	0.00256551	0.0163494
oPFL0037	PFL1360c	-0.545218	10.2744	-3.65134	0.00257423	0.0163897
J583_3	PF11_0135	-0.37772	10.9928	-3.6499	0.0025816	0.0164214
N166_3	PF14_0270	-0.478454	12.1466	-3.64748	0.00259408	0.0164854
I2629_1	PF14_0704	-0.766915	10.6699	-3.70302	0.00260433	0.0165352
Ks1030_5	PF11_0413	-0.418296	12.3981	-3.6446	0.00260901	0.0165496
F51040_1	PF07_0111	0.383567	8.36165	3.70123	0.00261328	0.0165613
oPFL0079	PFL0900c	-0.546973	11.3022	-3.64293	0.00261774	0.0165742
M53181_4	PF13_0094	0.549706	8.56727	3.64009	0.00263257	0.016637
E26609_2	MAL7P1.162	0.575012	10.1674	3.6397	0.00263463	0.016637
M44397_6	PF13_0133	-0.356043	11.9208	-3.63934	0.00263655	0.016637
N141_29	PF14_0223	0.487977	8.41171	3.69644	0.0026374	0.016637
Kn1056_2	PFL1790w	0.447669	10.4988	3.63865	0.00264018	0.0166392
pPFL1630c_176	PFL1630c	0.525027	8.04588	3.63784	0.00264444	0.0166507
N179_3	PF14_0246	-0.355212	11.4562	-3.63535	0.00265758	0.0167181
C569	PFC0860w	-0.434539	12.0023	-3.63478	0.00266059	0.0167216
L2_57	PFL0315c	-0.400174	11.0503	-3.63097	0.0026809	0.0168262
D17715_121	PFD0355c	0.409371	11.6979	3.63064	0.00268267	0.0168262
N130_5	PF14_0571	0.411974	13.1122	3.62947	0.00268894	0.0168262
F26422_1	MAL7P1.87	-0.399334	11.8788	-3.62938	0.00268943	0.0168262
oPFM60467	MAL13P1.176	-0.400182	11.6039	-3.62936	0.00268953	0.0168262
pPFB0161c_228	PFB0161c	0.474387	7.78386	3.68549	0.00269341	0.0168351
F28964_1	PF13_0161	-0.692142	12.1926	-3.62782	0.00269779	0.016847
pPFL2450c_152	PFL2450c	0.33808	7.98874	3.62666	0.00270406	0.0168707
A3310_22	PFA0475c	0.608564	12.3186	3.62273	0.00272534	0.0169881
D54177_1	PFE0920c	0.471558	10.9489	3.62028	0.00273869	0.0170557
Km3516_4	PFL1430c	-0.486273	10.8485	-3.61882	0.00274666	0.0170753
E10967_2	MAL8P1.38	-0.60314	8.30014	-3.61879	0.00274683	0.0170753
F17495_1	PFE0675c	0.507875	11.6776	3.61721	0.00275546	0.017084
pMAL6P1.302_578	MAL6P1.302	0.485529	9.6764	3.61697	0.00275683	0.017084
C60	PFC0110w	-0.494322	12.4514	-3.61674	0.00275805	0.017084
Ks12_6	PF11_0210	-0.395161	8.5836	-3.61671	0.00275822	0.017084
oPFL0160	PFL2520w	-0.43518	8.1521	-3.61489	0.00276828	0.0171308
Ks113_5	PF11_0176	-0.499356	9.74488	-3.61419	0.00277212	0.017139
B119	PFB0194w	0.327173	10.4564	3.61274	0.00278016	0.0171657
N143_44	PF14_0186	-0.510555	11.6684	-3.61209	0.00278375	0.0171657
M25032_1	MAL13P1.44	0.531403	10.6889	3.61205	0.00278396	0.0171657
Ks423_1	PF11_0329	-0.398958	11.8173	-3.61073	0.00279131	0.0171955
D12635_25	PFD0940w	-0.537088	12.2874	-3.60936	0.00279895	0.0172146
C689	PFC1040w	-0.490915	9.75063	-3.60922	0.00279978	0.0172146
L3_34	PFL0875w	0.352803	10.9989	3.60882	0.00280197	0.0172146
pMAL13P1.272_3	MAL13P1.272	0.59762	9.33802	3.60675	0.00281358	0.0172704
I43_1	PF14_0608	-0.570936	12.3971	-3.60336	0.00283265	0.0173719
F20050_2	PFE1160w	0.587718	11.992	3.60095	0.00284631	0.0174289
pPF14_0034_135	PF14_0034	-0.805829	9.52802	-3.60082	0.00284704	0.0174289
pPFC0445w_93	PFC0445w	0.373715	7.74495	3.59763	0.00286525	0.0175193
oPFB0669	PFB0295w	0.406397	9.08401	3.59733	0.00286693	0.0175193
D17715_27	PFD0530c	0.449903	9.89579	3.59682	0.00286988	0.0175217
I17174_3	PFI0540w	-0.370257	10.6137	-3.59547	0.00287759	0.017541
F36356_6	PFE0605c	-0.420511	11.3767	-3.59537	0.00287818	0.017541
oPFH0006	MAL8P1.48	0.365177	8.06781	3.59436	0.00288398	0.0175607
N159_23	PF14_0054	-0.408223	9.75762	-3.59214	0.00289678	0.0176229
oPFA32031	PFA0705c	-0.674453	7.01923	-3.79034	0.00291933	0.0177165
B112	PFB0185w	-0.397266	10.3955	-3.58823	0.00291948	0.0177165
J318_2	PF10_0205	-0.538951	8.90084	-3.58779	0.00292206	0.0177165
oPFL0080	PFL1595w	-0.774443	11.4205	-3.58771	0.00292252	0.0177165
oPFF72451	MAL6P1.184	-0.680391	8.9196	-3.64059	0.00293598	0.0177823
oPFD66958	PFD0310w	-0.58612	8.81108	-3.58373	0.00294581	0.0178039
F21429_3	PFE1255w	-0.342484	12.9469	-3.58356	0.00294683	0.0178039
Ks643_2	PF11_0091	0.467874	12.4193	3.58347	0.00294735	0.0178039
M29681_1	PF13_0185	0.680969	9.13598	3.78321	0.00295593	0.01784
pMAL6P1.226_476	MAL6P1.226	0.426069	7.81204	3.57592	0.00299208	0.0180422
N148_11	PF14_0718	-0.402443	8.90661	-3.5723	0.00301379	0.0181514
J34_9	PF10_0263	-0.946672	7.70514	-3.57202	0.00301549	0.0181514
F71033_2	MAL7P1.160	0.34034	9.86264	3.57138	0.00301933	0.0181537
pPFC0582c_345	PFC0582c	-1.10608	7.97407	-3.57071	0.00302336	0.0181537
F39877_1	PFE1220w	-0.38627	10.028	-3.57063	0.00302385	0.0181537
F53097_3	PF08_0141	0.451351	10.7467	3.56819	0.00303864	0.0182265
Kn12889_1	MAL8P1.80	0.335276	11.5478	3.56454	0.00306086	0.0183437
D49176_39	PFD0295c	-0.423646	10.3652	-3.56274	0.00307185	0.0183934
Ks89_2	PF11_0354	-0.454231	12.3629	-3.56191	0.00307695	0.0183988
Ks56_23	PF11_0484	-0.421689	10.2446	-3.56172	0.00307812	0.0183988
I1923_1	PFI0720w	-0.592955	11.7016	-3.5587	0.00309675	0.0184867
E5479_1	PFE0325w	0.37298	9.98733	3.55846	0.00309823	0.0184867
A10325_29	PFA0110w	0.455516	10.512	3.55679	0.00310856	0.0185321
F34859_1	MAL7P1.92	-0.4968	7.64769	-3.55412	0.0031252	0.0185879
pPF14_0057_242	PF14_0057	0.497833	9.38521	3.5541	0.00312531	0.0185879
F48130_2	PFE1525w	-0.419498	8.5804	-3.55373	0.00312762	0.0185879
F54097_1	MAL6P1.24	-0.470391	9.52567	-3.55322	0.00313076	0.0185879
Ks115_5	PF11_0360	0.453775	10.7185	3.55311	0.0031315	0.0185879
oPFI17683	PFI0480w	-0.492608	9.19149	-3.55262	0.00313453	0.0185897
M51323_1	PFL2275c	0.459099	11.9536	3.55143	0.003142	0.0186025
pPFL2435w_149	PFL2435w	0.443545	8.93841	3.55141	0.00314214	0.0186025
N176_3	PF14_0469	0.624303	10.9933	3.54965	0.0031532	0.0186519
N128_4	PF14_0439	0.432866	6.9898	3.54892	0.00315779	0.0186564
oPFM60479	PF13_0002	-0.36593	7.28808	-3.54866	0.00315942	0.0186564
J43_22	PF10_0056	-0.519703	9.07804	-3.54634	0.00317409	0.0187088
Ks213_1	PF11_0290	0.356422	7.60596	3.60001	0.00317428	0.0187088
E18454_1	PFE0260w	-0.456206	7.679	-3.5457	0.00317818	0.0187088
F48433_1	MAL8P1.138	-0.397061	9.32184	-3.54538	0.00318018	0.0187088
F48622_4	PF08_0013	-0.328781	9.96593	-3.5451	0.00318197	0.0187088
pPF10_0014_381	PF10_0014	-1.05251	9.21904	-3.54233	0.00319964	0.0187891
B634	PFB1010w	-0.374187	8.77877	-3.54209	0.00320112	0.0187891
N159_46	PF14_0068	0.414054	10.645	3.5398	0.0032158	0.0188591
N138_64	PF14_0301	0.355648	10.9616	3.53819	0.00322615	0.0188974
Ks2_9	PF11_0160	0.468502	9.09839	3.53793	0.00322786	0.0188974
I15927_6	PFI0335w	-0.495188	10.1338	-3.53724	0.00323233	0.0189073
pPFD0155c_177	PFD0155c	0.408606	9.82015	3.53627	0.00323859	0.0189277
J485_4	PF10_0380	-0.320801	8.48787	-3.5346	0.0032494	0.0189747
F21584_1	PFD1160w	-0.423462	10.7373	-3.53331	0.00325776	0.0189975
E26577_2	PFE0295w	0.489251	8.9232	3.53314	0.00325886	0.0189975
E9225_1	MAL6P1.147	0.449656	9.50744	3.58095	0.00329294	0.0191795
I11523_2	PFI0420c	-0.427532	8.86697	-3.52741	0.00329639	0.0191795
D17715_136	PFD0330w	0.523562	10.4019	3.52709	0.00329849	0.0191795
pPF07_0052_366	PF07_0052	-0.484159	9.67608	-3.52465	0.00331458	0.0192406
F11738_1	MAL6P1.285	0.46622	10.678	3.57754	0.00331463	0.0192406
F46320_2	PF07_0012	-0.349527	11.1292	-3.52331	0.00332349	0.0192757
N164_4	PF14_0230	0.447175	12.6866	3.52205	0.00333185	0.0193078
F50986_1	PFD0595w	-0.373034	11.5972	-3.52154	0.00333528	0.0193113
L2_109	PFL0420w	-0.41525	10.383	-3.52022	0.00334405	0.0193457
J1011_2	PF10_0330	-0.440368	8.40194	-3.51619	0.00337106	0.0194719
N138_66	PF14_0302	-0.609458	10.9264	-3.51612	0.00337155	0.0194719
N143_48	PF14_0184	-0.503645	12.0239	-3.51462	0.00338169	0.0195139
M41763_12	MAL13P1.195	0.581049	14.5344	3.51336	0.00339023	0.0195467
oPFM60537	MAL13P1.152	-0.627276	10.6902	-3.51242	0.00339658	0.0195668
pMAL8P1.51_168	MAL8P1.51	0.404129	8.24216	3.51149	0.00340287	0.0195865
B453	PFB0675w	0.3898	12.0928	3.50981	0.00341432	0.0196337
M5172_5	MAL13P1.90	0.519914	11.7135	3.50898	0.00341997	0.0196337
E116_1	PFE1225w	0.460523	10.4373	3.50849	0.00342338	0.0196337
Kn2174_2	MAL6P1.34	-0.633499	11.0679	-3.50826	0.00342492	0.0196337
F46067_3	PFI0925w	-0.398522	7.75142	-3.50819	0.00342542	0.0196337
D12635_48	PFD0975w	0.296915	12.5784	3.50758	0.00342956	0.0196376
M34527_1	MAL13P1.249	-0.474292	13.916	-3.50725	0.00343184	0.0196376
E12599_2	PFE0935c	0.371934	10.6644	3.50657	0.00343652	0.0196479
pPFA0315w_26	PFA0315w	0.5893	7.67695	3.50556	0.00344346	0.0196536
oPFL0163	PFL1030w	-0.395462	7.82609	-3.50539	0.00344458	0.0196536
N181_4	PF14_0236	0.422817	10.573	3.50517	0.00344614	0.0196536
F36374_1	MAL8P1.153	-0.362288	12.8323	-3.50375	0.00345592	0.019693
Kn5905_5	PFI0295c	0.468337	12.0008	3.50253	0.00346437	0.0197247
Ks97_6	PF11_0193	-0.504015	12.5481	-3.50163	0.00347057	0.0197435
E5415_6	PFE1280w	0.383591	12.088	3.49871	0.00349088	0.0198317
J248_7	PF10_0166	-0.443158	9.62594	-3.49857	0.00349187	0.0198317
E24075_1	PFE1260c	-0.622123	8.57243	-3.49753	0.0034991	0.0198418
E20651_1	MAL6P1.41	-0.342474	7.82717	-3.49748	0.00349945	0.0198418
Kn1470_1	PFL1155w	0.539662	9.79454	3.49564	0.00351233	0.0198984
pPFI1250w_72	PFI1250w	0.71503	9.7574	3.49422	0.00352234	0.0199386
pPF14_0275_321	PF14_0275	0.374003	7.37758	3.49366	0.00352626	0.0199396
C597	PFC0895w	-0.331348	9.46975	-3.49337	0.00352836	0.0199396
N165_14	PF14_0043	-0.853389	9.55239	-3.49146	0.0035418	0.019999
N140_9	PF14_0501	0.413715	12.3036	3.48732	0.00357122	0.0201485
E27247_1	PFE0710w	-0.498557	8.3747	-3.48594	0.00358112	0.0201877
D17715_10	PFD0605c	-0.506714	9.76041	-3.48528	0.00358582	0.0201976
Ks266_6	PF11_0273	0.468385	12.6167	3.48146	0.00361329	0.0203356
B225	PFB0345c	-0.496601	9.17157	-3.4802	0.00362241	0.0203701
oPFI17660	PFI1420w	0.321526	9.46923	3.47886	0.00363213	0.0204071
F23145_4	MAL7P1.92	0.473961	10.9434	3.52965	0.00363496	0.0204071
Ks838_5	PF11_0272	0.659045	10.1692	3.47778	0.00363996	0.0204184
A1718_1	PFA0545c	0.51082	11.9607	3.47704	0.00364534	0.0204318
F50871_1	PF07_0051	0.455696	10.9521	3.47557	0.00365607	0.0204752
Ks3365_1	PF10_0200	-0.546748	11.0733	-3.47395	0.00366796	0.020525
A6420_15	PFA0215w	-0.502052	12.5554	-3.47282	0.00367623	0.0205544
pPF14_0646_46	PF14_0646	0.362707	7.99864	3.46997	0.00369724	0.020655
Ks75_16	PF11_0039	0.435576	11.1515	3.46875	0.00370625	0.0206719
Kn2241_1	PFI0410c	-0.441824	10.3775	-3.46874	0.00370632	0.0206719
F63188_2	MAL6P1.254	0.374617	10.4206	3.46692	0.00371982	0.0207303
Ks316_19	PF11_0409	0.453379	12.9937	3.46652	0.00372285	0.0207303
Ks245_2	PF11_0240	-0.509596	10.9923	-3.46339	0.00374613	0.0208357
I578_5	PFI0240c	-0.391774	10.7795	-3.46316	0.00374787	0.0208357
Km302_2	PFL1295w	0.662726	10.6032	3.46274	0.00375106	0.0208365
J53_34	PF10_0145	-0.446106	11.7809	-3.46078	0.00376578	0.0209013
I1033_3	PFI1730w	-0.443342	9.67671	-3.45691	0.00379497	0.0210462
pPFE1190c_105	PFE1190c	0.364278	8.64793	3.45401	0.00381708	0.0211517
Kn46_3	PFL0415w	0.436626	9.15929	3.45318	0.00382339	0.0211695
F30461_3	MAL8P1.15	0.380075	10.8787	3.45267	0.00382727	0.0211738
M27955_1	MAL13P1.157	0.785973	11.3211	3.45196	0.00383274	0.021187
pPF14_0163_33	PF14_0163	-0.67495	10.9411	-3.44936	0.00385269	0.0212763
Ks76_8	PF11_0422	-0.437518	10.0186	-3.44905	0.00385512	0.0212763
D49942_2	PFD0095c	-0.668841	10.3515	-3.44474	0.00388843	0.0214367
D23156_33	PFD0685c	-0.352462	11.797	-3.44448	0.00389045	0.0214367
oPFBLOB0080	PFD0030c	0.391159	9.51435	3.44345	0.0038985	0.0214637
oPFF72448	MAL6P1.278	0.393787	10.6075	3.44275	0.00390392	0.0214763
I477_1	PFI0275w	-0.496883	8.64018	-3.44221	0.00390818	0.0214824
oPFBLOB0100	PF13_0121	-0.39525	8.25549	-3.44118	0.00391626	0.0214929
F8511_1	PFI1475w	-0.42716	9.86247	-3.55054	0.00391637	0.0214929
I2631_1	PFI1280c	-0.442749	11.707	-3.43971	0.00392776	0.0215254
F42552_1	PFI0170w	-0.62252	11.0779	-3.4396	0.00392859	0.0215254
N128_38	PF14_0423	0.43989	8.4744	3.43723	0.00394725	0.0216103
pPFB0725c_122	PFB0725c	0.640591	8.9035	3.43674	0.00395113	0.0216142
N134_34	PF14_0619	0.411634	11.6395	3.43613	0.00395598	0.0216235
N137_2	PF14_0655	0.327102	8.16312	3.43499	0.003965	0.021642
oPFL0049	PFL2615w	0.513207	8.8344	3.54378	0.0039657	0.021642
C233	PFC0345w	0.356215	12.3603	3.43312	0.00397982	0.0217018
M7078_1	MAL13P1.220	-0.377014	12.0678	-3.43114	0.00399564	0.0217707
F48839_1	PFI0730w	0.307121	10.4122	3.43055	0.00400031	0.0217787
F56837_1	PFI1210w	-0.42811	10.8856	-3.42949	0.00400884	0.0218078
I9158_3	PFI0440w	-0.494854	9.0893	-3.42901	0.00401263	0.0218111
F14193_1	PF08_0047	0.339922	9.48538	3.42725	0.0040268	0.0218707
N155_21	PF14_0029	-0.812689	7.79302	-3.42581	0.00403845	0.0219142
M24104_1	PF13_0348	0.474623	7.41744	3.42546	0.00404121	0.0219142
C666	PFC1005c	0.351543	10.8103	3.42487	0.004046	0.0219228
F20625_1	PFD0740w	0.420839	8.34686	3.42447	0.00404927	0.0219231
Ks822_5	PF11_0150	0.405272	8.56163	3.42276	0.00406309	0.0219805
D64289_1	PFD0115c	-0.468088	10.8164	-3.42063	0.00408047	0.0220571
M50721_4	MAL13P1.311	-0.348749	9.12088	-3.41906	0.00409329	0.022109
I9302_2	PFI0380c	0.574346	11.1743	3.4157	0.00412084	0.0222318
J478_6	PF10_0029	0.316006	12.7298	3.4155	0.00412253	0.0222318
Kn3709_1	PFI1480w	-0.348551	11.0641	-3.41359	0.00413828	0.0222719
oPFN0279	PF14_0714	0.635428	9.46699	3.41359	0.00413829	0.0222719
C448	PFC0695w	-0.49359	7.58041	-3.59138	0.00414066	0.0222719
J232_2	PF10_0260	0.455408	9.85939	3.41294	0.00414365	0.0222719
M17691_2	PF13_0187	-0.370696	11.8336	-3.41263	0.00414627	0.0222719
F52444_1	PF07_0049	-0.406174	10.6056	-3.40918	0.00417498	0.0224086
F35756_14	PFE1320w	-0.66406	13.286	-3.40721	0.00419143	0.0224792
pPFL1415w_1260	PFL1415w	-0.572305	10.1357	-3.45522	0.00419624	0.0224874
pPFE0050w_544	PFE0050w	0.530109	8.51433	3.40512	0.00420894	0.0225315
F5774_1	MAL6P1.221	-0.358202	11.0863	-3.40487	0.00421107	0.0225315
C35	PFC0055w	-0.414744	7.99754	-3.39933	0.00425801	0.0227451
oPFK12904	PF11_0191	-0.382631	11.6645	-3.39915	0.00425953	0.0227451
pPFE1610w_21	PFE1610w	0.397471	7.50732	3.39898	0.00426096	0.0227451
pPF08_0134_308	PF08_0134	0.352635	7.09727	3.39759	0.00427285	0.0227908
pPFL1825w_23	PFL1825w	0.561381	10.1149	3.39408	0.00430294	0.0229334
Kn2065_1	PFL1175w	0.342161	10.9513	3.39302	0.00431205	0.0229473
F11570_1	MAL8P1.123	0.706439	12.3544	3.3929	0.00431309	0.0229473
F20760_1	MAL6P1.137	0.456925	10.8747	3.39261	0.00431562	0.0229473
A21885_1	PFA0410w	0.429128	12.0589	3.39074	0.00433177	0.0230091
oPFA32035	PFA0455c	-0.318834	8.13852	-3.39048	0.00433398	0.0230091
Kn5299_2	PFL0410w	-0.519405	8.25611	-3.43759	0.00434157	0.0230316
E714_14	PFE0225w	-0.523352	9.39133	-3.43578	0.0043568	0.0230801
M25872_5	MAL13P1.271	-0.489934	11.5286	-3.38778	0.00435746	0.0230801
Kn2436_2	PFL1095c	-0.452139	10.0767	-3.38576	0.00437507	0.0231553
J2896_1	PF11_0208	-0.493039	12.4762	-3.43248	0.00438464	0.023188
C419	PFC0590c	-0.381219	12.5819	-3.3836	0.004394	0.0232102
M42966_1	PF13_0310	0.388074	9.55049	3.38342	0.00439562	0.0232102
pMAL7P1.6_11	MAL7P1.6	-0.71927	8.8018	-3.38292	0.00440004	0.0232156
I4780_1	PFI1000w	-0.345326	11.3695	-3.3824	0.00440461	0.0232219
Kn2471_2	PFL2170c	-0.435413	9.32045	-3.37957	0.00442957	0.0233078
oPFH0022	PF08_0064	0.36453	9.59994	3.37936	0.00443145	0.0233078
pPFL0995c_131	PFL0995c	-0.392179	6.94326	-3.37926	0.00443234	0.0233078
oPFC0776	PFC0115c	-0.345123	10.1682	-3.37901	0.00443455	0.0233078
Kn2161_1	PFI1510w	0.341965	8.77278	3.42492	0.0044491	0.0233663
F41820_1	MAL8P1.104	-0.608409	10.1942	-3.37458	0.00447404	0.0234793
pMAL6P1.102_2416	MAL6P1.102	0.379835	9.11847	3.37351	0.00448357	0.0234916
F54956_1	PFI0340c	0.72325	15.2347	3.37321	0.00448626	0.0234916
N155_25	PF14_0031	-0.366609	10.8825	-3.42057	0.0044867	0.0234916
F7632_3	MAL8P1.91	-0.521243	11.901	-3.37057	0.00450999	0.0235397
I6724_2	PFI0670w	-0.400062	12.8313	-3.37021	0.00451324	0.0235397
M30262_1	PFL2565w	-0.378101	8.02449	-3.37015	0.0045138	0.0235397
pPF13_0230_1229	PF13_0230	-0.379298	7.09517	-3.36986	0.00451644	0.0235397
M45867_2	PF13_0089	0.470928	12.1001	3.36956	0.0045191	0.0235397
D17715_67	PFD0440w	0.315924	9.65106	3.36953	0.00451938	0.0235397
J564_3	PF10_0295	-0.31828	7.33001	-3.36947	0.00451997	0.0235397
F67281_1	MAL8P1.10	-0.417184	11.9836	-3.36624	0.00454927	0.0236414
oPFL0120	PFL1805c	0.294824	8.00027	3.36599	0.00455149	0.0236414
A8109_3	PFA0310c	0.403316	9.86096	3.36566	0.00455454	0.0236414
L2_62	PFL0335c	-0.30812	12.4638	-3.36558	0.00455525	0.0236414
M8032_6	MAL13P1.165	-0.337114	9.93384	-3.36541	0.0045568	0.0236414
I6724_1	PFI0665w	-0.563799	10.1121	-3.36475	0.00456281	0.0236547
F48363_2	MAL7P1.89	0.456317	12.7213	3.36317	0.00457722	0.0236982
Ks83_1	PF11_0434	-0.46614	10.9233	-3.36307	0.00457814	0.0236982
pPFA0395c_496	PFA0395c	0.337377	9.10767	3.36184	0.00458943	0.0237219
F70772_1	MAL7P1.73	-0.400353	10.322	-3.36182	0.00458966	0.0237219
Ks75_22	PF11_0037	0.506951	10.3993	3.36091	0.00459803	0.0237472
F6022_1	PFD0330w	0.452049	10.396	3.36035	0.00460318	0.0237559
Ks101_18	PF11_0302	0.400933	11.1449	3.35909	0.00461471	0.0237974
I11161_1	PF14_0273	-0.332268	8.91651	-3.35706	0.00463353	0.0238616
N132_125	PF14_0346	0.387389	8.30165	3.35699	0.00463413	0.0238616
M26739_1	MAL13P1.19	-0.371539	9.65888	-3.35281	0.00467303	0.0240356
I15461_2	PFI0665w	-0.323907	11.3713	-3.35261	0.00467496	0.0240356
J299_1	PF14_0631	-0.81775	13.7214	-3.35116	0.00468847	0.024087
pPFE1110w_90	PFE1110w	0.400549	8.45928	3.35043	0.00469541	0.0241045
D12635_45	PFD0965w	-0.312347	9.00379	-3.34947	0.00470435	0.0241323
B344	PFB0495w	-0.445226	11.6717	-3.34733	0.00472459	0.024218
oPFM60519	MAL13P1.298	0.59797	11.9591	3.34677	0.00472989	0.0242269
L1_49	PFL0085c	-0.448043	9.73247	-3.34486	0.00474798	0.0243014
N151_45	PF14_0450	0.447453	10.7067	3.33986	0.00479571	0.0245273
I2966_2	PFI0320w	-0.391526	8.56681	-3.33887	0.00480513	0.024547
N156_3	PF13_0118	0.361708	11.932	3.33857	0.00480804	0.024547
pMAL8P1.28_387	MAL8P1.28	-0.440737	8.9572	-3.33833	0.00481031	0.024547
I1522_1	PFI1145w	-0.377248	9.10948	-3.33771	0.00481631	0.02455
M14_1	PF13_0293	-0.434598	10.7668	-3.33753	0.0048181	0.02455
C472	PFC0720w	-0.328701	11.7993	-3.3338	0.00485417	0.0247086
F42803_1	MAL7P1.67	-0.352193	9.303	-3.33356	0.00485644	0.0247086
F21598_1	PF07_0107	0.422147	9.52055	3.33188	0.00487276	0.0247732
F52716_1	MAL6P1.20	-0.406584	9.10787	-3.33093	0.00488206	0.024802
M37794_18	PF13_0214	0.591223	12.68	3.32943	0.00489671	0.0248526
pPFE1075c_1122	PFE1075c	0.369765	7.63746	3.32917	0.00489928	0.0248526
Ks371_8	PF11_0291	-0.576503	11.5726	-3.32778	0.00491289	0.0249031
I7106_1	PFI1345c	-0.433445	10.537	-3.32671	0.00492342	0.024938
E25972_1	PFL1900w	-0.400435	12.1936	-3.32579	0.00493249	0.0249655
N181_18	PF14_0242	0.467449	9.49978	3.32523	0.00493799	0.0249711
Ks127_20	PF11_0459	0.370843	9.0847	3.32494	0.00494091	0.0249711
N134_58	PF14_0611	-0.320955	9.68016	-3.32214	0.00496868	0.0250929
pMAL6P1.294_57	MAL6P1.294	0.500664	8.42075	3.32168	0.00497318	0.0250971
Kn8391_1	PFL1090w	0.564179	10.6688	3.32112	0.00497875	0.0251067
E22930_2	PFE0645w	-0.341877	9.98156	-3.31762	0.00501373	0.0252248
N157_12	PF14_0260	-0.374762	10.2221	-3.31759	0.00501401	0.0252248
J21_5	PF10_0368	0.573006	11.1017	3.31756	0.0050144	0.0252248
L2_166	PFL0555c	-0.410314	11.9265	-3.31731	0.00501692	0.0252248
N133_7	PF14_0699	-0.413084	8.06331	-3.31465	0.00504364	0.0253365
N134_132	PF14_0579	0.483275	11.1886	3.31412	0.00504898	0.0253365
L2_148	PFL0510c	0.416512	9.93263	3.31399	0.00505025	0.0253365
oPFL0142	PFL2050w	0.348129	7.70909	3.31249	0.0050655	0.0253806
J130_2	PFL1450c	-0.309634	9.46794	-3.31239	0.00506646	0.0253806
D16785_35	PFD1045c	0.403587	11.2779	3.30999	0.0050908	0.025464
Km765_3	PFL1535w	0.32979	10.7246	3.30981	0.00509271	0.025464
Kn906_1	PFI1830c	0.527303	12.3952	3.30965	0.00509429	0.025464
N181_8	PF14_0237	0.358229	9.49375	3.30924	0.00509848	0.0254663
Ks510_8	PF11_0381	-0.479155	12.3041	-3.35264	0.00511616	0.0255224
N143_2	PF14_0775	0.402523	7.83322	3.35224	0.00512014	0.0255224
oPFI17725	PFI1750c	-0.832611	11.3382	-3.30705	0.0051209	0.0255224
pPF13_0027_1557	PF13_0027	-0.824933	9.39838	-3.30507	0.00514115	0.0255949
Ks225_7	PF11_0468	-0.384042	10.9559	-3.3049	0.00514293	0.0255949
oPFBLOB0170	PFI1230c	-0.392489	8.69541	-3.30349	0.00515743	0.0256484
I10472_1	PFL2520w	0.437382	10.3636	3.34789	0.00516336	0.0256592
E3215_6	PFE0795c	0.326506	12.3682	3.30214	0.00517134	0.0256802
F42570_2	MAL8P1.143	0.494145	10.8048	3.30163	0.0051767	0.0256881
N134_78	PF14_0602	-0.469452	8.79593	-3.34297	0.00521276	0.0258483
N145_20	PF14_0018	-0.506553	11.0226	-3.29625	0.00523261	0.025928
D6287_13	PFD0135w	0.412009	8.67674	3.3405	0.00523776	0.0259347
F8612_1	PF07_0016	-0.472208	12.3353	-3.2952	0.00524365	0.0259451
F8009_1	PFI0700c	-0.382697	10.2345	-3.29399	0.00525634	0.025989
F68934_2	PF07_0038	-0.456847	12.8944	-3.29303	0.00526648	0.0260204
E24685_1	MAL6P1.131	-0.377664	10.3423	-3.29195	0.00527785	0.0260399
B567	PFB0905c	-0.462469	11.0323	-3.29167	0.00528084	0.0260399
F45296_1	PF07_0118	0.432048	10.0212	3.29157	0.00528186	0.0260399
M6522_5	PF13_0069	-0.38011	9.3035	-3.29072	0.00529089	0.0260656
M7883_3	MAL13P1.126	-0.445864	10.4731	-3.28932	0.00530572	0.0261096
pPF10_0255_96	PF10_0255	-0.645247	9.13313	-3.33366	0.00530745	0.0261096
M3465_1	MAL13P1.73	-0.348928	9.65672	-3.28631	0.00533771	0.0262396
Ks309_3	PF11_0241	-0.403628	12.1744	-3.28503	0.00535136	0.0262878
F52084_1	PFI1650w	-0.378139	9.27018	-3.28331	0.00536982	0.0263595
N185_2	PF14_0471	0.567159	10.2508	3.2819	0.00538494	0.0264148
F23526_2	MAL7P1.38	0.456936	8.18834	3.27775	0.00542983	0.0266159
oPFG0059	PF07_0055	0.410264	11.1783	3.27702	0.00543774	0.0266356
oPFBLOB0131	PFL1970w	-1.11236	10.5809	-3.273	0.00548166	0.0268257
J634_2	PF10_0068	0.537285	10.3606	3.27263	0.00548571	0.0268257
N157_17	PF14_0262	-0.465387	9.04521	-3.27239	0.00548833	0.0268257
F13845_1	PFE1605w	0.331287	13.0774	3.27046	0.0055096	0.0268849
A18792_17	PFA0030c	-0.408212	6.90625	-3.27032	0.00551108	0.0268849
pMAL13P1.154_492	MAL13P1.154	0.516225	9.90448	3.26996	0.00551506	0.0268849
oPFD66957	PFD0430c	-0.493089	8.57808	-3.26986	0.00551617	0.0268849
N143_16	PF14_0198	0.453957	9.88303	3.26951	0.0055201	0.0268849
oPFC0765	PFC0581w	-0.343433	7.72356	-3.26808	0.00553583	0.0269366
pMAL13P1.153_577	MAL13P1.153	0.444264	7.85406	3.36388	0.00553859	0.0269366
I7697_1	PFI1315c	0.502975	9.8431	3.2665	0.0055534	0.0269894
Ks8_2	PF11_0200	-0.47163	12.1432	-3.26586	0.00556047	0.026996
M48367_2	PF13_0087	0.314803	8.59601	3.26567	0.00556264	0.026996
D17715_47	PFD0475c	0.445546	8.63477	3.26229	0.00560034	0.0271597
pMAL6P1.281_216	MAL6P1.281	0.590754	10.6679	3.26064	0.00561887	0.0272302
M29456_12	MAL13P1.146	-0.42748	12.221	-3.25981	0.00562811	0.0272394
J1058_1	PFL0940c	0.529225	10.4232	3.25976	0.00562873	0.0272394
oPFG0026	PF07_0095	-0.333402	9.16164	-3.25923	0.00563469	0.0272489
F42637_1	PF10_0374	0.521832	9.55095	3.2575	0.0056542	0.027324
oPFI17680	PFI0965w	-0.53301	8.64229	-3.25599	0.00567127	0.0273744
oPFC0775	PFC0912w	0.395421	9.86456	3.25587	0.00567264	0.0273744
Ks362_6	PF11_0345	0.317117	10.5822	3.2549	0.00568362	0.0274081
Ks2098_1	PF11_0346	0.386639	11.1738	3.25325	0.00570239	0.0274792
B50	PFB0085c	-0.480463	11.091	-3.25223	0.00571411	0.0275163
Kn226_1	PFI0160w	-0.595219	11.6072	-3.25156	0.00572171	0.0275335
N128_57	PF14_0416	0.333165	11.5572	3.24337	0.00581619	0.0279684
oPFJ12782	PF10_0159	0.576869	14.3718	3.24292	0.00582148	0.0279742
oPFL0117	PFL2235w	-0.339096	11.2786	-3.24047	0.00585001	0.0280536
pPF08_0059_113	PF08_0059	0.650704	9.61194	3.24026	0.00585252	0.0280536
F35590_1	MAL7P1.162	-0.449473	9.61694	-3.28311	0.00585276	0.0280536
Ks244_7	PF11_0229	-0.360843	8.38596	-3.24009	0.00585441	0.0280536
pPFA0720w_257	PFA0720w	-0.339619	7.70349	-3.23879	0.00586969	0.0281071
F47327_1	MAL6P1.216	0.376088	8.10673	3.28119	0.00587449	0.0281104
M22193_10	PF13_0331	-0.349679	8.36616	-3.27975	0.00589086	0.028169
I253_1	MAL13P1.133	0.619031	11.2733	3.2362	0.00590017	0.028178
L2_76	PFL0370w	-0.346631	11.9791	-3.23534	0.00591036	0.028178
I10869_2	PFI0360c	-0.331842	8.30688	-3.23519	0.00591204	0.028178
oPFI17690	PFI0335w	0.376041	8.89792	3.23501	0.00591424	0.028178
I13908_3	PFI1095w	0.618808	14.3532	3.23493	0.00591516	0.028178
Kn701_1	PFL1995c	0.464602	11.3508	3.23474	0.00591745	0.028178
Ks103_3	PF11_0289	0.492766	11.4564	3.23413	0.00592462	0.0281924
oPFL0085	PFL1770c	-0.691249	8.37089	-3.2334	0.0059333	0.0282141
Ks187_2	PF11_0322	0.500311	7.66529	3.23259	0.00594284	0.0282398
D17715_68	PFD0435c	0.437545	11.3871	3.23084	0.0059637	0.0283193
M34107_2	PF13_0107	0.495414	9.26851	3.229	0.00598574	0.0284042
F71067_4	PFD0135w	-0.378162	9.7347	-3.22809	0.00599663	0.0284195
oPFI17688	PFI0135c	-0.502452	12.0917	-3.22803	0.00599728	0.0284195
F7374_2	PF08_0077	0.391596	10.5395	3.22499	0.00603381	0.0285729
N138_43	PF14_0294	0.575465	9.03954	3.22464	0.00603805	0.0285731
F13503_1	MAL6P1.211	0.400212	8.38862	3.22294	0.00605865	0.0286473
E804_1	PFE0960w	-0.518096	9.74032	-3.22265	0.0060621	0.0286473
F69725_1	PFI0570w	-0.336808	9.68165	-3.22154	0.00607561	0.0286913
J33_6	PF10_0024	0.563976	7.89895	3.2196	0.00609922	0.0287673
F30537_4	MAL8P1.143	0.625866	13.9794	3.21934	0.00610238	0.0287673
L2_201	PFL0625c	-0.402029	12.6129	-3.21891	0.00610766	0.0287673
oPFBLOB0092	PF13_0115	0.407407	8.29303	3.21884	0.00610854	0.0287673
I3340_6	PFI0415c	-0.333188	9.42775	-3.21814	0.00611705	0.0287876
N181_15	PF14_0239	0.472017	10.207	3.21552	0.00614917	0.0288934
F720_1	PF08_0060	0.438826	9.16081	3.21546	0.00614986	0.0288934
D17715_25	PFD0540c	0.423974	9.21576	3.21527	0.00615221	0.0288934
J180_17	PF10_0012	-0.424386	9.32271	-3.21288	0.00618171	0.0289899
oPFBLOB0129	PF07_0065	0.515134	10.3214	3.21262	0.00618489	0.0289899
N138_52	PF14_0297	0.554096	8.37449	3.25453	0.00618547	0.0289899
oPFI17686	PFI1795c	-0.433349	7.14261	-3.21215	0.00619076	0.0289948
N130_21	PF14_0564	-0.416457	9.47034	-3.21125	0.00620188	0.029027
oPFL0019	PFL1545c	0.309805	8.4956	3.25238	0.00621136	0.0290484
oPFC0755	PFC0875w	0.338378	11.8631	3.21011	0.00621604	0.0290484
L2_44	PFL0295c	-0.437913	10.8527	-3.20985	0.00621921	0.0290484
M59170_2	PF13_0268	0.42832	12.4767	3.2078	0.00624481	0.0291297
M43116_5	PF13_0266	-0.379492	9.44842	-3.20777	0.00624512	0.0291297
N150_39	PF14_0106	0.574539	9.95249	3.20705	0.00625409	0.0291516
F56229_2	MAL7P1.95	-0.330929	10.448	-3.20618	0.00626498	0.0291638
C625	PFC0940c	0.326041	10.2004	3.20616	0.00626522	0.0291638
I1215_1	PFI0585c	-0.309816	11.6751	-3.20086	0.00633193	0.0294543
I15719_2	PFI0795w	-0.372605	11.6478	-3.20005	0.00634226	0.0294822
Ks89_1	PF11_0354	-0.43887	12.4325	-3.19823	0.0063654	0.0295612
pPFI1590c_3438	PFI1590c	-0.315987	8.28836	-3.19803	0.0063679	0.0295612
M22455_1	PF13_0010	0.556072	11.7801	3.34715	0.00638861	0.0296372
D17715_64	PFD0440w	0.368927	8.82001	3.19277	0.00643518	0.0298331
M45542_5	PF13_0171	-0.430204	9.18191	-3.28262	0.00644389	0.0298532
Kn1713_1	PFI0575c	-0.463617	9.71206	-3.19072	0.00646165	0.0298758
oPFL0038	PFL1465c	-0.919516	12.3923	-3.19071	0.00646174	0.0298758
F24555_1	MAL6P1.288	0.333376	8.31173	3.1907	0.00646188	0.0298758
J116_7	PF10_0346	0.301425	11.5445	3.18902	0.00648356	0.0299431
N143_29	PF14_0192	0.458141	11.8462	3.23008	0.00648525	0.0299431
F55492_1	MAL7P1.171	0.641642	11.345	3.18856	0.00648957	0.0299431
E7861_3	PFE1550w	0.37921	10.3235	3.18329	0.00655831	0.0302398
J858_1	PFL1950w	-0.388097	9.19485	-3.18207	0.00657419	0.030282
oPFL0119	PFL2040w	-0.702988	9.84979	-3.22288	0.00657632	0.030282
E12394_2	PFE0070w	0.442228	11.8576	3.18093	0.0065893	0.0303065
pPFI0145w_292	PFI0145w	0.390832	7.70695	3.18083	0.00659049	0.0303065
F11801_1	MAL6P1.307	-0.40089	10.6276	-3.17769	0.00663199	0.0304768
I15363_2	PFI0200c	-0.282688	12.0549	-3.17711	0.00663971	0.0304918
N168_36	PF14_0517	-0.275374	12.6478	-3.17481	0.00667025	0.0306115
oPFN0261	PF14_0502	-0.688488	8.90592	-3.17311	0.00669298	0.0306952
oPFD67011	PFD0070c	0.505958	8.55912	3.17196	0.00670842	0.0307454
J27_1	PF10_0187	0.614834	10.1742	3.17093	0.00672223	0.0307881
Ks423_3	PF11_0330	-0.338319	11.7916	-3.16962	0.00673986	0.0308482
oPFH0032	PF08_0124	-0.411396	9.92957	-3.16795	0.00676236	0.0309277
F23544_1	MAL7P1.89	-0.426183	9.91828	-3.16753	0.00676795	0.0309277
E18031_6	PFE1050w	0.413122	10.7021	3.20782	0.00677081	0.0309277
M24561_9	MAL13P1.144	0.465551	9.70092	3.16619	0.00678614	0.030964
F1761_1	PF08_0032	-0.289407	10.5042	-3.16607	0.00678781	0.030964
F47160_1	MAL7P1.177	0.502575	10.7894	3.16562	0.00679394	0.0309677
N139_11	PF14_0756	-0.427845	7.24967	-3.16534	0.00679767	0.0309677
oPFB0677	PFB0095c	-0.797846	9.71839	-3.16451	0.00680893	0.0309983
I11857_3	PFI0865w	-0.404742	8.17853	-3.20359	0.00682647	0.0310575
C259	PFC0410w	-0.490277	9.01053	-3.16197	0.00684365	0.0311149
D6287_3	PFD0120w	0.398847	8.46166	3.16123	0.00685369	0.0311212
B405	PFB0610c	-0.543715	11.0119	-3.1612	0.00685414	0.0311212
B465	PFB0695c	0.471192	11.2333	3.16013	0.00686875	0.0311669
oPFBLOB0145	PFE1170w	-0.349328	9.96161	-3.15919	0.00688173	0.0312043
A10935_1	PFB0640c	-0.727374	12.8409	-3.15878	0.00688737	0.0312043
F43064_1	PF07_0121	0.363845	9.29134	3.15854	0.00689068	0.0312043
Kn5217_2	MAL8P1.125	0.302793	8.36122	3.15518	0.00693702	0.0313933
I6174_2	MAL7P1.83	-0.341471	7.75825	-3.15348	0.00696067	0.0314795
M446_1	PF13_0292	0.305434	10.6062	3.15277	0.00697054	0.0315033
E3215_12	PFE0780w	-0.64943	12.9278	-3.15179	0.00698413	0.0315439
pPF08_0117_2701	PF08_0117	-0.828728	10.1255	-3.15136	0.00699012	0.0315501
N159_10	PF14_0049	-0.417879	8.56241	-3.15084	0.00699744	0.0315623
F35197_2	MAL7P1.139	-0.406992	9.00161	-3.18985	0.00701043	0.0316001
pPF07_0110_347	PF07_0110	0.352384	7.3233	3.14882	0.00702577	0.0316242
oPFC0766	PFC1010w	-0.40197	10.4891	-3.14867	0.00702786	0.0316242
I15505_1	MAL6P1.139	-0.314834	11.7215	-3.14854	0.00702966	0.0316242
pPFD0315c_30	PFD0315c	0.389245	10.3216	3.14747	0.00704469	0.031671
F7508_2	PFE0105c	-0.422289	12.2824	-3.14577	0.00706871	0.0317569
pPFI1440w_1718	PFI1440w	-0.356467	9.16992	-3.14546	0.00707308	0.0317569
F46513_1	PF08_0132	-0.310218	12.4051	-3.14311	0.00710636	0.0318854
N147_3	PF14_0710	-0.969368	10.1413	-3.14202	0.00712185	0.0319134
oPFL0086	PFL2090c	0.332617	9.49484	3.14196	0.00712262	0.0319134
Kn2144_2	PFL1885c	0.614552	9.34508	3.14168	0.00712662	0.0319134
D49942_8	PFD0110w	0.342228	10.7206	3.14122	0.00713319	0.0319173
D53677_1	PFD1015c	-0.626543	9.65336	-3.14047	0.00714389	0.0319173
M2511_3	PF13_0060	-0.331511	11.7753	-3.14043	0.00714447	0.0319173
F70676_1	MAL8P1.62	-0.298886	12.2534	-3.14031	0.00714615	0.0319173
E27357_1	MAL7P1.153	0.360918	7.91411	3.13791	0.00718046	0.0320496
Ks92_2	PF11_0002	-0.437884	8.75512	-3.13697	0.007194	0.0320872
C85	PFC0126c	-0.503968	11.0442	-3.13667	0.00719826	0.0320872
Km3535_1	PF10_0362	-0.385357	10.9627	-3.13559	0.00721383	0.0321356
oPFF72506	MAL6P1.173	-0.472627	8.80939	-3.1349	0.00722377	0.032159
F68474_2	PFI0710c	-0.299875	10.5545	-3.13442	0.00723076	0.0321691
N151_10	PF14_0465	-0.288703	9.5459	-3.13372	0.00724076	0.0321927
oPFBLOB0163	PFI0225w	0.446007	10.4737	3.13203	0.00726527	0.0322807
oPFI17645	PFI1650w	-0.381822	8.28169	-3.13121	0.0072772	0.0323127
N143_76	PF14_0175	-0.376974	10.0202	-3.13035	0.00728971	0.0323299
N133_39	PF14_0691	-0.306948	8.65667	-3.13001	0.0072946	0.0323299
oPFBLOB0099	MAL8P1.128	0.505771	9.14146	3.12997	0.00729527	0.0323299
I3248_1	PFI0625c	-0.2918	10.9822	-3.12929	0.00730512	0.0323526
F42637_2	PF10_0374	0.703291	11.7223	3.12852	0.00731638	0.0323815
oPFJ12809	PF10_0329	-0.522612	8.6987	-3.12444	0.0073762	0.0326251
pPF10_0349_31	PF10_0349	0.385884	9.69334	3.12359	0.00738871	0.0326593
N131_51	PF14_0139	-0.510841	9.34861	-3.16203	0.0073982	0.0326636
Kn2880_1	PFL1645w	-0.488249	10.8898	-3.12288	0.00739924	0.0326636
F14029_1	PF07_0093	0.442412	8.48764	3.12203	0.00741182	0.0326981
pPFA0670c_135	PFA0670c	0.381286	7.812	3.207	0.00742044	0.032706
B290	PFB0415c	0.36708	11.4896	3.12126	0.00742319	0.032706
Ks646_7	PF11_0283	-0.752312	7.47771	-3.11932	0.00745192	0.0327547
F48363_3	MAL7P1.89	-0.3239	11.5379	-3.11928	0.00745262	0.0327547
M31208_2	PF13_0126	-0.329605	10.6524	-3.1192	0.00745375	0.0327547
N127_57	PF14_0149	-0.577331	7.3834	-3.11899	0.00745682	0.0327547
N168_29	PF14_0521	-0.444757	8.94589	-3.15767	0.00746101	0.0327547
E3185_4	PFE1125w	0.68972	13.4734	3.11858	0.00746298	0.0327547
Ks83_4	PF11_0436	0.397833	10.4648	3.11749	0.00747922	0.032805
Kn3190_1	PFL0080c	-0.383382	8.59544	-3.11584	0.00750391	0.0328745
Kn5186_1	PFL1180w	0.367329	8.42833	3.11579	0.0075047	0.0328745
pPF14_0317_155	PF14_0317	0.460659	8.30711	3.11533	0.00751152	0.0328833
B643	PF07_0131	-0.366799	11.4011	-3.11338	0.00754087	0.0329907
oPFF72502	MAL6P1.202	-0.306362	8.00935	-3.11286	0.00754865	0.0330036
pPF14_0645_115	PF14_0645	0.514554	8.18648	3.11242	0.00755538	0.033012
Ks56_7	PF11_0479	-0.323289	9.62752	-3.11096	0.00757731	0.0330779
pPF11_0058_632	PF11_0058	0.570226	9.62534	3.11068	0.00758165	0.0330779
Ks168_5	PF11_0249	-0.474677	12.4079	-3.11019	0.00758904	0.0330779
J564_2	PF10_0296	-0.378028	9.77119	-3.11014	0.00758983	0.0330779
C387	PFC0571c	-0.329641	8.33018	-3.10954	0.00759888	0.0330935
pMAL6P1.217_2055	MAL6P1.217	0.508339	8.16528	3.10918	0.00760438	0.0330935
Ks135_4	PF11_0332	-0.31984	11.6002	-3.10882	0.00760988	0.0330935
L1_31	PFL0040c	0.375321	8.63325	3.10863	0.00761275	0.0330935
pPFI1690c_1030	PFI1690c	0.393094	8.13469	3.10635	0.00764736	0.0332228
Ks212_4	PF11_0175	-0.580021	11.0702	-3.10462	0.00767379	0.0333164
I8757_1	PF13_0183	0.349507	11.7579	3.10403	0.00768297	0.0333351
B88	PFB0140w	-0.326681	7.99653	-3.10319	0.0076958	0.0333696
Ks86_2	PF11_0343	-0.480816	10.8688	-3.10249	0.0077065	0.0333948
B42	PFB0070w	-0.317257	9.1698	-3.1015	0.00772172	0.0334396
F63999_1	PFC0540w	-0.310485	9.22963	-3.10047	0.00773764	0.0334873
M21780_3	PF13_0259	0.367895	10.9873	3.098	0.00777586	0.0336167
D6287_21	PFD0145c	0.389802	10.8036	3.09774	0.00777993	0.0336167
oPFL0042	PFL0010c	-0.429812	8.02351	-3.09759	0.00778228	0.0336167
D16785_10	PFD1090c	0.612341	11.0225	3.09657	0.00779819	0.0336642
F51234_1	PF08_0124	0.491974	12.0214	3.09398	0.00783848	0.0338029
oPFF72419	MAL6P1.238	-0.368178	9.04647	-3.09387	0.00784021	0.0338029
Ks646_6	PF11_0284	0.395599	12.1693	3.09213	0.00786757	0.0338995
F20102_1	MAL8P1.9	0.321825	9.89773	3.09097	0.00788581	0.0339567
oPFA32033	PFA0555c	-0.326443	9.27197	-3.09012	0.0078991	0.0339925
M196_8	PF13_0341	0.352496	10.0963	3.08825	0.00792863	0.0340981
J191_1	PF10_0058	-0.276344	12.3817	-3.08704	0.00794786	0.0341415
N130_4	PF14_0571	0.476787	9.22201	3.08698	0.00794871	0.0341415
oPFD66954	PFD0830w	-0.419788	7.48353	-3.08639	0.00795807	0.0341603
L3_6	PFL0830w	-0.511363	9.2049	-3.08589	0.00796609	0.0341732
M7985_1	MAL13P1.27	-0.309854	9.48101	-3.08519	0.00797722	0.0341962
N143_19	PF14_0196	-0.331414	10.7909	-3.08492	0.00798144	0.0341962
pMAL6P1.92_2916	MAL6P1.92	0.379456	7.35335	3.08456	0.00798729	0.0341979
Ks239_6	PF11_0232	-0.29949	11.5333	-3.08417	0.00799343	0.0341979
Ks76_9	PF11_0423	-0.338653	10.7439	-3.08345	0.008005	0.0341979
M27363_1	PF14_0287	0.414152	8.83106	3.08321	0.00800882	0.0341979
E15083_1	PFE0100w	-0.393443	10.1625	-3.08319	0.00800912	0.0341979
oPFG0038	MAL7P1.26	0.554781	7.92586	3.08302	0.00801185	0.0341979
D17715_124	PFD0345c	0.316695	12.3007	3.07872	0.00808081	0.0344707
F61052_1	MAL8P1.16	-0.442368	8.02326	-3.07559	0.00813152	0.0346582
M25344_2	MAL13P1.315	-0.361767	10.1764	-3.07538	0.00813489	0.0346582
N132_137	PF14_0340	-0.329224	8.20026	-3.0747	0.00814597	0.0346636
M34896_2	MAL13P1.257	0.31961	9.9731	3.07467	0.00814631	0.0346636
pPF11_0303_679	PF11_0303	-0.474735	8.22185	-3.07272	0.00817813	0.0347774
J587_6	PF10_0407	-0.379172	8.79825	-3.07207	0.00818871	0.0348007
Ks101_1	PF11_0306	0.502862	11.9508	3.07126	0.00820197	0.0348354
oPFF72453	MAL6P1.210	-0.528544	10.8305	-3.07067	0.00821155	0.0348545
oPFM60523	PF13_0159	-0.381682	9.53059	-3.06899	0.00823922	0.0349502
L1_80	PFL0115w	-0.602872	11.8323	-3.06827	0.00825096	0.0349768
Ks424_12	PF11_0254	0.292098	8.95905	3.06799	0.00825571	0.0349768
F3084_1	MAL8P1.23	-0.404241	13.4269	-3.06498	0.00830538	0.0351654
pPFI1745c_158	PFI1745c	-0.40835	6.84901	-3.06368	0.00832696	0.035235
D34948_2	PFD1170c	0.780297	11.1442	3.06314	0.00833591	0.0352511
pMAL6P1.106_83	MAL6P1.106	0.451749	12.3227	3.06218	0.00835188	0.0352968
pPFD0890w_97	PFD0890w	0.387099	7.38034	3.06031	0.00838304	0.0354066
M783_4	MAL13P1.344	0.349099	8.68122	3.05974	0.00839249	0.0354246
oPFL0011	PFL0585w	0.702942	10.6729	3.05942	0.00839791	0.0354256
F44837_3	PFE0685w	-0.728598	7.82065	-3.05863	0.00841108	0.0354593
F44947_3	PFD0235c	-0.360788	10.9185	-3.05679	0.00844208	0.035568
Kn819_1	PF10_0212	-0.452743	11.6393	-3.05618	0.00845228	0.035588
pPFL0235w_264	PFL0235w	0.350602	7.85862	3.0929	0.00845722	0.035588
oPFG0052	PFE0675c	-0.333793	11.693	-3.05467	0.00847788	0.035653
N147_25	PF14_0716	-0.359004	10.5556	-3.09104	0.00848786	0.035673
C337	PFC0506w	0.301709	8.70977	3.05243	0.0085157	0.0357198
Ks66_1	PF11_0477	0.61959	14.8217	3.05217	0.00852024	0.0357198
C588	PFC0886w	-0.336564	9.62996	-3.05211	0.00852119	0.0357198
J6979_1	PFL1130c	0.458264	11.7141	3.05179	0.00852666	0.0357198
oPFBLOB0119	PFI1670c	0.457716	9.76832	3.05149	0.00853177	0.0357198
Ks98_7	PF11_0528	-0.444845	11.4432	-3.05135	0.00853409	0.0357198
F63677_2	PFE1360c	-0.591931	10.5218	-3.05127	0.00853557	0.0357198
F3277_1	MAL7P1.147	0.620806	10.1419	3.05041	0.00855009	0.0357478
A14801_31	PFA0650w	-0.361113	9.17774	-3.05026	0.0085527	0.0357478
F23564_1	PF14_0175	-0.608289	13.1104	-3.04974	0.00856155	0.0357629
N153_9	PF14_0535	-0.296769	11.2953	-3.04891	0.00857567	0.0358
J309_18	PF10_0251	0.366049	11.7768	3.04811	0.00858937	0.0358353
Ks266_16	PF11_0276	0.368433	11.6077	3.04762	0.00859784	0.0358488
E20360_1	PFE0040c	0.411498	9.92197	3.08385	0.0086067	0.0358639
N128_28	PF14_0429	-0.45447	12.8543	-3.04623	0.00862176	0.0358933
N151_36	PF14_0454	-0.383213	11.3517	-3.04608	0.00862426	0.0358933
oPFM60477	MAL13P1.294	0.389305	8.31016	3.04542	0.0086356	0.0359186
oPFJ12787	PF10_0394	-0.690392	10.5232	-3.04464	0.00864911	0.0359321
F12867_3	MAL6P1.178	-0.400469	9.10114	-3.04462	0.00864934	0.0359321
C9	PFC0005w	-0.50584	11.6152	-3.04225	0.00869039	0.0360807
F3276_2	PF11_0294	-0.597262	12.4263	-3.04137	0.00870567	0.0361222
oPFL0031	PFL2640c	-0.387366	7.95335	-3.04013	0.00872709	0.0361891
pMAL6P1.120_638	MAL6P1.120	-0.787595	9.25187	-3.03821	0.00876069	0.0363064
M41763_6	MAL13P1.195	0.420013	11.7857	3.03713	0.00877951	0.0363624
J132_9	PF10_0328	0.318394	10.4024	3.03663	0.00878818	0.0363763
N139_20	PF14_0751	-0.435057	11.2222	-3.03623	0.00879519	0.0363832
oPFL0102	PFL1685w	-0.54895	9.97046	-3.0347	0.00882204	0.0364722
C578	PFC0870w	-0.37038	14.2298	-3.03369	0.00883994	0.0365242
Ks210_1	PF11_0234	0.543249	8.89163	3.03201	0.00886947	0.0366241
Ks66_5	PF11_0475	0.705537	15.3666	3.06792	0.00887604	0.0366291
J352_5	PF10_0311	0.324483	9.55966	3.02742	0.00895101	0.036908
M31208_9	MAL13P1.123	0.464722	9.29601	3.10641	0.00895442	0.036908
D15909_8	PFD1140w	0.430596	11.6414	3.02631	0.00897087	0.0369535
A23157_14	PFA0165c	-0.314626	10.8885	-3.02584	0.00897929	0.036956
I5599_1	MAL13P1.336	-0.592967	12.9436	-3.02549	0.00898553	0.036956
J64_3	PF10_0297	0.307849	10.175	3.02537	0.00898769	0.036956
oPFI17692	PFI1235w	0.389088	10.0176	3.02473	0.00899911	0.0369807
F49439_1	MAL7P1.16	-0.313469	11.3617	-3.02348	0.00902148	0.0370504
pPFI1425w_991	PFI1425w	0.341443	8.23155	3.02145	0.00905806	0.0371783
oPFL0062	PFL2325c	0.408824	10.6854	3.01844	0.00911257	0.0373796
D6287_15	PFD0135w	0.560551	11.8562	3.01793	0.00912191	0.0373955
oPFG0030	PFE0700c	0.390721	9.47553	3.01665	0.00914512	0.0374682
N132_106	PF14_0356	0.297889	8.49213	3.01484	0.00917823	0.0375813
L3_9	PFL0835w	0.327424	12.3262	3.01079	0.00925241	0.0378623
oPFL0009	PFL1385c	-0.80538	13.4666	-3.00887	0.00928792	0.0379422
E15548_1	PF08_0111	-0.439312	8.69371	-3.00871	0.00929094	0.0379422
M31010_4	PF13_0206	0.435448	10.837	3.00868	0.00929144	0.0379422
C258	PFC0405c	0.365795	11.0133	3.00853	0.00929413	0.0379422
C528	PFC0810c	-0.322161	10.3119	-3.00621	0.00933729	0.0380957
oPFD66996	PFD0780w	0.376799	9.21769	3.00532	0.00935384	0.0381141
Ks488_5	PF11_0301	-0.324493	9.81372	-3.00508	0.00935828	0.0381141
L2_284	PFL0805w	-0.286507	8.60149	-3.00507	0.00935852	0.0381141
J198_5	PF10_0272	0.69906	10.8066	3.00458	0.00936765	0.0381286
oPFI17632	PFI1170c	0.314673	8.45489	3.00408	0.00937695	0.0381306
M43755_1	PF14_0482	0.371317	11.682	3.00395	0.0093793	0.0381306
B560	PFB0890c	0.315396	11.9455	3.00326	0.0093922	0.0381604
F19460_1	MAL6P1.284	0.705984	11.1457	3.00176	0.0094203	0.0382518
B143	PFB0235w	0.770289	14.2746	2.99967	0.0094597	0.0383858
Kn962_1	PF10_0045	-0.60637	7.56656	-2.99941	0.00946454	0.0383858
pMAL6P1.132_91	MAL6P1.132	0.377446	7.46821	2.99903	0.00947177	0.0383924
B554	PFB0880w	-0.264844	8.99022	-2.99627	0.0095238	0.0385804
D17715_49	PFD0470c	0.274022	11.393	2.99566	0.0095354	0.0386046
E27742_6	MAL8P1.126	0.326102	7.40833	2.99439	0.00955966	0.0386588
C266	PFC0415c	-0.645285	7.91397	-3.02953	0.00956012	0.0386588
M15943_1	PF14_0589	-0.45334	7.89975	-2.99405	0.00956609	0.0386601
J248_4	PF10_0168	0.37408	10.8715	2.99311	0.00958395	0.0387094
N139_21	PF14_0751	0.335616	9.4785	2.99129	0.00961871	0.0388242
C720	PFC1100w	-0.380801	8.60913	-3.02608	0.00962418	0.0388242
M45177_20	PF13_0173	-0.298605	10.1154	-2.99074	0.00962939	0.0388242
N132_55	PF14_0372	-0.337179	12.9025	-2.99016	0.00964042	0.0388373
I2689_1	PFI0130c	-0.38252	9.77966	-2.98997	0.00964401	0.0388373
oPFK12909	PF11_0521	-0.410017	8.57274	-3.06633	0.00965092	0.0388422
F70835_1	MAL7P1.137	0.303368	12.1032	2.9859	0.00972247	0.0391072
N130_41	PF14_0551	-0.432652	11.6927	-2.98392	0.00976098	0.039239
M33739_10	MAL13P1.131	-0.357993	11.0458	-2.9824	0.00979053	0.0393347
F26408_1	MAL8P1.65	-0.357199	13.2013	-2.98168	0.00980441	0.0393673
I8378_3	PFI1730w	0.364671	8.79874	2.97865	0.0098638	0.0395826
oPFL0153	PFL1100w	-0.360283	7.94304	-2.97782	0.00988006	0.0396186
M43630_4	MAL13P1.330	-0.636981	8.7968	-3.01228	0.00988437	0.0396186
oPFF72430	MAL6P1.215	0.602566	8.73956	3.05311	0.00989234	0.0396273
J151_8	PF10_0287	0.479596	10.1849	2.97627	0.00991065	0.0396774
pPFI0995w_471	PFI0995w	-0.288323	6.99292	-2.97554	0.00992501	0.0397055
oPFBLOB0060	PFE0175c	0.422018	9.59236	2.97532	0.00992928	0.0397055
C227	PFC0330w	0.366158	11.045	3.00887	0.00994963	0.0397417
Ks135_5	PF11_0333	0.548372	15.021	2.97376	0.00996021	0.0397417
E8100_2	PFE1490c	0.409457	10.0966	2.97376	0.00996027	0.0397417
Kn1802_2	PFI0035c	-0.655766	7.79812	-2.97369	0.00996157	0.0397417
pPFI0615w_2599	PFI0615w	-0.320757	7.40082	-2.97132	0.0100088	0.0398877
N134_11	PF14_0627	0.483562	10.8779	2.97114	0.0100122	0.0398877
N131_5	PF14_0130	0.361785	9.63086	3.00545	0.0100157	0.0398877
oPFM60494	PF13_0132	0.640458	10.2841	2.96809	0.0100732	0.0400936
J34_4	PF10_0265	0.594814	9.30759	2.96754	0.0100843	0.0400997
pMAL8P1.108_541	MAL8P1.108	0.348629	8.37038	2.96743	0.0100865	0.0400997
M45029_1	PF13_0360	0.294018	10.2926	2.96627	0.0101098	0.0401688
F70599_1	MAL8P1.157	0.463513	11.415	2.96381	0.0101594	0.0403425
N181_25	PF14_0244	-0.475901	8.27406	-2.96222	0.0101916	0.0404334
E18550_1	PFE0370c	-0.433415	12.9041	-2.96209	0.0101941	0.0404334
D33539_69	PFD0820w	-0.300898	8.98277	-2.9607	0.0102224	0.0405223
A12312_1	PFA0375c	0.439451	10.1728	2.95944	0.0102481	0.0406005
N138_101	PF14_0313	0.32798	10.5401	2.95849	0.0102673	0.0406531
B461	PFB0687c	0.382048	10.1338	2.95795	0.0102785	0.0406736
pPFL1215c_2012	PFL1215c	0.37519	8.44759	2.95765	0.0102845	0.040674
N168_6	PF14_0529	0.380272	10.0361	2.9571	0.0102958	0.04069
oPFM60553	MAL13P1.336	-0.516237	11.41	-2.95687	0.0103004	0.04069
Ks83_12	PF11_0440	0.331485	10.2439	2.95387	0.0103622	0.0409104
pPFI0595c_802	PFI0595c	-0.344518	7.03803	-2.98746	0.0103702	0.0409182
F6858_1	MAL8P1.105	-0.407201	8.86284	-2.95303	0.0103794	0.040931
F53097_4	PF08_0141	-0.469138	9.92232	-2.95224	0.0103957	0.0409717
B558	PFB0888w	0.456192	10.329	2.95126	0.0104161	0.0410165
D4043_3	PFD0985w	-0.318272	11.7752	-2.95111	0.0104191	0.0410165
J44_1	PF10_0069	0.316518	10.7398	2.95062	0.0104294	0.0410209
J71_9	PF10_0372	0.652943	12.0737	2.95048	0.0104322	0.0410209
Kn1101_2	PF10_0004	0.560354	10.5879	2.94721	0.0105002	0.0412647
F55928_2	PFE0505w	0.645207	14.6717	2.97951	0.0105306	0.0413367
D42243_16	PFD0025w	-0.458475	8.5491	-2.94547	0.0105367	0.0413367
Kn8928_1	PFL2415w	0.384962	9.4492	2.94522	0.0105418	0.0413367
N138_34	PF14_0288	-0.414753	10.5564	-2.97891	0.0105427	0.0413367
M29079_4	MAL13P1.24	0.285815	8.35812	2.9446	0.0105549	0.0413608
N168_34	PF14_0518	0.483439	8.34189	2.94355	0.010577	0.0413818
oPFL0158	PFL1675c	-0.413858	7.84246	-2.94354	0.0105772	0.0413818
Kn7854_1	PFL0495c	0.381985	9.23764	2.94348	0.0105785	0.0413818
M5949_1	PF13_0359	-0.279912	7.92751	-2.94242	0.0106008	0.0414455
M50030_1	PF13_0048	0.30784	12.6792	2.93956	0.0106611	0.0416571
N134_84	PF14_0599	-0.337202	9.02109	-2.97268	0.0106705	0.0416571
I9158_1	PFI0445c	-0.502818	10.0839	-2.93893	0.0106745	0.0416571
oPFI17635	PFI1260c	-0.415597	9.18321	-2.9387	0.0106793	0.0416571
Ks79_7	PF11_0069	0.369627	9.3315	2.93826	0.0106887	0.0416699
M35930_3	MAL13P1.229	-0.427029	11.8935	-2.93747	0.0107056	0.0417121
I884_1	PFI0750c	0.273279	10.9349	2.9351	0.010756	0.0418848
I3634_1	PFI0830c	0.400291	9.12456	2.93227	0.0108166	0.0420967
F62610_13	PFE0275w	0.335321	12.0104	2.93175	0.0108279	0.0420967
L2_182	PFL0575w	-0.3339	9.56785	-2.9317	0.0108289	0.0420967
Ks349_12	PF11_0373	0.498801	9.51447	2.92886	0.0108903	0.0423112
J649_1	PF10_0337	-0.377511	9.56097	-2.92825	0.0109034	0.0423382
C217	PFC0320w	-0.263099	10.7377	-2.92723	0.0109255	0.0423998
C604	PFC0912w	0.365396	11.9264	2.92655	0.0109403	0.0424334
M24933_5	MAL13P1.248	-0.308327	9.76721	-2.92569	0.010959	0.0424815
M36656_1	PF13_0197	0.291746	8.59711	2.9253	0.0109676	0.0424908
J73_4	PF10_0084	-0.811012	11.4051	-2.92349	0.0110069	0.0426192
N150_36	PF14_0108	0.344481	12.4076	2.92248	0.0110292	0.0426812
D49176_6	PFD0230c	-0.594129	11.1671	-2.92126	0.0110558	0.0427601
oPFA32028	PFA0705c	-0.439909	8.42987	-2.95361	0.0110709	0.0427828
M21368_3	MAL13P1.212	-0.361799	12.3948	-2.92042	0.0110742	0.0427828
oPFG0029	PF07_0073	-0.380015	9.66681	-2.91893	0.0111072	0.0428558
B489	PFB0750w	0.273844	10.0708	2.91882	0.0111097	0.0428558
F19409_1	MAL6P1.176	-0.350222	11.3384	-2.91829	0.0111212	0.0428558
J326_1	PF10_0242	0.470196	12.6586	2.91817	0.011124	0.0428558
E18031_2	PFE1060c	-0.487764	7.94034	-2.91808	0.0111259	0.0428558
M43418_3	MAL13P1.14	-0.463961	10.0815	-2.91786	0.0111307	0.0428558
J181_4	PF10_0117	-0.312009	12.403	-2.91713	0.0111469	0.042894
F68864_1	MAL6P1.39	-0.337532	10.3079	-2.91597	0.0111727	0.0429691
L3_22	PFL0865w	-0.411601	10.9659	-2.91483	0.0111979	0.0430382
F71176_5	PFE0400w	-0.493609	12.3208	-2.91459	0.0112033	0.0430382
J461_7	PF10_0300	-0.526466	11.8813	-2.913	0.0112387	0.0431501
D23156_13	PFD0655w	0.390569	10.8682	2.94407	0.0112766	0.0432714
Kn201_6	PF10_0329	0.342516	9.78002	2.90958	0.0113153	0.0433952
Kn722_1	PF10_0374	0.716238	11.6025	2.90925	0.0113226	0.0433992
J3224_1	PF13_0210	0.301615	10.1436	2.908	0.0113508	0.0434574
pPFI1630c_399	PFI1630c	0.487028	8.08417	2.90792	0.0113526	0.0434574
M3928_2	PF13_0070	-0.449237	9.17284	-2.97924	0.0113569	0.0434574
E18440_1	PFE0745w	0.371826	11.104	2.90733	0.0113659	0.0434676
N130_1	PF14_0573	0.41368	8.26387	2.97664	0.0114122	0.0436204
Kn1626_2	PFI0515w	0.286421	10.1265	2.90368	0.0114486	0.043735
J183_8	PF10_0226	0.292836	11.2393	2.90109	0.0115076	0.043936
F10935_2	MAL6P1.70	0.508553	12.8196	2.89934	0.0115477	0.0440644
M45177_15	PF13_0175	-0.312508	10.4751	-2.89878	0.0115605	0.0440697
N151_31	PF14_0457	-0.496693	11.5704	-2.89871	0.011562	0.0440697
M45317_5	MAL13P1.159	-0.309847	7.74116	-2.89602	0.0116239	0.0442808
D49942_10	PFD0110w	-0.514575	11.0591	-2.89436	0.0116623	0.0444023
M24889_1	PF13_0228	0.370235	12.5983	2.894	0.0116706	0.0444092
D17715_11	PFD0600c	0.322227	9.04869	2.89331	0.0116866	0.0444454
L2_68	PFL0350c	0.446287	11.4259	2.89233	0.0117093	0.0445069
F30537_3	MAL8P1.143	0.434336	12.0616	2.89142	0.0117305	0.0445476
F42543_3	PFE0290c	-0.53857	10.1257	-2.89092	0.0117423	0.0445476
M11919_1	PF14_0425	0.387161	10.7835	2.89091	0.0117424	0.0445476
N158_2	PF14_0654	0.33095	11.3339	2.89075	0.011746	0.0445476
N130_29	PF14_0560	0.338105	9.00216	2.89015	0.0117602	0.0445767
C152	PFC0245c	-0.285996	10.6	-2.88966	0.0117714	0.0445838
F13784_1	PFL1565c	-0.4468	9.67185	-2.8894	0.0117776	0.0445838
F19549_1	PF07_0024	-0.371929	11.4233	-2.88923	0.0117816	0.0445838
I4780_2	PFI1000w	-0.324188	9.00064	-2.88812	0.0118075	0.044657
Km374_2	PF11_0025	0.404159	8.62236	2.88734	0.0118258	0.0447013
N141_52	PF14_0211	0.365962	7.60414	2.91782	0.0118628	0.0447875
M43799_8	MAL13P1.134	0.269477	8.01672	2.8856	0.0118667	0.0447875
N171_4	PF14_0072	0.34535	9.55699	2.88552	0.0118686	0.0447875
L2_277	PFL0790w	0.322544	8.09708	2.88526	0.0118748	0.0447875
M43799_15	MAL13P1.133	-0.289846	9.48954	-2.88458	0.0118908	0.0448233
N168_21	PF14_0525	0.439747	10.1577	2.8839	0.0119069	0.0448592
Ks32_6	PF11_0094	-0.553419	12.7782	-2.88229	0.0119448	0.0449554
E19248_5	PFE1415w	-0.459462	7.96871	-2.91409	0.0119484	0.0449554
D16785_26	PFD1050w	-0.28498	9.18672	-2.88195	0.0119529	0.0449554
N132_162	PF14_0332	0.370775	8.11012	2.88171	0.0119588	0.0449554
N143_66	PF14_0177	0.371348	9.99743	2.91236	0.0119884	0.0450246
D42243_31	PFD0060w	-0.416762	7.71671	-2.88038	0.0119903	0.0450246
Ks107_2	PF11_0225	-0.479018	11.4346	-2.87879	0.0120281	0.0451415
oPFD66978	PFD1010w	-0.377666	9.0034	-2.91024	0.0120375	0.0451521
oPFF72442	MAL6P1.72	-0.627352	9.38959	-2.87795	0.0120482	0.0451675
Ks266_15	PF11_0275	-0.446718	13.2013	-2.87311	0.0121643	0.0455408
Ks509_7	PF11_0179	0.457557	9.95064	2.87293	0.0121686	0.0455408
F24156_1	PFI1785w	-0.275075	9.71111	-2.90402	0.0121829	0.0455408
B372	PFB0540w	-0.313431	10.9926	-2.8723	0.0121839	0.0455408
oPFC0771	PFC1025w	0.379443	11.955	2.87219	0.0121866	0.0455408
D33539_100	PFD0870w	-0.308121	8.52511	-2.87214	0.0121877	0.0455408
oPFJ12803	PF10_0208	0.388693	8.3441	2.87179	0.0121963	0.0455479
M60243_3	PF13_0298	-0.354006	9.22851	-2.86942	0.0122536	0.0457369
oPFBLOB0056	PFE0845c	0.386928	8.96387	2.98006	0.0123398	0.0460335
F8429_3	PFL1510c	0.362129	10.1686	2.86345	0.0123994	0.0462307
N143_41	PF14_0187	0.391345	9.27605	2.86269	0.0124183	0.0462758
B297	PFB0425c	-0.302231	7.94097	-2.89276	0.0124503	0.0463699
oPFBLOB0104	PFE0005w	-0.474067	9.92044	-2.85911	0.0125067	0.0465545
N159_32	PF14_0059	0.33411	11.5098	2.85805	0.0125329	0.0466267
E29615_1	PFE1010w	-0.382166	10.2545	-2.85647	0.0125722	0.0467475
N157_18	PF14_0263	0.342693	12.235	2.85458	0.0126192	0.0468752
M16407_5	PF13_0098	-0.528934	11.5597	-2.85454	0.0126203	0.0468752
N141_32	PF14_0223	0.364654	9.15948	2.85344	0.0126479	0.0469523
F13414_1	PFL1900w	-0.601827	11.7447	-2.85264	0.0126678	0.0469894
I15870_1	PFI0565w	0.316967	10.3617	2.85249	0.0126716	0.0469894
M53240_1	PFL2480w	0.361851	12.9732	2.85217	0.0126797	0.0469939
pPF08_0027_1307	PF08_0027	0.342097	7.02769	2.85076	0.0127153	0.0471004
M48367_1	PF13_0088	0.391655	10.4002	2.84971	0.0127417	0.0471725
N129_6	PF14_0743	0.316783	7.12736	2.84795	0.012786	0.0473111
N155_42	PF14_0036	-0.509314	8.88213	-2.84567	0.012844	0.0474998
E13777_2	PFE0610c	0.398629	9.55317	2.84457	0.0128719	0.0475775
F34449_1	PF08_0017	-0.312849	12.1605	-2.84348	0.0128998	0.0476547
B620	PFB0975c	-0.267635	9.00922	-2.84175	0.0129441	0.0477924
M35930_11	MAL13P1.226	0.445447	12.5176	2.84022	0.0129833	0.0479114
Ks595_1	PF11_0417	-0.342715	10.2302	-2.8376	0.0130508	0.0481346
J43_21	PF10_0055	-0.395334	7.45161	-2.86762	0.0130685	0.0481739
J2541_1	PFL1020w	0.384507	10.3101	2.83659	0.0130771	0.0481796
J163_6	PF10_0066	-0.399263	11.9352	-2.83605	0.013091	0.0482046
F17681_1	MAL6P1.152	-0.29682	11.4183	-2.83503	0.0131175	0.0482763
L2_155	PFL0535c	-0.275934	8.76425	-2.83354	0.0131561	0.0483924
pPFL2505c_6381	PFL2505c	0.449142	10.0162	2.83293	0.013172	0.0484249
J587_5	PF10_0407	-0.275439	10.5221	-2.83211	0.0131934	0.0484774
M24933_19	MAL13P1.246	-0.350212	12.6543	-2.83067	0.0132311	0.0485897
oPFL0041	PFL1160c	0.473419	12.8633	2.82931	0.0132669	0.048695
B116	PFB0194w	0.538084	14.2924	2.85946	0.0132757	0.0487011
E598_1	PFE0065w	0.661466	11.1727	2.82665	0.0133369	0.0488996
Kn872_1	PFL2625w	0.405846	9.88518	2.82569	0.0133621	0.0489657
J1011_3	PF10_0330	-0.419299	11.0496	-2.8551	0.0133877	0.0490334
M13360_3	PF13_0084	0.253926	7.1753	2.82321	0.0134279	0.0491137
E22156_1	PFE1355c	0.323621	9.23978	2.82313	0.0134299	0.0491137
pPFA0335w_427	PFA0335w	0.413132	8.9388	2.82309	0.0134312	0.0491137
oPFI17682	PFI1545c	0.544274	9.21031	2.8221	0.0134574	0.0491648
oPFBLOB0068	PF10_0404	-0.346203	7.40131	-2.93179	0.0134597	0.0491648
M37794_10	MAL13P1.191	0.279367	8.33387	2.85204	0.0134668	0.0491648
oPFN0285	PF14_0067	-0.348916	9.07041	-2.82067	0.0134956	0.0492439
D17715_7	PFD0615c	0.319597	9.55521	2.81966	0.0135226	0.0493158
oPFM60509	MAL13P1.16	-0.247496	9.17889	-2.81925	0.0135335	0.0493295
N134_17	PF14_0626	-0.379602	7.96966	-2.8185	0.0135536	0.0493763
M40983_1	MAL13P1.78	-0.465218	10.2377	-2.81769	0.0135755	0.0494145
I15363_1	PFI0200c	-0.322587	10.0025	-2.81757	0.0135785	0.0494145
I6567_1	PFI0495w	-0.379357	10.8339	-2.81562	0.0136312	0.0495798
J110_5	PF10_0175	-0.299486	9.59139	-2.81516	0.0136436	0.0495954
B93	PFB0150c	-0.262849	10.8582	-2.81491	0.0136502	0.0495954
pPF11_0334_1589	PF11_0334	-0.305468	7.2918	-2.81465	0.0136572	0.0495954
Ks111_3	PF11_0309	-0.452205	10.8978	-2.81301	0.0137015	0.0497169
N138_13	PF14_0279	-0.472309	11.372	-2.81288	0.0137052	0.0497169
oPFF72426	MAL6P1.232	-0.420882	10.8325	-2.81088	0.0137595	0.0498875
pMAL6P1.280_514	MAL6P1.280	-0.326623	7.69591	-2.83824	0.0138296	0.0501148
B444	PFB0665w	0.329714	8.74735	2.80698	0.013866	0.0502203
pMAL8P1.59_940	MAL8P1.59	0.34063	9.12789	2.80639	0.0138821	0.0502519
Ks3_4	PF11_0375	-0.282504	11.6617	-2.80542	0.0139089	0.0502839
F41704_1	MAL6P1.169	-0.440273	10.9944	-2.80535	0.0139107	0.0502839
Kn67_1	PF07_0021	-0.353783	8.87588	-2.80527	0.013913	0.0502839
C269	PFC0416w	0.275538	11.6454	2.80349	0.0139618	0.0504314
oPFI17687	PFI0460w	-0.378897	8.18001	-2.80307	0.0139734	0.0504314
N132_119	PF14_0348	0.347336	8.92003	2.80298	0.0139759	0.0504314
oPFH0003	PF08_0099	0.364664	7.63055	2.80048	0.0140454	0.0506417
F60886_1	PF07_0027	-0.382768	9.68632	-2.80034	0.014049	0.0506417
J512_2	PF10_0126	-0.374487	11.5848	-2.79912	0.0140831	0.0507377
Ks68_13	PF11_0086	-0.392391	12.6075	-2.79651	0.0141558	0.0509727
M26245_5	PF13_0318	0.298346	8.54709	2.85971	0.0141979	0.0510974
M3816_2	PF13_0045	0.568744	9.59635	2.9008	0.0142319	0.0511928
N150_89	PF14_0079	-0.294814	11.8839	-2.7933	0.0142459	0.0512164
N129_17	PF14_0736	-1.05063	10.9349	-2.7924	0.0142713	0.0512806
B279	PFB0405w	0.338317	9.6673	2.79204	0.0142814	0.0512901
N135_8	PF14_0640	0.354482	8.43824	2.79164	0.0142928	0.0513041
pPFL2375c_76	PFL2375c	0.298812	8.66626	2.78896	0.0143686	0.0515397
I3537_1	PFL1620w	-0.379573	11.3629	-2.78851	0.0143813	0.0515397
C608	PFC0915w	0.394025	10.275	2.78839	0.0143847	0.0515397
Kn1993_1	PFL0760w	-0.375886	9.47151	-2.78826	0.0143886	0.0515397
F67045_1	PFI0550w	-0.36634	7.32828	-2.78773	0.0144036	0.0515666
M11356_5	MAL13P1.92	0.50151	12.2722	2.81433	0.0144808	0.0517692
N134_107	PF14_0588	-0.416638	8.83728	-2.84908	0.0144824	0.0517692
Ks97_2	PF11_0192	-0.327881	9.39984	-2.78495	0.014483	0.0517692
Kn4026_1	PF10_0310	-0.354113	12.6412	-2.7829	0.0145416	0.051936
L2_196	PFL0610w	-0.3603	10.3338	-2.78279	0.0145448	0.051936
pPF14_0460_129	PF14_0460	-0.295547	8.02538	-2.78221	0.0145615	0.0519525
L1_72	PFL0115w	0.527764	11.102	2.7821	0.0145646	0.0519525
F17508_1	MAL7P1.155	-0.349169	12.9019	-2.78159	0.0145793	0.0519778
F69171_1	MAL7P1.122	-0.331012	12.5028	-2.78064	0.0146065	0.0520427
pPF13_0032_82	PF13_0032	0.332973	9.69691	2.78043	0.0146127	0.0520427
oPFM60551	PF13_0169	-0.531695	11.4529	-2.77849	0.0146689	0.0521929
N127_1	PF14_0174	0.329692	10.468	2.77844	0.0146702	0.0521929
E13599_1	PFE1250w	-0.375613	11.7497	-2.77804	0.0146818	0.052207
F7922_1	MAL6P1.61	-0.317378	10.0892	-2.77744	0.0146991	0.0522415
J167_13	PF10_0335	-0.414719	10.8623	-2.77692	0.0147143	0.0522673
oPFI17661	PFI1155w	-0.34705	9.66318	-2.77667	0.0147217	0.0522673
oPFG0016	PF07_0103	0.313306	7.38346	2.83962	0.0147404	0.0523065
J26_13	PF10_0195	0.275178	9.86886	2.77554	0.0147545	0.0523295
Ks692_6	PF11_0525	0.52646	12.6622	2.77476	0.0147771	0.0523826
N127_34	PF14_0158	0.415843	9.18552	2.83608	0.0148381	0.0525715
L2_35	PFL0280c	0.334639	12.6509	2.77196	0.0148591	0.0526186
L3_14	PFL0845w	0.388234	9.82841	2.76911	0.0149429	0.0528738
E4247_1	PFD0845w	-0.702817	13.2159	-2.76898	0.0149466	0.0528738
E26934_1	MAL6P1.296	0.31632	10.0892	2.76798	0.0149763	0.0529515
D12635_14	PFD0920w	-0.296358	10.5969	-2.76715	0.0150008	0.0530106
J33_16	PF10_0019	-0.441083	11.6805	-2.76527	0.0150565	0.05318
J269_1	PF10_0228	-0.342557	11.5455	-2.76263	0.0151351	0.0534301
M6522_4	PF13_0068	-0.379059	9.45902	-2.76226	0.0151463	0.0534421
J121_1	PF10_0262	0.351542	9.45152	2.75704	0.0153029	0.0539666
B579	PFB0925w	-0.259803	8.78907	-2.75579	0.0153407	0.0540721
Ks48_2	PF11_0519	0.298707	7.93734	2.75553	0.0153486	0.0540721
Ks291_6	PF11_0262	0.582686	14.6454	2.75522	0.0153581	0.0540775
Ks415_1	PF11_0240	-0.299576	13.5266	-2.75494	0.0153664	0.0540789
D6287_7	PFD0130c	0.387016	9.12138	2.75278	0.015432	0.054282
J17_2	PF10_0232	-0.40002	10.4189	-2.75136	0.0154752	0.0544059
I11448_2	PFI0265c	-0.476518	11.1414	-2.74793	0.0155804	0.0547475
C174	PFC0271c	-0.291462	11.4077	-2.74707	0.0156066	0.0548114
F33346_1	PFD0400w	-0.278497	11.7998	-2.74617	0.0156345	0.0548495
N130_18	PF14_0567	0.33276	8.64833	2.74605	0.0156383	0.0548495
C532	PFC0815c	-0.309466	11.13	-2.74594	0.0156415	0.0548495
N150_13	PF14_0115	-0.287706	11.9398	-2.74514	0.0156661	0.0549077
oPFN0264	PF14_0243	-0.480964	10.1179	-2.74158	0.0157764	0.055266
B449	PFB0670c	-0.314188	10.2155	-2.73933	0.0158467	0.0554837
M29079_3	PF13_0020	0.303169	12.5013	2.73859	0.0158699	0.0555364
N127_32	PF14_0160	-0.352427	10.004	-2.73805	0.0158867	0.055539
B264	PFB0370c	0.304628	12.4357	2.73804	0.0158869	0.055539
F16951_1	MAL6P1.154	-0.376367	8.37947	-2.73716	0.0159146	0.0556075
oPFD66985	PFD1220c	-0.559116	7.90553	-2.76479	0.0159277	0.0556249
M38113_2	PF13_0090	-0.55858	9.33549	-2.73631	0.0159411	0.0556432
F33628_1	MAL6P1.147	-0.448928	9.17587	-2.73402	0.0160133	0.0558667
M5455_1	PF13_0145	-0.500327	11.0124	-2.73319	0.0160393	0.0559291
oPFH0024	PF08_0092	-0.437059	10.3507	-2.73223	0.0160698	0.0560069
N141_39	PF14_0219	0.329851	10.3382	2.73154	0.0160918	0.0560549
N140_5	PF14_0498	-0.28078	7.33854	-2.73121	0.0161021	0.0560624
N157_45	PF14_0269	-0.292852	10.3765	-2.7307	0.0161184	0.0560903
D6287_70	PFD0220c	-0.2779	8.54436	-2.75811	0.0161331	0.0561131
N133_34	PF14_0692	0.290364	8.1181	2.7297	0.01615	0.0561429
oPFBLOB0005	PFD0615c	0.432579	10.1681	2.75731	0.0161581	0.0561429
N127_12	PF14_0170	-0.275825	9.15071	-2.72868	0.0161825	0.0561915
F33791_2	MAL8P1.75	-0.258037	11.2973	-2.72849	0.0161886	0.0561915
oPFN0286	PF14_0287	-0.439683	8.20622	-2.72823	0.016197	0.0561924
oPFL0121	PFL2530w	-0.340381	8.21231	-2.72714	0.0162318	0.0562845
F48197_1	PF08_0109	0.28429	12.6613	2.7264	0.0162555	0.056338
C424	PFC0610c	0.290355	9.3151	2.75335	0.0162813	0.0563989
Ks393_1	PF11_0456	0.341113	9.58522	2.72502	0.0162996	0.0564339
B362	PFB0515w	-0.524956	9.81146	-2.72426	0.0163239	0.0564893
A13231_2	PFA0570w	0.365529	10.8569	2.72398	0.016333	0.056492
N176_5	PF14_0468	-0.328272	10.8689	-2.7231	0.0163613	0.0565531
pPFL2095w_60	PFL2095w	0.330545	11.0106	2.72292	0.0163671	0.0565531
Ks85_3	PF11_0365	0.250031	12.0445	2.72265	0.0163759	0.0565546
L2_8	PFL0205w	-0.321145	8.99207	-2.72183	0.0164022	0.0566126
M1254_2	PF13_0272	0.612296	11.1989	2.72152	0.0164121	0.0566126
F51628_1	MAL7P1.29	-0.365266	9.61998	-2.72127	0.0164203	0.0566126
J198_2	PF10_0273	-0.251387	8.26976	-2.7211	0.0164258	0.0566126
E3215_1	PFE0810c	-0.249181	9.54786	-2.72059	0.0164424	0.0566415
pPFL1045w_315	PFL1045w	0.252436	7.63843	2.71836	0.0165147	0.0568617
F22447_16	PFE0035c	0.367631	9.35445	2.74524	0.0165367	0.0569089
F22447_17	PFE0040c	0.41936	12.4231	2.71487	0.0166284	0.0571865
M14235_3	PF13_0049	0.315094	13.1583	2.7147	0.0166341	0.0571865
M53181_1	PF13_0094	-0.307498	12.9065	-2.71403	0.0166559	0.0572274
F37098_2	PFI0975c	-0.5063	9.28021	-2.71382	0.0166627	0.0572274
pPF10_0356_4157	PF10_0356	-0.449969	8.48023	-2.74029	0.0166946	0.0572824
J153_4	PF10_0318	-0.295324	10.0727	-2.71283	0.0166955	0.0572824
F17289_2	PF07_0051	-0.404722	7.50065	-2.8107	0.0167378	0.0573987
Ks59_3	PF11_0053	-0.401557	9.54184	-2.711	0.0167557	0.0574312
Ks136_5	PF11_0056	0.351296	11.4937	2.71071	0.0167651	0.0574349
oPFC0764	PFC0865w	-0.58312	10.2837	-2.73502	0.0168642	0.0577366
M36754_20	PF13_0325	-0.307271	8.07646	-2.7345	0.0168809	0.0577366
F7015_1	PF07_0030	0.337947	11.6624	2.70704	0.0168866	0.0577366
[truncated: 4,839 more rows]

## Sheet: 2h
OligoID	GeneID	logFC(DHA/vehicle)	AveExpr	t	P.Value	BH-adj.P.Val
pMAL7P1.174_786	MAL7P1.174	1.99749	10.9283	17.879	4.99737e-11	2.76878e-07
D12661_1	PF10_0026	1.94445	9.21685	17.2469	8.09822e-11	2.76878e-07
pPFL2540w_151	PFL2540w	1.80195	9.07503	14.9175	5.58024e-10	1.27192e-06
M27955_1	MAL13P1.157	1.03922	11.2346	10.9627	2.99965e-08	4.82023e-05
M15752_5	PF13_0253	1.30804	9.66383	11.5014	3.52459e-08	4.82023e-05
pPFI1270w_568	PFI1270w	1.3525	10.3517	10.2023	7.379e-08	7.04148e-05
F14111_2	MAL6P1.200	1.06331	11.9044	10.0892	8.47409e-08	7.04148e-05
oPFL0015	PFL1885c	1.08764	8.09157	9.93323	1.02761e-07	7.04148e-05
pPFL2515c_137	PFL2515c	1.62694	10.927	9.84349	1.14938e-07	7.04148e-05
E15771_1	PF08_0126	-1.29186	12.3438	-9.79946	1.21464e-07	7.04148e-05
Ks225_10	PF11_0469	0.918026	11.9729	9.78496	1.23698e-07	7.04148e-05
F2530_1	MAL6P1.131	-0.894489	11.5085	-9.76807	1.26356e-07	7.04148e-05
oPFH0039	PF08_0032	-1.58747	9.24548	-9.7223	1.33869e-07	7.04148e-05
oPFBLOB0060	PFE0175c	0.855235	10.1157	9.60308	1.55754e-07	7.06829e-05
F11232_1	PFD0845w	-0.858683	9.70252	-9.57138	1.62191e-07	7.06829e-05
E27247_7	PFE0730c	0.808531	9.018	9.4997	1.77812e-07	7.06829e-05
oPFL0083	PFL0560c	1.0391	9.61373	9.48009	1.82359e-07	7.06829e-05
N143_7	PF14_0774	1.0933	9.47269	9.43993	1.92058e-07	7.06829e-05
Ks202_6	PF11_0171	1.02008	11.7612	9.41375	1.98674e-07	7.06829e-05
M35008_5	MAL13P1.325	0.97569	13.3528	9.33267	2.20749e-07	7.06829e-05
F14111_4	MAL6P1.200	0.971984	9.88246	9.30655	2.28402e-07	7.06829e-05
L1_102	PFL0180w	1.00727	13.419	9.28808	2.33985e-07	7.06829e-05
M16853_1	PF14_0276	1.12667	9.3059	9.2759	2.37746e-07	7.06829e-05
M56512_15	PF13_0320	-0.758826	11.3128	-9.23425	2.51093e-07	7.15406e-05
E16452_1	PFE0980c	1.02894	13.3588	9.08845	3.04449e-07	8.06499e-05
C582	PFC0875w	1.00366	15.0155	9.08303	3.06654e-07	8.06499e-05
B549	PFB0865w	1.02386	12.6482	8.98929	3.4753e-07	8.80152e-05
oPFG0034	PFE0675c	0.987958	10.9536	8.90306	3.90255e-07	9.08591e-05
M22760_1	PF14_0672	-1.0452	10.8965	-8.8533	4.17411e-07	9.08591e-05
B92	PFB0150c	1.04017	11.1627	8.85234	4.17953e-07	9.08591e-05
E24991_1	PFE0080c	-0.993038	9.38744	-8.83082	4.3033e-07	9.08591e-05
Ks187_5	PF11_0323	0.897112	10.5047	8.81049	4.42383e-07	9.08591e-05
N134_61	PF14_0610	-0.798319	11.445	-8.75615	4.76381e-07	9.08591e-05
F42803_3	MAL7P1.66	0.77838	10.7012	8.7377	4.88539e-07	9.08591e-05
Ks565_1	PF11_0204	-1.67435	9.01407	-8.72312	4.98389e-07	9.08591e-05
Kn1470_1	PFL1155w	0.997235	9.9177	8.7112	5.06588e-07	9.08591e-05
pPFI0500w_776	PFI0500w	0.919201	8.33675	8.69937	5.14879e-07	9.08591e-05
E12852_1	PFE1245w	1.30319	9.55475	8.69739	5.16277e-07	9.08591e-05
D15909_10	PFD1145c	0.973347	11.5117	8.69467	5.18208e-07	9.08591e-05
E11111_1	PFE0075c	-1.1766	8.14092	-8.65184	5.49635e-07	9.39601e-05
C693	PFC1050w	0.872312	9.62217	8.59041	5.9829e-07	9.78179e-05
M12190_2	PF13_0051	1.08786	11.9954	8.57319	6.12728e-07	9.78179e-05
B364	PFB0525w	0.932481	11.1839	8.57039	6.15117e-07	9.78179e-05
oPFG0011	MAL7P1.47	1.07258	7.6511	9.46491	6.55082e-07	0.000101806
oPFL0053	PFL1715w	0.831385	8.56097	8.49911	6.79204e-07	0.000102786
oPFM60503	PF13_0118	1.02642	9.02683	8.4863	6.91452e-07	0.000102786
F51438_1	MAL6P1.60	-0.75527	10.8897	-8.43112	7.46956e-07	0.000108674
M16243_2	PF13_0269	0.922848	12.566	8.41461	7.64463e-07	0.000108904
D49176_46	PFD0310w	0.936886	9.97783	8.36504	8.1969e-07	0.000113805
M24561_24	MAL13P1.140	0.985547	14.4262	8.35434	8.32153e-07	0.000113805
Km827_4	PF10_0120	0.822037	11.0398	8.32741	8.64432e-07	0.000114829
F40499_1	PF07_0020	1.1109	14.9111	8.3188	8.75028e-07	0.000114829
pPF11_0059_859	PF11_0059	-0.916228	8.78619	-8.3068	8.90017e-07	0.000114829
E3185_4	PFE1125w	1.05468	13.6344	8.29357	9.06867e-07	0.000114836
I271_1	PFI1700c	1.05364	15.1729	8.23533	9.85166e-07	0.000122483
pPFL2485c_117	PFL2485c	0.815049	9.22165	8.18035	1.06565e-06	0.000128796
F11323_11	PFE0490w	0.844306	13.8193	8.17007	1.08147e-06	0.000128796
Ks643_2	PF11_0091	1.02226	12.5325	8.16153	1.09478e-06	0.000128796
J3810_1	PF11_0227	0.837601	11.8044	8.1511	1.11128e-06	0.000128796
pMAL8P1.66_426	MAL8P1.66	0.99744	7.67318	8.11653	1.1679e-06	0.000133035
I13674_5	PFI0480w	0.778691	12.0277	8.1054	1.18677e-06	0.000133035
pPF13_0319_120	PF13_0319	0.821824	7.84292	8.08791	1.21709e-06	0.000134233
pPF11_0045_485	PF11_0045	-2.22389	7.60498	-8.90255	1.25343e-06	0.000136047
Km1590_2	PFL1960w	-0.663353	11.7558	-8.05329	1.2795e-06	0.000136707
M42506_1	PFL0635c	-0.742002	12.2202	-8.02245	1.33797e-06	0.000140754
pPF10_0302_554	PF10_0302	-1.50903	7.63466	-8.36697	1.37833e-06	0.0001418
oPFBLOB0129	PF07_0065	0.962945	10.4034	7.99649	1.38938e-06	0.0001418
N130_46	PF14_0546	0.707913	10.9024	7.97886	1.42549e-06	0.000142821
N134_126	PF14_0582	0.72248	13.3533	7.97135	1.44116e-06	0.000142821
B102	PFB0176c	1.13954	14.4432	7.92089	1.55134e-06	0.000146435
M38941_9	PF13_0350	0.784357	10.031	7.91487	1.56506e-06	0.000146435
oPFG0039	PF07_0092	0.844365	8.63461	7.91276	1.5699e-06	0.000146435
E18606_1	PFE1525w	-0.742849	11.9235	-7.89907	1.60171e-06	0.000146435
J697_5	PF10_0062	0.640491	10.2948	7.89816	1.60386e-06	0.000146435
oPFA32038	PFA0220w	0.956141	10.3029	7.88237	1.64143e-06	0.000146435
N181_3	PF14_0235	-0.751165	8.29179	-7.88037	1.64625e-06	0.000146435
N138_30	PF14_0285	0.976282	11.2124	7.8707	1.6698e-06	0.000146435
Kn2065_1	PFL1175w	0.741259	10.9902	7.87047	1.67036e-06	0.000146435
N150_83	PF14_0083	1.19673	12.266	7.85272	1.71453e-06	0.000148072
E2667_2	PFL1730c	-0.888459	10.8136	-7.8457	1.73234e-06	0.000148072
oPFBLOB0184	PFI0365w	0.800704	9.8306	7.83292	1.76527e-06	0.000149024
B225	PFB0345c	-1.05872	9.16867	-8.14526	1.854e-06	0.000153317
F25464_1	MAL6P1.39	-0.935768	11.6404	-7.79715	1.86097e-06	0.000153317
oPFL0151	PFL1665c	-0.70614	8.94887	-7.75759	1.97325e-06	0.000160632
Ks135_5	PF11_0333	0.867531	14.9609	7.70824	2.1234e-06	0.000170277
N138_90	PF14_0308	0.95134	10.195	7.69922	2.15212e-06	0.000170277
M24933_9	MAL13P1.247	0.839612	15.2015	7.69478	2.16644e-06	0.000170277
A1700_3	PFA0350c	0.796409	12.7952	7.65566	2.29678e-06	0.000178471
I17293_1	PFI0210c	0.924944	14.7959	7.64582	2.33084e-06	0.000179082
pPFL0905c_1032	PFL0905c	-1.08014	8.73623	-7.96183	2.37953e-06	0.000179984
oPFI17737	PFI0195c	0.758508	8.87465	7.62283	2.41256e-06	0.000179984
F9676_1	PF07_0086	-0.802005	12.325	-7.61832	2.42895e-06	0.000179984
oPFBLOB0090	PF10_0150	0.818089	8.1054	7.61315	2.44787e-06	0.000179984
N130_13	PF14_0569	0.62328	10.5568	7.58786	2.54268e-06	0.00018392
J6979_1	PFL1130c	0.81506	11.8829	7.5846	2.55519e-06	0.00018392
M44300_13	PF13_0151	0.890646	10.4822	7.55519	2.67096e-06	0.000187337
M53027_1	PF13_0207	-0.850908	10.5384	-7.55263	2.68129e-06	0.000187337
L3_14	PFL0845w	0.888967	10.2201	7.55175	2.68485e-06	0.000187337
A14801_20	PFA0630c	0.726776	11.5313	7.53183	2.76686e-06	0.000190462
I13908_3	PFI1095w	0.921515	14.4609	7.52743	2.78534e-06	0.000190462
J227_3	PF10_0244	0.770685	9.54379	7.48318	2.97846e-06	0.000199355
Kn459_1	PFL1580w	0.828429	12.7919	7.47339	3.02305e-06	0.000199355
D17715_51	PFD0465w	0.918936	10.2084	7.47302	3.02475e-06	0.000199355
pPFE0050w_544	PFE0050w	0.987309	8.92604	7.47144	3.03202e-06	0.000199355
B161	PFB0256w	-0.708013	12.1656	-7.45436	3.11178e-06	0.000202651
M37794_6	MAL13P1.192	0.869032	10.4111	7.75201	3.18119e-06	0.000203342
B116	PFB0194w	0.816616	14.3805	7.43394	3.2101e-06	0.000203342
pPFA0435w_939	PFA0435w	0.777454	8.86981	7.43363	3.2116e-06	0.000203342
oPFL0021	PFL1500w	0.696233	11.0787	7.42484	3.25493e-06	0.000203771
B468	PFB0710c	-1.10742	11.134	-7.41536	3.30235e-06	0.000203771
oPFL0086	PFL2090c	0.655196	10.0763	7.41429	3.30777e-06	0.000203771
F42069_1	PFE0425w	0.788763	11.6405	7.39211	3.4218e-06	0.000208913
F64347_1	MAL8P1.157	0.645555	12.0952	7.38449	3.46192e-06	0.000209492
oPFBLOB0105	PFE0555w	-0.675343	8.30499	-7.36032	3.5925e-06	0.000214882
E17498_2	MAL6P1.93	-0.80389	10.6217	-7.66026	3.61791e-06	0.000214882
pMAL6P1.212_933	MAL6P1.212	0.667134	8.28927	7.35082	3.64526e-06	0.000214882
oPFD66996	PFD0780w	0.767603	9.61826	7.32211	3.80965e-06	0.000222653
A6420_12	PFA0220w	0.914963	11.5241	7.28823	4.01383e-06	0.000232598
D6287_3	PFD0120w	0.764953	8.5411	7.25372	4.23362e-06	0.000243273
F36648_1	MAL8P1.140	0.949883	12.1229	7.248	4.27129e-06	0.000243392
Ks316_19	PF11_0409	0.775591	13.0582	7.23758	4.34075e-06	0.000245306
pPFL1195w_33	PFL1195w	0.749304	7.97874	7.2283	4.40364e-06	0.00024682
pMAL8P1.52_72	MAL8P1.52	0.714023	9.46714	7.21849	4.47118e-06	0.000248167
F65043_3	MAL7P1.7	0.746456	12.2279	7.21264	4.51196e-06	0.000248167
N150_33	PF14_0108	-1.2031	8.48537	-7.20915	4.53654e-06	0.000248167
N181_10	PF14_0238	-0.719002	10.2082	-7.19782	4.6171e-06	0.000249184
N128_62	PF14_0413	0.697871	12.2648	7.19384	4.64574e-06	0.000249184
oPFM60540	MAL13P1.180	0.766975	12.1656	7.19126	4.66446e-06	0.000249184
Kn906_1	PFI1830c	0.746169	12.33	7.15235	4.95595e-06	0.000260962
M6483_1	PFL2440w	0.627298	11.4777	7.15167	4.96125e-06	0.000260962
N147_12	PF14_0712	0.6793	8.21858	7.41952	5.09541e-06	0.000264765
oPFBLOB0092	PF13_0115	0.760281	8.50755	7.13063	5.12698e-06	0.000264765
oPFBLOB0154	PFD1170c	0.749457	8.94133	7.12057	5.20831e-06	0.000264765
A22429_1	PFA0430c	-0.871766	11.5693	-7.11475	5.25597e-06	0.000264765
F17434_2	PFI1390w	0.637438	12.7044	7.11357	5.26572e-06	0.000264765
N151_9	PF14_0466	-0.730366	10.809	-7.39304	5.29328e-06	0.000264765
oPFF72460	MAL6P1.182	-1.03187	9.49154	-7.39156	5.3046e-06	0.000264765
oPFD67009	PFD0020c	0.807348	10.1643	7.71305	5.50864e-06	0.00027274
oPFM60501	PF13_0261	-1.02107	9.19749	-7.08071	5.54414e-06	0.00027274
I15949_1	MAL7P1.91	-0.705049	11.3941	-7.06317	5.69902e-06	0.000277253
oPFL0118	PFL2145w	0.93586	11.0068	7.06117	5.71697e-06	0.000277253
E21089_1	MAL6P1.4	-0.912412	10.2476	-7.04903	5.82724e-06	0.000278448
B98	PFB0170w	0.672562	9.90289	7.04701	5.8458e-06	0.000278448
C665	PFC1000w	0.759703	13.0091	7.04211	5.89112e-06	0.000278448
N132_93	PF14_0364	0.78315	8.45037	7.03651	5.94333e-06	0.000278448
C554	PFC0831w	0.971459	10.16	7.03631	5.94522e-06	0.000278448
oPFG0020	PFI0190w	1.08403	8.77511	8.03758	6.31797e-06	0.000293893
M49138_2	MAL13P1.19	-0.751576	11.165	-6.973	6.57076e-06	0.000303587
M42932_3	PF13_0240	0.691231	9.85399	6.96523	6.65214e-06	0.000305284
N134_111	PF14_0587	0.686069	12.3518	6.95733	6.73602e-06	0.000306415
oPFC0763	PFC0180c	0.798379	8.9935	7.55247	6.80996e-06	0.000306415
N157_40	PF14_0267	-0.784391	8.48791	-6.9494	6.82129e-06	0.000306415
D33539_37	PFD0770c	0.84095	11.6558	6.9462	6.85603e-06	0.000306415
F65467_1	MAL6P1.41	0.828112	10.2018	7.54181	6.90725e-06	0.0003067
Ks291_14	PF11_0260	0.803929	11.8686	6.9215	7.13064e-06	0.00031216
N149_10	PF14_0485	0.668713	10.713	6.92056	7.14127e-06	0.00031216
pPFA0315w_26	PFA0315w	0.8985	7.72346	6.91829	7.16717e-06	0.00031216
Ks291_6	PF11_0262	0.896174	14.5754	6.90848	7.28003e-06	0.000315069
oPFBLOB0163	PFI0225w	0.962815	10.7551	6.87657	7.66013e-06	0.000329434
Ks157_1	PF11_0512	0.71938	13.1676	6.86647	7.78476e-06	0.000332701
Ks66_1	PF11_0477	0.955225	14.7838	6.85611	7.91481e-06	0.000335795
D17715_142	PFD0325w	0.581282	10.7722	6.85088	7.98137e-06	0.000335795
C122	PFC0180c	0.849916	11.1272	7.10759	8.02756e-06	0.000335795
oPFN0248	PF14_0102	-0.792529	10.1649	-6.84526	8.05358e-06	0.000335795
N231_1	PF14_0022	-0.588575	9.7017	-6.83193	8.22745e-06	0.000340965
A3310_11	PFA0485w	1.02279	14.4568	6.81653	8.43319e-06	0.000346443
L2_97	PFL0390c	-0.918807	10.7066	-6.81449	8.46095e-06	0.000346443
I9566_2	PFI0025c	0.730246	10.1516	6.80211	8.63082e-06	0.00034975
M19791_1	MAL13P1.178	-0.802457	7.63856	-7.05742	8.64648e-06	0.00034975
oPFC0749	PFC0350c	0.685978	7.84192	6.79749	8.69516e-06	0.00034975
J163_7	PF10_0065	0.633762	9.19821	6.77976	8.9469e-06	0.000357772
D6287_15	PFD0135w	0.803061	12.2526	6.76809	9.11663e-06	0.000362439
D16785_4	PFD1110w	-0.719393	8.80667	-6.75502	9.31085e-06	0.00036486
pPFL1750c_2362	PFL1750c	0.78567	8.56718	6.75381	9.32903e-06	0.00036486
N159_56	PF14_0070	-0.832164	10.4927	-6.75324	9.33761e-06	0.00036486
Ks664_3	PF11_0071	0.755271	11.1954	6.73217	9.66087e-06	0.000375347
oPFBLOB0103	PFD1165w	0.794169	7.18078	6.96268	9.9573e-06	0.000383031
E20424_2	MAL6P1.147	-0.716544	11.4886	-6.70714	1.00603e-05	0.000383031
F64345_2	PFL1590c	-0.558425	11.5258	-6.70587	1.00811e-05	0.000383031
F36721_2	MAL7P1.86	1.13224	13.564	6.70577	1.00827e-05	0.000383031
oPFL0109	PFL1140w	0.806477	9.93281	6.69469	1.02654e-05	0.000387817
I17557_1	PF14_0683	-0.920663	11.5262	-6.67987	1.05154e-05	0.000393457
B530	PFB0826c	-0.807836	10.6897	-6.67903	1.05298e-05	0.000393457
oPFF72431	MAL6P1.311	-0.791656	9.02728	-6.67351	1.06245e-05	0.000394839
M34107_1	PF13_0106	0.770392	9.84131	6.66936	1.06964e-05	0.000395363
N138_92	PF14_0309	1.00612	14.1251	6.66537	1.0766e-05	0.000395794
oPFN0281	PF14_0672	-0.736828	9.75446	-6.65671	1.09188e-05	0.000396506
oPFL0134	PFL1270w	-1.08894	9.50617	-6.65604	1.09306e-05	0.000396506
E29750_1	PFE0160c	0.7002	11.5211	6.65443	1.09593e-05	0.000396506
B516	PFB0814c	0.862628	10.4144	6.63942	1.12304e-05	0.000404177
N168_21	PF14_0525	0.763553	10.1289	6.61951	1.16011e-05	0.000411538
B99	PFB0175c	0.604129	11.6303	6.61907	1.16094e-05	0.000411538
I791_2	PFI0255c	-0.986067	8.07689	-6.61567	1.16741e-05	0.000411538
F16210_1	MAL7P1.145	-0.61026	11.6552	-6.61559	1.16757e-05	0.000411538
F70761_1	PF07_0084	0.595463	12.2554	6.61036	1.17757e-05	0.000412351
Ks83_18	PF11_0445	0.655684	10.375	6.6081	1.18194e-05	0.000412351
D17715_104	PFD0375w	-0.598844	12.3145	-6.60428	1.18933e-05	0.000412457
F54239_3	MAL6P1.99	-0.716312	11.4014	-6.60173	1.1943e-05	0.000412457
Kn3773_1	PFL1135c	-0.749395	12.3074	-6.59333	1.21081e-05	0.000416057
N151_50	PF14_0448	1.00968	11.0728	6.58782	1.22178e-05	0.000417495
N159_45	PF14_0067	0.709071	11.1296	6.58265	1.23217e-05	0.000417495
N151_65	PF14_0442	-0.713963	11.2263	-6.58187	1.23373e-05	0.000417495
M51168_1	PF13_0114	-0.634358	11.6405	-6.57906	1.23942e-05	0.000417495
N143_54	PF14_0183	0.846639	9.5759	6.809	1.25508e-05	0.000419651
pPFL2100w_829	PFL2100w	0.586389	7.49686	6.56994	1.25809e-05	0.000419651
N168_12	PF14_0527	0.770268	10.8923	6.55992	1.27892e-05	0.000424527
L2_161	PFL0545w	-0.702594	11.6261	-6.55282	1.29391e-05	0.000427429
M8032_6	MAL13P1.165	-0.5299	9.80478	-6.53999	1.32145e-05	0.000434428
Ks565_2	PF11_0205	0.869245	10.5341	6.52962	1.34417e-05	0.000439783
M2931_1	PF13_0322	-0.618969	11.4201	-6.51975	1.36617e-05	0.000443033
Kn274_1	MAL6P1.284	-0.774179	9.52717	-6.51671	1.37302e-05	0.000443033
oPFM60506	PF13_0308	0.620407	8.93315	6.51394	1.37932e-05	0.000443033
C670	PFC1010w	0.715077	11.5911	6.51349	1.38032e-05	0.000443033
B617	PFB0972w	-0.713654	7.85703	-6.51078	1.3865e-05	0.000443033
A3310_7	PFA0495c	-0.747049	12.06	-6.49819	1.41558e-05	0.000449922
I15927_1	PFI0340c	-0.794995	10.5011	-6.49577	1.42122e-05	0.000449922
oPFB0668	PFB0865w	0.709579	10.1099	6.4919	1.43033e-05	0.000450719
L2_146	PFL0500w	0.627613	11.944	6.48674	1.44257e-05	0.00045249
pMAL8P1.50_30	MAL8P1.50	0.720929	8.45601	6.47462	1.47173e-05	0.000457732
F22946_1	PFI0815c	-0.62851	10.4803	-6.47423	1.47267e-05	0.000457732
M43376_3	PF13_0303	0.567579	11.1395	6.45883	1.51063e-05	0.000467406
pMAL6P1.217_2055	MAL6P1.217	0.990174	8.54612	6.44966	1.53373e-05	0.000470161
Ks624_2	PF11_0315	-0.803513	9.325	-6.67228	1.54615e-05	0.000470161
N143_61	PF14_0178	0.649082	10.527	6.44284	1.55115e-05	0.000470161
M50253_2	MAL13P1.205	1.07971	14.3082	6.44263	1.5517e-05	0.000470161
M18924_1	PF13_0166	-0.566968	12.9068	-6.43805	1.56352e-05	0.000470161
pPFL2070w_413	PFL2070w	0.746522	7.97807	6.43776	1.56427e-05	0.000470161
Ks56_32	PF11_0487	-0.745057	8.2737	-6.43645	1.56766e-05	0.000470161
M37322_5	PF13_0294	0.626666	10.3173	6.43328	1.57593e-05	0.000470576
oPFL0067	PFL2240w	0.771947	10.8414	6.4215	1.607e-05	0.000477768
N128_38	PF14_0423	0.811113	8.41556	6.41871	1.61447e-05	0.00047791
I1522_2	PFI1145w	-0.603273	10.2094	-6.40546	1.65039e-05	0.000486438
J6_2	PF10_0307	0.595071	9.43382	6.39797	1.67106e-05	0.000488397
B344	PFB0495w	-0.736073	11.522	-6.39787	1.67132e-05	0.000488397
F14029_4	PF07_0094	-0.637096	8.39999	-6.39175	1.68843e-05	0.000489231
pPF13_0276_110	PF13_0276	0.612681	7.33954	6.39013	1.69297e-05	0.000489231
D12635_20	PFD0920w	0.548514	11.2435	6.38919	1.69564e-05	0.000489231
E17521_1	MAL7P1.171	0.84584	9.09239	6.38621	1.70407e-05	0.000489599
N130_44	PF14_0548	-0.607305	10.2344	-6.37721	1.7298e-05	0.000494912
Kn3744_1	PF10_0174	1.00881	14.054	6.36949	1.75217e-05	0.000498882
Ks510_10	PF11_0381	0.773071	11.1174	6.36741	1.75827e-05	0.000498882
M45029_1	PF13_0360	0.55234	10.5546	6.35801	1.78604e-05	0.000501253
oPFG0023	PF07_0043	1.02444	10.3346	6.3573	1.78815e-05	0.000501253
F65698_1	MAL8P1.64	0.598098	10.3715	6.35714	1.78862e-05	0.000501253
M44229_3	MAL13P1.340	0.657535	10.3971	6.82508	1.85156e-05	0.000516773
F30316_1	PF07_0122	0.692466	10.3715	6.32328	1.89273e-05	0.000526118
F62610_2	PFE0250w	0.795806	12.7081	6.31079	1.93269e-05	0.000533144
B424	PFB0620w	0.919369	10.0946	6.31051	1.9336e-05	0.000533144
Ks592_2	PF11_0312	0.871757	12.534	6.30119	1.96401e-05	0.000539039
oPFB0669	PFB0295w	0.636556	9.02607	6.29867	1.97236e-05	0.000539039
Ks75_16	PF11_0039	0.631766	11.1457	6.29647	1.97963e-05	0.000539039
M43755_1	PF14_0482	0.635147	11.6386	6.2944	1.98651e-05	0.000539039
N140_12	PF14_0502	0.896889	8.43094	6.29064	1.99908e-05	0.000540306
pPF08_0024_570	PF08_0024	0.820115	8.25955	6.27761	2.04327e-05	0.000550073
M18539_2	MAL13P1.351	-0.827224	10.6324	-6.25255	2.13119e-05	0.000571492
F33056_1	MAL6P1.185	0.738632	9.0262	6.2433	2.16461e-05	0.000578187
M41763_12	MAL13P1.195	0.731487	14.551	6.23799	2.18405e-05	0.00058111
Ks89_1	PF11_0354	-0.597049	12.2582	-6.23168	2.2074e-05	0.000583084
E263_4	PFE0335w	-0.650211	10.4423	-6.23138	2.20852e-05	0.000583084
F13309_2	PFE1270c	0.748256	10.8708	6.43501	2.23383e-05	0.000587497
I9158_3	PFI0440w	-0.847228	9.42767	-6.2218	2.2445e-05	0.000588043
F12867_3	MAL6P1.178	-0.656844	8.794	-6.2178	2.25968e-05	0.000589758
I14670_5	PFI1575c	-0.690515	11.8612	-6.21384	2.27484e-05	0.000591458
F42637_1	PF10_0374	1.05299	10.0867	6.20688	2.30172e-05	0.00059618
M29861_1	PF13_0031	0.577412	10.8049	6.20447	2.31112e-05	0.000596357
M31208_14	MAL13P1.122	0.51266	11.1638	6.19886	2.33314e-05	0.000599774
F21584_1	PFD1160w	-0.640882	10.8573	-6.19147	2.36244e-05	0.000602034
I15927_5	PFI0335w	0.681639	12.2847	6.19039	2.3668e-05	0.000602034
B143	PFB0235w	1.09848	14.2989	6.1867	2.38159e-05	0.000602034
pMAL6P1.170_982	MAL6P1.170	-0.724432	9.56203	-6.39154	2.39158e-05	0.000602034
N130_5	PF14_0571	0.628475	13.0652	6.18237	2.39912e-05	0.000602034
A3310_22	PFA0475c	0.859547	12.1289	6.18198	2.4007e-05	0.000602034
pPFL2450c_152	PFL2450c	0.592701	8.27918	6.17838	2.41536e-05	0.000602034
M30664_1	PF13_0039	-0.590559	8.63404	-6.17754	2.4188e-05	0.000602034
pPF14_0680_16	PF14_0680	0.579068	7.83142	6.17593	2.42539e-05	0.000602034
F15196_1	PF08_0096	0.863589	9.21531	6.17482	2.42997e-05	0.000602034
oPFC0770	PFC0970w	-0.580542	12.3551	-6.15676	2.5055e-05	0.000618507
N132_162	PF14_0332	0.549518	8.63375	6.13817	2.5858e-05	0.000629287
F2457_1	MAL6P1.15	-0.818865	7.81413	-6.13765	2.58806e-05	0.000629287
C46	PFC0080c	0.735108	8.81519	6.13736	2.58937e-05	0.000629287
F23557_1	MAL7P1.89	-0.817169	7.87222	-6.13715	2.5903e-05	0.000629287
N149_12	PF14_0487	-0.607383	12.6188	-6.13604	2.59519e-05	0.000629287
pPF08_0097_1500	PF08_0097	0.592101	9.0154	6.12544	2.64236e-05	0.000637643
N176_3	PF14_0469	0.746662	11.1326	6.12412	2.6483e-05	0.000637643
N175_12	PF14_0146	0.713965	11.2789	6.12056	2.66436e-05	0.000639259
oPFBLOB0166	PFD0825c	-0.882878	9.33984	-6.56769	2.68097e-05	0.000639744
N132_88	PF14_0366	0.745186	11.3934	6.116	2.68509e-05	0.000639744
N134_84	PF14_0599	-0.983329	9.48253	-6.31484	2.69928e-05	0.000640892
M53240_1	PFL2480w	0.682143	12.8009	6.10648	2.72899e-05	0.000645704
N131_27	PF14_0137	0.671922	11.4753	6.1026	2.74708e-05	0.000647743
A14801_11	PFA0615w	0.882563	11.1913	6.08645	2.82375e-05	0.000661724
F17681_1	MAL6P1.152	-0.548046	11.5729	-6.08604	2.82573e-05	0.000661724
oPFD66990	PFD0255w	0.857561	10.6763	6.06984	2.90492e-05	0.000675916
B297	PFB0425c	-0.61734	7.92531	-6.0696	2.9061e-05	0.000675916
pPFI0220w_220	PFI0220w	0.615605	7.91095	6.264	2.92609e-05	0.000678258
Ks363_1	PF11_0319	0.580095	11.6168	6.05558	2.97656e-05	0.000687626
N150_56	PF14_0099	-0.642459	11.6287	-6.04546	3.02854e-05	0.000697278
F6440_1	PF07_0053	0.67672	10.0029	6.2299	3.08941e-05	0.000708905
M196_4	MAL13P1.327	0.524218	10.7232	6.03054	3.10693e-05	0.000710542
F41385_1	PF08_0118	0.767088	13.6841	6.00774	3.2308e-05	0.000736407
C257	PFC0400w	0.98153	12.592	6.00352	3.25432e-05	0.000736827
J40_6	PF10_0248	-0.61911	7.87855	-6.00041	3.27175e-05	0.000736827
M21855_1	PF13_0241	0.588324	10.7518	6.00038	3.27189e-05	0.000736827
F52716_1	MAL6P1.20	-0.702623	9.28381	-6.19133	3.28576e-05	0.000736827
E13057_1	MAL7P1.147	-0.815317	10.4577	-5.99779	3.28652e-05	0.000736827
F20050_2	PFE1160w	0.882633	12.0331	5.99293	3.31404e-05	0.000738175
I8013_1	PFI0505c	-0.739007	9.52563	-5.99173	3.32091e-05	0.000738175
N168_29	PF14_0521	-0.937287	9.33353	-6.42075	3.32492e-05	0.000738175
F51234_1	PF08_0124	0.79433	11.8617	5.98039	3.38631e-05	0.000749371
pMAL13P1.182_635	MAL13P1.182	0.666986	9.81215	5.97514	3.417e-05	0.000753723
Ks92_1	PF11_0007	-0.590576	11.2407	-5.97316	3.4287e-05	0.000753873
N137_30	PF14_0668	-0.765703	11.4599	-5.96794	3.45961e-05	0.000758231
E10705_1	MAL6P1.175	0.648119	6.84248	5.9613	3.49944e-05	0.000762792
Ks222_1	PF11_0489	0.739253	10.4576	5.95963	3.50949e-05	0.000762792
N147_25	PF14_0716	-0.801807	10.7862	-5.95891	3.51389e-05	0.000762792
oPFL0023	PFL1745c	0.720424	10.7586	5.95498	3.53776e-05	0.000765544
oPFC0765	PFC0581w	-0.66435	7.67362	-5.95203	3.5558e-05	0.000767021
B186	PFB0295w	0.746874	11.7141	5.94804	3.58037e-05	0.000769893
E18454_1	PFE0260w	-0.687173	7.52634	-5.94488	3.59992e-05	0.00077167
C689	PFC1040w	-0.638757	10.0167	-5.94187	3.61868e-05	0.000771847
oPFL0005	PFL1700c	-0.751966	8.70559	-6.13038	3.62333e-05	0.000771847
F19549_1	PF07_0024	-0.641316	11.4877	-5.93879	3.63792e-05	0.000772549
N132_124	PF14_0346	0.652271	11.8373	5.9272	3.71149e-05	0.000785131
F41021_1	PF08_0026	0.702392	9.83987	5.92585	3.72013e-05	0.000785131
Ks692_6	PF11_0525	0.800794	12.6399	5.92219	3.74378e-05	0.000787692
E4173_1	PFI1450c	-0.62831	10.4884	-5.91799	3.77104e-05	0.000790993
F47984_1	PFE0195w	-0.854686	8.51216	-5.91352	3.80031e-05	0.000794695
oPFL0138	PFL1975c	0.696048	8.05798	5.90228	3.87496e-05	0.000807232
A3310_32	PFA0460c	0.919723	9.75915	5.90095	3.88387e-05	0.000807232
F960_8	MAL7P1.151	0.914405	11.2767	5.89797	3.90398e-05	0.000808953
D13582_1	MAL6P1.54	-0.67486	11.6639	-5.89417	3.92977e-05	0.000811835
I1175_1	PFI1185c	0.548719	10.476	5.88333	4.00424e-05	0.000824728
Ks225_7	PF11_0468	-0.561882	11.108	-5.87933	4.03211e-05	0.000825643
E12394_2	PFE0070w	0.643146	12.2251	5.87923	4.03283e-05	0.000825643
M41547_1	PF14_0329	-0.678508	11.4773	-5.87724	4.04677e-05	0.000826023
J293_4	PF10_0116	-0.664839	11.0734	-5.86292	4.14862e-05	0.000844294
pMAL6P1.132_91	MAL6P1.132	0.648109	7.61367	5.85955	4.17299e-05	0.000846733
pPF11_0470_187	PF11_0470	-0.689255	9.93651	-5.85049	4.23917e-05	0.000853808
M14163_2	PF13_0358	0.714125	11.1246	5.84983	4.24403e-05	0.000853808
E5415_6	PFE1280w	0.520188	12.066	5.84966	4.24532e-05	0.000853808
J322_1	PF10_0063	1.00913	11.6621	5.8443	4.28508e-05	0.000859277
M21368_1	MAL13P1.212	-0.623728	11.148	-5.8398	4.31873e-05	0.000861207
J58_4	PF10_0073	0.656271	12.0627	5.83965	4.31989e-05	0.000861207
I13490_2	PFI1125c	-0.717986	10.2074	-5.82855	4.4041e-05	0.000874979
pPF11_0280_19	PF11_0280	0.797064	8.16221	5.82719	4.41456e-05	0.000874979
oPFM60521	PF13_0212	0.754778	9.87499	5.82269	4.44932e-05	0.000879319
M34556_1	PF14_0093	0.612684	13.2856	5.81752	4.48958e-05	0.000883605
F30537_4	MAL8P1.143	0.82546	14.0108	5.81369	4.51967e-05	0.000883605
D23156_27	PFD0685c	-0.53165	10.4856	-5.81355	4.52078e-05	0.000883605
J649_1	PF10_0337	-0.72766	9.81677	-5.8133	4.5227e-05	0.000883605
D12635_37	PFD0955w	-0.636116	11.7281	-5.80976	4.55072e-05	0.000886548
N177_6	PF14_0228	0.832986	11.8356	5.80166	4.61546e-05	0.000896606
pPFE0220w_125	PFE0220w	0.591672	7.31368	6.18802	4.70375e-05	0.000903187
F48363_2	MAL7P1.89	0.679505	12.7535	5.78949	4.71465e-05	0.000903187
N145_43	PF14_0008	-0.64225	8.13869	-5.78877	4.72054e-05	0.000903187
M55888_10	PF13_0238	0.641302	8.29378	5.78583	4.74482e-05	0.000903187
C672	PFC1010w	0.5633	9.22006	5.96355	4.74808e-05	0.000903187
F54097_1	MAL6P1.24	-0.657238	10.0661	-5.78491	4.75244e-05	0.000903187
oPFH0012	PF08_0039	0.995683	10.3735	5.78463	4.75481e-05	0.000903187
N134_34	PF14_0619	0.736741	11.3985	5.78461	4.755e-05	0.000903187
I6567_2	PFI0495w	-0.75768	12.5498	-5.7785	4.80605e-05	0.000908376
F32494_1	MAL6P1.277	0.690716	14.1823	5.77816	4.80889e-05	0.000908376
I3340_6	PFI0415c	-0.485964	9.69662	-5.77557	4.83075e-05	0.00090999
I3248_1	PFI0625c	-0.504607	11.1002	-5.7722	4.85924e-05	0.000912842
D10455_2	PFD1185w	-0.686421	9.75159	-5.76843	4.89139e-05	0.000915768
pMAL6P1.96_250	MAL6P1.96	0.569547	8.89558	5.76673	4.90595e-05	0.000915768
N153_10	PF14_0536	0.640337	11.7896	5.76568	4.91499e-05	0.000915768
N150_80	PF14_0085	-0.504264	10.9105	-5.7626	4.94156e-05	0.000918217
C123	PFC0185w	-0.695193	9.80745	-5.75953	4.96821e-05	0.000920667
E679_5	PFE0995c	-0.651518	11.7501	-5.75314	5.02413e-05	0.000928513
M58024_1	PF13_0043	-0.603979	12.3908	-5.74991	5.0526e-05	0.000929747
Ks2565_1	PF11_0241	-0.593501	11.5608	-5.74928	5.05817e-05	0.000929747
A23157_14	PFA0165c	-0.5803	10.8994	-5.74777	5.07159e-05	0.000929747
N181_18	PF14_0242	0.80546	9.77475	5.74513	5.09513e-05	0.000931565
oPFBLOB0120	PFD0135w	0.774188	8.26718	5.91683	5.12505e-05	0.000934535
oPFL0093	PFL1560c	0.570141	9.2101	5.73562	5.18085e-05	0.000942197
J352_8	PF10_0310	-0.581903	11.886	-5.72419	5.28582e-05	0.000956626
N187_2	PF14_0678	1.07836	10.9441	5.72393	5.28816e-05	0.000956626
Ks82_5	PF11_0450	-0.66316	10.983	-5.72189	5.30719e-05	0.000957534
pPF07_0070_890	PF07_0070	0.629337	9.36296	5.71953	5.32922e-05	0.00095898
Kn1255_4	PFL1125w	0.692392	9.39172	5.71583	5.36395e-05	0.000962694
M37080_3	PF13_0324	-0.672459	11.1567	-5.7123	5.39735e-05	0.000966153
pPFE1020w_182	PFE1020w	0.595139	9.09539	5.70762	5.44198e-05	0.000969917
Kn1387_1	PFL2410w	0.93541	15.161	5.87973	5.44674e-05	0.000969917
C72	PFC0115c	0.738412	10.0422	5.69896	5.52542e-05	0.000981372
J44_4	PF10_0069	0.621608	10.2935	5.68525	5.66039e-05	0.0010012
F48253_6	MAL7P1.89	-0.751276	9.27849	-5.85571	5.66633e-05	0.0010012
Ks56_16	PF11_0481	0.737454	13.2794	5.67347	5.77909e-05	0.00101759
pMAL13P1.15_12	MAL13P1.15	0.560615	9.38177	5.67252	5.78886e-05	0.00101759
E28871_14	PFE0700c	0.842535	13.3002	5.66775	5.83769e-05	0.00102124
M5172_5	MAL13P1.90	0.602145	11.6435	5.66758	5.83948e-05	0.00102124
M32756_1	PFL0935c	-0.726474	10.5316	-5.66441	5.87215e-05	0.00102433
Ks664_1	PF11_0072	0.531007	11.994	5.65868	5.93187e-05	0.00103211
Ks85_3	PF11_0365	0.480055	12.1199	5.64944	6.02937e-05	0.00104642
E20800_1	PFE0045c	-0.915082	10.1991	-5.81223	6.08779e-05	0.00105236
oPFL0088	PFL1475w	0.670507	10.4499	5.63965	6.13464e-05	0.00105236
Kn6869_1	PF07_0104	-0.691794	11.1086	-5.63904	6.14127e-05	0.00105236
oPFL0068	PFL2310w	0.584548	8.25117	5.63836	6.14861e-05	0.00105236
A20643_1	MAL6P1.14	-0.626523	8.90134	-5.63804	6.1521e-05	0.00105236
D33539_87	PFD0855c	0.824162	10.7208	5.80243	6.18729e-05	0.00105236
I6032_1	PFI0165c	-0.593486	12.5866	-5.63332	6.20361e-05	0.00105236
N150_49	PF14_0103	-0.965502	8.59233	-5.8005	6.20713e-05	0.00105236
I4547_1	PFI1470c	-0.571235	12.3565	-5.63266	6.21093e-05	0.00105236
D49176_61	PFD0320c	0.681622	12.7071	5.63206	6.21752e-05	0.00105236
E15697_1	PFE0570w	-0.561798	9.5413	-5.62796	6.26273e-05	0.00105508
M35930_9	MAL13P1.228	-0.609873	8.65284	-5.62781	6.26442e-05	0.00105508
N145_23	PF14_0016	0.594871	10.9754	5.62422	6.30431e-05	0.00105794
Ks66_5	PF11_0475	0.805378	15.3145	5.6235	6.31236e-05	0.00105794
A16096_5	PFA0665w	0.81768	11.5504	5.61113	6.45218e-05	0.00107653
M32775_1	PF13_0011	0.661819	12.7149	5.6109	6.45478e-05	0.00107653
D17715_26	PFD0535w	-0.602492	11.7677	-5.60845	6.48283e-05	0.00107858
I15927_6	PFI0335w	-0.697563	10.5397	-5.59902	6.59207e-05	0.00109409
B279	PFB0405w	0.6257	9.68994	5.59318	6.66077e-05	0.00110282
I5974_1	PFI0540w	-0.710933	11.3775	-5.59107	6.68567e-05	0.001104
oPFF72492	MAL6P1.33	0.568285	9.45737	5.75439	6.70019e-05	0.001104
oPFM60536	PF13_0286	0.626662	8.96979	5.58666	6.73824e-05	0.00110614
pPFA0395c_496	PFA0395c	0.519971	9.19281	5.58605	6.74555e-05	0.00110614
A9766_1	PFA0405w	0.581477	11.7716	5.58374	6.77324e-05	0.00110802
D17715_138	PFD0330w	-0.548316	10.8345	-5.58177	6.79694e-05	0.00110925
pPF08_0086_1650	PF08_0086	0.64285	10.2945	5.57862	6.83505e-05	0.00111034
E22468_1	PFE0100w	-0.479644	10.8164	-5.57853	6.83613e-05	0.00111034
oPFK12896	PF11_0167	-0.642514	9.1453	-5.57525	6.87615e-05	0.0011142
F30335_1	PFD0135w	-0.775186	10.2426	-5.73188	6.95574e-05	0.00112427
N173_5	PF14_0507	-0.716574	10.9115	-5.56752	6.97122e-05	0.00112427
Ks85_7	PF11_0367	-0.517821	10.4859	-5.56131	7.04856e-05	0.00113407
oPFN0245	PF14_0761	-0.594511	10.16	-5.5557	7.1193e-05	0.00114276
E8314_4	PFE0680w	-0.745907	8.52553	-5.54608	7.24223e-05	0.00115977
Ks75_22	PF11_0037	0.58842	10.1849	5.54428	7.26541e-05	0.00116077
E13220_3	PFE0835w	-0.489614	10.5895	-5.54012	7.31953e-05	0.00116669
F69867_2	PF07_0013	-0.478298	11.6331	-5.53442	7.39418e-05	0.00117585
oPFM60476	PF13_0316	0.996058	10.3137	5.5287	7.46993e-05	0.00118293
oPFF72475	MAL6P1.136	0.544931	10.5747	5.52728	7.4889e-05	0.00118293
I1215_1	PFI0585c	-0.488089	11.6876	-5.52715	7.49064e-05	0.00118293
F71130_3	PFE0835w	-0.707191	11.662	-5.52311	7.54473e-05	0.00118634
N127_16	PF14_0166	0.546605	10.8216	5.52295	7.54689e-05	0.00118634
N140_3	PF14_0496	0.601797	10.6094	5.67842	7.60462e-05	0.00119267
D17715_16	PFD0580c	0.676734	13.0158	5.51483	7.65708e-05	0.00119815
I16949_1	PFI0805w	-0.903485	9.13167	-5.6707	7.70339e-05	0.00120264
Ks331_1	PF11_0374	0.480114	11.9147	5.50797	7.75138e-05	0.00120738
oPFL0030	PFL2610w	-1.11983	8.5788	-5.50426	7.80294e-05	0.00121258
N139_5	PF14_0757	-0.730683	8.78323	-5.50184	7.8367e-05	0.00121258
pPFE1325w_13374	PFE1325w	0.742017	8.89719	5.50175	7.83797e-05	0.00121258
pPFA0540c_218	PFA0540c	0.566892	8.36842	5.49402	7.94702e-05	0.00122668
N159_46	PF14_0068	0.474104	10.676	5.4912	7.98708e-05	0.00122841
F24461_1	MAL7P1.102	-0.670477	11.5387	-5.4896	8.01005e-05	0.00122841
N159_35	PF14_0062	0.599992	10.2576	5.64574	8.03223e-05	0.00122841
E8769_2	MAL7P1.19	-0.675698	11.8507	-5.48764	8.03818e-05	0.00122841
J104_1	PF10_0379	-1.11564	8.45168	-5.48695	8.04809e-05	0.00122841
A4003_1	PF08_0054	1.07341	13.2249	5.47897	8.1638e-05	0.0012433
J232_6	PF10_0259	0.707535	10.7892	5.47063	8.28661e-05	0.0012592
F72257_2	MAL7P1.155	0.561446	12.4493	5.4628	8.40355e-05	0.00127414
M1343_2	MAL13P1.76	0.777246	9.67052	5.45851	8.46846e-05	0.00128014
D8137_2	PFD0885c	0.784507	11.0333	5.45752	8.48348e-05	0.00128014
D33539_21	PFD0725c	0.714082	9.05892	5.45648	8.49931e-05	0.00128014
F11323_5	PFE0495w	-0.594104	11.6891	-5.45427	8.53306e-05	0.0012824
D6287_62	PFD0205c	0.719343	10.6177	5.44352	8.6992e-05	0.0013045
J21_27	PF10_0359	0.550698	11.5135	5.43534	8.82779e-05	0.00131803
E49_1	MAL6P1.148	-0.612328	8.78272	-5.43533	8.828e-05	0.00131803
pMAL6P1.22_58	MAL6P1.22	0.973165	9.17236	5.43152	8.88858e-05	0.00132418
Km302_2	PFL1295w	0.715058	10.561	5.42671	8.96577e-05	0.00133278
Kn1239_1	PFL1205c	-0.670884	9.09337	-5.4202	9.07113e-05	0.00134263
D36666_4	PFB0640c	0.5181	7.90306	5.42019	9.07128e-05	0.00134263
J346_4	PF10_0103	0.678798	9.54399	5.56877	9.14223e-05	0.00135021
N159_40	PF14_0065	-0.606434	9.52053	-5.56478	9.20402e-05	0.00135469
I1033_3	PFI1730w	-0.704045	10.0063	-5.41086	9.22479e-05	0.00135469
oPFBLOB0035	PFD0430c	-0.593231	9.01553	-5.41043	9.23199e-05	0.00135469
M55888_8	MAL13P1.218	0.557663	10.193	5.56003	9.27808e-05	0.0013565
J17_1	PF10_0232	-0.514449	12.1995	-5.40626	9.30151e-05	0.0013565
I8757_1	PF13_0183	0.572797	11.8735	5.40526	9.31818e-05	0.0013565
B396	PFB0595w	0.57178	11.0306	5.40493	9.32369e-05	0.0013565
D6287_13	PFD0135w	0.741379	8.933	5.97043	9.3823e-05	0.00136015
oPFI17722	PFI1485c	0.523966	7.76511	5.40108	9.38858e-05	0.00136015
E20651_1	MAL6P1.41	-0.57908	7.92641	-5.39543	9.48448e-05	0.00137114
Ks624_4	PF11_0315	-0.537689	11.7904	-5.38783	9.61534e-05	0.00138434
M25683_1	PF14_0078	0.564602	10.1511	5.38777	9.6163e-05	0.00138434
E3301_1	PF07_0047	0.586061	9.54222	5.38448	9.67343e-05	0.00138821
M35930_11	MAL13P1.226	0.639179	12.4981	5.38332	9.69376e-05	0.00138821
Ks624_1	PF11_0314	0.481017	10.9033	5.38273	9.70407e-05	0.00138821
F52907_2	PFE1230c	-0.624775	8.69107	-5.37521	9.83658e-05	0.00140423
B573	PFB0920w	0.853293	10.2945	5.37006	9.92825e-05	0.0014124
N141_8	PF14_0224	-0.710719	9.24771	-5.36871	9.95248e-05	0.0014124
I15461_2	PFI0665w	-0.505337	11.3396	-5.36801	9.96509e-05	0.0014124
E26525_2	PFE1520c	-0.714504	10.7439	-5.51712	9.97646e-05	0.0014124
oPFL0142	PFL2050w	0.547699	7.86637	5.36488	0.000100215	0.0014131
pMAL8P1.28_387	MAL8P1.28	-0.734821	9.30581	-5.51439	0.000100227	0.0014131
Kn7943_1	PFI1120c	0.652769	13.4415	5.35593	0.000101848	0.00143078
B568	PFB0910w	-0.507076	11.3787	-5.35551	0.000101926	0.00143078
Kn11437_2	MAL13P1.36	0.504866	9.20744	5.35451	0.000102109	0.00143078
N134_101	PF14_0593	-0.563778	11.5046	-5.3496	0.00010302	0.0014406
F5048_1	PFI0570w	-0.51628	12.734	-5.33948	0.000104922	0.00146399
C451	PFC0700c	0.571344	11.7937	5.33843	0.000105121	0.00146399
N157_12	PF14_0260	-0.660742	10.2746	-5.33668	0.000105455	0.00146565
pPFI1055w_347	PFI1055w	-0.588924	8.16744	-5.32393	0.000107915	0.0014968
B381	PFB0555c	0.687182	12.5438	5.31882	0.000108919	0.00150503
Ks82_6	PF11_0451	0.633857	12.7291	5.31867	0.000108949	0.00150503
C733	PFC1120c	0.569282	11.1887	5.31302	0.000110069	0.00151705
pPFL2025w_112	PFL2025w	0.598467	9.2856	5.31205	0.000110263	0.00151705
N147_18	PF14_0713	0.605472	10.6244	5.31072	0.000110529	0.00151767
Ks51_9	PF11_0218	-0.606643	10.6539	-5.30954	0.000110764	0.00151785
D56327_1	PFI1290w	-0.478833	8.93512	-5.30505	0.00011167	0.00152368
J647_1	PF10_0095	0.759777	13.4464	5.30427	0.000111828	0.00152368
pPFI0145w_292	PFI0145w	0.732524	8.16241	5.30412	0.000111858	0.00152368
Ks249_1	PF11_0337	0.485231	11.4528	5.29901	0.0001129	0.00153481
oPFN0275	PF14_0587	0.601799	10.0588	5.296	0.000113519	0.00154016
pPFA0730c_45	PFA0730c	0.679228	6.93518	5.83533	0.000114088	0.00154482
A31429_1	PFA0250w	0.678305	10.2216	5.28936	0.000114895	0.00155088
oPFH0010	MAL8P1.110	0.657251	11.9929	5.2889	0.000114989	0.00155088
M29079_1	PF13_0021	0.627842	10.8023	5.27858	0.000117165	0.00157711
Kn2004_3	PF10_0055	0.520757	12.1445	5.26954	0.000119106	0.0016001
Ks48_18	PF11_0513	-0.691296	9.85378	-5.40615	0.000120505	0.00161571
Ks15_3	PF11_0392	-0.571422	9.6689	-5.40481	0.000120782	0.00161625
pPFL2130w_3690	PFL2130w	-0.637478	11.2935	-5.26011	0.000121166	0.00161823
Ks17_15	PF11_0131	-0.514643	11.1003	-5.25611	0.00012205	0.00162686
M55479_1	MAL13P1.149	0.684953	11.4702	5.25398	0.000122525	0.00163001
Ks51_3	PF11_0220	-0.775588	10.9514	-5.25238	0.000122882	0.00163159
N128_32	PF14_0427	-0.718364	10.9242	-5.25026	0.000123357	0.00163471
N150_93	PF14_0076	0.55469	10.1539	5.24843	0.000123767	0.00163575
F5774_1	MAL6P1.221	-0.486269	11.203	-5.24778	0.000123913	0.00163575
oPFM60532	PF13_0030	-0.806307	10.315	-5.77514	0.000124577	0.00164135
oPFBLOB0056	PFE0845c	0.950941	9.1345	5.77045	0.000125435	0.00164948
D33539_86	PFD0855c	-0.612151	11.4291	-5.22994	0.000128008	0.00167928
N150_3	PF14_0122	1.29839	11.3878	5.22914	0.000128193	0.00167928
M35930_12	MAL13P1.226	0.604634	12.9992	5.22363	0.000129488	0.00169118
oPFBLOB0186	PFE0855c	0.444104	9.62201	5.22316	0.0001296	0.00169118
N165_10	PF14_0043	-0.618074	10.5277	-5.22196	0.000129884	0.00169118
Ks85_10	PF11_0369	0.608038	9.84813	5.22109	0.000130091	0.00169118
E7861_3	PFE1550w	0.507551	10.2366	5.2189	0.00013061	0.00169471
Kn2715_3	PFL2380c	-0.468111	8.80407	-5.21542	0.000131444	0.00170229
L2_233	PFL0700w	0.611841	9.95003	5.20904	0.000132982	0.00171896
Ks76_8	PF11_0422	-0.665033	10.2981	-5.20512	0.000133937	0.00172804
F42564_1	PFE1295c	-0.710881	9.21232	-5.51178	0.000134498	0.0017295
M53181_4	PF13_0094	0.589746	9.00539	5.2026	0.000134556	0.0017295
Ks8267_1	PF11_0110	-0.681251	11.6242	-5.20098	0.000134954	0.00173136
F54956_1	PFI0340c	0.906937	15.2543	5.19684	0.00013598	0.00174125
I9710_1	PFI0550w	0.542935	9.57808	5.19295	0.00013695	0.0017504
M18079_4	MAL13P1.119	0.811916	10.8289	5.1803	0.000140154	0.00178801
F21506_2	MAL8P1.131	0.617053	12.6695	5.17256	0.000142153	0.00181013
I6658_3	PFI0735c	0.511587	10.874	5.16888	0.000143114	0.00181899
B453	PFB0675w	0.484618	11.9582	5.16694	0.000143622	0.00182206
oPFH0013	PF08_0055	0.518944	10.3356	5.15725	0.000146194	0.00185125
B326	PFB0475c	-0.678354	10.4633	-5.15353	0.000147194	0.00185217
N185_2	PF14_0471	0.861377	10.3146	5.15347	0.000147213	0.00185217
F63188_3	MAL6P1.254	0.517267	11.9938	5.1531	0.00014731	0.00185217
Ks101_1	PF11_0306	0.738793	11.9444	5.15296	0.00014735	0.00185217
oPFF72430	MAL6P1.215	0.909512	8.83616	5.44616	0.000149442	0.00187457
N135_14	PF14_0637	-0.469832	11.6414	-5.1444	0.000149681	0.00187457
B572	PFB0915w	0.562464	11.24	5.14311	0.000150033	0.00187555
J304_1	PF10_0241	0.632865	9.23963	5.27705	0.000150442	0.00187723
F57982_1	MAL7P1.155	-0.638889	11.9539	-5.13708	0.000151704	0.00188777
M34896_2	MAL13P1.257	0.492142	10.1831	5.1366	0.000151838	0.00188777
J242_2	PF10_0375	0.670334	8.28605	5.26684	0.000153119	0.00190023
J2166_1	PF11_0304	-0.632399	8.63453	-5.26176	0.00015447	0.00191353
F71883_1	MAL6P1.75	0.646344	9.25552	5.12275	0.000155747	0.00192586
N134_141	PF14_0575	-0.534557	11.8495	-5.11955	0.000156667	0.0019307
Kn1714_2	PFL1265c	0.465996	10.9977	5.1181	0.000157085	0.0019307
I11291_1	PF13_0348	-0.601975	11.7204	-5.11759	0.000157233	0.0019307
F46705_1	PF08_0137	-0.505793	12.2346	-5.11671	0.000157487	0.0019307
oPFF72485	MAL6P1.133	0.747858	8.9932	5.11557	0.000157815	0.0019307
M22451_2	MAL13P1.350	0.744889	7.91572	5.24896	0.000157929	0.0019307
D33539_100	PFD0870w	-0.488766	8.96966	-5.11454	0.000158115	0.0019307
Ks625_11	PF11_0426	-0.537837	10.3096	-5.24663	0.00015857	0.0019328
M29079_3	PF13_0020	0.538099	12.4669	5.11093	0.000159169	0.00193664
M1840_1	PF13_0216	-0.647111	8.92617	-5.10612	0.000160581	0.00194933
pMAL6P1.52_50	MAL6P1.52	0.734759	9.47897	5.10545	0.000160781	0.00194933
N145_14	PF14_0019	-0.465007	9.57666	-5.09855	0.000162835	0.00197073
A23157_19	PFA0155c	0.515169	8.07715	5.0958	0.000163659	0.00197425
pPFD1195c_87	PFD1195c	-0.704098	8.65595	-5.09566	0.000163703	0.00197425
F46067_4	PFI0925w	-0.541395	11.0489	-5.09291	0.000164532	0.00198075
D55287_1	MAL8P1.139	-0.604564	11.943	-5.08837	0.000165914	0.00199389
E1297_3	PFE1165c	0.885384	8.84989	5.21897	0.000166358	0.00199571
N175_14	PF14_0146	0.654427	9.67791	5.08358	0.000167385	0.00200452
F35860_1	MAL6P1.147	-0.904489	9.20247	-5.08111	0.000168148	0.00200816
E27723_9	PFE0905w	0.670468	8.69801	5.08069	0.000168276	0.00200816
oPFG0049	PF07_0044	-0.64119	11.8601	-5.07734	0.000169319	0.00201451
M14415_2	MAL13P1.42	0.57222	9.99269	5.07709	0.000169398	0.00201451
E26351_1	PFE0855c	-0.489028	9.14915	-5.07399	0.000170367	0.00201477
pPF14_0730_170	PF14_0730	0.721958	7.59183	5.07376	0.000170441	0.00201477
D47995_1	PFC0730w	0.704055	13.3352	5.07303	0.000170669	0.00201477
F30537_3	MAL8P1.143	0.634936	12.0409	5.07296	0.000170693	0.00201477
oPFG0032	MAL7P1.100	-0.953283	8.52666	-5.20348	0.000170893	0.00201477
I1522_1	PFI1145w	-0.541186	9.04343	-5.06409	0.000173507	0.00204171
Kn1626_2	PFI0515w	0.509419	10.3792	5.06325	0.000173775	0.00204171
N134_45	PF14_0614	-0.445761	12.6434	-5.06047	0.000174671	0.00204871
F20385_1	MAL7P1.134	-0.451203	11.4485	-5.05639	0.00017599	0.00206065
B550	PFB0870w	-0.875848	12.1023	-5.05536	0.000176325	0.00206104
J326_1	PF10_0242	0.638717	12.5975	5.05097	0.000177758	0.00207425
N162_10	MAL13P1.320	-0.556921	10.5783	-5.04711	0.000179031	0.00208555
E24075_1	PFE1260c	-0.65834	9.21005	-5.04416	0.000180009	0.00209337
pPFI1675w_76	PFI1675w	-0.564559	8.30515	-5.171	0.000180829	0.00209934
Ks42_6	PF11_0087	-0.859433	10.3754	-5.04043	0.000181253	0.00210069
N138_34	PF14_0288	-0.616253	10.8931	-5.03778	0.000182142	0.00210743
N128_57	PF14_0416	0.427814	11.3958	5.03512	0.00018304	0.00211423
A24704_4	PFA0275c	0.441618	8.98014	5.03159	0.00018424	0.00212451
F784_1	PFL2135c	-0.452799	10.6838	-5.02888	0.000185165	0.00212861
N127_44	PF14_0153	-0.589361	9.39011	-5.02859	0.000185265	0.00212861
I9218_5	PF14_0629	-0.556361	8.76891	-5.02762	0.000185595	0.00212861
F6077_1	PFD0760c	-0.616953	12.1362	-5.02614	0.000186106	0.00212861
E21753_1	PFE1180c	0.504264	9.24875	5.026	0.000186152	0.00212861
oPFL0051	PFL1925w	-0.484901	10.9528	-5.02328	0.000187093	0.00213579
F14846_1	PF08_0060	0.660833	9.51377	5.02204	0.000187522	0.00213712
F17495_6	PFE0665c	0.912073	14.9771	5.02089	0.000187919	0.00213809
Ks152_1	PF11_0154	-0.534112	11.3547	-5.01793	0.000188954	0.00214629
Kn459_3	PFL1575w	-0.600808	10.8482	-5.01349	0.000190511	0.00216039
I14335_1	PF13_0091	0.492215	9.09978	5.0108	0.000191463	0.00216759
F27064_1	PF08_0012	0.644716	12.9016	5.00502	0.000193524	0.0021873
B328	PFB0480w	0.489729	10.5872	5.1272	0.000195192	0.00220102
N139_17	PF14_0752	0.506172	9.45378	4.99947	0.000195522	0.00220102
F52917_1	MAL7P1.37	0.762667	10.7913	4.99897	0.000195703	0.00220102
N135_18	PF14_0635	-0.452536	11.0018	-4.99771	0.000196163	0.00220257
D33539_26	PFD0740w	0.50445	10.9687	4.99516	0.000197091	0.00220634
Ks2508_1	PF10_0047	0.591736	9.88858	4.99501	0.000197145	0.00220634
Kn2161_1	PFI1510w	0.683496	8.77598	5.1193	0.000197905	0.0022105
M11581_1	MAL13P1.32	0.623832	12.6653	4.99176	0.000198338	0.0022105
pPF07_0124_345	PF07_0124	0.635661	8.616	4.98977	0.000199072	0.0022105
M18376_1	PF14_0200	-0.52346	10.4483	-4.98857	0.000199513	0.0022105
M24933_5	MAL13P1.248	-0.624639	9.92112	-5.11435	0.000199627	0.0022105
F41218_2	MAL7P1.20	-0.65544	10.3535	-4.98785	0.000199782	0.0022105
F10626_1	MAL7P1.120	-0.527453	12.1332	-4.98735	0.000199966	0.0022105
F1021_1	MAL6P1.287	-0.617407	8.22474	-4.98698	0.000200102	0.0022105
F7809_2	PFE0560c	-0.543142	10.9169	-4.98549	0.000200657	0.00221305
oPFM60519	MAL13P1.298	0.772245	11.7824	4.98334	0.000201459	0.00221832
D46820_1	PFE1605w	0.418821	12.6794	4.98198	0.000201968	0.00222035
oPFJ12805	PF10_0359	0.577348	11.7272	4.97366	0.000205111	0.00224545
J222_2	PF10_0320	0.537967	9.20228	4.97341	0.000205206	0.00224545
N154_1	PF14_0204	0.52745	11.1961	4.97264	0.000205498	0.00224545
N132_43	PF14_0377	0.516045	11.4541	4.97194	0.000205765	0.00224545
Ks1022_8	PF11_0130	0.66002	9.08061	4.97081	0.000206196	0.00224545
Ks510_13	PF11_0383	-0.634259	11.9003	-4.97075	0.000206221	0.00224545
F52401_1	PF07_0101	-0.775354	9.37798	-4.96324	0.000209117	0.00226984
J163_6	PF10_0066	-0.511342	12.2492	-4.96322	0.000209125	0.00226984
pPFL2370c_57	PFL2370c	0.544839	8.60773	4.9594	0.000210615	0.00228238
F51857_2	PF07_0086	-0.556022	12.4802	-4.95808	0.00021113	0.00228435
N128_15	PF14_0434	0.46545	10.7179	4.9543	0.000212617	0.00229681
pPFL2035c_186	PFL2035c	0.615383	8.48552	4.95295	0.000213155	0.00229898
pMAL13P1.251_267	MAL13P1.251	0.673463	8.69245	5.22551	0.000213925	0.00230365
oPFD66970	PFD0440w	0.584653	7.94462	4.94628	0.000215813	0.00232032
J53_31	PF10_0145	0.5701	9.96649	4.94274	0.00021724	0.002332
M6508_1	PF13_0120	-0.815955	10.9576	-4.94049	0.000218149	0.0023381
N134_120	PF14_0583	0.498067	11.5757	4.93827	0.000219052	0.00234139
B653	PFB1050w	-0.623519	8.7372	-4.93805	0.000219141	0.00234139
oPFJ12809	PF10_0329	-0.839389	9.12688	-4.93347	0.000221018	0.00235465
pPF10_0250_1793	PF10_0250	0.866138	8.64672	4.93334	0.000221071	0.00235465
F19787_2	PFI0645w	0.618225	10.9965	4.92955	0.000222635	0.00236762
pPFL0985c_686	PFL0985c	0.688049	8.17215	4.92828	0.000223163	0.00236954
oPFBLOB0168	PFI1185c	0.497396	9.21405	4.92156	0.000225975	0.00239568
N157_18	PF14_0263	0.633958	12.4438	4.91332	0.000229472	0.00242899
F45048_4	MAL8P1.149	-0.451593	10.0903	-4.91046	0.000230697	0.00243649
pPFD1200c_505	PFD1200c	0.577443	7.83861	5.03121	0.000230993	0.00243649
F19846_1	PFE0770w	0.584016	10.0722	4.90918	0.00023125	0.00243649
N133_2	PF14_0701	0.753973	9.07182	4.90496	0.000233075	0.00245195
F13529_1	PF07_0037	-0.575034	10.9098	-4.90254	0.00023413	0.00245927
M24104_1	PF13_0348	0.484405	7.30435	4.90027	0.000235122	0.00246555
I14413_3	PFI0630w	-0.642678	11.7181	-4.89952	0.000235449	0.00246555
Km2064_2	PF10_0145	0.852392	10.9556	4.89654	0.000236765	0.0024691
pPFC0615w_900	PFC0615w	-0.684282	10.3194	-4.89641	0.000236822	0.0024691
Ks47_1	PF11_0093	0.494908	10.0502	4.8963	0.000236872	0.0024691
J697_2	PF10_0060	0.591047	12.2216	4.89348	0.000238119	0.00247526
N136_3	PF14_0247	0.707901	11.5626	4.89275	0.000238445	0.00247526
F53897_2	MAL7P1.119	-0.723853	11.746	-4.89187	0.000238835	0.00247526
M1886_1	MAL13P1.156	-0.615984	8.10441	-4.8917	0.000238911	0.00247526
A4732_19	PFA0765c	0.965142	12.4687	4.88599	0.000241472	0.00249801
oPFF72477	MAL6P1.78	0.875686	10.7249	4.8838	0.000242461	0.00250444
pPF14_0460_129	PF14_0460	-0.681723	8.48483	-5.00287	0.000242826	0.00250444
I3634_1	PFI0830c	0.608091	9.20916	4.88086	0.000243796	0.00251066
M43418_1	PF13_0014	0.523744	11.134	4.8781	0.000245055	0.0025161
Ks545_1	PF11_0429	-0.715755	11.0839	-4.87809	0.00024506	0.0025161
C54	PFC0090w	-0.692376	10.672	-4.87593	0.000246052	0.00251812
pPFL0465c_3366	PFL0465c	0.555456	8.0286	4.87544	0.000246277	0.00251812
L2_265	PFL0765w	-0.481369	11.4159	-4.8748	0.000246574	0.00251812
L2_235	PFL0705c	0.515859	8.97487	4.87446	0.00024673	0.00251812
pPFL0925w_8630	PFL0925w	0.585212	9.41285	4.87359	0.000247132	0.00251846
F15503_1	PFD0985w	0.486938	8.33608	4.87192	0.000247905	0.00252258
C132	PFC0200w	0.540204	12.1957	4.87023	0.000248686	0.00252677
I4667_1	MAL6P1.192	-0.544937	10.6548	-4.86875	0.000249377	0.00253003
oPFD66967	PFD0625c	-0.487397	10.9155	-4.86647	0.000250439	0.00253704
E19631_3	PFE0675c	-0.429543	12.823	-4.86464	0.0002513	0.002542
pPFL1415w_1260	PFL1415w	-0.780494	10.3353	-4.86236	0.000252374	0.00254909
pPF11_0032_0	PF11_0032	-0.592265	8.01778	-4.85711	0.000254863	0.00257044
Ks66_3	PF11_0476	-0.711332	10.4812	-4.85397	0.000256365	0.00258178
N150_65	PF14_0093	-0.649473	10.1107	-4.85248	0.000257081	0.0025849
N146_2	PF13_0235	-0.437757	10.6377	-4.85111	0.000257741	0.0025849
C420	PFC0595c	0.437308	9.65326	4.85051	0.000258032	0.0025849
pPFA0670c_135	PFA0670c	0.503338	8.15925	4.96815	0.000258188	0.0025849
I13218_1	PFL1665c	-0.572843	9.9352	-4.84856	0.000258973	0.00258897
L3_2	PFL0820c	0.437747	9.79381	4.96456	0.000259833	0.00259378
oPFBLOB0148	PF07_0060	-0.854892	9.22365	-4.84527	0.000260572	0.00259737
oPFD66989	PFD0135w	-0.409133	11.2875	-4.84384	0.000261273	0.00260056
Ks25_5	PF11_0076	-0.490122	11.3501	-4.84291	0.00026173	0.00260132
N143_9	PF14_0202	-0.463691	11.6501	-4.8392	0.000263554	0.00261565
D49176_39	PFD0295c	-0.688995	10.5844	-4.83729	0.000264497	0.00262121
Ks83_1	PF11_0434	-0.649535	11.0494	-4.83604	0.000265115	0.00262353
E4249_1	MAL6P1.147	-0.621796	10.7116	-4.8333	0.00026648	0.00263322
M33419_1	MAL13P1.343	0.494346	11.7945	4.83125	0.000267506	0.00263955
M20116_2	PF13_0041	-0.57552	10.2692	-4.82833	0.000268972	0.00265019
F69576_1	MAL7P1.126	0.463063	12.4533	4.82382	0.000271256	0.00266885
F3247_2	MAL7P1.55	-0.482793	11.4096	-4.8227	0.000271828	0.00266897
N141_29	PF14_0223	0.647691	8.47101	4.82227	0.000272049	0.00266897
J85_5	PF10_0044	-0.479326	9.70254	-4.81886	0.000273792	0.00267885
oPFM60534	PF13_0138	0.580579	8.60377	4.81877	0.00027384	0.00267885
Ks91_2	PF11_0224	0.905395	11.3143	4.81599	0.000275271	0.00268426
L1_17	PFL0025c	-0.570571	8.62249	-4.81592	0.000275305	0.00268426
L2_202	PFL0630w	0.662337	9.7688	4.93138	0.00027557	0.00268426
F13735_1	MAL8P1.56	-0.614288	8.96567	-4.81333	0.000276647	0.00269092
M24933_4	PF13_0257	0.481167	10.3505	4.81075	0.00027799	0.00270014
F55928_2	PFE0505w	0.720883	14.8841	4.92392	0.000279245	0.00270819
N172_3	PF14_0316	-0.630131	11.8856	-4.80765	0.000279611	0.00270819
M4927_1	PF13_0096	0.432183	12.4619	4.80451	0.000281263	0.00271788
E18984_1	PF07_0056	-0.562604	11.0069	-4.80424	0.000281407	0.00271788
N189_5	PF14_0233	-0.553204	10.9382	-4.80211	0.000282532	0.0027249
M45918_8	MAL13P1.21	-0.564069	10.0525	-4.8004	0.000283444	0.00272985
oPFL0007	PFL2510w	-0.540485	8.83791	-4.79926	0.000284049	0.00273182
pPF11_0453_32	PF11_0453	-0.998839	8.08598	-4.91232	0.000285054	0.00273764
N143_48	PF14_0184	-0.454098	12.0251	-4.7965	0.000285526	0.00273833
E19278_6	PFE1095w	-0.538353	8.71333	-5.04379	0.000288926	0.00276568
oPFD66954	PFD0830w	-0.553987	7.568	-4.78972	0.000289187	0.00276568
M26051_1	PF13_0270	0.665894	11.9119	4.7879	0.000290179	0.00277129
E18031_10	PFE1045c	-0.54781	8.60637	-4.8959	0.000293496	0.00279906
I253_1	MAL13P1.133	0.620284	11.1102	4.78052	0.00029423	0.00280215
M25872_5	MAL13P1.271	-0.467618	11.6675	-4.77551	0.000297017	0.00282335
M6522_5	PF13_0069	-0.525376	9.75322	-4.77444	0.000297615	0.00282335
F720_1	PF08_0060	0.576156	9.28635	4.7743	0.000297695	0.00282335
E24971_1	PFE1570c	0.745672	11.0507	4.77349	0.000298147	0.00282372
N134_73	PF14_0607	-0.501141	8.12967	-4.77154	0.000299239	0.00283015
Ks2_11	PF11_0161	-0.843102	10.9315	-4.88312	0.000300251	0.0028358
Ks2_1	PF11_0158	-0.480176	8.20572	-4.76433	0.00030333	0.00286092
E20514_1	MAL6P1.147	-0.566583	8.22215	-4.76182	0.000304762	0.00286746
oPFL0075	PFL2585c	0.605284	7.05688	4.87456	0.000304861	0.00286746
F20560_1	PF07_0071	0.654228	11.8184	4.76039	0.000305588	0.00287034
pPF11_0136_131	PF11_0136	-0.676739	9.08408	-5.17322	0.000308731	0.00289471
Ks97_12	PF11_0195	0.575693	10.4818	4.75444	0.000309029	0.00289471
F11570_1	MAL8P1.123	0.887214	11.9167	4.75076	0.00031118	0.00291087
J248_7	PF10_0166	-0.749871	9.87797	-4.74756	0.000313061	0.00292447
L2_36	PFL0285w	0.575683	10.9533	4.74548	0.000314289	0.00293193
M15752_2	MAL13P1.238	-0.54739	8.4861	-4.74035	0.00031734	0.00295637
Ks51_6	PF11_0219	-0.541508	11.5575	-4.73412	0.000321091	0.00298723
oPFI17662	PFI1625c	-0.632529	8.92633	-4.72958	0.000323851	0.00300882
oPFL0058	PFL0120c	-0.469045	9.03908	-4.72547	0.000326375	0.00302257
pPFL2465c_374	PFL2465c	0.523905	7.883	4.72526	0.000326503	0.00302257
M50253_1	MAL13P1.205	-0.732597	10.5676	-4.72475	0.000326815	0.00302257
D17715_71	PFD0430c	-1.07448	8.74328	-4.7235	0.000327588	0.00302257
F45556_3	PFE1260c	-0.753967	11.1071	-4.72314	0.000327814	0.00302257
L2_216	PFL0675c	0.39795	10.4052	4.72286	0.000327982	0.00302257
pMAL6P1.62_738	MAL6P1.62	0.823551	7.64931	4.72052	0.000329437	0.00303189
B405	PFB0610c	-0.532197	11.2305	-4.71928	0.000330205	0.00303487
B112	PFB0185w	-0.555554	10.5961	-4.71813	0.000330923	0.00303739
Ks97_2	PF11_0192	-0.509518	9.81876	-4.71628	0.00033208	0.00303987
D12635_38	PFD0960c	0.558006	12.2463	4.7153	0.0003327	0.00303987
M27363_1	PF14_0287	0.617769	9.00999	4.71498	0.000332896	0.00303987
M29816_1	PFE0780w	-0.456327	8.51086	-4.71429	0.000333335	0.00303987
oPFJ12784	PF10_0003	0.555288	8.58306	4.71416	0.000333416	0.00303987
B484	PFB0735c	0.586593	12.3052	4.70465	0.000339458	0.00308766
oPFL0150	PFL2295w	0.486236	9.10025	4.70449	0.000339561	0.00308766
Ks692_12	PF11_0100	-0.499567	10.368	-4.70363	0.000340109	0.00308853
D17715_20	PFD0555c	-0.514993	11.0588	-4.69848	0.000343438	0.00311463
Kn2750_3	PFL0550w	-0.864802	8.86537	-4.93913	0.000344242	0.00311779
oPFH0017	PF08_0060	0.44908	10.0248	4.69641	0.000344786	0.00311858
F62329_2	PF07_0014	-0.422279	11.3925	-4.69404	0.00034633	0.00312841
N140_4	PF14_0497	-0.694613	9.9414	-4.79926	0.000348757	0.00314073
M2610_3	PF13_0057	-0.781206	9.64263	-4.68997	0.000349003	0.00314073
oPFG0047	PFE0800w	0.498843	9.32613	4.79876	0.000349072	0.00314073
B119	PFB0194w	0.478612	10.6201	4.68805	0.000350276	0.00314742
N137_39	PF14_0672	-0.714024	10.5703	-4.68601	0.000351629	0.00315377
I1974_1	PFI1290w	-0.498173	10.6775	-4.6856	0.000351905	0.00315377
N159_33	PF14_0060	-0.474059	9.01544	-4.6839	0.000353034	0.0031588
F20673_1	PFD0735c	0.804388	9.73875	4.92279	0.000353836	0.0031588
D17715_89	PFD0410c	0.582804	10.6375	4.68268	0.000353852	0.0031588
N159_38	PF14_0063	-0.577447	10.2551	-4.68171	0.0003545	0.00316046
M49680_3	PF13_0148	-0.452854	11.2593	-4.6797	0.00035585	0.00316836
pPFE1610w_21	PFE1610w	0.514515	7.77641	4.67889	0.000356399	0.00316912
J53_37	PF10_0147	-0.54096	10.7353	-4.67631	0.00035814	0.00318047
L1_7	PFL0005w	0.573374	10.5915	4.67415	0.000359607	0.00318936
Ks79_7	PF11_0069	0.530992	9.16721	4.67183	0.000361194	0.00319803
J33_5	PF10_0025	0.406975	10.4927	4.67135	0.00036152	0.00319803
E26634_1	PF07_0026	0.438323	9.81249	4.67051	0.000362099	0.00319901
F51945_2	MAL8P1.23	-0.503959	7.82492	-4.66849	0.000363481	0.00320708
pMAL6P1.209_513	MAL6P1.209	0.580557	9.42783	4.66441	0.000366299	0.00322777
M15786_2	PF13_0265	-0.627431	9.85008	-4.66033	0.000369143	0.00324865
pPF14_0646_46	PF14_0646	0.546407	8.43372	4.65879	0.000370219	0.00325393
C470	PFC0715c	-0.600972	10.955	-4.65495	0.000372927	0.00327353
oPFF72513	MAL6P1.166	-0.467706	8.35989	-4.65393	0.00037365	0.00327566
Ks98_4	PF11_0528	-0.497348	7.89141	-4.75929	0.000374681	0.00328001
D33539_83	PFD0835c	0.546428	11.6103	4.65188	0.000375104	0.00328001
pPF14_0581_372	PF14_0581	0.70379	8.77003	4.65059	0.00037602	0.00328382
D6287_64	PFD0210c	0.424196	11.1361	4.64801	0.000377862	0.00329569
N139_11	PF14_0756	-0.684901	7.26739	-4.64652	0.000378932	0.00330081
F42062_1	MAL7P1.25	-0.572593	12.404	-4.6451	0.000379954	0.0033055
E7871_1	PFE1605w	0.399656	13.1003	4.64401	0.000380738	0.00330811
C32	PFC0050c	0.439534	12.218	4.64316	0.000381355	0.00330927
Ks513_1	PF11_0328	-1.14042	10.4102	-4.74841	0.00038208	0.00331136
F61293_1	PFI1075w	0.462305	11.8842	4.64018	0.000383514	0.00331477
F43617_1	MAL6P1.48	0.572221	11.5464	4.64013	0.000383553	0.00331477
F12694_1	PF07_0085	0.476935	9.14511	4.63961	0.000383927	0.00331477
pPF11_0152_17	PF11_0152	0.524387	9.22228	4.63524	0.000387127	0.00333818
F11491_1	PF08_0092	-0.43368	8.67177	-4.63125	0.000390071	0.0033581
M16407_5	PF13_0098	-0.74536	11.8211	-4.63077	0.00039042	0.0033581
Ks4_14	PF11_0013	-0.695161	7.2938	-4.62836	0.000392211	0.00336519
C700	PFC1065w	-0.520616	10.257	-4.62831	0.000392253	0.00336519
J293_1	PF10_0116	-0.526612	9.86027	-4.62768	0.00039272	0.00336519
M31010_4	PF13_0206	0.631491	10.7139	4.62319	0.000396083	0.00338975
M31208_15	MAL13P1.122	-0.436796	10.1156	-4.62194	0.000397022	0.00339354
Ks127_17	PF11_0460	0.402178	10.5132	4.62095	0.000397768	0.00339567
I8811_1	PFI0260c	-0.640297	9.99396	-4.61862	0.000399536	0.00340651
C169	PFC0265c	-0.543166	12.2908	-4.61616	0.000401403	0.00341817
M53850_1	PF13_0275	0.522153	10.8309	4.61395	0.00040309	0.0034256
B73	PFB0125c	-0.456963	9.31097	-4.61371	0.000403277	0.0034256
F19787_1	PFI0645w	0.527291	12.1643	4.60961	0.000406426	0.00344807
N134_47	PF14_0613	-0.41774	12.1173	-4.60674	0.000408657	0.00346269
D6287_18	PFD0135w	0.587392	8.38218	4.60552	0.000409605	0.00346643
pPF07_0052_366	PF07_0052	-0.690816	9.8571	-4.6047	0.000410244	0.00346755
F45524_1	PF07_0005	-0.700817	9.0794	-4.60227	0.000412143	0.0034793
E310_1	PF08_0103	-0.673907	10.5072	-4.60128	0.000412919	0.00348155
oPFM60551	PF13_0169	-0.790025	11.6359	-4.59453	0.000418248	0.00351824
pPF07_0110_347	PF07_0110	0.535499	7.86402	4.82376	0.000418299	0.00351824
oPFF72473	MAL6P1.58	0.510219	9.76011	4.59215	0.000420145	0.00352173
N139_12	PF14_0755	-0.522026	10.5762	-4.59208	0.000420205	0.00352173
M24315_1	MAL13P1.261	0.550417	8.00646	4.69554	0.000420259	0.00352173
E9225_1	MAL6P1.147	0.628991	9.67649	4.68861	0.000425548	0.00356169
M60188_1	PF14_0437	0.391286	10.4925	4.58391	0.000426784	0.00356766
M3777_1	PF14_0695	0.552046	8.48839	4.57877	0.000430985	0.00359839
Ks98_2	PF11_0528	-0.501653	11.0709	-4.57716	0.000432304	0.00360499
F960_4	PF07_0112	-0.506983	10.961	-4.57594	0.000433311	0.00360899
pMAL8P1.83_293	MAL8P1.83	0.384842	7.48707	4.57368	0.000435178	0.00362013
J53_21	PF10_0138	-0.454463	9.8524	-4.57189	0.000436663	0.00362807
N158_2	PF14_0654	0.442467	11.4255	4.57037	0.000437928	0.00363171
J63_4	PF10_0283	0.520686	12.3701	4.57009	0.000438163	0.00363171
N134_22	PF14_0624	-0.786236	9.35043	-4.66967	0.000440361	0.00364551
M21508_6	MAL13P1.281	-0.502371	10.4414	-4.56226	0.000444747	0.00367711
I2739_1	PF13_0077	-0.380211	11.0207	-4.56166	0.000445254	0.00367711
D56470_2	PFI1520w	0.496568	10.3711	4.5596	0.00044701	0.00368716
Ks625_10	PF11_0426	0.568159	10.2083	4.78387	0.000447633	0.00368785
N143_16	PF14_0198	0.672287	10.125	4.55744	0.000448856	0.00369347
Ks818_1	PF11_0338	0.655955	9.62844	4.55294	0.000452716	0.00372076
C174	PFC0271c	-0.521753	11.4501	-4.5498	0.000455441	0.00373584
F63057_1	PFL1795c	0.466864	12.2285	4.54956	0.000455644	0.00373584
M55888_4	MAL13P1.216	0.611426	12.4454	4.54759	0.000457358	0.00374541
M46462_5	MAL13P1.283	0.465674	10.1306	4.54535	0.000459321	0.00375698
J65_11	PF10_0207	-0.460054	8.86651	-4.54194	0.000462314	0.00377695
pPF08_0049_151	PF08_0049	0.596101	8.87327	4.53814	0.000465686	0.00379707
F3302_4	MAL8P1.156	0.404597	12.6678	4.53791	0.000465888	0.00379707
F64095_1	PFI1165c	0.622552	9.87328	4.53673	0.000466938	0.00379774
F43397_1	MAL6P1.38	-0.529558	8.53877	-4.53657	0.000467081	0.00379774
C336	PFC0505c	-0.465559	9.25155	-4.53403	0.000469351	0.00381166
Ks1022_5	PF11_0128	0.639779	11.191	4.53283	0.000470428	0.00381588
F69174_1	PFD0840w	-0.529043	10.6524	-4.53002	0.000472959	0.00382864
Kn3709_1	PFI1480w	-0.470582	11.0743	-4.52984	0.000473121	0.00382864
M38757_6	PF13_0135	-0.550274	10.606	-4.52654	0.000476104	0.00384823
oPFBLOB0138	PFI1575c	0.596211	9.28351	4.5245	0.000477964	0.00385624
pPFI1305w_542	PFI1305w	0.667042	7.41592	4.62411	0.000478223	0.00385624
Kn1101_2	PF10_0004	1.18887	11.046	4.52225	0.000480029	0.00386624
Ks509_2	PF11_0183	0.884134	11.5053	4.51976	0.000482312	0.00387669
F40451_2	coI	-1.24463	10.988	-4.5196	0.00048246	0.00387669
oPFG0002	PF07_0033	0.623815	10.5248	4.51594	0.000485843	0.00389508
M49138_1	MAL13P1.19	-0.552487	11.5851	-4.51589	0.000485889	0.00389508
Kn2436_2	PFL1095c	-0.521482	10.141	-4.51281	0.000488756	0.00391099
I17310_3	PFI0915w	0.568313	13.3397	4.51216	0.00048937	0.00391099
N131_2	PF14_0128	0.504226	10.1653	4.51074	0.000490698	0.00391099
Ks306_1	PF11_0139	0.53409	11.2314	4.51071	0.000490726	0.00391099
F47255_5	MAL8P1.38	-0.578609	8.16204	-4.51005	0.000491345	0.00391099
N145_33	PF14_0014	0.441183	12.1788	4.50954	0.000491828	0.00391099
pPFC0360w_45	PFC0360w	0.508957	7.95066	4.50948	0.000491876	0.00391099
pPFL0140w_120	PFL0140w	0.636981	8.71345	4.5085	0.000492804	0.00391381
D11621_1	PFI1135c	-0.538333	9.68257	-4.50645	0.00049474	0.00392463
M17691_2	PF13_0187	-0.469436	11.8891	-4.50168	0.000499271	0.00395599
Ks225_2	PF11_0467	0.533959	8.78297	4.49954	0.000501314	0.00396757
N133_1	PF14_0702	-0.538334	9.92718	-4.59426	0.000504853	0.00399096
F46320_2	PF07_0012	-0.476698	11.2344	-4.49365	0.000506996	0.00400328
F11707_1	PF07_0062	0.369861	9.49541	4.49117	0.000509411	0.00401401
M31208_5	MAL13P1.124	-0.624311	11.8872	-4.49105	0.000509529	0.00401401
oPFB0687	PFB0365w	-0.517638	9.34111	-4.48878	0.00051174	0.00402678
N185_13	PF14_0476	0.437317	11.3983	4.48389	0.000516553	0.00405507
pPFE1600w_785	PFE1600w	0.536481	8.83766	4.48372	0.000516725	0.00405507
D6287_31	PFD0175c	-0.387675	11.8435	-4.48333	0.000517114	0.00405507
Ks25_19	PF11_0083	-0.634984	12.4647	-4.47992	0.000520499	0.00407694
pMAL6P1.243_1435	MAL6P1.243	-0.532136	6.97773	-4.57612	0.000521778	0.00408228
pMAL7P1.18_3591	MAL7P1.18	-0.695067	8.09368	-4.47794	0.000522469	0.00408302
F54828_9	PFE1180c	-0.598038	8.37215	-4.47559	0.000524825	0.00408586
oPFBLOB0011	PF08_0071	-0.593734	8.96424	-4.47548	0.000524943	0.00408586
Ks244_8	PF11_0228	-0.58035	9.06374	-4.47545	0.00052497	0.00408586
F19460_1	MAL6P1.284	0.846759	11.02	4.47415	0.000526283	0.00408586
F13892_1	PF08_0106	-0.42119	9.40877	-4.47393	0.000526498	0.00408586
N157_13	PF14_0261	0.591288	10.4645	4.47366	0.000526769	0.00408586
pPF10_0216_616	PF10_0216	0.394813	7.89131	4.47342	0.000527015	0.00408586
A18792_17	PFA0030c	-0.548909	6.96581	-4.46988	0.0005306	0.004109
M44397_10	PF13_0132	0.630231	9.88348	4.46915	0.000531344	0.0041101
oPFL0159	PFL1025c	0.4949	8.17047	4.46854	0.000531969	0.00411028
F52084_1	PFI1650w	-0.518418	9.16929	-4.56441	0.000533018	0.00411375
Ks178_2	PF11_0142	0.631768	15.3237	4.46622	0.000534331	0.00411621
Ks125_3	PF11_0394	-0.471551	7.73119	-4.46602	0.000534541	0.00411621
F53749_1	MAL8P1.13	-0.619664	9.96642	-4.4612	0.000539503	0.00414974
B45	PFB0075c	0.572964	12.635	4.45933	0.000541441	0.00415926
N173_3	PF14_0508	-0.469733	10.9105	-4.45833	0.000542476	0.00415926
oPFL0035	PFL2055w	0.943406	9.14504	4.67047	0.000543409	0.00415926
F5206_9	PF08_0009	-0.630125	10.6571	-4.45654	0.000544335	0.00415926
Ks42_3	PF11_0089	0.49235	11.5032	4.45631	0.000544576	0.00415926
pPFI1375w_155	PFI1375w	0.857855	8.9696	4.45599	0.000544914	0.00415926
F13845_1	PFE1605w	0.385265	13.2377	4.45534	0.000545591	0.00415926
D13568_2	PFE0445c	0.545278	10.4634	4.45533	0.000545607	0.00415926
pMAL6P1.281_216	MAL6P1.281	0.751737	10.9665	4.45122	0.000549923	0.00418369
Ks210_15	PF11_0236	0.790236	10.6679	4.54667	0.000550522	0.00418369
B467	PFB0705w	0.379344	11.0376	4.45012	0.000551078	0.00418369
J1011_2	PF10_0330	-0.871983	8.43152	-4.44995	0.000551259	0.00418369
Kn4026_1	PF10_0310	-0.412995	12.5916	-4.44854	0.000552756	0.00418908
N129_29	PF14_0733	0.531428	9.40113	4.44743	0.000553931	0.00418908
J222_3	PF10_0320	0.553432	10.3621	4.44731	0.000554056	0.00418908
Ks113_1	PF11_0177	-0.628498	9.83404	-4.44697	0.000554419	0.00418908
M11356_1	MAL13P1.95	0.475029	8.14669	4.80063	0.000555565	0.00419311
pPFI1025w_1122	PFI1025w	0.636933	8.05224	4.4414	0.000560377	0.00422476
oPFBLOB0158	MAL8P1.88	0.472825	7.87648	4.43942	0.000562508	0.00423615
M22662_1	PF13_0201	0.445306	11.2602	4.42839	0.000574544	0.00432203
J512_2	PF10_0126	-0.552403	11.7789	-4.42294	0.000580585	0.00436268
A12312_1	PFA0375c	0.71332	9.93519	4.62952	0.000583055	0.00437628
J2951_6	PF11_0156	-0.527619	9.84	-4.42018	0.000583675	0.00437628
J94_3	PF10_0212	-0.597688	11.76	-4.41283	0.000591981	0.0044273
pMAL7P1.117_138	MAL7P1.117	0.442944	7.64788	4.4125	0.000592352	0.0044273
N128_86	PF14_0400	0.537296	10.7303	4.41244	0.000592421	0.0044273
F41385_2	PF08_0118	0.790258	10.9166	4.40834	0.000597106	0.00445744
I8243_1	PF13_0234	0.484969	9.935	4.40733	0.000598272	0.00446127
C190	PFC0290w	0.574882	12.1536	4.40297	0.000603303	0.00449388
E15250_1	PFE1195w	0.441531	12.2567	4.40213	0.000604284	0.0044963
F4675_1	PFD0985w	-0.376061	11.4319	-4.40034	0.000606368	0.0045069
oPFG0059	PF07_0055	0.469107	11.093	4.39631	0.000611085	0.0045353
I1291_1	PFL2365w	-0.56957	10.1541	-4.3954	0.000612147	0.0045353
oPFL0054	PFL1680w	0.538036	10.669	4.39538	0.000612179	0.0045353
oPFG0029	PF07_0073	-0.465367	9.54066	-4.39077	0.000617622	0.00456599
F69951_2	PF08_0081	-0.490393	12.1334	-4.39074	0.000617658	0.00456599
C720	PFC1100w	-0.518311	9.11653	-4.38992	0.00061864	0.0045666
M30813_1	MAL13P1.102	-0.644607	10.1906	-4.38955	0.000619076	0.0045666
Ks89_2	PF11_0354	-0.50872	11.4952	-4.47885	0.000623142	0.00459164
F7632_3	MAL8P1.91	-0.493224	12.2224	-4.38458	0.000625031	0.00459754
D35303_1	PF07_0032	0.399485	8.73315	4.38437	0.000625286	0.00459754
N129_1	PF14_0745	-0.610441	7.39773	-4.47565	0.000626799	0.00459808
M45177_5	PF13_0181	-0.742712	10.8776	-4.38273	0.000627261	0.00459808
N175_11	PF14_0145	-0.440593	12.1656	-4.38263	0.000627377	0.00459808
F52444_1	PF07_0049	-0.528607	10.8993	-4.38129	0.000628993	0.00460498
E12599_2	PFE0935c	0.428099	10.8971	4.37988	0.000630702	0.00461256
M33419_3	MAL13P1.342	-0.438968	8.67967	-4.37887	0.000631941	0.00461668
F61859_2	PFD0640c	0.433486	8.86215	4.46872	0.000634811	0.0046327
D17715_27	PFD0530c	0.395239	9.84045	4.37557	0.000635958	0.00463551
M3928_1	PF13_0071	0.489464	13.3532	4.37509	0.000636553	0.00463551
N153_8	PF14_0534	0.45933	8.64761	4.37409	0.000637774	0.00463947
N132_119	PF14_0348	0.417796	8.86206	4.37157	0.00064088	0.00465711
pPFL1785c_762	PFL1785c	-0.669782	8.03291	-4.36827	0.000644968	0.00468184
Kn2073_2	PFI0550w	0.404181	8.74444	4.45645	0.000649245	0.00470788
B529	PFB0820c	0.446536	11.2776	4.36428	0.000649946	0.00470798
oPFM60531	MAL13P1.24	-0.60955	8.79902	-4.45477	0.000651246	0.00471215
oPFBLOB0100	PF13_0121	-0.463379	8.36167	-4.36272	0.0006519	0.00471215
E18651_5	PFE0875c	-0.625582	8.29266	-4.35784	0.000658058	0.00475164
oPFN0258	PF14_0006	-0.51	7.03682	-4.35724	0.000658824	0.00475215
pPF14_0524_219	PF14_0524	0.494809	10.1751	4.3555	0.000661038	0.00476165
F45807_3	PFI0185w	-0.48616	10.7429	-4.35494	0.000661748	0.00476165
D23657_2	PFD0995c	0.393041	11.1677	4.35456	0.00066223	0.00476165
F36356_6	PFE0605c	-0.486245	11.3837	-4.35062	0.000667282	0.00479293
N140_9	PF14_0501	0.412059	12.1044	4.34936	0.000668904	0.00479893
N134_44	PF14_0615	-0.519827	11.2644	-4.34888	0.00066952	0.00479893
C588	PFC0886w	-0.524447	10.034	-4.34568	0.000673673	0.00482364
pPFL2455w_182	PFL2455w	0.580396	8.99869	4.34374	0.000676197	0.00483665
F5128_8	MAL7P1.87	0.529126	11.3219	4.34046	0.000680492	0.00486228
C253	PFC0390w	-0.423754	11.9277	-4.33573	0.000686719	0.00490166
N155_32	PF14_0031	0.55869	11.0574	4.33403	0.000688977	0.00491265
M36754_21	MAL13P1.304	-0.535218	11.7065	-4.3326	0.00069088	0.00491713
J27_14	PF10_0188	-0.447738	8.42915	-4.33205	0.00069162	0.00491713
M35930_5	PF13_0243	-0.438044	12.3524	-4.33194	0.000691763	0.00491713
M38472_2	MAL13P1.270	0.409737	10.6268	4.33042	0.000693799	0.00492647
I496_1	PFI0690c	0.378091	9.12901	4.32358	0.000703024	0.0049868
N181_25	PF14_0244	-0.641644	8.4076	-4.32047	0.00070725	0.00501158
F17495_1	PFE0675c	0.523124	11.5332	4.31952	0.000708548	0.005013
N138_70	PF14_0304	-0.590398	9.86708	-4.31926	0.000708916	0.005013
oPFF72497	MAL6P1.263	0.488943	7.62482	4.31871	0.000709657	0.00501306
F32050_1	MAL8P1.113	-0.487274	11.6436	-4.31748	0.000711348	0.00501981
M6483_3	PFL2440w	0.46234	11.0482	4.31483	0.000714997	0.00504036
F55492_1	MAL7P1.171	0.825001	11.3861	4.31377	0.000716465	0.00504551
Ks83_4	PF11_0436	0.64457	10.2786	4.31182	0.000719172	0.00505211
F53897_1	MAL7P1.118	-0.45581	11.1823	-4.31168	0.000719363	0.00505211
M44397_14	PF13_0129	0.5831	11.6756	4.3115	0.000719619	0.00505211
F51552_2	PF07_0066	-0.523741	9.72813	-4.31041	0.000721127	0.00505636
F35105_2	PF07_0119	0.56436	12.3125	4.31	0.000721703	0.00505636
pPFE1100w_95	PFE1100w	0.775371	8.93393	4.3088	0.000723385	0.00506296
oPFF72489	MAL6P1.306	-0.732575	8.69341	-4.30411	0.000729961	0.00510375
F24156_1	PFI1785w	-0.373016	10.1076	-4.30099	0.000734375	0.00512937
L1_77	PFL0115w	-0.46085	10.8766	-4.30011	0.000735633	0.00513292
F20625_1	PFD0740w	0.527003	8.4404	4.29837	0.00073811	0.00514495
oPFN0260	PF14_0137	-0.677756	7.95549	-4.29633	0.000741031	0.00516005
N175_15	PF14_0147	-0.534206	9.84308	-4.29496	0.000742986	0.0051684
L2_224	PFL0685w	-0.758971	8.23404	-4.29316	0.000745582	0.00518119
D49176_37	PFD0290w	-0.561216	10.0409	-4.28859	0.000752203	0.00522189
Kn5123_1	PF14_0665	0.435944	12.0872	4.28792	0.000753177	0.00522335
F16133_2	PF08_0038	0.409365	9.00251	4.28538	0.000756886	0.00523975
D17715_28	PFD0525w	0.603908	9.05384	4.28525	0.000757074	0.00523975
M56256_2	PF13_0162	0.567289	9.48358	4.28356	0.00075956	0.00525164
D16785_10	PFD1090c	0.666384	11.3201	4.27965	0.000765324	0.00528615
F28292_1	MAL7P1.74	-0.391829	9.61867	-4.27665	0.000769786	0.0053116
I14975_1	PF07_0128	-0.485683	10.1054	-4.27552	0.000771467	0.00531783
N175_16	PF14_0148	0.630219	10.1846	4.27421	0.000773421	0.00532594
F10429_3	PFE0585c	-0.513042	11.7387	-4.27187	0.000776942	0.0053448
J687_1	PF10_0112	0.427166	11.6935	4.27068	0.000778729	0.0053517
I779_1	PFI1635w	-0.456049	7.88057	-4.26895	0.000781341	0.00535943
pPFI1705w_221	PFI1705w	-0.437974	7.54312	-4.2689	0.00078142	0.00535943
D33539_61	PFD0805w	-0.54898	10.8473	-4.26664	0.000784841	0.00537749
A23157_12	PFA0170c	-0.578053	12.7769	-4.26544	0.000786667	0.00538461
E25790_1	MAL6P1.23	-0.484971	10.6971	-4.26327	0.000789979	0.00540188
pPFI0765w_604	PFI0765w	-0.550981	7.88041	-4.26214	0.000791712	0.00540832
F42552_1	PFI0170w	-0.68878	11.338	-4.26069	0.000793934	0.00541808
N143_44	PF14_0186	-0.606719	11.6804	-4.25758	0.000798741	0.00544546
C604	PFC0912w	0.5424	11.7435	4.25516	0.00080249	0.00546237
oPFM60524	MAL13P1.218	0.430977	8.62641	4.25495	0.00080282	0.00546237
E3215_6	PFE0795c	0.410617	12.3052	4.25172	0.000807857	0.00548608
J53_36	PF10_0146	-0.51114	8.12378	-4.25169	0.000807909	0.00548608
Ks187_2	PF11_0322	0.400588	7.69692	4.2426	0.000822258	0.00557797
M24561_15	PF13_0147	-0.587317	9.34663	-4.24173	0.000823651	0.00558189
F37292_1	MAL6P1.108	0.375014	10.371	4.24098	0.000824855	0.00558294
N155_12	PF14_0026	-0.644619	11.2124	-4.24061	0.000825439	0.00558294
L2_267	PFL0770w	0.401443	11.7289	4.2367	0.00083173	0.00561993
N168_15	PF14_0526	0.457712	12.6381	4.23523	0.000834098	0.00562225
F66126_1	PFI0015c	-0.66276	9.03332	-4.23516	0.000834206	0.00562225
E248_3	PFE1405c	-0.375786	11.3027	-4.23477	0.000834836	0.00562225
pMAL13P1.150_1377	MAL13P1.150	0.391257	7.36812	4.23445	0.000835362	0.00562225
oPFB0688	PFB0555c	0.471667	10.7073	4.23047	0.000841842	0.00565645
F52051_1	MAL8P1.42	-0.705843	7.49911	-4.23031	0.000842097	0.00565645
C422	PFC0600w	-0.393488	12.3825	-4.22947	0.000843465	0.00566007
M45867_2	PF13_0089	0.435827	11.9074	4.22878	0.000844602	0.00566215
N155_3	PF14_0022	-0.485367	8.61215	-4.31144	0.00084801	0.00567942
M5172_1	PF13_0099	0.440416	11.6005	4.22468	0.00085135	0.00569621
Kn945_1	MAL13P1.171	-0.477499	9.49432	-4.22075	0.00085786	0.00572159
Ks127_6	PF11_0463	0.402023	9.68426	4.22001	0.000859094	0.00572159
J33_3	PF10_0026	0.745422	8.56539	4.21994	0.000859212	0.00572159
F18417_1	PFI0235w	-0.408663	12.2881	-4.21962	0.000859746	0.00572159
D27953_2	PFD1180w	-0.404066	11.6686	-4.21962	0.000859747	0.00572159
D49176_6	PFD0230c	-0.654303	11.5705	-4.21937	0.000860163	0.00572159
I10055_2	PF11_0405	-0.354536	10.372	-4.2171	0.000863957	0.00574124
M5455_1	PF13_0145	-0.691965	11.1556	-4.21654	0.000864906	0.00574197
F43438_1	PF08_0115	-0.532728	12.0776	-4.21246	0.000871774	0.00578016
C152	PFC0245c	-0.417066	10.7918	-4.21212	0.00087235	0.00578016
N132_186	PF14_0321	0.367349	8.13439	4.20943	0.000876921	0.00580482
oPFM60516	MAL13P1.195	-0.526382	9.00825	-4.20573	0.000883249	0.00584106
J309_17	PF10_0252	-0.450787	10.5687	-4.2035	0.00088708	0.00586073
oPFC0775	PFC0912w	0.497478	9.64097	4.20268	0.000888497	0.00586442
F53446_2	PF08_0116	0.666718	12.748	4.19596	0.000900168	0.00593573
N130_17	PF14_0568	0.400541	7.90763	4.19393	0.00090372	0.00595341
I1520_1	MAL13P1.328	-0.524065	11.4037	-4.19011	0.000910459	0.00599203
pPF14_0275_321	PF14_0275	0.452123	7.58142	4.18925	0.000911988	0.00599632
F38306_1	MAL8P1.121	-0.523136	10.8549	-4.18477	0.000919957	0.0060429
Kn3190_1	PFL0080c	-0.595251	8.52304	-4.18269	0.000923684	0.00606157
C681	PFC1025w	0.38673	12.3744	4.18149	0.00092584	0.00606179
E9987_1	PFE1120w	0.570839	10.7751	4.1813	0.000926189	0.00606179
F59084_1	PF08_0011	-0.478121	10.7308	-4.18119	0.000926377	0.00606179
F10730_3	MAL6P1.268	0.415238	12.9182	4.17845	0.000931335	0.0060884
oPFG0001	PF07_0034	0.462757	9.89842	4.25849	0.00093543	0.00610933
F47160_1	MAL7P1.177	0.577463	10.6874	4.17531	0.000937044	0.00611404
A25493_1	PFA0390w	0.406185	11.2282	4.17317	0.00094094	0.0061336
M16281_2	MAL13P1.28	-0.422996	11.3051	-4.17251	0.000942158	0.00613552
oPFM60541	PF13_0017	0.438518	9.04848	4.25413	0.000943029	0.00613552
N138_82	PF14_0305	-0.446642	10.6753	-4.16859	0.000949366	0.00617088
M33088_2	PF13_0233	0.631646	9.7798	4.16773	0.000950961	0.00617538
J555_1	PF10_0307	0.368368	12.3283	4.16656	0.000953121	0.0061777
Ks111_3	PF11_0309	-0.521403	11.2089	-4.16656	0.000953125	0.0061777
oPFBLOB0057	PF10_0374	0.732619	11.6316	4.16274	0.000960238	0.00621791
F67648_2	PF07_0003	-0.594887	7.36217	-4.16204	0.000961539	0.00622044
Ks1_2	PF11_0424	-0.455263	11.054	-4.16075	0.000963959	0.0062302
I3340_3	PFI0410c	0.477243	12.4072	4.15793	0.000969255	0.00625852
I15363_1	PFI0200c	-0.51179	10.0519	-4.15704	0.000970936	0.00626071
Kn434_1	PFL1505c	0.567501	11.0566	4.15678	0.000971426	0.00626071
I9234_3	MAL13P1.8	0.505486	8.51192	4.23757	0.000972475	0.00626157
pMAL13P1.154_492	MAL13P1.154	0.66856	10.028	4.15522	0.000974392	0.00626801
pPF08_0090_947	PF08_0090	-0.51352	9.32334	-4.15294	0.000978733	0.00628827
pPF11_0303_679	PF11_0303	-0.53298	8.57354	-4.1526	0.000979381	0.00628827
C387	PFC0571c	-0.570605	8.41768	-4.15126	0.000981937	0.00629696
Ks245_2	PF11_0240	-0.521935	11.5134	-4.15092	0.000982576	0.00629696
F18101_1	MAL6P1.81	-0.562637	11.6409	-4.14426	0.000995412	0.00637324
D17715_68	PFD0435c	0.534038	11.4158	4.14145	0.00100086	0.00640216
N128_74	PF14_0405	-0.814692	9.61791	-4.2215	0.00100196	0.00640318
oPFG0016	PF07_0103	0.495399	7.59167	4.4361	0.00100578	0.00642159
F3029_1	PF08_0018	-0.54626	9.70742	-4.13724	0.00100911	0.00643682
oPFA32031	PFA0705c	-0.750374	7.19477	-4.31388	0.00101065	0.00643944
pPF11_0159_288	PF11_0159	0.477892	8.87982	4.13608	0.0010114	0.00643944
E8167_12	PFE0530w	-0.414391	10.3665	-4.13362	0.00101625	0.00646092
pMAL13P1.254_185	MAL13P1.254	0.61248	8.68352	4.13341	0.00101666	0.00646092
D17715_125	PFD0340c	-0.405533	11.2357	-4.13053	0.00102239	0.00649127
pMAL6P1.227_1836	MAL6P1.227	0.450832	8.59123	4.12921	0.00102503	0.00650203
oPFBLOB0055	MAL7P1.68	0.430714	7.44995	4.12852	0.00102641	0.00650473
I9302_2	PFI0380c	0.613782	10.9257	4.1266	0.00103025	0.00652303
Km2326_6	PF10_0005	0.602961	9.85941	4.20423	0.00103468	0.00654069
F1761_1	PF08_0032	-0.449374	10.6233	-4.12426	0.00103496	0.00654069
I17100_1	PFI0470w	0.462625	9.1116	4.12331	0.00103687	0.00654653
pMAL6P1.67_144	MAL6P1.67	0.531522	10.1439	4.20262	0.00103779	0.00654653
Ks89_3	PF11_0355	-0.498744	9.8937	-4.11928	0.00104507	0.00658632
F39544_1	PF07_0048	0.561042	8.51439	4.2905	0.00105319	0.00662621
oPFF72466	MAL6P1.252	-0.626828	9.79462	-4.1148	0.00105423	0.00662621
Ks113_5	PF11_0176	-0.371221	10.0061	-4.11476	0.0010543	0.00662621
pMAL6P1.208_535	MAL6P1.208	-0.407767	7.14403	-4.1135	0.0010569	0.00663645
D33539_56	PFD0800c	-0.452901	12.3982	-4.11152	0.001061	0.00665605
N133_34	PF14_0692	0.440213	8.20513	4.10944	0.0010653	0.00667255
N152_13	PF14_0123	-0.479541	9.12615	-4.10931	0.00106558	0.00667255
N134_132	PF14_0579	0.494339	11.1978	4.10879	0.00106666	0.00667322
F54683_1	PF07_0067	0.412464	12.5879	4.10819	0.00106791	0.0066749
M35008_4	MAL13P1.324	0.355382	9.45962	4.10715	0.00107009	0.00668242
oPFBLOB0071	PFD0065w	0.371051	9.41395	4.10609	0.00107229	0.00669009
N159_24	PF14_0055	0.376879	9.20663	4.10434	0.00107596	0.00670686
M59497_3	MAL13P1.334	0.531935	9.19202	4.10125	0.00108248	0.00673786
pMAL8P1.108_541	MAL8P1.108	0.464821	8.59111	4.10104	0.00108291	0.00673786
M26245_8	MAL13P1.299	0.495167	8.49964	4.09918	0.00108684	0.00674818
F11089_1	MAL6P1.116	-0.867137	8.13359	-4.09898	0.00108728	0.00674818
N150_36	PF14_0108	0.418289	12.5717	4.09886	0.00108753	0.00674818
Ks103_3	PF11_0289	0.670567	11.5535	4.09761	0.00109017	0.00675849
oPFBLOB0139	PF07_0068	0.464494	7.5687	4.09706	0.00109135	0.00675966
oPFI17715	PFI0650c	-0.465123	10.6917	-4.09533	0.00109506	0.00677646
M17181_1	MAL13P1.349	-0.5558	10.8605	-4.09425	0.00109735	0.00678453
N138_17	PF14_0280	-0.456206	10.4291	-4.09225	0.00110166	0.00680501
N128_11	PF14_0436	-0.550308	11.2391	-4.09117	0.00110398	0.0068132
F49644_2	PF07_0127	-0.552429	9.79254	-4.09043	0.00110558	0.00681691
oPFB0675	PFB0445c	0.511368	10.0076	4.08801	0.00111081	0.00684302
I1781_2	PFI1240c	0.484466	12.2667	4.08693	0.00111315	0.00684754
pPFI1045w_301	PFI1045w	0.481506	7.9057	4.16481	0.00111355	0.00684754
pPF08_0119_76	PF08_0119	0.504255	9.60367	4.08579	0.00111564	0.0068542
F15506_1	MAL8P1.107	0.570157	8.74216	4.0851	0.00111714	0.0068573
pMAL8P1.137_718	MAL8P1.137	0.453289	6.90123	4.08426	0.00111897	0.00686232
oPFG0054	MAL7P1.14	0.584623	10.5472	4.07964	0.00112911	0.00691833
I9876_1	PFI1200w	-0.385903	11.8976	-4.07416	0.00114126	0.00698652
E29615_2	PFE1005w	0.494775	12.9379	4.0713	0.00114766	0.00701943
Ks44_1	PF11_0351	0.561831	10.4525	4.06769	0.00115577	0.0070627
E5006_5	PFE0465c	0.403765	9.11558	4.14189	0.00116223	0.00709581
F51805_1	PF07_0072	-0.4495	8.85439	-4.06427	0.00116352	0.00709739
F2521_1	PFE1555c	-0.548876	9.9627	-4.06281	0.00116685	0.00711131
F50986_1	PFD0595w	-0.422066	11.8476	-4.05819	0.00117745	0.00716956
N128_5	PF14_0438	-0.411026	9.51375	-4.057	0.00118018	0.00717446
oPFF72413	MAL6P1.189	-0.481687	10.0903	-4.05676	0.00118074	0.00717446
Ks26_26	PF11_0111	0.380135	11.7242	4.05625	0.0011819	0.00717446
N133_4	PF14_0700	0.363438	12.0357	4.05592	0.00118269	0.00717446
oPFI17703	PFI0005w	-0.474875	10.493	-4.05556	0.0011835	0.00717446
M40872_1	MAL13P1.278	-0.481161	9.71357	-4.33504	0.00118944	0.00720405
M51089_1	PF13_0101	0.407812	10.7369	4.05215	0.00119143	0.00720971
F8009_1	PFI0700c	-0.507059	10.3493	-4.05051	0.00119524	0.00722642
N132_122	PF14_0347	-0.415711	11.0724	-4.0471	0.00120325	0.00726557
pMAL6P1.207_638	MAL6P1.207	0.6235	7.46907	4.04681	0.00120394	0.00726557
E27723_18	PFE0885w	0.548198	9.30103	4.04637	0.00120497	0.00726557
oPFI17696	PFI0530c	0.529884	9.8111	4.12212	0.00120597	0.00726557
oPFBLOB0001	PFI1090w	0.764568	13.0134	4.04127	0.00121705	0.00732588
F27786_1	PF07_0086	0.52074	12.8981	4.03993	0.00122025	0.00733866
B347	PFB0501c	-0.408158	9.79112	-4.03875	0.00122306	0.00734813
F10935_2	MAL6P1.70	0.776903	12.8309	4.1142	0.00122397	0.00734813
M43941_2	MAL13P1.346	-0.381983	11.023	-4.0339	0.00123472	0.00740617
oPFL0144	PFL1230w	0.475509	7.58909	4.02843	0.00124802	0.00747543
oPFD66980	PFD0050w	0.470401	13.1295	4.02796	0.00124916	0.00747543
F25016_1	PFD0085c	0.508825	9.35516	4.30493	0.00125072	0.00747543
C574	PFC0865w	0.518007	10.5332	4.02714	0.00125117	0.00747543
N149_17	PF14_0489	-0.482098	10.6581	-4.02691	0.00125174	0.00747543
Ks98_1	PF11_0528	0.5901	11.2475	4.02607	0.0012538	0.00748123
oPFI17686	PFI1795c	-0.568484	7.27179	-4.0239	0.00125913	0.00750648
oPFBLOB0171	PFD0905w	0.427824	11.1751	4.0218	0.00126431	0.00752723
B295	PFB0420w	0.449615	12.8445	4.0216	0.00126481	0.00752723
oPFBLOB0005	PFD0615c	0.631879	10.373	4.017	0.00127626	0.00758876
M14235_3	PF13_0049	0.458556	13.1407	4.01648	0.00127755	0.00758983
L1_72	PFL0115w	0.613962	11.1321	4.01557	0.00127984	0.00759683
N128_20	PF14_0433	-0.430726	10.7027	-4.01385	0.00128416	0.00761584
E15509_5	PFE0175c	-0.345839	8.64524	-4.00903	0.00129634	0.00768143
C141	PFC0220w	0.470347	12.5461	4.00786	0.00129931	0.00769238
Ks82_1	PF11_0447	0.469768	10.3943	4.00669	0.0013023	0.0076973
oPFJ12780	PF10_0343	0.408683	10.1525	4.00665	0.00130239	0.0076973
oPFD67014	PFD1145c	0.496149	10.1495	4.00462	0.00130758	0.00771795
M3465_1	MAL13P1.73	-0.646513	9.922	-4.0044	0.00130815	0.00771795
M44397_19	MAL13P1.129	-0.573063	8.61386	-4.16527	0.00131493	0.00775127
Ks136_5	PF11_0056	0.403643	11.3301	4.00082	0.00131734	0.00775882
F71853_2	PFE0820c	-0.441371	10.766	-3.99695	0.00132738	0.00781123
F63677_2	PFE1360c	-0.536397	10.6861	-3.99279	0.00133826	0.00786695
oPFF72476	MAL6P1.155	0.433528	10.6007	3.99245	0.00133915	0.00786695
Ks127_13	PF11_0462	-0.342958	11.5241	-3.99124	0.00134231	0.00787875
F64125_1	PFE0515w	-0.388612	12.149	-3.99038	0.00134459	0.00787886
F71067_4	PFD0135w	-0.397943	10.1139	-3.99036	0.00134464	0.00787886
N168_36	PF14_0517	-0.40627	12.774	-3.98814	0.0013505	0.00790641
Ks266_6	PF11_0273	0.529686	12.5672	3.98726	0.00135284	0.00791334
F14570_1	PF07_0024	0.533223	11.8711	3.98658	0.00135464	0.0079171
M364_1	MAL13P1.74	0.427485	9.61003	3.98516	0.00135841	0.0079265
D17715_124	PFD0345c	0.399833	12.4085	3.98511	0.00135856	0.0079265
F21429_1	PFE1255w	-0.541543	10.6556	-3.98411	0.00136121	0.00793519
Kn1621_1	PFL1930w	-0.48522	11.7017	-3.98185	0.00136727	0.00796373
J53_40	PF10_0150	0.573899	9.44793	3.97932	0.00137407	0.00799651
pPFA0575c_95	PFA0575c	0.465898	8.07719	3.97823	0.00137701	0.00800681
F42570_2	MAL8P1.143	0.561119	10.6732	3.97772	0.00137838	0.00800798
J309_18	PF10_0251	0.414282	11.7262	3.97588	0.00138336	0.00803007
C380	PFC0565w	-0.62045	12.6612	-3.9749	0.00138604	0.00803845
D17715_121	PFD0355c	0.404785	11.6541	3.97448	0.00138716	0.00803845
F43064_2	MAL7P1.159	-0.473785	8.63978	-3.97279	0.00139178	0.00805746
M50030_1	PF13_0048	0.387286	12.4583	3.97219	0.00139342	0.00805746
N150_75	PF14_0089	0.483765	9.97632	4.04479	0.00139397	0.00805746
L2_81	PFL0380c	0.487578	8.44217	4.03807	0.00141168	0.00815293
E11286_1	PFI0870w	-0.475895	8.15526	-4.0376	0.00141293	0.00815324
pMAL13P1.253_106	MAL13P1.253	0.62024	8.95231	3.95815	0.00143234	0.00825831
Ks139_1	PF11_0092	0.345143	7.89393	3.95626	0.00143765	0.00827763
M15943_1	PF14_0589	-0.491283	8.12434	-3.9561	0.00143811	0.00827763
E15509_13	PFE0170c	-0.541495	11.331	-3.95474	0.00144194	0.00829267
D49176_26	PFD0255w	0.559468	12.4588	3.95431	0.00144317	0.00829274
oPFF72502	MAL6P1.202	-0.413066	7.89833	-3.95268	0.00144779	0.00831233
N181_16	PF14_0240	1.14583	10.3909	3.95121	0.00145197	0.00832937
I15763_1	PFI1040c	0.419111	10.3723	3.94361	0.00147382	0.00844758
oPFE30211	PFE1135w	0.388438	9.63301	3.93146	0.00150941	0.00863992
M52114_1	PFL1620w	0.59886	11.5934	3.93129	0.0015099	0.00863992
J167_7	PF10_0333	-0.490795	10.6909	-4.00107	0.00151336	0.00865245
F10949_3	MAL6P1.272	0.58781	10.9506	3.92671	0.00152356	0.0087035
Kn67_1	PF07_0021	-0.496652	9.24812	-3.92448	0.00153026	0.00873447
A8784_15	PFA0695c	-0.496223	8.91068	-3.92046	0.00154238	0.00879631
B440	PFB0655c	0.441225	7.12922	3.91679	0.00155354	0.0088526
I578_5	PFI0240c	-0.489042	10.9157	-3.91564	0.00155705	0.00886427
E13462_3	MAL6P1.147	-0.374197	8.62839	-3.91527	0.00155818	0.00886427
M36950_1	PF14_0256	0.380513	7.78902	3.91063	0.00157246	0.00893806
N155_14	PF14_0027	-0.420766	11.4542	-3.91017	0.00157389	0.00893875
J373_1	PF10_0099	-0.608542	12.2452	-3.90632	0.00158585	0.00899919
oPFF72436	MAL6P1.250	0.648808	9.38516	3.90548	0.00158848	0.00900668
F740_1	PF08_0068	-0.658292	9.05567	-3.90352	0.00159461	0.0090111
C145	PFC0230c	-0.324742	8.38846	-3.90352	0.00159462	0.0090111
F30254_2	PFL1950w	-0.324312	11.1357	-3.90345	0.00159484	0.0090111
Km1367_3	PFL1240c	-0.443124	10.9854	-3.90309	0.00159597	0.0090111
F41817_1	MAL6P1.107	0.445113	9.45699	3.90292	0.00159648	0.0090111
N132_39	PF14_0379	-0.367394	11.6307	-3.9027	0.00159717	0.0090111
F6858_1	MAL8P1.105	-0.372134	8.91432	-3.90144	0.00160116	0.00902614
F45342_2	PFE0840c	-0.56046	11.4756	-3.89518	0.001621	0.00913046
N134_83	PF14_0600	0.405683	9.48641	3.8946	0.00162285	0.00913337
F65043_1	MAL7P1.7	-0.533627	7.54568	-3.89381	0.00162534	0.00913989
oPFL0084	PFL2000w	0.361967	10.636	3.8934	0.00162668	0.0091399
oPFBLOB0125	MAL7P1.111	0.47153	11.6113	3.89172	0.00163204	0.00916246
Ks424_2	PF11_0252	-0.706468	12.6841	-3.96011	0.0016347	0.00916986
N182_1	PF14_0512	0.373758	10.6555	3.88872	0.0016417	0.00919521
J2896_1	PF11_0208	-0.435498	12.4364	-3.95778	0.0016419	0.00919521
B639	PFB1020w	-0.594647	7.24428	-3.88682	0.00164786	0.009221
oPFF72470	MAL6P1.198	0.375509	8.7712	3.88441	0.00165571	0.00925735
F49439_1	MAL7P1.16	-0.40649	11.6331	-3.88031	0.0016691	0.00932458
F71933_1	PF07_0007	0.778642	10.1263	3.87923	0.00167267	0.00933693
pPFI1250w_72	PFI1250w	0.620247	9.77957	3.87856	0.00167486	0.00934153
pPFI1590c_3438	PFI1590c	-0.518584	8.61764	-3.87776	0.00167752	0.00934394
pMAL6P1.226_476	MAL6P1.226	0.414499	8.12817	3.8776	0.00167803	0.00934394
pMAL6P1.123_690	MAL6P1.123	0.422457	8.29651	3.87679	0.0016807	0.00934929
pPFI1770w_38	PFI1770w	0.629649	7.6304	4.12882	0.00168172	0.00934929
F45814_1	PF11_0012	-0.401942	7.75716	-3.87297	0.00169341	0.00940661
oPFBLOB0022	PFD0335c	0.533062	8.07584	3.94023	0.00169715	0.0094169
F50580_1	PF08_0084	-0.583545	9.33356	-3.87159	0.00169802	0.0094169
Ks646_6	PF11_0284	0.402992	12.1433	3.87045	0.00170182	0.00943036
D17715_64	PFD0440w	0.460792	8.76987	3.86989	0.00170371	0.00943263
F70772_1	MAL7P1.73	-0.42363	10.7074	-3.8695	0.00170499	0.00943263
C191	PFC0295c	-0.617689	12.1004	-3.86724	0.0017126	0.00946707
N133_47	PF14_0686	0.397994	11.544	3.8664	0.00171544	0.00947098
C538	PFC0820w	-0.478941	10.4677	-3.86621	0.00171608	0.00947098
Km902_4	PF10_0344	0.551591	11.2644	3.86517	0.0017196	0.00947932
E23003_1	PFE0375w	-0.636163	10.0143	-3.86495	0.00172036	0.00947932
A3310_26	PFA0470c	0.442557	9.76715	3.86418	0.00172295	0.00948591
E27742_6	MAL8P1.126	0.452493	7.34181	3.93154	0.0017252	0.00949068
M45541_1	PFL0950c	0.392678	9.75094	3.85872	0.0017416	0.00957319
D42243_38	PFD0070c	0.69911	8.78126	3.85452	0.00175605	0.00964487
M48963_3	MAL13P1.203	-0.330498	11.9311	-3.85158	0.00176627	0.00969321
M32813_2	MAL13P1.184	-0.449077	8.13718	-3.8495	0.00177352	0.00972521
E3215_3	PFE0805w	-0.385103	9.28297	-3.84882	0.00177588	0.00972736
F70835_1	MAL7P1.137	0.349693	12.2694	3.84831	0.00177768	0.00972736
N155_25	PF14_0031	-0.339211	11.3944	-3.84816	0.00177818	0.00972736
Ks349_11	PF11_0372	-0.591247	10.4487	-3.91345	0.00178517	0.0097529
F48130_2	PFE1525w	-0.416115	8.60725	-3.84546	0.00178769	0.0097529
Ks423_1	PF11_0329	-0.394638	11.7772	-3.84512	0.00178888	0.0097529
M36754_9	MAL13P1.307	0.366025	11.0195	3.84497	0.00178942	0.0097529
N134_20	PF14_0625	0.661291	11.6162	3.84481	0.00178998	0.0097529
pPF11_0454_10	PF11_0454	-1.24046	10.6778	-3.84413	0.00179238	0.00975687
B50	PFB0085c	-0.48995	11.3028	-3.84379	0.00179356	0.00975687
B37	PFB0060w	-0.47946	10.0483	-3.84245	0.00179832	0.00976836
D17715_55	PFD0460c	0.356473	9.56117	3.84239	0.00179853	0.00976836
B507	PFB0790c	-0.532843	9.74711	-3.83925	0.00180968	0.00980263
N138_91	PF14_0309	0.401036	11.5992	3.83876	0.00181144	0.00980263
Ks44_5	PF11_0348	0.447133	10.281	3.83874	0.00181152	0.00980263
E26771_1	PFE1035c	0.446982	11.2122	3.83793	0.00181441	0.00980263
M13360_3	PF13_0084	0.351446	7.5516	3.90475	0.00181472	0.00980263
L2_57	PFL0315c	-0.391196	11.1634	-3.83771	0.00181517	0.00980263
E26577_2	PFE0295w	0.437256	9.05754	3.83741	0.00181628	0.00980263
B362	PFB0515w	-0.554836	10.3232	-3.8374	0.00181631	0.00980263
M44397_6	PF13_0133	-0.381774	12.1305	-3.83585	0.00182184	0.00982472
oPFI17736	PFI0305c	0.537803	10.6712	3.90175	0.00182504	0.00983422
E9527_1	PFE1145w	-0.455701	9.19413	-3.83232	0.00183457	0.00987777
D42954_2	PFD1220c	0.50851	9.05965	3.82889	0.00184701	0.00993693
F63632_3	PFC0345w	-0.839174	12.0394	-3.82781	0.00185095	0.00994287
F65493_3	PF08_0056	0.522469	10.1653	3.82758	0.00185178	0.00994287
oPFL0063	PFL1915w	0.461465	8.60418	3.82739	0.00185247	0.00994287
D17715_140	PFD0330w	-0.502907	11.4219	-3.82655	0.00185556	0.0099477
oPFM60552	PF13_0284	-0.656459	10.0119	-3.89259	0.00185693	0.0099477
Ks56_7	PF11_0479	-0.402586	10.0887	-3.82596	0.00185774	0.0099477
A8784_7	PFA0685c	-0.433212	10.538	-3.89128	0.00186153	0.00996022
N136_6	PF14_0249	-0.645279	13.1702	-3.82414	0.0018644	0.00996775
Ks488_7	PF11_0300	0.432352	10.214	3.82042	0.00187814	0.0100334
D6287_61	PFD0200c	0.375601	11.1295	3.82	0.00187969	0.0100338
pPF10_0255_96	PF10_0255	-0.664387	9.64082	-3.81941	0.00188186	0.0100376
E11579_1	PFE1640w	-0.418694	10.5505	-3.81563	0.00189596	0.0101049
pMAL13P1.72_3137	MAL13P1.72	0.524705	7.57257	3.81488	0.00189875	0.0101119
F16280_1	MAL7P1.91	-0.34818	9.68407	-3.81388	0.00190251	0.010124
L1_49	PFL0085c	-0.56307	10.2216	-3.81297	0.00190591	0.0101342
oPFL0119	PFL2040w	-0.675299	10.2737	-3.81086	0.00191386	0.0101686
N165_14	PF14_0043	-0.880554	9.81166	-3.80916	0.00192029	0.0101948
Ks838_5	PF11_0272	0.63899	10.2778	3.80829	0.00192358	0.010198
I2533_1	PFI1015w	-0.42179	10.28	-3.80822	0.00192387	0.010198
pMAL6P1.264_388	MAL6P1.264	0.390147	8.57208	3.80773	0.00192574	0.0101996
Kn819_1	PF10_0212	-0.536879	11.7254	-3.80697	0.0019286	0.0101996
F29632_5	PF08_0048	-0.476387	10.3671	-3.87256	0.00192864	0.0101996
Ks51_2	PF11_0221	-0.458638	11.05	-3.80569	0.0019335	0.0102174
D17715_45	PFD0480w	0.424721	8.80729	3.80445	0.00193824	0.0102325
L2_218	PFL0680c	0.488117	8.15164	3.86963	0.00193936	0.0102325
L1_11	PFL0015c	-0.503242	8.11302	-3.80325	0.00194283	0.010238
F24726_1	PF07_0019	-0.503564	9.69498	-3.80275	0.00194473	0.010238
B464	PFB0690w	0.377488	11.171	3.80271	0.0019449	0.010238
oPFL0052	PFL1485w	-0.390328	8.04724	-3.80223	0.00194673	0.0102398
M59497_4	MAL13P1.333	0.582613	9.49319	3.80031	0.00195412	0.0102708
N134_58	PF14_0611	-0.403311	9.9093	-3.86399	0.00196016	0.0102946
J163_8	PF10_0064	-0.613813	10.4876	-3.79742	0.0019653	0.0103137
L2_117	PFL0440c	-0.790667	10.398	-3.79547	0.00197287	0.0103431
F58851_1	PFE0130c	-0.4026	12.04	-3.7952	0.00197394	0.0103431
D2691_2	PFD1205w	-0.504547	8.74095	-3.85791	0.00198287	0.010382
B564	PFB0895c	0.354356	10.7929	3.79115	0.00198978	0.0104102
D27953_4	PFD1175w	0.51908	8.91735	3.78873	0.00199928	0.0104519
J34_9	PF10_0263	-0.888951	7.78393	-3.78743	0.00200443	0.0104692
Ks12_6	PF11_0210	-0.434242	8.34377	-3.78689	0.00200655	0.0104692
M38247_1	PFL0930w	-0.373506	11.3495	-3.78674	0.00200718	0.0104692
C337	PFC0506w	0.416063	8.57883	3.78554	0.00201193	0.010486
N156_3	PF13_0118	0.372915	12.0167	3.78447	0.00201619	0.0104934
E10660_1	PF10_0232	0.67412	11.6521	3.78441	0.00201643	0.0104934
pPF13_0056_2469	PF13_0056	0.676481	8.85267	3.77378	0.00205919	0.0107078
M25344_2	MAL13P1.315	-0.380601	10.3076	-3.77306	0.00206212	0.0107149
J53_34	PF10_0145	-0.42524	11.8309	-3.76997	0.00207474	0.0107658
F19122_1	PFI0260c	-0.362825	9.47496	-3.76989	0.00207506	0.0107658
M38941_8	PF13_0351	0.412878	8.20308	3.76892	0.00207902	0.0107781
E14340_1	PF07_0121	0.382392	9.70387	3.767	0.00208693	0.0108109
E22504_2	PFE1625c	-0.382211	7.37524	-3.8304	0.00208896	0.0108132
J346_5	PF10_0102	-0.33719	8.83576	-3.76575	0.00209208	0.0108212
F70068_1	PFD0825c	-0.340853	10.4486	-3.76294	0.00210374	0.010863
oPFF72451	MAL6P1.184	-0.509707	9.10941	-3.82664	0.00210388	0.010863
N145_20	PF14_0018	-0.644068	11.306	-3.76266	0.00210492	0.010863
oPFL0140	PFL2385c	-0.49086	9.02833	-3.762	0.00210764	0.0108688
Ks56_22	PF11_0484	-0.559212	10.0381	-3.75971	0.00211721	0.01091
Ks66_7	PF11_0473	-0.386458	10.32	-3.75552	0.00213479	0.0109923
F11801_1	MAL6P1.307	-0.396149	10.9044	-3.7546	0.00213867	0.0110039
Ks75_9	PF11_0044	0.351003	9.16522	3.75327	0.00214432	0.0110247
pPFL1570w_622	PFL1570w	0.367793	8.39965	3.75273	0.00214658	0.0110269
Kn1058_1	PFL1720w	0.390676	10.2934	3.75241	0.00214797	0.0110269
Kn63_3	PF07_0029	0.489875	11.6416	3.75157	0.00215153	0.0110369
C305	PFC0475c	0.39843	11.6411	3.74864	0.00216401	0.0110926
pPFD0315c_30	PFD0315c	0.41768	10.1445	3.74823	0.00216576	0.0110933
F57064_1	MAL8P1.20	-0.553988	10.1733	-3.7469	0.00217149	0.0111142
B264	PFB0370c	0.456814	12.3273	3.74554	0.00217733	0.011129
oPFN0274	PF14_0281	0.34631	8.34713	3.74547	0.00217762	0.011129
M8199_5	PF13_0280	0.41509	10.8302	3.74433	0.00218251	0.0111457
oPFL0143	PFL1940w	0.360159	10.4842	3.743	0.00218826	0.0111666
B177	PFB0279w	0.531898	12.1768	3.74112	0.00219641	0.0111999
J212_1	PF10_0246	-0.52048	11.2633	-3.74038	0.00219964	0.011208
Ks56_24	PF11_0485	-0.38258	11.3596	-3.7388	0.00220652	0.0112347
oPFBLOB0106	PFD0120w	0.609599	7.91467	3.79891	0.00221753	0.0112725
L3_9	PFL0835w	0.380692	12.1125	3.73621	0.00221786	0.0112725
Ks79_3	PF11_0067	0.430998	10.0085	3.73597	0.0022189	0.0112725
D49176_68	PFD0320c	0.432239	11.5869	3.73421	0.00222663	0.0113034
N128_98	PF14_0392	-0.362657	10.6769	-3.73325	0.00223088	0.0113166
C88	PFC0135c	0.421039	11.5007	3.72958	0.00224709	0.0113904
pMAL7P1.110_303	MAL7P1.110	0.406075	8.66452	3.72709	0.00225817	0.0114381
F69725_1	PFI0570w	-0.355019	10.1601	-3.72582	0.00226388	0.0114585
M6741_1	MAL13P1.100	-0.570526	8.5487	-3.78272	0.00228674	0.0115618
N140_5	PF14_0498	-0.493285	7.27295	-3.72053	0.00228767	0.0115618
M37794_3	MAL13P1.193	-0.351312	12.0753	-3.72004	0.00228987	0.0115644
Ks244_7	PF11_0229	-0.333285	8.35285	-3.71778	0.00230015	0.0116077
Kn7024_1	PFL1530w	0.390166	10.973	3.71689	0.00230421	0.0116196
M5441_1	MAL13P1.116	-0.438143	7.91437	-3.77774	0.00230851	0.0116327
pMAL8P1.158_8	MAL8P1.158	0.492289	7.48066	3.85044	0.002315	0.0116568
pPFI0090c_782	PFI0090c	-0.370291	8.34495	-3.71252	0.0023242	0.0116945
F49644_5	MAL7P1.167	-0.451449	11.3364	-3.71129	0.00232984	0.0117143
Kn1453_1	PF10_0306	0.543078	12.1013	3.70872	0.00234175	0.0117655
J583_3	PF11_0135	-0.364082	11.0192	-3.76944	0.00234517	0.011774
E13140_2	PFE0140c	-0.437835	9.73592	-3.70613	0.00235375	0.0118085
E19248_5	PFE1415w	-0.726872	7.74887	-3.76503	0.00236493	0.0118558
pPF14_0163_33	PF14_0163	-0.64714	11.1376	-3.70229	0.00237172	0.0118812
N130_37	PF14_0556	0.441045	11.5415	3.70055	0.00237991	0.0119135
C418	PFC0590c	0.373267	11.6497	3.69922	0.00238616	0.011936
Ks624_19	PF11_0317	0.462457	12.2164	3.69846	0.00238975	0.0119452
pPFI0535w_100	PFI0535w	-0.392431	7.44075	-3.69685	0.0023974	0.0119747
N143_21	PF14_0194	-0.475114	9.16012	-3.75637	0.00240417	0.0119998
I15544_1	PFI0405w	-0.53249	9.74826	-3.69305	0.00241548	0.0120475
I1904_1	PFI0860c	0.513674	7.62102	3.75315	0.00241895	0.012056
F66030_3	PF14_0374	-0.436566	8.53357	-3.91494	0.00242182	0.0120615
Ks646_7	PF11_0283	-0.797395	7.42876	-3.69081	0.0024262	0.0120745
F66665_1	PF07_0024	-0.432454	10.0922	-3.68927	0.00243362	0.0121026
F69158_1	MAL8P1.34	-0.444823	10.1662	-3.68611	0.00244887	0.0121696
F67535_8	PFD0920w	0.354407	12.2032	3.68379	0.00246016	0.0122168
M2157_1	PF13_0055	-0.517402	8.82367	-3.68298	0.00246409	0.0122275
M5299_3	MAL13P1.55	-0.473394	11.1642	-3.68258	0.00246607	0.0122284
E20360_1	PFE0040c	0.485066	10.1359	3.8147	0.00247011	0.0122396
D33539_102	PFD0870w	0.351615	11.1411	3.68042	0.00247662	0.0122629
E29615_1	PFE1010w	-0.5074	10.642	-3.67954	0.00248093	0.0122754
Kn2471_2	PFL2170c	-0.49162	9.41042	-3.67841	0.00248649	0.012294
F8612_1	PF07_0016	-0.473341	12.5187	-3.6775	0.00249095	0.0123072
Ks532_3	PF11_0307	-0.318386	10.4377	-3.67623	0.00249724	0.0123293
Ks31_2	PF11_0327	0.429132	10.8782	3.67477	0.00250447	0.0123508
oPFG0038	MAL7P1.26	0.611835	8.10121	3.67462	0.00250521	0.0123508
pPFE1075c_1122	PFE1075c	0.520288	7.62162	3.67413	0.00250762	0.0123538
Ks332_1	PF11_0418	-0.384366	11.7452	-3.67061	0.00252516	0.0124313
oPFM60549	MAL13P1.316	-0.493878	7.38771	-3.66948	0.00253082	0.0124483
Ks75_10	PF11_0043	0.560713	11.9731	3.6692	0.00253225	0.0124483
N141_40	PF14_0218	0.427168	8.72875	3.66609	0.00254788	0.0125161
oPFI17688	PFI0135c	-0.446777	12.2881	-3.66549	0.00255091	0.012522
I10565_1	PFI0570w	-0.399413	10.4102	-3.66481	0.00255434	0.0125277
pPFL0990w_508	PFL0990w	0.40455	8.40836	3.66448	0.00255601	0.0125277
oPFL0037	PFL1360c	-0.393571	10.4297	-3.66406	0.00255815	0.0125277
F62610_1	PFE0245c	0.47005	9.58765	3.72348	0.00255941	0.0125277
A14801_26	PFA0640c	0.442993	9.95473	3.72195	0.00256686	0.0125552
Ks127_5	PF11_0464	0.451293	9.36507	3.72136	0.00256974	0.0125603
pMAL13P1.256_3773	MAL13P1.256	0.599801	9.5116	3.66073	0.00257506	0.0125741
Ks68_12	PF11_0085	-0.445246	10.5283	-3.6605	0.00257624	0.0125741
oPFL0130	PFL1600c	0.327554	8.69881	3.65709	0.0025937	0.0126503
L2_110	PFL0425c	-0.354748	9.13514	-3.65647	0.00259691	0.0126569
E3185_7	PFE1140c	-0.399133	9.61143	-3.65294	0.0026151	0.0127365
F11575_2	MAL8P1.22	-0.314672	10.1279	-3.65228	0.0026185	0.0127417
pPFC0445w_93	PFC0445w	0.3991	7.82167	3.65202	0.0026199	0.0127417
pPF13_0307_962	PF13_0307	0.321888	9.14738	3.65158	0.00262217	0.0127437
D33539_95	PFD0860w	-0.644662	9.5293	-3.65061	0.00262722	0.0127538
Kn722_2	PF10_0374	0.34274	12.0053	3.65016	0.00262957	0.0127538
pPFI0810c_475	PFI0810c	0.411521	9.52029	3.6501	0.00262985	0.0127538
F16550_9	PFE1535w	0.334236	10.4468	3.64852	0.00263809	0.0127828
C97	PFC0145c	-0.515429	11.438	-3.64824	0.00263956	0.0127828
pPFA0120c_833	PFA0120c	0.346558	7.97724	3.77726	0.00264402	0.0127953
J43_23	PF10_0057	0.358089	9.77998	3.64664	0.00264795	0.0128053
F1153_1	PF08_0070	-0.432242	9.87798	-3.70456	0.00265329	0.012822
D12635_48	PFD0975w	0.309193	12.4799	3.64439	0.00265977	0.0128443
E15790_1	PFE1105c	-0.395744	9.83707	-3.64309	0.00266663	0.0128683
Kn962_1	PF10_0045	-0.747559	7.60567	-3.70106	0.00267106	0.0128762
C230	PFC0335c	-0.404001	10.5158	-3.64207	0.00267203	0.0128762
J379_5	PF10_0279	0.38125	11.7593	3.63633	0.0027026	0.0130144
B609	PFB0955w	-0.483529	8.43584	-3.63584	0.0027052	0.0130177
Ks117_1	PF11_0143	-0.343999	8.79225	-3.63505	0.00270946	0.013029
oPFBLOB0076	PFD0025w	0.328606	8.54276	3.63425	0.00271375	0.0130405
J183_5	PF10_0223	-0.383874	8.27858	-3.63034	0.00273483	0.0131326
F18770_1	PF07_0134	0.459175	11.8709	3.62942	0.00273982	0.0131473
A6807_2	PFA0320w	0.334603	10.8366	3.6288	0.00274324	0.0131493
pPF11_0400_602	PF11_0400	0.336043	7.78004	3.62864	0.00274409	0.0131493
L3_7	PFL0835w	0.448465	13.4943	3.62393	0.00276982	0.0132633
N132_180	PF14_0323	-0.476496	12.3605	-3.62336	0.00277292	0.0132689
F16472_2	MAL7P1.100	-0.445546	8.41859	-3.67549	0.00280444	0.0134073
M19188_9	MAL13P1.210	-0.456962	7.78195	-3.61742	0.00280577	0.0134073
Kn3360_3	PF13_0250	-0.702079	8.61718	-3.61529	0.00281765	0.0134547
oPFL0120	PFL1805c	0.313769	8.07433	3.6149	0.00281982	0.0134556
Ks26_1	PF11_0123	-0.358082	11.3067	-3.61295	0.00283078	0.0134985
N168_32	PF14_0519	0.456948	10.6699	3.61239	0.00283389	0.0135039
oPFF72421	MAL6P1.1	-0.350735	7.72214	-3.66937	0.00283732	0.0135109
F37487_1	PFI0975c	-0.532359	12.101	-3.61075	0.00284312	0.0135291
oPFN0289	PF14_0018	0.590469	9.78039	3.61003	0.00284719	0.013539
F42069_4	PFE0415w	-0.397878	11.2524	-3.60752	0.00286139	0.0135971
oPFI17714	PFI1080w	-0.616947	8.47984	-3.60713	0.00286358	0.0135981
D12635_25	PFD0940w	-0.428647	12.3373	-3.60517	0.00287475	0.0136411
pMAL6P1.222_1614	MAL6P1.222	0.521237	7.94042	3.60484	0.00287665	0.0136411
N143_55	PF14_0181	-0.40993	9.99509	-3.60251	0.00288998	0.0136948
N133_42	PF14_0689	-0.464288	9.90966	-3.60128	0.00289699	0.0137186
F403_1	MAL7P1.76	0.435004	9.6696	3.60086	0.00289943	0.0137206
J3224_1	PF13_0210	0.308027	10.3314	3.59774	0.00291743	0.0137963
M41763_6	MAL13P1.195	0.404528	11.6181	3.59715	0.00292086	0.0138029
F4481_1	MAL8P1.99	-0.463735	9.07111	-3.59628	0.0029259	0.0138091
D23156_40	PFD0685c	-0.449728	11.3006	-3.59534	0.00293133	0.0138091
J269_1	PF10_0228	-0.412175	11.512	-3.59528	0.00293171	0.0138091
Ks178_5	PF11_0142	0.480021	13.3237	3.59522	0.00293206	0.0138091
F20744_1	PFI0065w	0.357742	8.17878	3.59518	0.00293228	0.0138091
oPFBLOB0059	PFI0035c	-0.85777	8.17469	-3.65175	0.00293432	0.0138091
Ks189_1	PF11_0096	-0.323947	10.4186	-3.59449	0.00293629	0.0138091
L2_182	PFL0575w	-0.435766	9.72364	-3.59331	0.00294317	0.0138295
I4719_6	PFI0175w	-0.346678	11.4186	-3.59289	0.00294561	0.0138295
C367	PFC0545c	-0.474519	9.56261	-3.5927	0.00294671	0.0138295
pMAL6P1.309_242	MAL6P1.309	-0.379384	7.9124	-3.71711	0.00295026	0.0138367
oPFK12911	PF11_0181	-0.436876	9.62047	-3.5911	0.00295612	0.0138546
E8914_1	MAL6P1.258	-0.389219	11.0161	-3.58902	0.00296828	0.0139021
E8492_1	MAL6P1.316	0.496057	8.90553	3.58527	0.00299048	0.0139875
M7985_1	MAL13P1.27	-0.402249	9.57475	-3.58525	0.0029906	0.0139875
M7883_3	MAL13P1.126	-0.513761	10.5776	-3.58011	0.00302125	0.0141211
Ks592_4	PF11_0311	0.327704	10.273	3.57977	0.00302329	0.0141211
F14111_3	MAL6P1.200	0.350878	12.4428	3.57736	0.00303775	0.0141732
N127_53	PF14_0151	0.658136	8.33711	3.63346	0.00303859	0.0141732
N151_45	PF14_0450	0.371674	10.7535	3.63101	0.00305282	0.0142298
oPFF72415	MAL6P1.249	0.623346	15.0239	3.63051	0.00305575	0.0142338
pPFC0191c_111	PFC0191c	0.405773	7.90932	3.57375	0.00305959	0.014242
F13784_1	PFL1565c	-0.543488	9.94242	-3.57289	0.00306482	0.0142566
N128_39	PF14_0422	0.335705	6.82846	3.62547	0.0030853	0.0143421
D17715_19	PFD0560w	0.380047	11.359	3.56759	0.0030972	0.0143877
F54899_1	MAL8P1.122	-0.433725	11.1246	-3.56557	0.00310966	0.0144358
E9164_1	PFE1115c	-0.696175	8.91603	-3.56443	0.00311669	0.0144586
M10432_1	PF13_0033	0.496073	10.4474	3.56366	0.00312148	0.014471
N137_44	PF14_0674	-0.613029	11.2788	-3.56321	0.00312425	0.0144733
N153_13	PF14_0537	-0.456417	9.312	-3.56289	0.00312621	0.0144733
N132_40	PF14_0378	-0.51184	11.622	-3.56187	0.00313253	0.0144927
J53_18	PF10_0137	-0.527867	9.2858	-3.56145	0.00313518	0.0144952
L2_136	PFL0480w	-0.406811	10.1027	-3.55716	0.00316194	0.014609
oPFD66968	PFD0615c	-0.431136	10.6688	-3.55604	0.00316901	0.0146318
B215	PFB0335c	-0.556657	10.9609	-3.55426	0.00318019	0.0146735
Ks602_1	PF11_0266	0.43109	11.9144	3.55052	0.00320389	0.0147729
C281	PFC0440c	0.503337	12.5213	3.54958	0.00320987	0.0147905
A14195_3	PFA0325w	-0.562665	9.71784	-3.54913	0.00321274	0.0147937
F41820_1	MAL8P1.104	-0.485967	10.6993	-3.54835	0.00321773	0.0148068
oPFM60522	MAL13P1.47	0.43736	8.81268	3.54801	0.00321993	0.0148069
L2_210	PFL0655w	-0.307315	11.798	-3.54755	0.00322283	0.0148103
I11161_1	PF14_0273	-0.346593	9.42651	-3.54569	0.00323479	0.0148553
oPFH0026	MAL8P1.49	-0.578633	8.18472	-3.5434	0.0032495	0.0149128
L2_215	PFL0670c	0.327244	10.9534	3.54031	0.0032695	0.0149945
E22471_1	MAL6P1.175	-0.302904	12.2384	-3.53951	0.00327467	0.0150082
D20012_2	PFD0595w	-0.438337	11.4955	-3.5387	0.00327998	0.0150169
M1222_1	MAL13P1.323	-0.323084	11.8625	-3.53825	0.00328293	0.0150169
J309_19	PF10_0251	-0.3498	8.68785	-3.53809	0.00328395	0.0150169
Kn2174_2	MAL6P1.34	-0.477568	11.768	-3.53787	0.00328535	0.0150169
pPFL2545c_6	PFL2545c	-0.452682	9.00199	-3.53688	0.00329181	0.0150364
F42637_2	PF10_0374	0.950168	12.0708	3.53605	0.00329723	0.015051
pMAL7P1.163_104	MAL7P1.163	0.457882	7.70829	3.53549	0.0033009	0.0150578
E5006_11	PFE0455w	0.690851	11.0118	3.65247	0.00332009	0.0151352
N127_15	PF14_0168	-0.581592	7.72828	-3.53168	0.003326	0.015152
J268_1	PF10_0183	-0.33488	10.9656	-3.52991	0.00333768	0.0151951
E13013_1	PFE0165w	0.65823	11.1893	3.52816	0.00334928	0.0152378
Ks98_7	PF11_0528	-0.385624	11.6546	-3.52671	0.00335899	0.0152718
N166_3	PF14_0270	-0.492564	12.1874	-3.52617	0.00336256	0.0152778
B133	PFB0225c	0.392586	12.0519	3.52456	0.00337333	0.0153162
F25456_1	PF08_0094	-0.383165	8.92847	-3.52424	0.00337549	0.0153162
pMAL13P1.71_90	MAL13P1.71	0.45765	9.15214	3.52359	0.00337983	0.0153218
N155_21	PF14_0029	-0.814099	8.14644	-3.52339	0.00338119	0.0153218
N134_57	PF14_0611	-0.331834	11.9655	-3.51991	0.00340459	0.0154176
B278	PFB0400w	-0.451829	10.4372	-3.51922	0.00340929	0.0154287
E2651_2	PFL1170w	0.375125	10.2703	3.5176	0.00342027	0.0154681
N128_4	PF14_0439	0.372179	6.95871	3.51557	0.00343409	0.0155204
F25543_1	MAL7P1.77	0.557809	11.8085	3.51319	0.00345035	0.0155836
F55001_5	MAL8P1.114	0.45665	12.933	3.5112	0.00346402	0.0156349
N175_6	PF14_0143	-0.375158	10.3746	-3.51013	0.00347136	0.0156529
oPFM60523	PF13_0159	-0.523903	9.404	-3.5631	0.00347594	0.0156529
oPFBLOB0053	MAL6P1.4	-0.525241	8.65994	-3.62723	0.00347707	0.0156529
pMAL13P1.189_121	MAL13P1.189	0.530736	8.08518	3.50929	0.00347715	0.0156529
A1718_1	PFA0545c	0.365613	11.7725	3.50801	0.00348604	0.0156826
J22_5	PF10_0086	0.419713	12.6909	3.5053	0.00350482	0.0157567
Kn5081_1	PFI1405c	-0.407593	9.48641	-3.50448	0.00351052	0.015772
F59165_1	MAL8P1.134	-0.502847	9.29232	-3.50273	0.00352275	0.0158165
C232	PFC0340w	0.321724	10.9603	3.50237	0.0035253	0.0158176
pPFL2340w_8	PFL2340w	-0.664471	9.35976	-3.50092	0.00353543	0.0158427
N143_41	PF14_0187	0.427592	9.49323	3.50091	0.00353553	0.0158427
Ks85_6	PF11_0366	-0.414119	8.5693	-3.49899	0.00354905	0.0158929
I2629_1	PF14_0704	-0.618867	11.0527	-3.49706	0.00356268	0.0159302
Ks950_3	PF11_0388	-0.427654	9.7069	-3.55004	0.00356385	0.0159302
pPF10_0271_9	PF10_0271	0.513786	9.36858	3.49661	0.00356587	0.0159302
J541_1	PF13_0193	0.416183	10.9724	3.49649	0.00356671	0.0159302
N132_118	PF14_0349	-0.364545	7.80205	-3.49387	0.00358531	0.0160005
F44947_3	PFD0235c	-0.485266	11.1466	-3.49362	0.00358712	0.0160005
J53_26	PF10_0140	-0.407954	11.2721	-3.49283	0.00359272	0.0160049
A26463_4	PFA0130c	0.354007	9.62777	3.49282	0.00359279	0.0160049
M35892_1	MAL13P1.269	-0.315736	8.8692	-3.48952	0.00361639	0.0160995
F42543_3	PFE0290c	-0.697106	10.3094	-3.48831	0.00362514	0.016128
Ks783_2	PF11_0270	0.336093	10.8207	3.48711	0.00363377	0.0161558
N139_8	PF14_0756	-0.376743	7.683	-3.48651	0.0036381	0.0161646
E20147_1	PFE0740c	-0.356651	10.1791	-3.48585	0.00364288	0.0161655
C285	PFC0441c	-0.514432	10.8187	-3.48583	0.00364303	0.0161655
pPF14_0034_135	PF14_0034	-0.566248	9.80659	-3.48525	0.00364721	0.0161721
J73_10	PF10_0082	0.43225	10.1719	3.48465	0.00365158	0.0161721
M43799_8	MAL13P1.134	0.327538	8.09741	3.53733	0.00365161	0.0161721
J587_6	PF10_0407	-0.398944	9.0614	-3.48327	0.00366162	0.0161963
Ks637_1	PF11_0290	0.502584	12.7895	3.48324	0.00366181	0.0161963
C147	PFC0240c	-0.666146	12.6896	-3.48231	0.00366859	0.0162151
M26739_1	MAL13P1.19	-0.432811	9.997	-3.48201	0.00367081	0.0162151
B619	PFB0974c	-0.559493	8.93452	-3.53348	0.00367868	0.0162394
F46067_3	PFI0925w	-0.482299	7.64853	-3.47998	0.00368561	0.0162595
B315	PFB0450w	0.419438	10.3412	3.47822	0.00369848	0.0163057
oPFL0076	PFL0175c	0.337025	9.21138	3.47684	0.00370864	0.01634
Ks173_8	PF10_0135	-0.369007	11.9467	-3.47534	0.00371971	0.0163782
oPFC0752	PFC0695w	0.671321	9.43698	3.47215	0.00374335	0.0164717
oPFJ12793	PF10_0264	0.765669	11.0633	3.47038	0.00375654	0.0165191
oPFL0073	PFL2000w	-0.351007	8.89242	-3.46866	0.00376944	0.0165652
J221_2	PF10_0257	0.451703	12.1162	3.46803	0.00377412	0.0165751
M26214_1	MAL13P1.61	0.57805	7.57059	3.51966	0.00377731	0.0165785
J276_1	PF10_0178	0.288283	10.1163	3.46576	0.00379119	0.0166218
I8675_1	PFL1435c	-0.603282	9.02978	-3.51763	0.00379205	0.0166218
J132_9	PF10_0328	0.346638	10.4736	3.46476	0.00379877	0.0166406
C532	PFC0815c	-0.387261	11.1667	-3.46409	0.0038038	0.016652
C624	PFC0930c	-0.438595	11.9197	-3.4636	0.00380748	0.0166574
B303	PFB0435c	-0.367523	10.2989	-3.46284	0.00381324	0.0166719
Ks75_5	PF11_0046	0.309563	11.1535	3.46224	0.00381782	0.0166813
oPFF72479	MAL6P1.28	0.337623	10.4398	3.46158	0.0038228	0.0166924
Ks100_2	PF11_0065	0.62206	11.6056	3.4606	0.00383025	0.0166966
J232_1	PF10_0261	-0.470689	8.82974	-3.46055	0.00383067	0.0166966
pPFI1760w_133	PFI1760w	0.506599	7.90443	3.74452	0.00383108	0.0166966
I16129_1	PFI0410c	-0.475291	10.7222	-3.45995	0.00383522	0.016704
D6287_38	PFD0180c	0.381301	9.22646	3.45893	0.00384303	0.0167247
Ks220_4	PF11_0020	0.549268	7.16563	3.45849	0.00384637	0.0167247
E714_14	PFE0225w	-0.384734	9.55146	-3.45837	0.00384731	0.0167247
M49556_1	PF14_0354	-0.475783	9.07216	-3.45645	0.00386202	0.016778
F17275_1	MAL7P1.147	-0.43247	12.8279	-3.453	0.00388852	0.0168824
oPFBLOB0128	PFI1165c	-0.792579	8.71287	-3.50415	0.00389123	0.0168834
J223_4	PF10_0306	-0.507777	9.5946	-3.4505	0.00390794	0.0169452
I10869_2	PFI0360c	-0.316191	8.35001	-3.44997	0.00391205	0.0169522
J2975_2	MAL13P1.179	0.342534	10.1563	3.44832	0.00392486	0.016997
M12359_1	PF13_0335	0.29573	10.905	3.44793	0.00392797	0.0169983
N131_5	PF14_0130	0.408281	9.96585	3.63547	0.00393013	0.0169983
oPFM60546	PF13_0303	0.36624	8.8364	3.44668	0.00393767	0.0170201
E18512_4	PFE0825w	-0.62604	8.08813	-3.44612	0.00394211	0.0170285
Kn2029_3	PFL0740c	0.324831	10.7165	3.44556	0.00394645	0.0170365
E29567_12	PFE0665c	0.508697	10.5647	3.44451	0.00395472	0.0170614
J22_3	PF10_0088	-0.360908	10.1925	-3.49269	0.0039776	0.0171493
F56229_4	PF07_0075	-0.351683	9.95157	-3.48454	0.00404021	0.0174083
M46757_1	PF14_0522	0.402674	8.62908	3.48238	0.00405702	0.0174697
M43799_1	PF13_0139	-0.431327	9.70641	-3.4808	0.00406927	0.0175114
I4780_2	PFI1000w	-0.416304	9.43356	-3.42943	0.00407505	0.0175253
M38190_1	MAL13P1.121	-0.346403	12.8236	-3.42721	0.00409305	0.0175801
D23156_18	PFD0665c	-0.359163	8.45761	-3.42667	0.00409745	0.0175801
E18512_1	PFE0815w	0.365067	10.617	3.42666	0.0040975	0.0175801
F8433_1	MAL6P1.147	-0.445197	12.3509	-3.42659	0.00409809	0.0175801
oPFH0019	MAL8P1.95	0.463119	12.3366	3.42608	0.00410225	0.017587
M724_5	MAL13P1.347	-0.404678	9.9004	-3.42435	0.00411641	0.0176366
L2_284	PFL0805w	-0.404937	8.97614	-3.42272	0.00412977	0.0176659
Kn5868_2	PF13_0256	0.512668	10.7445	3.42258	0.0041309	0.0176659
pPFI0435c_2616	PFI0435c	-0.36632	8.57687	-3.42257	0.004131	0.0176659
E29792_2	PFE1270c	-0.387578	8.86614	-3.42062	0.00414701	0.017718
E8100_2	PFE1490c	0.54203	9.9924	3.42046	0.00414837	0.017718
oPFL0062	PFL2325c	0.522287	10.6317	3.41869	0.00416298	0.0177693
F42117_4	PFE0935c	-0.334125	9.66176	-3.46845	0.00416677	0.0177744
F310_1	PFD0870w	0.318786	8.76824	3.41655	0.00418068	0.0178226
J252_2	PF10_0107	-0.44459	9.8544	-3.41533	0.00419086	0.0178549
E18512_2	PFE0820c	-0.365983	10.5271	-3.4141	0.00420112	0.0178763
F48433_1	MAL8P1.138	-0.48939	9.46335	-3.41385	0.00420323	0.0178763
A8010_11	PFA0180w	0.320677	11.8327	3.4137	0.00420443	0.0178763
N177_2	PF14_0227	0.362086	9.22258	3.41348	0.00420633	0.0178763
N130_54	PF14_0542	0.376422	10.1203	3.41285	0.00421154	0.0178843
J130_2	PFL1450c	-0.314553	9.78877	-3.52257	0.00421347	0.0178843
pPF13_0027_1557	PF13_0027	-0.679685	9.6599	-3.41184	0.00421999	0.0179009
M49091_1	PFL1285c	-0.535407	7.49662	-3.59262	0.00423591	0.0179573
L1_45	PFL0070c	-0.511657	12.0384	-3.40797	0.00425257	0.0180168
D42243_19	PFD0035c	-0.98817	8.15818	-3.45741	0.00425598	0.0180201
D7257_1	PFD0965w	0.66716	11.829	3.40653	0.00426483	0.0180346
oPFD66972	PFD1020c	0.372945	7.27283	3.45627	0.00426523	0.0180346
E3552_1	PFE0860c	-0.37345	10.4934	-3.40623	0.00426732	0.0180346
Ks316_3	PF11_0405	-0.349553	11.152	-3.40482	0.00427936	0.0180743
E17649_1	PFE1185w	-0.405182	8.81014	-3.40189	0.00430433	0.0181685
I660_1	PFI0940c	-0.410553	9.08985	-3.40114	0.00431074	0.0181843
B588	PFB0932w	-0.36564	8.73543	-3.39996	0.0043209	0.018216
pPFC0582c_345	PFC0582c	-0.616717	8.54576	-3.44637	0.00434703	0.0183149
E27826_2	PFE1060c	-0.5776	7.69791	-3.39565	0.00435808	0.0183501
A12706_1	PFA0420w	-0.343568	12.5362	-3.39464	0.00436682	0.0183729
F27352_2	PFB0720c	0.315436	8.80379	3.3944	0.00436888	0.0183729
N185_17	PF14_0479	0.316908	11.6393	3.39382	0.00437398	0.0183831
N151_64	PF14_0443	-0.409531	10.8919	-3.39262	0.00438438	0.0184155
J697_3	PF10_0061	-0.512822	11.9357	-3.39106	0.00439802	0.0184614
F59325_1	MAL6P1.76	0.579413	10.1639	3.39058	0.00440218	0.0184675
D6287_34	PFD0180c	0.366402	12.1222	3.3899	0.00440817	0.018477
Ks202_1	PF11_0173	0.571734	12.913	3.38971	0.00440985	0.018477
oPFL0129	PFL1820w	0.652456	8.55113	3.43764	0.00442042	0.01851
pPFL2555w_665	PFL2555w	0.405595	10.0899	3.38798	0.00442499	0.0185178
pPF11_0490_94	PF11_0490	0.766137	10.2161	3.38753	0.00442894	0.018523
oPFC0768	PFC0506w	0.385295	7.86469	3.38681	0.00443529	0.0185382
N129_8	PF14_0742	-0.343999	9.00033	-3.38621	0.00444058	0.018549
E70_3	PFE0850w	-0.347036	7.45354	-3.38535	0.00444819	0.0185694
D56950_2	MAL6P1.245	0.419276	9.65682	3.3849	0.00445223	0.0185749
N151_10	PF14_0465	-0.299302	9.58878	-3.38326	0.00446668	0.0186239
M48367_2	PF13_0087	0.408346	8.60953	3.4312	0.00447538	0.0186416
F30848_1	MAL8P1.101	-0.385705	10.6866	-3.38217	0.00447639	0.0186416
J245_13	PF10_0239	0.359534	10.3882	3.38167	0.00448085	0.0186489
J116_13	PF10_0344	0.419427	11.4378	3.38075	0.00448907	0.0186717
pPFL0235w_264	PFL0235w	0.39968	8.24506	3.48776	0.00449218	0.0186733
D12635_3	PFD0905w	-0.369202	10.4859	-3.37868	0.00450758	0.0187165
pMAL13P1.252_193	MAL13P1.252	0.496929	10.3524	3.42737	0.00450841	0.0187165
oPFG0057	PF08_0067	-0.414176	7.72336	-3.37832	0.0045108	0.0187165
C419	PFC0590c	-0.425112	12.5985	-3.37762	0.00451711	0.0187186
M35742_1	PF13_0082	0.298566	10.1983	3.37751	0.0045181	0.0187186
N129_13	PF14_0739	0.427127	7.89197	3.42609	0.00451951	0.0187186
J53_56	PF10_0160	0.407569	8.97728	3.37641	0.00452795	0.0187422
D6287_7	PFD0130c	0.400477	9.1172	3.42436	0.00453451	0.018758
oPFI17680	PFI0965w	-0.537228	9.15183	-3.37515	0.00453937	0.0187619
oPFN0277	PF14_0421	-0.339359	7.60012	-3.37497	0.00454093	0.0187619
N131_55	PF14_0141	0.780737	10.6503	3.37353	0.00455402	0.0188046
D6287_53	PFD0190w	0.401323	12.3929	3.37281	0.00456047	0.0188199
N243_1	MAL13P1.103	-0.361639	12.2967	-3.37196	0.00456826	0.0188406
J6_12	PF10_0309	0.358159	9.76891	3.3708	0.00457873	0.0188612
F54317_1	PF08_0069	0.403949	11.4919	3.3708	0.00457875	0.0188612
N129_33	PF14_0732	0.424742	8.3114	3.37003	0.00458575	0.0188786
N244_2	MAL13P1.103	-0.472943	13.4371	-3.36922	0.00459319	0.0188845
M7078_1	MAL13P1.220	-0.321865	12.0013	-3.36914	0.0045939	0.0188845
J248_1	PF10_0169	0.474488	11.3804	3.41741	0.00459546	0.0188845
M35930_3	MAL13P1.229	-0.321497	12.0328	-3.3677	0.00460704	0.0189207
pMAL6P1.301_1	MAL6P1.301	0.484439	8.8889	3.47249	0.00462034	0.0189639
M17049_2	MAL13P1.79	0.499543	12.5993	3.41343	0.00463065	0.0189948
D13568_1	PFE0445c	-0.331189	11.3922	-3.36438	0.00463762	0.0190116
F19320_4	MAL8P1.124	-0.318324	10.9168	-3.36408	0.00464031	0.0190116
J45_1	PF10_0070	-0.483145	10.4115	-3.36275	0.00465262	0.0190507
N133_8	PF14_0698	-0.34492	10.6609	-3.36207	0.00465897	0.0190652
oPFG0022	MAL7P1.52	-0.539147	11.1331	-3.36096	0.0046692	0.0190833
A3310_15	PFA0485w	0.71868	13.2304	3.36063	0.00467225	0.0190833
J318_2	PF10_0205	-0.508276	8.78209	-3.40877	0.0046723	0.0190833
F63188_2	MAL6P1.254	0.40278	10.5674	3.36039	0.00467455	0.0190833
N181_4	PF14_0236	0.360634	10.7004	3.35928	0.00468483	0.0191139
C558	PFC0840w	-0.408916	10.9745	-3.35679	0.00470811	0.019186
oPFBLOB0016	PFD0385w	0.524833	11.35	3.35679	0.00470812	0.019186
F7015_1	PF07_0030	0.410279	11.5801	3.35624	0.00471321	0.0191953
M6612_2	PF13_0041	-0.283888	11.1769	-3.35548	0.00472039	0.0192071
pPF11_0058_632	PF11_0058	0.567436	9.68067	3.35534	0.00472172	0.0192071
J70_1	PF10_0122	-0.400832	8.83644	-3.35496	0.00472524	0.01921
D6287_54	PFD0190w	-0.322445	9.48473	-3.35429	0.00473158	0.0192243
J1901_1	MAL13P1.315	0.330262	8.38889	3.40041	0.0047479	0.0192792
N163_10	PF14_0648	0.347016	10.221	3.35025	0.00476975	0.0193477
Kn7692_2	PFL1515c	-0.33129	9.54542	-3.35018	0.00477042	0.0193477
E18169_1	PFE0485w	-0.453193	11.0396	-3.34943	0.00477749	0.0193649
Kn569_3	PF10_0376	-0.337838	7.81422	-3.34504	0.00481937	0.0195134
M22193_4	MAL13P1.309	-0.357406	8.77261	-3.34481	0.00482158	0.0195134
Ks12_13	PF11_0213	-0.314205	11.3764	-3.3447	0.0048227	0.0195134
N141_52	PF14_0211	0.478245	7.29981	3.44819	0.00483197	0.0195375
M30027_1	PF13_0254	-0.290044	11.8804	-3.34348	0.00483437	0.0195375
C631	PFC0950c	0.376593	12.2224	3.34314	0.00483767	0.0195393
M6670_1	MAL13P1.106	-0.327277	7.4743	-3.34179	0.00485062	0.0195547
C60	PFC0110w	-0.53224	12.527	-3.34165	0.00485199	0.0195547
pMAL6P1.186_20	MAL6P1.186	-0.303602	7.61594	-3.34158	0.00485264	0.0195547
F71039_5	MAL7P1.150	0.387654	9.63877	3.34155	0.00485293	0.0195547
Kn46_3	PFL0415w	0.294252	9.31965	3.33958	0.00487198	0.0196199
Kn5578_1	PFL0850w	0.436262	8.73956	3.33862	0.0048813	0.0196417
M36983_1	PF13_0073	0.349049	11.256	3.33843	0.00488313	0.0196417
M26914_4	MAL13P1.264	-0.463225	10.2596	-3.33789	0.00488842	0.0196512
oPFF72459	MAL6P1.266	0.518407	9.05013	3.44157	0.00489124	0.0196512
pMAL6P1.295_219	MAL6P1.295	0.470533	8.19134	3.3372	0.00489507	0.019655
Kn5610_3	PFL2260w	0.48661	7.67957	3.38248	0.0049142	0.0197202
M8980_1	PF13_0050	-0.30871	10.4973	-3.33024	0.00496331	0.0199056
oPFM60492	PF13_0223	0.438134	9.7635	3.3761	0.00497475	0.019932
E29307_2	PFE1500c	-0.383561	11.3798	-3.32882	0.00497739	0.019932
oPFL0055	PFL1310c	0.304758	9.62618	3.32869	0.00497864	0.019932
M18079_3	MAL13P1.119	0.54474	10.5644	3.37332	0.0050014	0.0200115
I15858_1	PFI0120c	-0.660441	9.88652	-3.3257	0.00500836	0.0200125
F14193_1	PF08_0047	0.316771	9.7173	3.32558	0.00500954	0.0200125
Ks12_11	PF11_0212	-0.367389	9.99867	-3.32549	0.00501043	0.0200125
N187_5	PF14_0677	-0.326867	10.7238	-3.32508	0.00501454	0.0200172
pMAL6P1.158_240	MAL6P1.158	0.380778	9.01811	3.42678	0.0050266	0.0200421
Kn1069_1	MAL13P1.177	0.398755	7.67471	3.32386	0.00502666	0.0200421
Kn672_1	PFL2280w	-0.361977	11.2123	-3.32301	0.00503525	0.0200647
F6061_1	MAL8P1.12	-0.486598	11.0533	-3.32248	0.00504047	0.0200738
F69212_2	PF07_0063	-0.348574	9.43698	-3.32128	0.00505254	0.0201102
N149_3	PF14_0480	-0.367886	8.75493	-3.31629	0.00510292	0.0202925
oPFL0018	PFL2060c	0.436508	9.6802	3.31616	0.00510427	0.0202925
M38113_3	MAL13P1.85	-0.650488	8.79487	-3.31314	0.00513504	0.0204029
F57777_1	MAL6P1.125	-0.342774	10.7262	-3.31274	0.00513908	0.0204071
N131_51	PF14_0139	-0.435273	9.94722	-3.35582	0.00517243	0.0205276
M9578_1	PF13_0153	0.352426	8.63143	3.30913	0.00517609	0.0205302
oPFM60489	MAL13P1.134	-0.575982	11.2418	-3.30814	0.00518636	0.020559
L2_193	PFL0605c	-0.342547	12.888	-3.30627	0.00520567	0.0206236
M22193_2	PF13_0329	-0.515203	9.71383	-3.35188	0.00521175	0.0206325
oPFB0681	PFB1015w	0.376366	7.84344	3.30547	0.00521394	0.0206325
Ks76_9	PF11_0423	-0.380904	10.8807	-3.30436	0.00522548	0.0206635
L2_195	PFL0610w	-0.515434	10.8295	-3.30413	0.00522782	0.0206635
F64738_5	PF07_0081	0.39672	10.4744	3.34975	0.00523312	0.0206725
pMAL13P1.77_369	MAL13P1.77	0.419557	8.96588	3.3026	0.00524374	0.0207025
J309_10	PF10_0254	-0.673211	9.26652	-3.34825	0.00524821	0.0207082
pMAL13P1.68_545	MAL13P1.68	0.395045	8.32637	3.40075	0.00527392	0.0207976
pMAL7P1.108_205	MAL7P1.108	0.383103	9.02405	3.29941	0.00527717	0.0207984
I477_1	PFI0275w	-0.370881	9.1541	-3.29723	0.00530008	0.0208767
E17645_1	PFE1295c	-0.489064	8.60907	-3.29508	0.00532278	0.0209541
Kn209_1	MAL6P1.146	-0.406591	10.7881	-3.2945	0.00532886	0.0209659
Ks3365_1	PF10_0200	-0.467038	11.2101	-3.29172	0.00535848	0.0210537
L1_62	PFL0105w	0.322482	12.5668	3.29171	0.00535859	0.0210537
oPFA32035	PFA0455c	-0.354931	8.20128	-3.29153	0.00536042	0.0210537
F34425_1	PF08_0114	-0.291568	12.4176	-3.29071	0.00536924	0.0210763
A13725_2	PFA0535c	0.329646	10.1616	3.2902	0.00537465	0.0210854
M196_8	PF13_0341	0.561365	10.0831	3.28881	0.00538953	0.0211317
N155_19	PF14_0029	-0.415578	12.1999	-3.28758	0.00540276	0.0211523
Ks497_1	PF11_0256	-0.312514	9.7468	-3.28756	0.00540295	0.0211523
pPFD0650w_113	PFD0650w	-0.438935	7.44395	-3.38755	0.00540407	0.0211523
N150_88	PF14_0080	0.317984	8.95132	3.28715	0.00540734	0.021153
L2_203	PFL0635c	0.348241	9.94247	3.28614	0.00541818	0.0211833
pPFI0595c_802	PFI0595c	-0.398878	6.89121	-3.28541	0.00542614	0.0212022
J22_2	PF10_0089	-0.505081	10.652	-3.2839	0.00544238	0.0212536
J53_55	PF10_0160	0.42025	9.98506	3.2835	0.00544678	0.0212586
E27357_1	MAL7P1.153	0.388901	7.78526	3.28032	0.00548134	0.0213761
F34859_1	MAL7P1.92	-0.428813	7.69158	-3.27999	0.00548487	0.0213761
N143_45	PF14_0185	0.420582	8.11501	3.37938	0.00548626	0.0213761
J181_4	PF10_0117	-0.389329	12.386	-3.27843	0.00550195	0.021425
L2_28	PFL0270c	-0.395357	8.33928	-3.32317	0.00550734	0.0214338
M35930_10	MAL13P1.227	0.629795	7.43802	3.62749	0.00552709	0.0214984
L2_190	PFL0595c	0.378702	9.91209	3.27528	0.00553645	0.0215175
oPFG0050	PF07_0091	-0.479052	8.79969	-3.27491	0.00554061	0.0215175
M11064_4	PF13_0245	0.324475	10.8367	3.27483	0.00554143	0.0215175
J53_42	PF10_0152	-0.371035	10.3767	-3.27187	0.0055742	0.0216134
N138_94	PF14_0310	-0.324201	10.7351	-3.27161	0.00557703	0.0216134
Kn9796_1	PFL0945w	0.532175	12.0636	3.27158	0.00557741	0.0216134
oPFH0007	PF08_0031	-0.414401	7.93362	-3.27145	0.00557878	0.0216134
F20266_1	MAL7P1.105	-0.540284	10.565	-3.27015	0.0055933	0.0216574
D23156_10	PFD0655w	-0.356903	9.08093	-3.26925	0.00560328	0.0216838
Ks470_1	PF11_0292	0.379176	10.5137	3.26868	0.00560963	0.0216961
Ks103_2	PF11_0288	-0.394353	11.2312	-3.26771	0.0056205	0.0217154
M56059_3	PF13_0282	0.394601	9.68446	3.26766	0.00562099	0.0217154
L1_70	PFL0115w	-0.350712	10.3726	-3.26715	0.00562677	0.0217255
oPFG0031	MAL7P1.56	0.406539	10.0435	3.26686	0.00562995	0.0217255
M43630_4	MAL13P1.330	0.747383	8.66514	3.26603	0.00563927	0.0217492
N143_2	PF14_0775	0.433894	7.91589	3.26515	0.00564918	0.0217751
Ks56_11	PF11_0480	-0.294145	10.5795	-3.26451	0.00565632	0.0217904
pPF10_0305_54	PF10_0305	0.336427	7.54315	3.26202	0.00568441	0.02188
M37499_1	PF13_0313	-0.295613	11.6378	-3.26188	0.00568599	0.02188
F65819_1	PFI1615w	-0.335412	8.95216	-3.26152	0.00569005	0.0218833
C666	PFC1005c	0.307995	10.872	3.25819	0.00572787	0.0220164
N159_10	PF14_0049	-0.372928	9.03212	-3.25723	0.0057388	0.0220451
oPFM60514	PF13_0353	0.466038	8.79672	3.25697	0.00574178	0.0220451
M45177_6	PF13_0180	-0.55698	10.8596	-3.2547	0.00576771	0.0221322
I8034_1	PF13_0277	-0.375512	12.0371	-3.25419	0.00577362	0.0221425
Ks81_2	PF11_0396	-0.278518	11.6945	-3.25372	0.00577896	0.0221505
F56540_1	PF07_0125	0.379732	10.7903	3.25298	0.00578753	0.0221709
B12	PFB0015c	-0.465431	10.4355	-3.2524	0.0057942	0.022184
L2_101	PFL0400w	0.295947	9.64798	3.2517	0.00580223	0.0222024
D10455_1	PFD1190c	-0.37587	8.0592	-3.25091	0.0058114	0.0222229
pMAL13P1.82_71	MAL13P1.82	0.414081	8.23199	3.25068	0.00581409	0.0222229
B603	PFB0953w	-0.383734	8.55716	-3.24989	0.0058232	0.0222357
B11	PFB0010w	0.271812	8.24843	3.24982	0.00582394	0.0222357
N143_15	PF14_0199	0.301164	10.0157	3.24647	0.00586287	0.0223716
N143_25	PF14_0193	-0.574402	8.44489	-3.2462	0.00586609	0.0223716
D49176_20	PFD0250c	-0.387923	8.31373	-3.24583	0.00587037	0.0223755
oPFI17692	PFI1235w	0.32187	10.3068	3.2432	0.00590109	0.02248
D16785_9	PFD1095w	0.400313	10.403	3.28679	0.00590632	0.0224874
J269_9	PF10_0231	-0.331699	10.3829	-3.2413	0.00592353	0.0225404
pMAL7P1.6_11	MAL7P1.6	-0.552988	8.95209	-3.23963	0.00594318	0.0226026
M25032_1	MAL13P1.44	0.304651	10.4461	3.23848	0.00595683	0.0226419
Kn400_3	PFL2205w	0.332971	10.3662	3.23719	0.00597211	0.0226874
N128_91	PF14_0396	0.499201	10.0547	3.23628	0.00598287	0.0227087
E19870_1	PFE1440c	-0.351277	10.8433	-3.23616	0.00598437	0.0227087
E686_1	PF11_0521	-0.380379	10.7108	-3.23567	0.00599017	0.0227181
M38913_6	MAL13P1.341	0.580607	7.02211	3.23534	0.00599406	0.0227203
F4422_2	PF08_0066	0.284307	9.33825	3.23476	0.00600099	0.0227339
F58335_1	MAL7P1.21	0.461328	12.2908	3.23339	0.00601741	0.0227835
F45296_1	PF07_0118	0.39693	9.79438	3.23284	0.0060239	0.0227955
A13725_6	PFA0525w	0.440171	9.51818	3.23193	0.00603484	0.0228242
B481	PFB0730w	-0.313821	12.5672	-3.23102	0.00604581	0.0228531
D4043_3	PFD0985w	-0.322543	11.8822	-3.22901	0.00606995	0.0229317
C488	PFC0730w	0.284005	10.8765	3.22781	0.00608452	0.022974
oPFI17701	PFI1240c	-0.333126	7.84013	-3.22705	0.00609369	0.022996
L2_9	PFL0210c	0.589966	11.3874	3.22551	0.00611232	0.0230535
pPFL2085w_58	PFL2085w	-1.11905	8.79407	-3.22406	0.00613006	0.0231019
F52120_1	PFE0830c	-0.351635	11.7639	-3.22391	0.00613189	0.0231019
F67368_3	PFI1810w	-0.389403	11.4113	-3.22125	0.00616432	0.0232112
N150_62	PF14_0095	-0.474433	9.4369	-3.2612	0.0062043	0.0233489
pMAL6P1.46_2093	MAL6P1.46	-0.539384	8.04401	-3.21721	0.00621401	0.0233726
Kn1037_1	PFL2665c	0.383844	8.72049	3.2156	0.00623397	0.0234348
M59463_1	MAL13P1.353	0.354328	7.5909	3.30834	0.00625634	0.023506
Ks1361_1	PF11_0222	-0.382496	8.00562	-3.30762	0.00626468	0.0235244
L2_8	PFL0205w	-0.34218	9.1399	-3.21121	0.00628868	0.0236015
M1840_2	MAL13P1.200	-0.429251	8.98235	-3.25286	0.00630463	0.0236484
N170_4	PF14_0763	0.293801	10.2232	3.20891	0.00631742	0.0236834
pPFE0790c_74	PFE0790c	0.382478	8.33051	3.20796	0.00632933	0.023715
D42243_23	PFD0045c	-0.432853	9.81174	-3.20355	0.00638511	0.0239109
F42937_1	PFL1885c	0.347675	8.79501	3.20327	0.00638866	0.0239112
N134_67	PF14_0608	0.354474	11.0671	3.20276	0.00639511	0.0239222
C423	PFC0605w	0.497861	12.5681	3.2021	0.00640358	0.0239408
oPFBLOB0170	PFI1230c	-0.369901	9.02862	-3.20003	0.00642996	0.0240263
E23784_1	PF07_0061	-0.325476	10.0803	-3.19917	0.00644096	0.0240337
M43418_3	MAL13P1.14	-0.449949	10.2484	-3.19906	0.00644234	0.0240337
oPFH0009	MAL8P1.40	0.463415	10.8235	3.19905	0.00644251	0.0240337
M33512_1	PF13_0271	-0.278459	9.6535	-3.19724	0.00646565	0.0241062
M43799_14	MAL13P1.133	-0.417692	12.0273	-3.19698	0.00646898	0.0241062
pPF13_0123_315	PF13_0123	-0.480084	10.2372	-3.19624	0.0064786	0.024121
F7374_2	PF08_0077	0.287092	10.6539	3.19613	0.00648	0.024121
L2_192	PFL0600w	0.350211	12.9348	3.19399	0.00650762	0.0242106
D49942_10	PFD0110w	-0.448388	11.3862	-3.1908	0.00654896	0.0243395
M45177_11	PF13_0177	0.38832	8.49625	3.19077	0.00654939	0.0243395
oPFBLOB0015	PFD0560w	-0.384025	7.90941	-3.19024	0.00655623	0.0243421
E27247_1	PFE0710w	-0.548455	8.53994	-3.23243	0.00655721	0.0243421
oPFM60470	PF13_0115	-0.393662	9.37563	-3.18776	0.0065887	0.0244458
oPFH0006	MAL8P1.48	0.298318	7.94485	3.18647	0.00660552	0.0244834
M2905_2	PF13_0016	0.325224	10.9086	3.18644	0.00660602	0.0244834
I9218_1	PF14_0628	-0.282021	7.54326	-3.18605	0.00661113	0.0244891
pPF11_0073_1495	PF11_0073	-0.361035	9.72808	-3.22679	0.0066288	0.0245413
oPFH0035	PF08_0029	0.312541	8.99261	3.18417	0.00663586	0.0245541
N138_73	PF14_0303	0.353806	13.0912	3.1826	0.00665654	0.0246173
J938_1	PFL0970w	-0.358986	11.482	-3.1811	0.00667648	0.0246777
E27300_2	MAL6P1.41	-0.405244	8.9051	-3.18053	0.00668394	0.024692
oPFB0678	PFB0075c	-0.458916	9.4518	-3.17895	0.00670503	0.0247565
M29747_1	MAL13P1.345	-0.29287	9.13507	-3.17744	0.00672512	0.024809
E945_3	PFE0480c	0.434983	8.3713	3.21918	0.0067265	0.024809
F22395_1	PF08_0050	0.346207	9.71629	3.21875	0.00673217	0.0248165
N130_42	PF14_0550	0.502525	14.6298	3.17664	0.00673592	0.0248169
E12238_1	MAL7P1.29	0.298681	7.47142	3.17577	0.0067475	0.0248462
Ks8_2	PF11_0200	-0.458014	12.1726	-3.17507	0.00675689	0.0248674
Kn427_6	PF10_0309	-0.430278	11.7716	-3.1747	0.00676194	0.0248726
oPFI17673	PFI1110w	-0.430333	8.73883	-3.17382	0.0067737	0.0249014
A10325_30	PFA0110w	-0.346239	12.3898	-3.17357	0.00677707	0.0249014
E22504_1	PFE1620c	-0.661653	8.79078	-3.21436	0.0067892	0.0249326
N141_5	PF14_0225	-0.461639	6.80533	-3.17214	0.00679639	0.0249456
N170_1	PF14_0761	0.310741	10.8199	3.17015	0.00682335	0.0250312
Ks94_5	PF11_0074	-0.297333	11.3076	-3.166	0.00687979	0.0252247
E6941_1	PFL1965w	0.470257	8.41345	3.16464	0.00689848	0.0252654
N129_14	PF14_0738	0.405774	10.7217	3.1644	0.00690176	0.0252654
D42243_7	PFD0005w	-0.427878	11.3695	-3.20569	0.00690344	0.0252654
Ks210_4	PF11_0235	-0.364347	8.3841	-3.20542	0.00690704	0.0252654
D17715_56	PFD0455w	0.356734	12.3222	3.16365	0.00691195	0.0252654
pPF08_0001_261	PF08_0001	0.427938	8.93631	3.16357	0.00691307	0.0252654
D17715_58	PFD0450c	0.358468	9.27916	3.1632	0.00691825	0.0252708
F39877_1	PFE1220w	-0.398522	10.5292	-3.16061	0.0069539	0.0253706
Ks424_13	PF11_0255	0.333353	10.7107	3.16057	0.00695437	0.0253706
M33579_2	PF13_0274	-0.480558	9.8316	-3.20144	0.00696013	0.0253706
N132_97	PF14_0362	-0.601208	9.55944	-3.1599	0.00696372	0.0253706
N133_7	PF14_0699	-0.382786	8.39708	-3.25045	0.00696433	0.0253706
N137_7	PF14_0658	0.439816	10.917	3.1596	0.00696783	0.0253706
E3215_4	PFE0800w	0.313853	10.6316	3.15861	0.00698157	0.0254071
F4565_1	PFE0345c	-0.353461	8.98506	-3.15802	0.0069898	0.0254235
F11484_1	MAL6P1.267	0.373479	8.5922	3.15738	0.0069987	0.0254424
oPFI17719	PFI1480w	0.345223	12.2435	3.15669	0.00700822	0.0254537
J33_6	PF10_0024	0.414708	8.11781	3.15662	0.00700927	0.0254537
Ks13_4	PF11_0404	0.309518	10.5671	3.15506	0.00703096	0.025517
Ks42_1	PF11_0090	0.329286	11.5101	3.15483	0.00703416	0.025517
A21885_1	PFA0410w	0.319347	11.9178	3.15377	0.00704907	0.0255575
pMAL6P1.51_1594	MAL6P1.51	-0.45139	9.05461	-3.24262	0.00706607	0.0255937
Ks168_2	PF11_0250	-0.40797	10.1149	-3.15252	0.00706652	0.0255937
F63433_1	PFD1015c	0.278625	12.015	3.15163	0.00707912	0.0256257
B634	PFB1010w	-0.308847	8.97459	-3.15041	0.00709627	0.0256742
M37794_2	MAL13P1.194	0.35284	10.5067	3.14974	0.00710575	0.0256949
oPFL0097	PFL2430c	0.465069	10.681	3.18715	0.00715402	0.0258558
oPFBLOB0049	PFA0005w	-0.736151	9.15725	-3.18539	0.00717827	0.0259297
Kn5150_1	PFL1170w	-0.349649	11.252	-3.14412	0.00718548	0.0259313
N143_30	PF14_0191	0.530564	9.19727	3.14406	0.00718629	0.0259313
pMAL6P1.32_973	MAL6P1.32	-0.669517	8.46469	-3.2312	0.00721725	0.0260293
I14195_1	PFI0370c	-0.303928	11.2393	-3.14009	0.0072432	0.0261091
J4848_2	MAL13P1.158	-0.497733	11.2045	-3.13963	0.0072498	0.0261191
M47035_1	MAL13P1.215	0.573393	10.7499	3.13688	0.00728958	0.0262486
pPF10_0256_1795	PF10_0256	0.605365	8.68876	3.13653	0.00729458	0.0262528
N150_68	PF14_0091	0.452934	10.9157	3.13567	0.00730704	0.0262691
N135_20	PF14_0635	-0.378863	9.37046	-3.13563	0.00730765	0.0262691
oPFK12908	PF11_0227	-0.293598	10.243	-3.13543	0.00731063	0.0262691
I1897_1	PFI1635w	-0.37945	9.02291	-3.13459	0.00732277	0.0262989
E28056_1	MAL6P1.252	0.408727	7.58796	3.17329	0.00734736	0.0263734
J245_10	PF10_0238	0.376415	9.87446	3.13254	0.0073527	0.0263787
Ks248_3	PF11_0247	0.362627	10.9553	3.13108	0.00737393	0.026441
Ks424_14	PF11_0255	0.394102	8.97382	3.12877	0.00740794	0.026549
Kn2549_3	PFL0830w	-0.560457	12.6415	-3.12845	0.00741263	0.0265519
D33539_69	PFD0820w	-0.331198	8.72207	-3.12675	0.00743763	0.0266275
pPF14_0452_266	PF14_0452	0.376837	8.83859	3.16607	0.00745023	0.0266586
E3612_2	MAL6P1.278	0.267289	9.88833	3.12182	0.00751087	0.0268616
L3_15	PFL0855c	0.362263	9.39863	3.1207	0.0075276	0.0269073
pPF13_0146_4380	PF13_0146	-0.525821	9.46512	-3.11947	0.00754603	0.0269591
pPF08_0027_1307	PF08_0027	0.349431	7.07814	3.15739	0.00757562	0.0270507
oPFL0089	PFL1245w	-0.47329	9.33394	-3.15687	0.00758327	0.0270639
E17542_1	PFE1040c	0.342847	10.9733	3.11612	0.00759631	0.0270772
F7828_1	MAL7P1.81	-0.543032	11.418	-3.15587	0.00759777	0.0270772
M364_2	PF13_0080	-0.708173	9.37021	-3.11595	0.00759889	0.0270772
A14263_1	PFL2195w	0.374749	12.7135	3.11514	0.00761112	0.0271067
F4271_1	PFE1550w	0.326349	10.2958	3.11428	0.00762416	0.027139
J12778_4	PF13_0221	0.375215	9.43787	3.11381	0.00763129	0.0271502
Ks424_12	PF11_0254	0.280852	9.19214	3.11257	0.00765006	0.0272029
F67192_1	PFL1445w	0.454431	8.11911	3.1974	0.00768389	0.027309
N164_4	PF14_0230	0.317623	12.5168	3.10908	0.00770333	0.0273638
N141_36	PF14_0221	-0.342705	12.6366	-3.10862	0.00771032	0.027367
oPFN0270	PF14_0289	0.328844	9.55212	3.10827	0.00771567	0.027367
D17715_15	PFD0585c	-0.375142	11.2607	-3.10823	0.00771623	0.027367
N150_44	PF14_0105	-0.446401	9.64178	-3.10684	0.00773767	0.0274288
pPFI0450c_242	PFI0450c	0.40882	8.23698	3.14574	0.00774738	0.027449
oPFBLOB0099	MAL8P1.128	0.45954	9.61246	3.1058	0.00775362	0.0274569
F57661_1	PFD0840w	-0.537574	10.0978	-3.14213	0.00780141	0.0276118
oPFBLOB0123	MAL8P1.136	0.53042	8.02887	3.10062	0.00783376	0.0277068
D17715_92	PFD0400w	-0.309892	10.0192	-3.10045	0.00783636	0.0277068
E714_7	PFE0210c	0.327935	10.5729	3.10005	0.00784268	0.0277149
N185_15	PF14_0478	0.261553	9.06321	3.09975	0.00784724	0.0277167
A13725_11	PFA0515w	0.370604	9.95235	3.09856	0.00786577	0.0277677
C137	PFC0210c	0.331773	11.2862	3.09818	0.00787177	0.0277746
pMAL8P1.26_95	MAL8P1.26	-0.319612	7.34681	-3.0979	0.00787622	0.027776
Kn12889_1	MAL8P1.80	0.313634	11.7118	3.0959	0.00790756	0.0278721
C729	PF07_0131	0.345346	8.90464	3.09031	0.00799577	0.0281685
N131_4	PF14_0129	-0.390514	8.49309	-3.22695	0.00807627	0.0284375
F55716_2	PFI0490c	0.360123	10.5291	3.08464	0.00808612	0.0284575
C49	PFC0085c	0.479851	10.9523	3.0839	0.00809804	0.0284848
A13725_7	PFA0525w	-0.305472	9.18937	-3.0835	0.0081045	0.0284928
F57076_1	MAL7P1.17	-0.511732	12.069	-3.08281	0.00811565	0.0285174
F49644_4	MAL7P1.167	-0.388211	12.6191	-3.08225	0.00812471	0.0285345
N132_184	PF14_0321	-0.283233	11.1491	-3.08075	0.00814884	0.0286046
M45918_10	MAL13P1.20	0.367715	11.8616	3.08035	0.00815529	0.0286125
N132_24	PF14_0382	0.310805	8.81384	3.07997	0.00816147	0.0286196
pPFL0995c_131	PFL0995c	-0.353321	7.21089	-3.07804	0.00819285	0.0287149
J147_1	PF10_0342	0.478989	12.6818	3.07686	0.00821208	0.0287675
C233	PFC0345w	0.369067	12.162	3.07646	0.0082186	0.0287756
oPFBLOB0064	PFI0015c	-0.565634	8.81613	-3.07471	0.00824707	0.0288605
N150_71	PF14_0090	0.403219	10.2292	3.07412	0.00825684	0.0288678
N138_79	PF14_0305	0.256645	10.3572	3.07407	0.00825759	0.0288678
pPFL1830w_6	PFL1830w	-0.475389	9.18052	-3.07149	0.00829993	0.029001
oPFG0048	PF07_0008	-0.446492	10.3974	-3.068	0.00835765	0.02918
N143_20	PF14_0195	-0.47635	9.2438	-3.15196	0.00835971	0.02918
D17715_37	PFD0510c	-0.49925	12.1739	-3.06734	0.0083686	0.0291962
F720_2	PF08_0060	0.415321	9.29747	3.06588	0.00839287	0.0292547
B567	PFB0905c	-0.350752	11.3443	-3.06582	0.00839395	0.0292547
pPF14_0483_121	PF14_0483	-0.408162	9.198	-3.10367	0.00840041	0.0292623
M57998_1	MAL13P1.233	0.349696	11.382	3.06516	0.00840483	0.0292629
C394	PFC0575w	0.279312	10.1255	3.06423	0.00842043	0.0292894
oPFN0264	PF14_0243	-0.462812	10.4397	-3.06419	0.00842104	0.0292894
N140_2	PF14_0495	-0.416533	10.098	-3.10045	0.00845262	0.0293844
M29681_1	PF13_0185	0.499638	9.4572	3.1456	0.00845894	0.0293873
F56229_2	MAL7P1.95	-0.289141	10.7768	-3.06174	0.00846206	0.0293873
oPFF72464	MAL6P1.137	0.319851	9.13519	3.0608	0.00847781	0.029427
Ks115_6	PF11_0361	-0.454315	8.45334	-3.05773	0.00852973	0.0295922
F68446_1	PF08_0142	-0.336451	9.60624	-3.05504	0.00857532	0.0297253
Kn226_1	PFI0160w	-0.517457	11.7321	-3.05495	0.00857679	0.0297253
pMAL13P1.155_3254	MAL13P1.155	0.447808	8.47068	3.05462	0.00858249	0.02973
Km374_2	PF11_0025	0.311407	8.40064	3.05396	0.00859369	0.0297537
L2_153	PFL0530c	-0.35564	9.61279	-3.05367	0.00859868	0.0297559
N141_3	PF14_0226	-0.330775	9.30722	-3.05302	0.00860971	0.029779
M45468_1	PF13_0290	0.663023	10.175	3.05129	0.00863937	0.0298665
M37145_2	PF13_0154	-0.35115	11.7208	-3.05028	0.00865662	0.029911
L2_35	PFL0280c	0.314339	12.5619	3.04825	0.00869148	0.030011
M33739_10	MAL13P1.131	-0.438575	11.0188	-3.04809	0.00869431	0.030011
M5455_7	MAL13P1.139	-0.32434	8.28243	-3.0476	0.00870284	0.0300191
oPFBLOB0026	MAL7P1.170	0.74105	8.43758	3.12976	0.00871137	0.0300191
pMAL7P1.178_473	MAL7P1.178	-0.503623	9.2055	-3.04702	0.00871276	0.0300191
B95	PFB0160w	0.38121	10.9273	3.08461	0.00871423	0.0300191
oPFL0047	PFL2115c	0.341007	10.3968	3.04653	0.00872133	0.0300284
J33_10	PF10_0023	0.373668	9.97891	3.04576	0.00873457	0.0300589
E29468_1	MAL6P1.198	-0.289937	10.5731	-3.04411	0.00876314	0.030142
Kn5217_2	MAL8P1.125	0.295432	8.36305	3.04369	0.0087705	0.0301522
J198_5	PF10_0272	0.503036	10.4754	3.04241	0.00879288	0.0302139
M45177_20	PF13_0173	-0.294155	10.2691	-3.04213	0.00879762	0.030215
Ks186_1	PF11_0064	0.357389	9.3531	3.04177	0.00880403	0.0302213
I1568_2	PFI1455c	-0.289397	10.4317	-3.04146	0.00880939	0.0302213
M31208_3	PF13_0126	0.258797	8.43546	3.04127	0.00881271	0.0302213
oPFN0253	PF14_0010	0.823532	10.2821	3.041	0.00881742	0.0302223
pPFL2190c_791	PFL2190c	-0.531472	8.20165	-3.04039	0.00882804	0.0302435
N133_19	PF14_0694	0.335846	7.17167	3.12209	0.00883627	0.0302566
J248_4	PF10_0168	0.257081	10.7854	3.03764	0.00887644	0.0303789
L2_30	PFL0275w	0.43253	11.0403	3.03625	0.00890094	0.0304475
[truncated: 4,839 more rows]

## Sheet: 3h
OligoID	GeneID	logFC(DHA/vehicle)	AveExpr	t	P.Value	BH-adj.P.Val
D12661_1	PF10_0026	2.17715	9.10229	16.1322	8.03871e-10	5.49687e-06
pMAL7P1.174_786	MAL7P1.174	1.96348	10.576	10.3999	1.4404e-07	0.000340003
pPF11_0490_94	PF11_0490	1.64856	9.6745	10.3681	1.49168e-07	0.000340003
oPFM60521	PF13_0212	0.986853	9.73357	9.936	2.42094e-07	0.00041386
pPFL2540w_151	PFL2540w	1.99361	8.89323	9.71405	3.12488e-07	0.000427359
oPFG0034	PFE0675c	1.04962	11.0359	9.29418	5.12893e-07	0.000584527
N143_54	PF14_0183	1.2345	9.64008	8.99326	7.39393e-07	0.000703833
E11111_1	PFE0075c	-1.20377	8.59038	-8.842	8.91746e-07	0.000703833
E15771_1	PF08_0126	-1.24701	12.0785	-8.81148	9.26367e-07	0.000703833
N132_93	PF14_0364	0.939842	8.18807	8.6109	1.19277e-06	0.000815617
A22429_1	PFA0430c	-0.998825	11.0768	-8.4376	1.4891e-06	0.000925676
N143_7	PF14_0774	1.08405	9.48154	8.28678	1.81116e-06	0.000998335
I271_1	PFI1700c	1.14395	14.9775	8.251	1.89797e-06	0.000998335
M2610_3	PF13_0057	-0.877972	9.50709	-7.78452	3.54199e-06	0.00173001
Kn722_1	PF10_0374	1.69618	11.2108	7.59697	4.58497e-06	0.00197103
Kn1101_2	PF10_0004	1.57931	10.1555	7.59274	4.61195e-06	0.00197103
oPFM60503	PF13_0118	0.980588	9.01706	7.4685	5.48506e-06	0.00209606
oPFBLOB0163	PFI0225w	1.27712	10.3473	7.44553	5.66492e-06	0.00209606
N134_61	PF14_0610	-0.73243	10.7964	-7.42584	5.82411e-06	0.00209606
M32775_1	PF13_0011	0.851162	12.5803	7.24114	7.57084e-06	0.00258847
F10429_3	PFE0585c	-0.741831	11.5489	-7.18747	8.17703e-06	0.0026626
F47984_1	PFE0195w	-0.8891	8.6126	-7.07631	9.60252e-06	0.00298464
pPFI1270w_568	PFI1270w	1.44954	10.2674	7.01892	1.04398e-05	0.00300218
oPFD67014	PFD1145c	0.783249	10.1179	7.0036	1.0676e-05	0.00300218
F42637_1	PF10_0374	1.02747	9.31978	6.97604	1.11157e-05	0.00300218
pMAL13P1.273_227	MAL13P1.273	-1.02879	11.3334	-6.95792	1.14151e-05	0.00300218
Ks624_2	PF11_0315	-0.837144	9.31899	-6.90751	1.2294e-05	0.00311358
oPFL0015	PFL1885c	1.06815	7.6664	6.82559	1.38789e-05	0.0032433
F29653_1	PF10_0374	1.20316	10.6841	6.81438	1.41121e-05	0.0032433
pPFE1100w_95	PFE1100w	0.898857	8.94324	6.80882	1.42292e-05	0.0032433
J227_3	PF10_0244	0.825328	9.33574	6.78495	1.47443e-05	0.00325231
F55928_2	PFE0505w	0.821432	14.594	6.7007	1.67254e-05	0.00357401
oPFN0248	PF14_0102	-1.30912	10.555	-6.63598	1.84382e-05	0.00359497
oPFBLOB0103	PFD1165w	1.02915	7.31294	6.61093	1.91504e-05	0.00359497
L1_102	PFL0180w	0.920581	13.3961	6.60235	1.94008e-05	0.00359497
F40499_1	PF07_0020	1.41706	14.783	6.59053	1.97516e-05	0.00359497
oPFJ12781	PF10_0159	0.725097	11.5415	6.57838	2.01192e-05	0.00359497
I8675_1	PFL1435c	-0.879084	9.17339	-6.5691	2.04051e-05	0.00359497
F40451_2	coI	-1.80291	11.7115	-6.52766	2.1734e-05	0.00359497
Ks331_1	PF11_0374	0.698299	12.0343	6.52305	2.18873e-05	0.00359497
pMAL8P1.66_426	MAL8P1.66	1.28815	7.70857	6.50297	2.2569e-05	0.00359497
N131_2	PF14_0128	0.784418	10.1921	6.49064	2.29986e-05	0.00359497
F52401_1	PF07_0101	-0.781553	9.68219	-6.48744	2.31118e-05	0.00359497
Kn1387_1	PFL2410w	1.0955	15.0943	6.47532	2.35447e-05	0.00359497
A4732_19	PFA0765c	1.25356	12.4263	6.47219	2.3658e-05	0.00359497
M35008_5	MAL13P1.325	0.942182	13.3138	6.42554	2.54154e-05	0.0036894
I1175_1	PFI1185c	0.680978	10.6336	6.41094	2.59936e-05	0.0036894
N130_46	PF14_0546	0.842141	10.8029	6.4035	2.62931e-05	0.0036894
oPFF72450	MAL6P1.161	-0.650044	9.22568	-6.39995	2.64377e-05	0.0036894
pPFL2025w_112	PFL2025w	0.729615	9.06587	6.34456	2.88023e-05	0.0039102
pMAL6P1.22_58	MAL6P1.22	1.12405	8.74693	6.33652	2.91636e-05	0.0039102
B573	PFB0920w	0.837504	10.016	6.28433	3.16289e-05	0.00399424
pPF08_0097_1500	PF08_0097	0.67069	9.07346	6.28265	3.1712e-05	0.00399424
D49176_46	PFD0310w	0.931805	10.2134	6.27581	3.20523e-05	0.00399424
E8314_4	PFE0680w	-0.695475	8.49637	-6.26744	3.24737e-05	0.00399424
oPFBLOB0060	PFE0175c	0.89176	9.64002	6.24297	3.3739e-05	0.00399424
M24933_9	MAL13P1.247	0.912246	15.0044	6.22801	3.45385e-05	0.00399424
N150_33	PF14_0108	-1.39718	8.35994	-6.22451	3.47284e-05	0.00399424
I16949_1	PFI0805w	-0.755866	9.02327	-6.20969	3.55449e-05	0.00399424
Ks66_5	PF11_0475	0.877233	15.2368	6.20641	3.57284e-05	0.00399424
M16853_1	PF14_0276	1.01162	9.30206	6.20613	3.57442e-05	0.00399424
M38941_9	PF13_0350	0.917881	10.1318	6.19778	3.62157e-05	0.00399424
B102	PFB0176c	1.28232	14.3978	6.17111	3.77669e-05	0.00405732
C554	PFC0831w	0.932586	10.0605	6.16763	3.79744e-05	0.00405732
oPFBLOB0129	PF07_0065	0.908546	10.3865	6.14536	3.93306e-05	0.00406833
A4003_1	PF08_0054	1.31609	13.0689	6.13858	3.97541e-05	0.00406833
F45556_3	PFE1260c	-0.728604	10.6069	-6.13469	3.99989e-05	0.00406833
pPF08_0086_1650	PF08_0086	0.76544	9.80889	6.12748	4.04572e-05	0.00406833
D33539_21	PFD0725c	0.79774	8.50204	6.11008	4.15859e-05	0.00407878
Kn1470_1	PFL1155w	1.0192	9.96547	6.10753	4.17541e-05	0.00407878
D15909_10	PFD1145c	0.790876	11.6206	6.01415	4.84347e-05	0.00466474
M15752_5	PF13_0253	1.02347	10.1657	6.00297	4.93074e-05	0.00468283
pPF11_0045_485	PF11_0045	-1.83373	7.32161	-6.21474	5.07555e-05	0.00475433
pPFA0395c_496	PFA0395c	0.571924	9.11492	5.96406	5.24748e-05	0.00482707
N145_23	PF14_0016	0.621584	10.3431	5.94803	5.38416e-05	0.00482707
Ks225_2	PF11_0467	0.654943	8.57748	5.93987	5.45525e-05	0.00482707
F11323_11	PFE0490w	0.817048	13.288	5.93848	5.46737e-05	0.00482707
A3310_32	PFA0460c	0.884138	9.62565	5.93402	5.50672e-05	0.00482707
oPFM60536	PF13_0286	0.8352	8.89694	5.92616	5.57676e-05	0.00482707
E22504_1	PFE1620c	-0.839184	8.85837	-5.91097	5.71473e-05	0.00485238
Ks513_1	PF11_0328	-0.993762	10.4587	-5.90738	5.74792e-05	0.00485238
E3185_4	PFE1125w	1.10406	13.4891	5.89532	5.86076e-05	0.0048873
oPFL0030	PFL2610w	-1.24332	8.51027	-5.87677	6.0388e-05	0.0049751
oPFF72485	MAL6P1.133	0.832119	8.99377	5.86374	6.16736e-05	0.00501032
Ks510_10	PF11_0381	0.838716	11.0175	5.8505	6.30091e-05	0.00501032
I13674_5	PFI0480w	0.943321	12.143	5.85045	6.30136e-05	0.00501032
F6440_1	PF07_0053	0.83911	10.5091	5.84254	6.38266e-05	0.00501663
N150_65	PF14_0093	-0.607441	9.45086	-5.81498	6.67437e-05	0.00518629
F38306_1	MAL8P1.121	-0.670322	10.7685	-5.80634	6.76869e-05	0.00520048
oPFBLOB0186	PFE0855c	0.611475	9.12095	5.78094	7.0543e-05	0.00530677
N134_126	PF14_0582	0.66461	12.7087	5.78025	7.06224e-05	0.00530677
oPFD66976	PFD1240w	0.652367	8.70103	5.75211	7.39385e-05	0.00549556
B549	PFB0865w	0.977612	12.4311	5.73324	7.62533e-05	0.00554335
oPFBLOB0057	PF10_0374	1.20815	11.2183	5.72798	7.69129e-05	0.00554335
E18606_1	PFE1525w	-0.722232	11.6568	-5.72718	7.70135e-05	0.00554335
oPFBLOB0011	PF08_0071	-0.707413	9.16144	-5.71409	7.86814e-05	0.00560441
E27247_1	PFE0710w	-0.655183	8.60875	-5.91187	7.97891e-05	0.00562472
J346_4	PF10_0103	0.784481	9.06798	5.69634	8.10035e-05	0.00565206
I17293_1	PFI0210c	0.843405	14.8462	5.68795	8.2127e-05	0.00567257
oPFL0023	PFL1745c	0.790552	10.7839	5.6667	8.50451e-05	0.00580566
N168_12	PF14_0527	0.680257	10.7923	5.66167	8.5752e-05	0.00580566
oPFM60531	MAL13P1.24	-0.610287	8.83001	-5.63845	8.9095e-05	0.00594928
F14029_4	PF07_0094	-0.659162	8.21223	-5.63493	8.96134e-05	0.00594928
pPF14_0163_33	PF14_0163	-0.69497	11.2296	-5.61169	9.31169e-05	0.00606974
oPFL0053	PFL1715w	0.716905	8.47485	5.6092	9.35012e-05	0.00606974
J40_6	PF10_0248	-0.640203	7.94249	-5.6054	9.40907e-05	0.00606974
N143_2	PF14_0775	0.761786	7.67305	5.57199	9.94415e-05	0.00618044
F2530_1	MAL6P1.131	-0.729784	11.1599	-5.57019	9.97378e-05	0.00618044
pMAL7P1.133_202	MAL7P1.133	-0.648273	8.5994	-5.56639	0.000100369	0.00618044
M44300_13	PF13_0151	0.757529	9.86771	5.5633	0.000100885	0.00618044
E1297_3	PFE1165c	0.759534	9.0916	5.55691	0.00010196	0.00618044
oPFBLOB0076	PFD0025w	0.606693	8.8863	5.5561	0.000102098	0.00618044
pPFI0500w_776	PFI0500w	0.823087	8.56469	5.55589	0.000102134	0.00618044
Ks565_1	PF11_0204	-1.46438	8.69278	-5.729	0.000105499	0.00618455
oPFI17702	PFI1175c	0.557517	10.1494	5.53403	0.000105912	0.00618455
N165_10	PF14_0043	-0.944373	10.5875	-5.53123	0.000106405	0.00618455
E2667_2	PFL1730c	-0.822492	10.5093	-5.52886	0.000106825	0.00618455
M24561_24	MAL13P1.140	0.811199	14.0947	5.52752	0.000107065	0.00618455
oPFG0049	PF07_0044	-0.701916	11.4573	-5.52436	0.000107628	0.00618455
pMAL6P1.96_250	MAL6P1.96	0.63212	8.87743	5.51329	0.000109632	0.00624718
E19248_5	PFE1415w	-0.872913	8.31605	-5.68153	0.000113519	0.00631093
Ks349_11	PF11_0372	-0.535084	10.385	-5.49564	0.000112906	0.00631093
E20651_1	MAL6P1.41	-0.757308	8.08678	-5.49249	0.0001135	0.00631093
J6_2	PF10_0307	0.627946	9.54645	5.48138	0.000115626	0.00637621
D6287_13	PFD0135w	0.760213	8.54186	5.82317	0.000130053	0.00638581
B568	PFB0910w	-0.612273	11.1675	-5.47083	0.000117683	0.00638581
N138_92	PF14_0309	1.22162	14.2672	5.46612	0.000118614	0.00638581
L2_161	PFL0545w	-0.684693	11.3272	-5.46532	0.000118772	0.00638581
A14801_11	PFA0615w	1.32533	10.739	5.4585	0.000120134	0.00638581
pPFE1325w_13374	PFE1325w	0.973013	9.00466	5.45226	0.000121397	0.00638581
Kn459_3	PFL1575w	-0.579157	10.4824	-5.60368	0.000128102	0.00638581
F9676_1	PF07_0086	-0.716865	12.0112	-5.44686	0.0001225	0.00638581
N151_50	PF14_0448	0.947989	11.3019	5.43671	0.000124601	0.00638581
pPF11_0059_859	PF11_0059	-1.01732	8.51456	-5.43276	0.000125429	0.00638581
M50253_2	MAL13P1.205	1.4037	14.3558	5.42967	0.000126082	0.00638581
F2521_1	PFE1555c	-0.643512	9.73068	-5.42139	0.000127846	0.00638581
Ks2_11	PF11_0161	-0.670057	10.7176	-5.41572	0.000129069	0.00638581
N134_100	PF14_0594	0.651031	7.57123	5.4153	0.00012916	0.00638581
Ks1022_8	PF11_0130	0.796238	8.69135	5.41133	0.000130023	0.00638581
E10705_1	MAL6P1.175	0.548966	6.9386	5.4045	0.000131524	0.00638581
N141_29	PF14_0223	0.616262	8.32733	5.40382	0.000131676	0.00638581
M53850_1	PF13_0275	0.667324	10.6475	5.39407	0.000133853	0.00642565
pPF11_0454_10	PF11_0454	-1.79922	11.0287	-5.39175	0.000134377	0.00642565
A23157_19	PFA0155c	0.571438	7.87144	5.3854	0.000135821	0.00643275
F42637_2	PF10_0374	1.14917	11.2182	5.38284	0.000136407	0.00643275
N128_86	PF14_0400	0.695631	9.75728	5.54465	0.000140475	0.00653627
E24991_1	PFE0080c	-0.906483	10.0914	-5.36524	0.000140514	0.00653627
J33_3	PF10_0026	1.22618	8.77565	5.53455	0.000142715	0.00659345
F64095_1	PFI1165c	0.596299	9.65186	5.35207	0.000143671	0.00659345
N150_56	PF14_0099	-0.65695	11.233	-5.34548	0.00014528	0.00662284
I13569_1	PFI1500w	-0.637865	8.93849	-5.33788	0.000147159	0.00663099
Ks56_32	PF11_0487	-0.693963	8.3913	-5.33692	0.000147398	0.00663099
C198	PFC0305w	-0.767129	8.09504	-5.332	0.00014863	0.00664267
B186	PFB0295w	0.741884	11.6576	5.32521	0.000150345	0.00667572
pPFA0315w_26	PFA0315w	0.831517	7.61917	5.30613	0.000155284	0.00685054
E8100_2	PFE1490c	0.6108	9.94535	5.29714	0.000157669	0.00690316
Ks202_6	PF11_0171	0.915578	12.0167	5.29299	0.000158782	0.00690316
E16452_1	PFE0980c	0.906819	12.8244	5.29031	0.000159506	0.00690316
pMAL8P1.108_541	MAL8P1.108	0.651843	8.49071	5.28459	0.000161062	0.00692667
M56512_15	PF13_0320	-0.676249	10.8265	-5.27767	0.000162966	0.00696478
J53_34	PF10_0145	-0.564014	11.3661	-5.26826	0.000165594	0.00700708
N145_33	PF14_0014	0.549777	11.7367	5.2668	0.000166006	0.00700708
oPFF72451	MAL6P1.184	-0.605089	9.35218	-5.42487	0.000169631	0.00709245
F64347_1	MAL8P1.157	0.736128	12.1462	5.25247	0.000170103	0.00709245
N181_10	PF14_0238	-0.956341	10.1142	-5.23829	0.000174261	0.0071982
oPFL0083	PFL0560c	0.907278	9.7148	5.23666	0.000174744	0.0071982
pPFL2515c_137	PFL2515c	1.40575	10.76	5.21371	0.000181722	0.00739701
D17715_89	PFD0410c	0.629231	10.6462	5.21367	0.000181734	0.00739701
pMAL13P1.272_3	MAL13P1.272	0.719119	9.31618	5.20157	0.000185533	0.00747646
pPFL2555w_665	PFL2555w	0.552393	10.0284	5.2005	0.000185873	0.00747646
pMAL13P1.254_185	MAL13P1.254	1.0115	8.16534	5.183	0.00019152	0.00765855
M6483_3	PFL2440w	0.593515	11.0679	5.17323	0.000194753	0.00774256
L2_238	PFL0715w	0.584316	7.46976	5.31793	0.000201087	0.00774263
F11484_1	MAL6P1.267	0.552373	8.68644	5.16117	0.000198818	0.00774263
Ks79_7	PF11_0069	0.671535	9.45425	5.16042	0.000199073	0.00774263
oPFF72489	MAL6P1.306	-0.739548	8.50225	-5.15939	0.000199428	0.00774263
F63677_2	PFE1360c	-0.672899	10.2635	-5.1539	0.000201314	0.00774263
oPFG0038	MAL7P1.26	0.624429	7.83908	5.15279	0.000201698	0.00774263
F71130_3	PFE0835w	-0.705921	11.507	-5.14996	0.000202681	0.00774263
C582	PFC0875w	0.86009	14.7936	5.14233	0.000205352	0.00775828
M58024_1	PF13_0043	-0.668421	12.0128	-5.14231	0.000205359	0.00775828
pMAL8P1.50_30	MAL8P1.50	0.644994	8.68	5.11893	0.00021378	0.00797993
oPFM60501	PF13_0261	-1.18923	8.76165	-5.11819	0.000214054	0.00797993
N150_3	PF14_0122	1.05247	11.1979	5.1123	0.000216235	0.00797993
F53897_1	MAL7P1.118	-0.55985	10.8766	-5.11026	0.000216995	0.00797993
B116	PFB0194w	0.742494	14.0425	5.10829	0.000217731	0.00797993
Ks225_10	PF11_0469	0.679932	11.5639	5.10697	0.000218228	0.00797993
M53027_1	PF13_0207	-0.644931	10.033	-5.09412	0.000223115	0.00811521
pPF11_0032_0	PF11_0032	-0.710307	7.66829	-5.24253	0.000226928	0.00816623
oPFL0129	PFL1820w	0.816964	8.49309	5.08251	0.000227627	0.00816623
J373_1	PF10_0099	-0.683337	11.9065	-5.08036	0.000228473	0.00816623
M35930_11	MAL13P1.226	0.606132	12.2684	5.07738	0.000229651	0.00816623
pPFL1750c_2362	PFL1750c	0.9047	8.50719	5.07527	0.000230489	0.00816623
F30537_4	MAL8P1.143	1.07835	14.133	5.06748	0.00023361	0.00823415
Ks91_2	PF11_0224	0.955285	11.2746	5.06422	0.000234931	0.00823823
D33539_16	PFD0710w	-0.629377	9.57008	-5.04737	0.000241878	0.00843859
M22760_1	PF14_0672	-1.05061	10.6854	-5.03749	0.000246052	0.00849955
oPFF72412	MAL6P1.91	0.693772	12.5888	5.03446	0.000247343	0.00849955
oPFL0080	PFL1595w	-1.41351	12.1969	-5.03444	0.000247354	0.00849955
B92	PFB0150c	0.748425	11.0615	5.01773	0.000254622	0.00866501
pPF11_0470_187	PF11_0470	-0.724659	9.77179	-5.01754	0.000254704	0.00866501
M24104_1	PF13_0348	0.570501	7.36099	5.01127	0.000257493	0.00871653
N159_56	PF14_0070	-0.618732	9.95731	-4.99846	0.000263283	0.00882039
M19791_1	MAL13P1.178	-0.630576	7.76218	-4.99757	0.000263689	0.00882039
E20424_2	MAL6P1.147	-0.74577	11.4789	-4.99595	0.000264431	0.00882039
Kn5610_3	PFL2260w	0.576395	7.57855	5.138	0.000268695	0.00891912
F7015_1	PF07_0030	0.650643	11.4251	4.97948	0.000272115	0.008989
I4547_1	PFI1470c	-0.606339	12.0163	-4.96804	0.000277583	0.00911211
Ks82_5	PF11_0450	-0.76611	10.5115	-4.96614	0.000278507	0.00911211
D33539_102	PFD0870w	0.542171	11.0202	4.96157	0.000280729	0.00914107
F36648_1	MAL8P1.140	0.770841	11.7022	4.94673	0.000288088	0.00933624
F12694_1	PF07_0085	0.543327	9.26519	4.92946	0.000296901	0.00950375
oPFC0749	PFC0350c	0.69104	7.909	4.92913	0.000297074	0.00950375
oPFBLOB0005	PFD0615c	0.707251	9.88111	4.92845	0.000297427	0.00950375
oPFI17680	PFI0965w	-0.762819	8.74091	-5.06085	0.000304675	0.00955245
E17498_2	MAL6P1.93	-0.724831	10.4128	-5.05921	0.00030549	0.00955245
F6077_1	PFD0760c	-0.648387	11.7832	-4.91694	0.000303468	0.00955245
oPFI17725	PFI1750c	-1.33027	12.0316	-4.91408	0.000304986	0.00955245
oPFG0054	MAL7P1.14	0.678893	9.71581	4.91014	0.000307095	0.00955245
D33539_37	PFD0770c	0.778381	11.6633	4.9082	0.000308138	0.00955245
pPF11_0340_15	PF11_0340	-0.667531	8.17007	-4.90711	0.000308729	0.00955245
oPFL0007	PFL2510w	-0.629512	8.8537	-4.90328	0.000310801	0.00957324
oPFBLOB0100	PF13_0121	-0.527517	8.32735	-4.88891	0.000318722	0.00976055
pPF08_0024_570	PF08_0024	0.646398	8.05955	4.8859	0.000320408	0.00976055
A3310_22	PFA0475c	0.678085	12.0113	4.88266	0.000322233	0.00976055
Ks66_1	PF11_0477	0.905667	14.8816	4.87907	0.000324264	0.00976055
N143_61	PF14_0178	0.648509	10.4909	4.87809	0.000324824	0.00976055
oPFD66964	PFD0465w	-0.516246	10.1183	-4.87699	0.000325447	0.00976055
F23564_1	PF14_0175	-0.574754	12.7665	-4.87169	0.000328486	0.00978997
M41763_12	MAL13P1.195	0.84494	14.5241	4.8703	0.000329291	0.00978997
E18454_1	PFE0260w	-0.648824	7.67693	-4.86306	0.000333502	0.00987222
E20360_12	PFE0015c	0.915966	8.56198	4.99897	0.000337191	0.0099384
N157_1	PF14_0253	-0.540175	8.74073	-4.85073	0.000340798	0.00998577
pPFL1195w_33	PFL1195w	0.603049	8.16769	4.8492	0.000341719	0.00998577
M3766_1	MAL13P1.39	0.509538	11.2056	4.84537	0.000344026	0.0100104
F11232_1	PFD0845w	-0.629352	9.24877	-4.83844	0.000348242	0.0100902
oPFI17692	PFI1235w	0.526963	9.95912	4.83112	0.000352753	0.0101515
Ks222_1	PF11_0489	0.989031	9.68395	4.82861	0.000354312	0.0101515
F52051_1	MAL8P1.42	-0.851253	7.72967	-4.82781	0.000354812	0.0101515
pPFD1200c_505	PFD1200c	0.64356	7.51863	4.824	0.000357203	0.0101529
F42803_3	MAL7P1.66	0.656659	10.4167	4.82225	0.0003583	0.0101529
Ks664_1	PF11_0072	0.539048	11.7736	4.82065	0.000359315	0.0101529
N134_73	PF14_0607	-0.538677	8.32663	-4.81786	0.000361084	0.0101609
F43438_1	PF08_0115	-0.682227	11.7017	-4.80746	0.000367758	0.0103063
N173_5	PF14_0507	-0.635218	10.5672	-4.80001	0.000372622	0.0103999
pPF14_0092_152	PF14_0092	-0.682258	9.22588	-4.79303	0.000377234	0.0104859
I9566_2	PFI0025c	0.714759	10.4554	4.79064	0.000378833	0.0104877
E12852_1	PFE1245w	1.13047	9.55435	4.78376	0.000383456	0.0105359
oPFBLOB0002	Plastid gene	-1.44992	11.5859	-4.78347	0.000383656	0.0105359
N147_25	PF14_0716	-0.536713	10.7658	-4.78114	0.000385239	0.0105371
pPFA0575c_95	PFA0575c	0.617693	8.05506	4.77676	0.000388226	0.0105765
pMAL6P1.297_9	MAL6P1.297	-2.39992	9.70087	-4.77249	0.000391169	0.0106118
oPFD67011	PFD0070c	1.08118	8.50865	4.77038	0.000392627	0.0106118
F24461_1	MAL7P1.102	-0.638974	11.2595	-4.76095	0.00039923	0.0107478
pPFD1195c_87	PFD1195c	-0.561747	8.00645	-4.89366	0.000401187	0.0107581
pPF14_0524_219	PF14_0524	0.846081	10.0412	4.75504	0.000403424	0.0107758
C693	PFC1050w	0.830978	9.66814	4.75227	0.000405408	0.0107867
F41385_1	PF08_0118	0.681546	13.2449	4.74867	0.000407994	0.0108134
N135_17	PF14_0636	0.48593	10.7587	4.74398	0.000411399	0.0108616
F46067_4	PFI0925w	-0.581521	10.7372	-4.73937	0.000414772	0.0109085
pMAL13P1.154_492	MAL13P1.154	1.02536	9.76058	4.73695	0.000416554	0.0109134
E17521_1	MAL7P1.171	0.742417	8.89359	4.73196	0.000420249	0.0109615
N157_38	PF14_0266	0.836235	10.9288	4.72833	0.000422963	0.0109615
I13908_3	PFI1095w	0.734817	14.2009	4.72802	0.0004232	0.0109615
N139_12	PF14_0755	-0.612887	10.0907	-4.72173	0.000427942	0.0110425
oPFM60532	PF13_0030	-1.00992	9.74541	-5.01629	0.000430626	0.01107
F25016_1	PFD0085c	0.768145	10.1404	5.00144	0.000440604	0.0112841
M55746_3	PF13_0079	-0.533442	11.7692	-4.6976	0.000446675	0.0113969
Kn3744_1	PF10_0174	1.29609	14.2647	4.68669	0.000455419	0.0115768
M49138_2	MAL13P1.19	-0.667605	10.903	-4.67417	0.000465671	0.0117935
F13892_1	PF08_0106	-0.53079	8.81536	-4.79496	0.000472813	0.0119034
M42506_1	PFL0635c	-0.598294	12.0371	-4.66356	0.000474549	0.0119034
E3301_1	PF07_0047	0.547344	9.22704	4.66276	0.000475229	0.0119034
N187_2	PF14_0678	1.0853	11.1624	4.65251	0.000483986	0.0120384
Kn906_1	PFI1830c	0.714954	12.16	4.65233	0.00048414	0.0120384
pPF13_0276_110	PF13_0276	0.512757	7.09149	4.64147	0.000493613	0.0122294
A3310_11	PFA0485w	1.09223	14.4075	4.63618	0.000498286	0.0122878
M52114_1	PFL1620w	0.592174	11.8552	4.63343	0.000500744	0.0122878
M55888_8	MAL13P1.218	0.598992	10.1011	4.63274	0.000501359	0.0122878
Ks82_3	PF11_0448	-0.462071	8.76783	-4.62963	0.000504149	0.012312
Ks509_2	PF11_0183	0.805928	11.7714	4.62061	0.000512332	0.0124098
D17715_28	PFD0525w	0.613093	9.26549	4.61808	0.000514653	0.0124098
pPFA0540c_218	PFA0540c	0.497024	8.45996	4.61747	0.000515221	0.0124098
pPFL2465c_374	PFL2465c	0.597714	7.74631	4.61726	0.00051541	0.0124098
Ks692_6	PF11_0525	0.703766	12.494	4.607	0.000524953	0.0125952
oPFBLOB0184	PFI0365w	0.62109	9.25697	4.59909	0.000532432	0.0126309
F45236_1	MAL6P1.100	0.451082	9.63087	4.59837	0.000533114	0.0126309
Ks98_4	PF11_0528	-0.524737	7.92245	-4.59775	0.000533707	0.0126309
B405	PFB0610c	-0.597202	10.9326	-4.59237	0.000538866	0.0126309
pMAL13P1.219_47	MAL13P1.219	0.634556	10.1804	4.59209	0.000539139	0.0126309
B143	PFB0235w	1.21419	14.3135	4.58873	0.000542391	0.0126309
pMAL8P1.145_328	MAL8P1.145	0.530201	9.42717	4.5883	0.000542812	0.0126309
E20800_1	PFE0045c	-0.735969	10.5407	-4.5883	0.000542814	0.0126309
N138_43	PF14_0294	0.512333	8.49048	4.58804	0.000543067	0.0126309
F17434_2	PFI1390w	0.590936	12.6873	4.58181	0.000549152	0.0127292
B617	PFB0972w	-0.601162	7.9294	-4.57474	0.000556159	0.012827
B161	PFB0256w	-0.59961	11.9388	-4.57216	0.000558734	0.012827
N132_180	PF14_0323	-0.588695	12.4381	-4.57189	0.000559	0.012827
M22662_1	PF13_0201	0.517563	11.1085	4.56361	0.000567361	0.0129753
pPFI0220w_220	PFI0220w	0.651612	7.60604	4.66936	0.000583852	0.0129835
F47255_5	MAL8P1.38	-0.532808	8.45841	-4.6718	0.000581455	0.0129835
Ks83_1	PF11_0434	-0.660461	10.6342	-4.55787	0.000573236	0.0129835
F10935_2	MAL6P1.70	0.584732	12.446	4.55749	0.000573632	0.0129835
F70761_1	PF07_0084	0.501038	11.7683	4.55389	0.000577342	0.0129835
oPFL0005	PFL1700c	-0.640264	8.54005	-4.55285	0.000578419	0.0129835
oPFF72492	MAL6P1.33	0.484334	9.22161	4.55215	0.000579146	0.0129835
oPFM60519	MAL13P1.298	0.765061	11.9696	4.55004	0.000581347	0.0129835
F33056_1	MAL6P1.185	0.655134	8.92509	4.54674	0.000584807	0.0129835
E7861_3	PFE1550w	0.568468	10.0067	4.53879	0.000593215	0.013125
N157_18	PF14_0263	0.563089	12.0419	4.5371	0.000595021	0.013125
M37322_5	PF13_0294	0.505421	10.0212	4.53164	0.000600883	0.0131618
F42564_1	PFE1295c	-0.684004	9.02383	-4.52801	0.000604814	0.0131618
pMAL6P1.212_933	MAL6P1.212	0.530929	8.13469	4.52479	0.000608334	0.0131618
pMAL13P1.189_121	MAL13P1.189	0.693744	7.99032	4.52478	0.000608339	0.0131618
M11064_5	PF13_0246	-0.603822	8.53065	-4.5239	0.000609309	0.0131618
M50030_1	PF13_0048	0.5128	12.3435	4.52176	0.000611659	0.0131618
M35930_9	MAL13P1.228	-0.551918	8.47667	-4.52112	0.000612359	0.0131618
Ks595_1	PF11_0417	-0.527056	10.5474	-4.52076	0.000612753	0.0131618
D42243_23	PFD0045c	-0.817346	9.55929	-4.51834	0.000615433	0.0131618
Ks316_19	PF11_0409	0.507705	12.7621	4.51678	0.000617157	0.0131618
oPFL0063	PFL1915w	0.757472	8.779	4.51614	0.000617863	0.0131618
Ks44_1	PF11_0351	0.594693	10.25	4.51367	0.000620622	0.0131657
oPFJ12787	PF10_0394	-1.59428	11.2052	-4.51253	0.000621895	0.0131657
A12312_1	PFA0375c	0.734736	10.0166	4.50096	0.000634991	0.0133707
pMAL6P1.132_91	MAL6P1.132	0.522774	7.26999	4.50052	0.00063549	0.0133707
pMAL6P1.264_388	MAL6P1.264	0.535828	8.1285	4.49855	0.000637749	0.0133771
F713_1	MAL7P1.30	-0.592122	12.3782	-4.49592	0.00064078	0.0133995
A6420_12	PFA0220w	0.659796	11.6154	4.49251	0.000644724	0.0134152
oPFBLOB0064	PFI0015c	-0.574514	8.44831	-4.49006	0.000647585	0.0134152
I8332_1	PFI0365w	0.451403	10.2165	4.48889	0.00064895	0.0134152
pPFL2015w_1034	PFL2015w	0.445599	10.2779	4.48853	0.000649373	0.0134152
oPFN0270	PF14_0289	0.520166	9.77839	4.4857	0.000652686	0.0134355
B225	PFB0345c	-0.718663	9.25612	-4.48434	0.000654289	0.0134355
oPFH0016	PF08_0135	-1.33663	11.8365	-4.47732	0.000662631	0.0135342
M18376_1	PF14_0200	-0.539555	10.133	-4.47628	0.00066387	0.0135342
oPFL0088	PFL1475w	0.673327	9.90595	4.47531	0.000665032	0.0135342
B564	PFB0895c	0.445445	10.6006	4.46955	0.000671988	0.0136071
M53181_4	PF13_0094	0.588408	8.47429	4.46905	0.000672593	0.0136071
oPFL0150	PFL2295w	0.532461	9.08451	4.46722	0.000674814	0.0136117
F67192_1	PFL1445w	0.647496	8.73338	4.71352	0.000691163	0.0136947
I15544_1	PFI0405w	-0.621065	10.1275	-4.46186	0.000681373	0.0136947
L2_233	PFL0700w	0.63824	10.0392	4.45944	0.000684365	0.0136947
Ks79_3	PF11_0067	0.583839	9.88661	4.45799	0.000686159	0.0136947
N128_91	PF14_0396	0.535758	9.79536	4.45686	0.000687558	0.0136947
I3634_1	PFI0830c	0.469846	9.1387	4.45194	0.000693698	0.0136947
J33_5	PF10_0025	0.439988	10.3272	4.45013	0.000695967	0.0136947
pPF14_0680_16	PF14_0680	0.439584	7.47017	4.44922	0.000697121	0.0136947
N150_93	PF14_0076	0.574136	9.87334	4.44711	0.000699777	0.0136947
N159_10	PF14_0049	-0.502694	8.64273	-4.44592	0.000701288	0.0136947
N168_21	PF14_0525	0.825813	9.94951	4.44572	0.000701538	0.0136947
D56470_2	PFI1520w	0.56662	9.99527	4.44456	0.00070301	0.0136947
N159_40	PF14_0065	-0.686241	9.68645	-4.44303	0.000704962	0.0136947
oPFF72430	MAL6P1.215	0.998918	9.31459	4.68493	0.000723221	0.0139512
I15927_6	PFI0335w	-0.532915	10.0456	-4.42908	0.000722975	0.0139512
oPFD67000	PFD1060w	0.536455	9.73178	4.42808	0.000724288	0.0139512
D49176_39	PFD0295c	-0.755814	10.7061	-4.42401	0.00072964	0.0139826
F13309_2	PFE1270c	0.643788	11.482	4.42374	0.000730004	0.0139826
F51805_1	PF07_0072	-0.619695	8.58036	-4.42122	0.000733341	0.0140072
oPFBLOB0105	PFE0555w	-0.588472	8.49172	-4.41502	0.000741614	0.0141258
D36666_4	PFB0640c	0.479157	7.8123	4.41328	0.000743953	0.014131
D6287_3	PFD0120w	0.625949	8.51828	4.40706	0.000752386	0.0142516
D42243_38	PFD0070c	0.963871	8.8986	4.40434	0.000756104	0.0142824
C46	PFC0080c	0.982822	8.88217	4.40197	0.000759361	0.0143044
A14801_20	PFA0630c	0.588525	11.5446	4.3993	0.00076305	0.0143344
pMAL13P1.182_635	MAL13P1.182	0.576814	10.0584	4.39633	0.000767166	0.0143394
F48363_2	MAL7P1.89	0.637521	12.4312	4.39598	0.000767664	0.0143394
M6612_2	PF13_0041	-0.409389	10.9097	-4.3934	0.00077126	0.0143394
F13735_1	MAL8P1.56	-0.483215	9.50396	-4.3928	0.000772091	0.0143394
E19695_2	PFE1595c	0.548678	11.1885	4.39159	0.000773797	0.0143394
N140_4	PF14_0497	-0.899462	9.84427	-4.38505	0.000783034	0.0144713
M34107_1	PF13_0106	0.822075	10.014	4.48191	0.000803033	0.0144843
F35860_1	MAL6P1.147	-0.887763	9.33432	-4.47803	0.000808384	0.0144843
F19787_1	PFI0645w	0.503757	11.7511	4.38303	0.000785908	0.0144843
E24075_1	PFE1260c	-0.775363	8.72037	-4.37859	0.00079227	0.0144843
A20643_1	MAL6P1.14	-0.542431	8.48683	-4.37514	0.000797251	0.0144843
M31208_5	MAL13P1.124	-0.537056	11.4615	-4.37216	0.00080157	0.0144843
oPFBLOB0168	PFI1185c	0.618315	9.02759	4.36969	0.000805171	0.0144843
pMAL13P1.282_227	MAL13P1.282	-0.43493	7.7883	-4.36855	0.000806841	0.0144843
C422	PFC0600w	-0.440028	12.2835	-4.36804	0.000807598	0.0144843
oPFH0013	PF08_0055	0.454409	9.73762	4.36772	0.00080807	0.0144843
F62610_2	PFE0250w	0.692519	12.4837	4.36699	0.000809132	0.0144843
pPFI0270w_55	PFI0270w	-0.730084	8.13235	-4.36698	0.000809157	0.0144843
I17314_1	MAL13P1.132	0.475253	9.71662	4.36039	0.000818905	0.0146206
oPFG0011	MAL7P1.47	0.735897	7.36648	4.46526	0.000826266	0.0147136
M5455_7	MAL13P1.139	-0.599294	8.69242	-4.35378	0.000828807	0.0147205
D49942_2	PFD0095c	-0.71507	10.1225	-4.35065	0.000833527	0.0147431
N150_80	PF14_0085	-0.481328	10.5227	-4.34887	0.000836242	0.0147431
F14111_2	MAL6P1.200	0.712371	11.6836	4.34866	0.00083655	0.0147431
N138_30	PF14_0285	0.729963	11.2313	4.34351	0.000844428	0.0148437
N189_5	PF14_0233	-0.589035	10.7865	-4.34161	0.000847363	0.014856
F14111_4	MAL6P1.200	0.725989	10.3026	4.34024	0.000849473	0.014856
N156_6	PF13_0117	0.601131	7.7911	4.44716	0.000852342	0.0148682
J318_2	PF10_0205	-0.628539	8.94612	-4.33447	0.00085844	0.0149364
pPFL2370c_57	PFL2370c	0.560506	8.56455	4.32727	0.000869772	0.0150952
Ks291_6	PF11_0262	0.838116	14.8318	4.32491	0.00087352	0.0151218
pMAL6P1.217_2055	MAL6P1.217	0.561285	8.15334	4.31591	0.00088796	0.015333
J53_18	PF10_0137	-0.752502	8.92693	-4.31274	0.000893111	0.0153831
M53240_1	PFL2480w	0.583541	12.5419	4.31084	0.000896206	0.0153976
oPFG0031	MAL7P1.56	0.451836	9.61587	4.30797	0.000900904	0.0154396
oPFBLOB0156	MAL6P1.112	-0.529772	7.87296	-4.30252	0.000909909	0.0155549
N172_3	PF14_0316	-0.574882	11.5492	-4.29854	0.000916545	0.0156293
pPFI1045w_301	PFI1045w	0.429066	7.77868	4.29546	0.000921711	0.0156783
F15196_1	PF08_0096	0.797116	8.90699	4.29066	0.000929824	0.0157382
Ks135_5	PF11_0333	0.723573	15.0876	4.2893	0.000932131	0.0157382
E23986_4	coxI	-1.14687	11.341	-4.2893	0.000932138	0.0157382
D42243_7	PFD0005w	-0.569904	11.195	-4.28572	0.000938255	0.0157694
pPFE0790c_74	PFE0790c	0.427071	8.46136	4.28551	0.0009386	0.0157694
N139_17	PF14_0752	0.530759	9.53942	4.284	0.000941196	0.0157743
C152	PFC0245c	-0.456734	10.5617	-4.28018	0.000947796	0.0158104
pMAL13P1.297_392	MAL13P1.297	-0.447333	8.3423	-4.28007	0.000947974	0.0158104
Ks306_1	PF11_0139	0.714921	10.95	4.37964	0.000957396	0.01589
oPFBLOB0123	MAL8P1.136	0.661406	8.19405	4.27516	0.000956515	0.01589
A13725_2	PFA0535c	0.459284	10.1092	4.27246	0.000961256	0.0159154
Ks56_16	PF11_0481	0.696618	13.2751	4.26588	0.000972883	0.016069
N175_15	PF14_0147	-0.800765	9.65374	-4.26401	0.000976222	0.0160853
oPFM60506	PF13_0308	0.4368	8.68912	4.25424	0.000993824	0.016336
F57076_1	MAL7P1.17	-0.718039	11.9489	-4.24969	0.00100213	0.0164329
pPF07_0070_890	PF07_0070	0.56506	9.25438	4.24249	0.00101542	0.0166111
N153_5	PF14_0532	-0.649993	7.44483	-4.23826	0.00102333	0.0167005
C441	PFC0670c	-0.47733	10.1845	-4.23388	0.00103158	0.016795
J649_1	PF10_0337	-0.579946	9.89322	-4.23242	0.00103434	0.0168
I17557_1	PF14_0683	-0.713635	11.046	-4.22881	0.0010412	0.0168714
E16790_10	PFE1200w	-0.689121	9.10693	-4.22657	0.00104549	0.0169008
I11523_2	PFI0420c	-0.496548	9.41076	-4.2251	0.0010483	0.0169062
oPFB0668	PFB0865w	0.629158	10.1941	4.22375	0.0010509	0.0169084
I1215_1	PFI0585c	-0.439183	11.2192	-4.21775	0.00106252	0.0170546
F63632_3	PFC0345w	-0.802842	11.9528	-4.21573	0.00106646	0.0170546
N181_18	PF14_0242	0.626954	9.15703	4.2152	0.0010675	0.0170546
D17715_7	PFD0615c	0.618265	9.06881	4.21289	0.00107204	0.0170546
M24315_1	MAL13P1.261	0.540403	8.24957	4.21267	0.00107246	0.0170546
F64345_2	PFL1590c	-0.408794	11.06	-4.20954	0.00107863	0.0171026
N143_48	PF14_0184	-0.746605	11.9532	-4.20861	0.00108048	0.0171026
pPF14_0452_266	PF14_0452	0.557566	8.54201	4.20702	0.00108364	0.0171131
F17836_2	PF07_0042	0.99916	10.9298	4.20502	0.00108762	0.0171363
oPFN0253	PF14_0010	1.00309	9.1674	4.20225	0.00109317	0.0171841
J293_1	PF10_0116	-0.679495	10.0326	-4.19847	0.00110078	0.0172641
E15697_1	PFE0570w	-0.407811	9.45918	-4.19437	0.00110909	0.0173165
N159_45	PF14_0067	0.660722	10.8484	4.19432	0.00110919	0.0173165
Ks8267_1	PF11_0110	-0.469489	11.2287	-4.19302	0.00111185	0.0173186
N157_13	PF14_0261	0.580733	10.2982	4.18892	0.00112025	0.0174096
N128_62	PF14_0413	0.531832	11.7536	4.18541	0.0011275	0.0174826
F64095_4	PFI1170c	0.606058	6.80046	4.56156	0.00113355	0.0174971
Ks92_1	PF11_0007	-0.50401	10.9544	-4.18267	0.00113318	0.0174971
M27955_1	MAL13P1.157	0.853937	11.3132	4.18	0.00113877	0.0175381
oPFD66989	PFD0135w	-0.496943	11.0178	-4.17726	0.00114452	0.017587
F54317_1	PF08_0069	0.536463	10.9643	4.17593	0.00114731	0.0175903
F45296_1	PF07_0118	0.432637	10.024	4.17056	0.00115869	0.0177035
M11064_1	MAL13P1.234	-0.42785	9.14767	-4.17001	0.00115987	0.0177035
F35197_2	MAL7P1.139	-0.711099	8.77105	-4.26198	0.00117395	0.0177598
N143_21	PF14_0194	-0.490931	8.87468	-4.16636	0.00116768	0.0177598
Ks51_9	PF11_0218	-0.538455	10.6235	-4.16467	0.00117133	0.0177598
oPFN0281	PF14_0672	-0.859249	9.51607	-4.1639	0.00117298	0.0177598
I9218_5	PF14_0629	-0.509118	8.75324	-4.16025	0.00118088	0.0177958
Ks56_22	PF11_0484	-0.592437	10.0478	-4.15995	0.00118153	0.0177958
N140_12	PF14_0502	0.618691	8.05962	4.15364	0.00119534	0.0179643
F23557_1	MAL7P1.89	-0.639048	8.23258	-4.1522	0.0011985	0.0179722
M6741_1	MAL13P1.100	-0.503216	7.96888	-4.1435	0.00121785	0.0182224
E17645_1	PFE1295c	-0.512412	8.6266	-4.14042	0.00122479	0.0182862
pPFL2450c_152	PFL2450c	0.497893	8.04381	4.13837	0.00122942	0.0183154
I3002_1	PFI0910w	0.394831	10.7912	4.13546	0.00123603	0.0183396
E5006_5	PFE0465c	0.583494	8.9841	4.13529	0.00123641	0.0183396
pPFL0905c_1032	PFL0905c	-0.987939	8.34218	-4.13312	0.00124138	0.0183544
pMAL8P1.52_72	MAL8P1.52	0.508842	9.3424	4.13059	0.00124718	0.0183544
Kn5123_1	PF14_0665	0.424546	11.9728	4.12895	0.00125094	0.0183544
pMAL6P1.102_2416	MAL6P1.102	0.628212	9.09462	4.12891	0.00125105	0.0183544
Ks12_6	PF11_0210	-0.460117	8.65382	-4.12799	0.00125316	0.0183544
M16243_2	PF13_0269	0.644147	12.349	4.12784	0.00125351	0.0183544
oPFBLOB0001	PFI1090w	0.808137	13.3052	4.12653	0.00125655	0.0183596
oPFK12896	PF11_0167	-0.468706	8.94867	-4.11798	0.00127651	0.0186114
N128_38	PF14_0423	0.922112	8.84238	4.11596	0.00128128	0.0186413
B364	PFB0525w	0.626695	11.1174	4.11291	0.0012885	0.018674
J938_1	PFL0970w	-0.433438	11.2503	-4.1127	0.00128899	0.018674
N134_84	PF14_0599	-0.492103	9.3627	-4.10549	0.00130627	0.0188843
oPFF72431	MAL6P1.311	-0.961976	8.67782	-4.10375	0.00131046	0.0189049
M29079_1	PF13_0021	0.578526	11.0284	4.09119	0.0013412	0.0192965
pPFE1020w_182	PFE1020w	0.529223	9.08866	4.09037	0.00134325	0.0192965
J26_1	PF10_0200	0.43733	8.35943	4.18125	0.00135154	0.0193344
pMAL6P1.87_164	MAL6P1.87	-0.820845	8.14979	-4.08816	0.00134874	0.0193344
M12190_2	PF13_0051	0.778163	11.4702	4.08486	0.00135699	0.0193379
pPF14_0730_170	PF14_0730	0.603151	7.29579	4.08468	0.00135745	0.0193379
M6483_1	PFL2440w	0.581171	11.5965	4.07859	0.00137279	0.0194689
oPFD66970	PFD0440w	0.500544	7.86158	4.07807	0.00137411	0.0194689
I13490_2	PFI1125c	-0.713288	9.6973	-4.07765	0.00137518	0.0194689
oPFN0260	PF14_0137	-0.671895	8.14559	-4.1699	0.00137866	0.0194779
pPF07_0110_347	PF07_0110	0.455487	7.25531	4.07273	0.00138775	0.0195659
Kn459_1	PFL1580w	0.739695	12.9724	4.06867	0.0013982	0.0196727
pPFI0635c_224	PFI0635c	0.408948	7.61044	4.06622	0.00140455	0.0197178
F55001_5	MAL8P1.114	0.651781	12.8746	4.06427	0.00140963	0.0197178
M26051_1	PF13_0270	0.683093	11.7218	4.0641	0.00141006	0.0197178
N133_19	PF14_0694	0.435326	6.85371	4.15048	0.00142639	0.0197236
pPFE0050w_544	PFE0050w	0.735168	8.32578	4.06191	0.0014158	0.0197236
M6508_1	PF13_0120	-0.810843	10.9519	-4.06073	0.00141889	0.0197236
M21508_6	MAL13P1.281	-0.477827	9.91867	-4.05865	0.00142435	0.0197236
D33539_87	PFD0855c	0.59826	10.8435	4.05813	0.00142573	0.0197236
M38757_6	PF13_0135	-0.471502	10.2814	-4.05735	0.00142778	0.0197236
Ks667_1	PF11_0412	-0.548808	9.17864	-4.05572	0.0014321	0.0197434
A8109_3	PFA0310c	0.512862	9.81232	4.05419	0.00143618	0.0197597
C97	PFC0145c	-0.480431	11.1222	-4.05097	0.00144475	0.0198026
M14163_2	PF13_0358	0.565551	10.6027	4.05084	0.00144509	0.0198026
A16096_5	PFA0665w	0.665613	11.3295	4.04791	0.00145296	0.0198707
D16785_4	PFD1110w	-0.675288	9.13798	-4.04242	0.00146781	0.0199607
N177_2	PF14_0227	0.497997	9.40505	4.04232	0.00146808	0.0199607
M43799_14	MAL13P1.133	-0.455295	11.7988	-4.04224	0.0014683	0.0199607
N143_16	PF14_0198	0.542833	9.85299	4.04114	0.00147128	0.0199616
M44300_14	PF13_0152	-0.511802	9.42034	-4.03941	0.00147601	0.019986
M30813_1	MAL13P1.102	-0.945173	9.82464	-4.12537	0.00149066	0.0200258
N149_10	PF14_0485	0.560486	10.696	4.03612	0.00148504	0.0200258
F53897_2	MAL7P1.119	-0.767446	12.0111	-4.03469	0.00148896	0.0200258
B572	PFB0915w	0.463379	11.2061	4.03432	0.00148999	0.0200258
J242_2	PF10_0375	0.460274	8.16675	4.03239	0.00149532	0.0200466
M59497_4	MAL13P1.333	0.505476	9.41925	4.03071	0.00149998	0.0200466
D17715_51	PFD0465w	0.696722	10.1792	4.02952	0.00150329	0.0200466
pPF14_0034_135	PF14_0034	-0.897493	9.64126	-4.02712	0.00151001	0.0200466
Ks2_1	PF11_0158	-0.468477	8.04638	-4.02666	0.00151128	0.0200466
Kn400_3	PFL2205w	0.424523	9.91227	4.02643	0.00151194	0.0200466
Kn1714_2	PFL1265c	0.441509	10.5866	4.02468	0.00151685	0.0200466
E14176_1	PFE0150c	0.441965	7.78497	4.0242	0.00151819	0.0200466
I15949_1	MAL7P1.91	-0.52972	10.9701	-4.02314	0.00152119	0.0200466
M7883_3	MAL13P1.126	-0.645794	10.4473	-4.02302	0.00152152	0.0200466
D17715_138	PFD0330w	-0.610283	10.5787	-4.01977	0.0015307	0.0200616
F17681_1	MAL6P1.152	-0.39707	11.2459	-4.01968	0.00153096	0.0200616
Km993_1	PF10_0099	-0.425828	11.2846	-4.01951	0.00153146	0.0200616
E18957_1	PF07_0118	0.47904	8.47666	4.10848	0.00153558	0.020077
A1700_3	PFA0350c	0.588152	12.7314	4.01557	0.00154268	0.0201012
D33539_86	PFD0855c	-0.498823	11.1556	-4.01535	0.0015433	0.0201012
oPFB0678	PFB0075c	-0.814633	9.17868	-4.01364	0.00154822	0.0201163
E686_1	PF11_0521	-0.564074	10.4055	-4.01201	0.00155289	0.0201163
Ks82_6	PF11_0451	0.583529	12.8906	4.01187	0.00155329	0.0201163
F71022_1	PF07_0113	-0.535415	11.1077	-4.01046	0.00155739	0.0201312
pPF13_0160_780	PF13_0160	-0.468568	8.0826	-4.00937	0.00156052	0.0201337
oPFF72454	MAL6P1.35	0.583092	7.01018	4.09755	0.00156537	0.0201582
Kn2144_2	PFL1885c	0.71201	9.42828	4.00628	0.00156951	0.0201735
pPF08_0001_261	PF08_0001	0.562555	8.517	4.00434	0.00157515	0.0201765
F17275_1	MAL7P1.147	-0.5312	11.8517	-4.00322	0.00157842	0.0201765
oPFF72460	MAL6P1.182	-0.927037	9.36443	-4.00316	0.0015786	0.0201765
F49644_5	MAL7P1.167	-0.530965	10.9135	-4.00133	0.00158399	0.0202077
J33_6	PF10_0024	0.639193	8.01246	4.0844	0.00160204	0.0202127
D8137_2	PFD0885c	0.556228	11.0863	3.99692	0.001597	0.0202127
J647_1	PF10_0095	0.587411	12.9791	3.99678	0.0015974	0.0202127
D6287_18	PFD0135w	0.497869	8.00282	3.99616	0.00159925	0.0202127
Ks249_1	PF11_0337	0.45657	11.2473	3.99585	0.00160017	0.0202127
oPFN0277	PF14_0421	-0.398298	7.82147	-3.9952	0.00160212	0.0202127
Kn1037_1	PFL2665c	0.451973	9.0574	4.08215	0.00160839	0.0202544
oPFM60467	MAL13P1.176	-0.456868	11.4618	-3.98936	0.00161957	0.0203578
J248_7	PF10_0166	-0.707614	9.98377	-3.98621	0.00162907	0.0204396
N176_3	PF14_0469	0.713638	10.872	3.98332	0.00163784	0.0204816
oPFG0029	PF07_0073	-0.564392	9.71088	-3.98298	0.00163888	0.0204816
M58847_3	PF13_0024	-0.927705	12.1737	-3.98215	0.0016414	0.0204816
oPFI17636	PFI1710w	-0.697589	10.5658	-3.97986	0.00164839	0.0205313
J490_1	PF10_0170	0.446341	7.33575	4.05928	0.00167455	0.0206412
N130_54	PF14_0542	0.396889	9.99717	3.9748	0.00166399	0.0206412
C337	PFC0506w	0.548302	8.33843	3.97381	0.00166704	0.0206412
I15763_1	PFI1040c	0.543489	10.5319	3.97321	0.00166889	0.0206412
L2_109	PFL0420w	-0.472343	10.1649	-3.97286	0.00166999	0.0206412
oPFBLOB0059	PFI0035c	-0.909128	8.14173	-3.97114	0.00167532	0.0206412
A23157_8	PFA0150c	0.408014	8.01142	3.97004	0.00167877	0.0206464
F49644_4	MAL7P1.167	-0.517752	12.2474	-3.96732	0.00168725	0.0207136
oPFI17696	PFI0530c	0.667285	10.1292	3.95808	0.0017165	0.0210348
M44397_19	MAL13P1.129	-0.539598	8.51264	-4.04026	0.00173172	0.0210359
E49_1	MAL6P1.148	-0.440226	8.50439	-3.95576	0.00172393	0.0210359
E310_1	PF08_0103	-0.495747	10.3641	-3.95461	0.00172762	0.0210359
N129_33	PF14_0732	0.426403	8.00719	3.95402	0.00172953	0.0210359
F42768_1	PF10_0232	-0.474765	9.77419	-3.95326	0.00173197	0.0210359
oPFL0038	PFL1465c	-1.50992	12.5977	-3.94986	0.00174295	0.0211317
I14670_5	PFI1575c	-0.525856	11.552	-3.94732	0.00175121	0.0211772
C597	PFC0895w	-0.449136	9.61096	-3.94681	0.00175289	0.0211772
N135_14	PF14_0637	-0.440743	11.2708	-3.9432	0.0017647	0.0212623
A11962_3	PFA0660w	0.793137	10.8327	3.94275	0.00176616	0.0212623
Ks92_2	PF11_0002	-0.675669	8.86054	-4.01778	0.00180191	0.0213174
Ks387_8	PF11_0295	0.521395	10.8027	3.93746	0.00178365	0.0213174
M24933_4	PF13_0257	0.475311	10.3424	3.93742	0.00178378	0.0213174
D17715_58	PFD0450c	0.552565	9.33467	3.93721	0.00178447	0.0213174
M29861_1	PF13_0031	0.538512	10.8741	3.93609	0.00178821	0.0213174
pMAL13P1.91_127	MAL13P1.91	0.370244	8.155	3.93495	0.00179202	0.0213174
Kn1069_1	MAL13P1.177	0.442059	8.0304	3.93434	0.00179404	0.0213174
F67648_2	PF07_0003	-0.82678	7.62448	-3.93395	0.00179536	0.0213174
oPFL0067	PFL2240w	0.647151	10.5287	3.93264	0.00179972	0.0213174
oPFH0017	PF08_0060	0.62506	9.84708	3.93216	0.00180135	0.0213174
M11356_1	MAL13P1.95	0.602297	8.63155	4.1225	0.0018052	0.0213194
F62329_2	PF07_0014	-0.424991	10.8945	-3.92954	0.00181016	0.0213412
F42552_1	PFI0170w	-0.508718	10.7969	-3.92719	0.00181808	0.0213977
B198	PFB0320c	0.748471	10.282	3.92446	0.00182738	0.0214478
M34896_1	MAL13P1.257	0.416932	7.49279	3.92409	0.00182862	0.0214478
F66828_2	MAL7P1.83	0.389724	8.0492	3.92046	0.00184102	0.0215564
N137_35	PF14_0671	-0.464908	8.69847	-3.91784	0.00185003	0.0216248
F51945_2	MAL8P1.23	-0.553974	7.94189	-3.91621	0.00185568	0.0216539
pPF11_0334_1589	PF11_0334	-0.353824	7.42047	-3.9141	0.00186299	0.0216569
I9166_1	PFI0225w	0.468301	11.1493	3.91369	0.00186439	0.0216569
F10626_1	MAL7P1.120	-0.425875	11.5026	-3.91339	0.00186544	0.0216569
pPFA0435w_939	PFA0435w	0.722112	8.6165	3.90891	0.0018811	0.0218017
M26739_1	MAL13P1.19	-0.474661	9.59713	-3.90627	0.00189038	0.0218721
I17421_1	PF14_0114	-0.780245	13.1173	-3.90472	0.00189586	0.0218985
pMAL7P1.163_104	MAL7P1.163	0.506137	7.71346	3.90006	0.00191237	0.022052
J248_1	PF10_0169	0.462184	11.0522	3.89443	0.00193259	0.0221794
F55492_1	MAL7P1.171	1.30873	11.2335	3.89374	0.00193508	0.0221794
Ks85_10	PF11_0369	0.509999	9.6505	3.89366	0.00193537	0.0221794
oPFI17635	PFI1260c	-0.515791	9.04531	-3.89337	0.0019364	0.0221794
oPFM60549	MAL13P1.316	-0.614194	7.09322	-3.97573	0.00194119	0.0221971
M33419_1	MAL13P1.343	0.422821	11.4155	3.89072	0.00194601	0.0222151
oPFBLOB0144	MAL8P1.3	0.80587	8.14903	3.88947	0.00195053	0.0222296
M364_2	PF13_0080	-1.00099	9.20337	-3.88703	0.00195946	0.0222942
F11570_1	MAL8P1.123	0.63075	12.1736	3.88587	0.00196369	0.0223052
oPFL0118	PFL2145w	0.538662	11.8355	3.88472	0.0019679	0.022316
B99	PFB0175c	0.522456	11.2182	3.88096	0.00198177	0.022429
F7828_1	MAL7P1.81	-0.483236	11.4489	-3.88024	0.00198443	0.022429
A8784_15	PFA0695c	-0.530584	8.66846	-3.87653	0.00199822	0.022527
pPFL2035c_186	PFL2035c	0.515754	8.41591	3.87614	0.00199969	0.022527
oPFC0765	PFC0581w	-0.436232	7.65212	-3.87209	0.00201486	0.0226558
M44397_6	PF13_0133	-0.474619	11.6651	-3.87132	0.00201775	0.0226558
N155_42	PF14_0036	-0.526361	8.84283	-3.87039	0.00202128	0.0226583
E27433_3	PF08_0109	-0.42108	10.9534	-3.86807	0.00203005	0.0227193
D12635_48	PFD0975w	0.399025	12.3371	3.86589	0.00203835	0.0227749
pPFI1705w_221	PFI1705w	-0.448472	7.4616	-3.86094	0.00205727	0.0229348
J2896_1	PF11_0208	-0.44839	12.8014	-3.85954	0.00206267	0.0229348
oPFI17737	PFI0195c	0.427729	8.65237	3.85952	0.00206272	0.0229348
N181_25	PF14_0244	-0.687242	8.28194	-3.85821	0.00206781	0.022954
J163_8	PF10_0064	-0.660684	10.7629	-3.85615	0.00207576	0.0230049
pPFC0582c_345	PFC0582c	-1.00898	8.26405	-3.92838	0.00211144	0.0230811
Kn2004_3	PF10_0055	0.454982	11.6789	3.85139	0.00209432	0.0230811
J583_3	PF11_0135	-0.384447	10.7218	-3.85071	0.00209699	0.0230811
B468	PFB0710c	-0.74519	10.836	-3.84886	0.00210424	0.0230811
J322_1	PF10_0063	0.770243	11.5794	3.84872	0.00210479	0.0230811
J53_16	PF10_0135	-0.501071	11.9875	-3.84851	0.00210563	0.0230811
oPFBLOB0026	MAL7P1.170	0.855113	8.42073	3.84783	0.00210833	0.0230811
pPF11_0280_19	PF11_0280	0.554136	8.08941	3.84747	0.00210974	0.0230811
I15927_5	PFI0335w	0.549097	12.0122	3.84664	0.00211301	0.0230811
N133_2	PF14_0701	0.616668	8.92337	3.84354	0.00212529	0.0231782
E8167_12	PFE0530w	-0.368622	9.71012	-3.84159	0.00213306	0.0232008
I9710_1	PFI0550w	0.491474	9.69856	3.84131	0.00213415	0.0232008
M15943_1	PF14_0589	-0.472226	7.76856	-3.83793	0.0021477	0.0232945
N130_45	PF14_0547	-0.4308	11.5071	-3.83746	0.00214958	0.0232945
F55716_2	PFI0490c	0.523604	10.1174	3.83616	0.00215481	0.0232952
pPFI1745c_158	PFI1745c	-0.532956	6.86939	-3.83516	0.00215884	0.0232952
Ks363_1	PF11_0319	0.494626	11.2174	3.83491	0.00215987	0.0232952
F20050_2	PFE1160w	0.613022	11.8532	3.832	0.00217164	0.0233845
I8811_1	PFI0260c	-0.613744	9.70434	-3.83118	0.00217499	0.0233845
F53749_1	MAL8P1.13	-0.560878	10.1635	-3.82975	0.00218084	0.0234106
F48181_2	MAL7P1.113	0.553793	11.1028	3.82714	0.00219148	0.023488
B639	PFB1020w	-0.746399	7.36707	-3.90431	0.00220381	0.0235777
N130_13	PF14_0569	0.380259	10.5073	3.82344	0.00220674	0.0235777
Kn2549_3	PFL0830w	-0.455979	11.9887	-3.81955	0.00222285	0.0236745
Ks371_6	PF11_0291	-0.451218	13.0629	-3.81898	0.00222524	0.0236745
oPFD67013	PFD1140w	0.488713	8.99028	3.81793	0.0022296	0.0236745
I14413_3	PFI0630w	-0.446969	11.4802	-3.81761	0.00223093	0.0236745
N129_17	PF14_0736	-1.83177	10.913	-3.81709	0.00223311	0.0236745
Kn5905_4	PFI0295c	0.401755	9.34831	3.81511	0.00224141	0.0236801
J326_1	PF10_0242	0.675956	12.2739	3.81485	0.0022425	0.0236801
pMAL6P1.227_1836	MAL6P1.227	0.401621	8.35907	3.81448	0.00224404	0.0236801
E26598_1	PF07_0091	0.423986	8.63912	3.89199	0.00225273	0.0237114
D49176_61	PFD0320c	0.49913	12.9072	3.81213	0.00225394	0.0237114
oPFF72436	MAL6P1.250	0.789742	8.6187	3.806	0.00227995	0.0239482
pPF13_0081_170	PF13_0081	0.349134	8.03455	3.80336	0.00229125	0.0239939
N131_12	PF14_0134	-0.478348	9.8888	-3.80335	0.00229131	0.0239939
N141_52	PF14_0211	0.474755	7.31786	3.8012	0.00230055	0.0240281
L1_92	PFL0130c	-0.419432	8.55612	-3.80016	0.00230503	0.0240281
oPFF72508	MAL6P1.127	0.504786	9.07282	3.80014	0.00230513	0.0240281
pPFL1635w_2945	PFL1635w	0.373232	7.42049	3.79672	0.00231996	0.0241459
pPFD0315c_30	PFD0315c	0.416625	10.0846	3.79426	0.00233066	0.0241705
Ks48_4	PF11_0517	-0.43018	8.05922	-3.79379	0.0023327	0.0241705
M26245_8	MAL13P1.299	0.514544	8.36266	3.79268	0.00233756	0.0241705
B588	PFB0932w	-0.427874	8.51349	-3.79229	0.00233929	0.0241705
D55287_1	MAL8P1.139	-0.705386	11.583	-3.79213	0.00233999	0.0241705
D33539_26	PFD0740w	0.433397	10.2831	3.78992	0.0023497	0.0242341
F41218_2	MAL7P1.20	-0.46731	10.539	-3.78867	0.00235523	0.0242546
pPF14_0275_321	PF14_0275	0.56075	7.53575	3.96191	0.0023617	0.0242846
F10141_1	PF08_0102	-0.420601	9.3909	-3.7847	0.00237281	0.0243213
oPFBLOB0148	PF07_0060	-0.814744	9.12614	-3.78428	0.00237469	0.0243213
J33_10	PF10_0023	0.442888	9.40391	3.78376	0.00237699	0.0243213
oPFI17697	PFI0215c	-0.736658	8.77898	-3.7832	0.00237949	0.0243213
F60089_1	MAL7P1.57	0.532739	9.41507	3.95432	0.00239205	0.0244132
pPF10_0302_554	PF10_0302	-1.1814	7.54421	-3.77623	0.00241077	0.0244268
D17715_25	PFD0540c	0.422845	9.18668	3.77532	0.00241492	0.0244268
N128_98	PF14_0392	-0.418599	10.703	-3.77505	0.00241612	0.0244268
N134_34	PF14_0619	0.527599	11.3011	3.77492	0.00241672	0.0244268
Ks2508_1	PF10_0047	0.526617	9.42429	3.77459	0.00241823	0.0244268
M41547_1	PF14_0329	-0.49208	11.0732	-3.77347	0.00242332	0.0244268
oPFL0134	PFL1270w	-0.687091	9.3556	-3.773	0.00242545	0.0244268
F65698_1	MAL8P1.64	0.469127	10.4299	3.77238	0.00242828	0.0244268
pPFL2485c_117	PFL2485c	0.481569	9.45509	3.77174	0.00243117	0.0244268
oPFL0151	PFL1665c	-0.467817	8.82919	-3.77103	0.0024344	0.0244268
I10869_1	PFI0355c	-0.960156	9.79898	-3.77093	0.00243488	0.0244268
oPFJ12804	PF10_0276	-0.545802	8.30675	-3.77063	0.00243625	0.0244268
oPFBLOB0158	MAL8P1.88	0.529556	7.89055	3.8455	0.00244754	0.0244475
pPFL1255c_2574	PFL1255c	0.422005	8.70293	3.84044	0.00246978	0.0244475
pPF08_0049_151	PF08_0049	0.4767	8.8494	3.84309	0.00245809	0.0244475
L3_7	PFL0835w	0.519921	13.3217	3.76816	0.00244757	0.0244475
L2_73	PFL0360c	-0.461773	10.2845	-3.76691	0.0024533	0.0244475
Ks643_2	PF11_0091	0.568688	12.3245	3.76564	0.00245917	0.0244475
pPFI1220w_400	PFI1220w	-0.589398	7.23646	-3.76493	0.00246242	0.0244475
F3276_2	PF11_0294	-0.7346	12.0012	-3.76424	0.00246565	0.0244475
J22_2	PF10_0089	-0.457634	10.4838	-3.76319	0.00247049	0.0244475
oPFF72427	MAL6P1.244	-0.536289	10.3903	-3.92958	0.00249393	0.0244695
oPFC0750	PFC0805w	-0.456263	8.72872	-3.76116	0.00247992	0.0244695
pMAL13P1.77_369	MAL13P1.77	0.399982	8.91499	3.76022	0.00248427	0.0244695
pPFI1055w_347	PFI1055w	-0.607817	7.95301	-3.75977	0.00248637	0.0244695
F36356_2	PFE0595w	0.424024	10.739	3.75858	0.00249194	0.0244695
F58851_1	PFE0130c	-0.390768	11.5564	-3.7581	0.00249419	0.0244695
pMAL8P1.53_1127	MAL8P1.53	0.616878	9.26449	3.75653	0.00250154	0.0244708
B597	PFB0935w	0.482162	11.9944	3.75598	0.00250413	0.0244708
I6658_3	PFI0735c	0.501762	11.0878	3.75579	0.00250505	0.0244708
Ks625_10	PF11_0426	0.498321	10.0821	3.75195	0.00252314	0.0246123
C532	PFC0815c	-0.453129	10.7475	-3.75033	0.00253082	0.0246521
M34107_2	PF13_0107	0.466053	9.22044	3.8238	0.00254436	0.0247135
pMAL13P1.82_71	MAL13P1.82	0.534671	8.19568	3.74752	0.00254421	0.0247135
N175_16	PF14_0148	0.522403	10.3437	3.74499	0.00255632	0.0247945
Kn8391_1	PFL1090w	0.574555	11.4124	3.74367	0.00256268	0.024821
Kn1970_1	PFL1050w	0.424604	7.67585	3.81178	0.00259963	0.0250343
Ks424_2	PF11_0252	-0.626953	12.6408	-3.73659	0.002597	0.0250343
Ks127_17	PF11_0460	0.37338	10.2967	3.7355	0.00260232	0.0250343
oPFB0669	PFB0295w	0.548273	9.03425	3.73464	0.00260652	0.0250343
B530	PFB0826c	-0.550299	10.2333	-3.73328	0.00261321	0.0250343
N136_6	PF14_0249	-0.721254	13.0592	-3.73286	0.00261524	0.0250343
M42932_3	PF13_0240	0.510951	9.24393	3.73283	0.00261539	0.0250343
N137_30	PF14_0668	-0.722965	11.1927	-3.73273	0.00261589	0.0250343
pPF10_0104_561	PF10_0104	-0.531873	9.56065	-3.73237	0.00261765	0.0250343
Ks1480_3	PF11_0054	-0.75625	10.8671	-3.73071	0.00262582	0.0250773
M27363_1	PF14_0287	0.515088	8.89319	3.72984	0.00263015	0.0250836
E21089_1	MAL6P1.4	-0.662548	9.88975	-3.72824	0.00263807	0.0251241
F13503_1	MAL6P1.211	0.419282	8.68751	3.72585	0.00264994	0.025202
pPFL1290w_1823	PFL1290w	0.732531	10.1715	3.72372	0.00266054	0.0252678
D17715_16	PFD0580c	0.576106	12.7333	3.72145	0.00267191	0.0253406
pPF11_0058_632	PF11_0058	0.494976	9.43005	3.72028	0.00267781	0.0253613
D17715_56	PFD0455w	0.445757	12.0302	3.718	0.00268932	0.0254351
F36721_2	MAL7P1.86	1.17221	13.1757	3.71586	0.00270017	0.0255024
N135_20	PF14_0635	-0.412413	9.13322	-3.71394	0.00270994	0.0255594
I5974_1	PFI0540w	-0.570552	11.153	-3.71309	0.00271427	0.025565
C118	PFC0176c	-1.1844	12.114	-3.71166	0.00272156	0.0255973
oPFF72464	MAL6P1.137	0.388578	9.01637	3.71095	0.00272518	0.0255973
M42966_1	PF13_0310	0.51979	9.71651	3.70995	0.00273032	0.0256103
F7809_2	PFE0560c	-0.407128	10.608	-3.70865	0.002737	0.0256378
E3038_1	PFE1345c	-0.6853	10.6307	-3.70302	0.00276614	0.0258465
oPFL0058	PFL0120c	-0.371172	9.03255	-3.70288	0.00276684	0.0258465
pPFL2080c_69	PFL2080c	0.536156	8.63151	3.7721	0.00279115	0.0259092
Kn3709_1	PFI1480w	-0.407682	10.9773	-3.7008	0.0027777	0.0259092
J34_9	PF10_0263	-1.15625	7.73435	-3.70002	0.00278178	0.0259092
oPFG0023	PF07_0043	0.691346	10.161	3.69913	0.00278645	0.0259092
N134_67	PF14_0608	0.398154	10.8002	3.69798	0.00279249	0.0259092
Ks31_2	PF11_0327	0.424746	11.14	3.69582	0.00280385	0.025946
E24470_2	MAL6P1.272	0.400068	11.5826	3.69578	0.00280405	0.025946
oPFF72491	MAL6P1.220	0.423402	8.35334	3.69319	0.00281777	0.0260377
N147_12	PF14_0712	0.407248	7.933	3.69067	0.00283116	0.0260925
E28871_14	PFE0700c	0.65232	13.0468	3.69051	0.00283201	0.0260925
M34556_1	PF14_0093	0.57098	13.0998	3.68992	0.00283514	0.0260925
E14340_1	PF07_0121	0.349595	9.83012	3.68662	0.0028528	0.0262197
Ks424_14	PF11_0255	0.597215	8.50092	3.68362	0.00286897	0.0263329
J245_13	PF10_0239	0.368696	10.5079	3.68173	0.00287917	0.0263774
E26609_2	MAL7P1.162	0.458634	10.0284	3.68057	0.00288551	0.0263774
B396	PFB0595w	0.477449	10.7442	3.68045	0.00288611	0.0263774
Kn1255_4	PFL1125w	0.571829	9.44785	3.67988	0.00288925	0.0263774
N173_3	PF14_0508	-0.413126	10.3581	-3.67856	0.00289644	0.0264078
Ks664_3	PF11_0071	0.618909	11.1283	3.67139	0.00293577	0.0267214
oPFBLOB0138	PFI1575c	0.525627	9.37784	3.66972	0.00294506	0.0267214
pMAL6P1.62_738	MAL6P1.62	0.59759	7.44438	3.66903	0.00294888	0.0267214
M36950_1	PF14_0256	0.362981	7.65662	3.66836	0.00295257	0.0267214
F32122_1	MAL6P1.131	0.477443	12.0966	3.66808	0.00295416	0.0267214
F49644_2	PF07_0127	-0.538045	9.49378	-3.66806	0.00295428	0.0267214
N132_171	PF14_0328	-0.526039	11.5938	-3.66435	0.00297497	0.026873
F41021_1	PF08_0026	0.559499	9.79899	3.6623	0.0029865	0.0269009
oPFD66996	PFD0780w	0.620978	9.08474	3.66136	0.00299177	0.0269009
Kn3360_5	PF13_0249	-0.520514	8.75502	-3.66079	0.00299501	0.0269009
J21_27	PF10_0359	0.462479	11.3983	3.66053	0.00299645	0.0269009
N147_3	PF14_0710	-2.16265	10.6375	-3.6603	0.00299773	0.0269009
F20234_1	MAL8P1.1	-0.985719	8.18356	-3.655	0.00302784	0.0271355
oPFL0089	PFL1245w	-0.569901	8.81266	-3.65361	0.00303577	0.0271709
E18512_1	PFE0815w	0.462148	10.0843	3.72299	0.00304847	0.0271779
B303	PFB0435c	-0.418569	10.5696	-3.65215	0.00304411	0.0271779
M34896_2	MAL13P1.257	0.444842	9.934	3.6518	0.00304617	0.0271779
Ks565_2	PF11_0205	0.72898	10.6173	3.64991	0.003057	0.0272185
oPFG0020	PFI0190w	0.716952	9.17627	3.64694	0.0030742	0.027336
pPF11_0152_17	PF11_0152	0.39442	9.21987	3.64579	0.00308087	0.0273597
pMAL6P1.243_1435	MAL6P1.243	-0.481496	7.12671	-3.64146	0.00310608	0.0275356
oPFH0030	MAL8P1.41	0.357502	10.5774	3.64101	0.00310873	0.0275356
N134_83	PF14_0600	0.476119	9.54233	3.64028	0.00311298	0.0275376
F51857_2	PF07_0086	-0.475599	12.1479	-3.63886	0.00312137	0.0275761
F47160_1	MAL7P1.177	0.395312	10.8495	3.63734	0.00313028	0.0276192
N157_10	PF14_0257	0.553794	7.64632	3.7933	0.00314178	0.0276849
B619	PFB0974c	-0.561376	9.19273	-3.63246	0.00315927	0.0277761
F28292_1	MAL7P1.74	-0.377022	9.30416	-3.63229	0.00316026	0.0277761
pMAL8P1.71_448	MAL8P1.71	0.351683	9.87378	3.62996	0.00317416	0.0278625
M38113_3	MAL13P1.85	-0.897291	8.52926	-3.62922	0.00317858	0.0278656
B50	PFB0085c	-0.510953	11.0135	-3.62731	0.00319009	0.0279306
N157_12	PF14_0260	-0.610073	10.1181	-3.62411	0.00320939	0.0280637
C276	PFC0425w	-0.406167	11.8307	-3.62036	0.00323217	0.0282268
N181_8	PF14_0237	0.515828	9.56082	3.61809	0.00324604	0.0282983
F30316_1	PF07_0122	0.613485	10.3207	3.61767	0.00324864	0.0282983
F65467_1	MAL6P1.41	0.791198	10.0112	3.87864	0.00326536	0.0283456
C174	PFC0271c	-0.443421	11.0994	-3.61557	0.00326153	0.0283456
J27_14	PF10_0188	-0.45859	8.40926	-3.61476	0.0032665	0.0283456
Kn1239_1	PFL1205c	-0.458152	8.78295	-3.61307	0.00327693	0.0284001
M55479_1	MAL13P1.149	0.522473	11.195	3.60855	0.003305	0.02854
oPFH0007	PF08_0031	-0.428115	8.00789	-3.6085	0.00330528	0.02854
N128_12	PF14_0435	-0.489779	7.6351	-3.60792	0.00330893	0.02854
F59084_1	PF08_0011	-0.443303	10.4228	-3.60731	0.00331275	0.02854
pPFL2070w_413	PFL2070w	0.564363	7.93919	3.60649	0.00331785	0.02854
pPFL1415w_1260	PFL1415w	-0.818339	10.2684	-3.60629	0.00331915	0.02854
F27352_2	PFB0720c	0.575125	9.08248	3.60535	0.003325	0.02854
F40797_1	PF11_0507	0.998845	12.2542	3.60467	0.00332928	0.02854
Kn63_3	PF07_0029	0.551632	11.3591	3.6041	0.00333287	0.02854
C472	PFC0720w	-0.351997	11.6453	-3.60379	0.00333481	0.02854
N130_5	PF14_0571	0.480719	13.0417	3.59125	0.00341471	0.0291872
oPFM60479	PF13_0002	-0.333416	7.43931	-3.5883	0.00343377	0.0292766
oPFL0142	PFL2050w	0.344886	7.62416	3.58741	0.00343955	0.0292766
Ks51_2	PF11_0221	-0.398193	11.0126	-3.58726	0.0034405	0.0292766
oPFI17660	PFI1420w	0.464476	9.40762	3.58699	0.00344229	0.0292766
N133_42	PF14_0689	-0.478689	9.38095	-3.65384	0.0034528	0.0293282
I15870_1	PFI0565w	0.390808	10.4268	3.58449	0.00345854	0.0293282
F32316_2	PFE0120c	-0.624648	12.889	-3.58408	0.00346123	0.0293282
J163_7	PF10_0065	0.447544	9.30748	3.5829	0.00346897	0.0293289
pPFL1220w_715	PFL1220w	0.451937	9.55931	3.58276	0.00346988	0.0293289
oPFM60541	PF13_0017	0.546949	9.1832	3.58063	0.00348388	0.0293756
E12394_2	PFE0070w	0.571094	11.9306	3.58061	0.003484	0.0293756
D17715_125	PFD0340c	-0.577329	10.9686	-3.57977	0.00348957	0.0293863
F5206_9	PF08_0009	-0.539178	10.4354	-3.57677	0.00350936	0.0295166
I6658_2	PFI0735c	-0.928653	12.5104	-3.57512	0.0035203	0.0295722
C672	PFC1010w	0.398189	9.27446	3.57404	0.00352751	0.0295964
oPFM60491	PF13_0259	0.407327	9.81062	3.57327	0.00353262	0.029603
N159_35	PF14_0062	0.511112	10.1414	3.63959	0.00354273	0.0296152
oPFN0256	PF14_0584	0.412775	10.0335	3.57213	0.0035403	0.0296152
N175_14	PF14_0146	0.45072	9.25782	3.57083	0.003549	0.0296152
F18101_1	MAL6P1.81	-0.715675	11.4266	-3.57047	0.0035514	0.0296152
F54956_1	PFI0340c	0.710274	15.2091	3.56757	0.00357089	0.0297414
oPFG0032	MAL7P1.100	-0.907958	8.45193	-3.6207	0.00366562	0.0304024
J53_36	PF10_0146	-0.478404	8.23165	-3.5534	0.00366785	0.0304024
D12635_51	PFD0985w	0.43775	11.9979	3.55288	0.00367146	0.0304024
Ks423_1	PF11_0329	-0.412849	11.578	-3.55274	0.00367243	0.0304024
E21753_1	PFE1180c	0.373718	9.08916	3.55232	0.0036753	0.0304024
J206_6	PF10_0131	0.328999	9.62969	3.55209	0.00367692	0.0304024
J304_1	PF10_0241	0.618693	9.11424	3.61804	0.00368332	0.0304185
pPF14_0411_230	PF14_0411	0.361206	9.68991	3.54887	0.00369936	0.0305142
I6724_1	PFI0665w	-0.577777	10.2666	-3.54633	0.00371716	0.030624
I11448_5	PFI0265c	-0.798737	11.6014	-3.54461	0.00372929	0.0306869
pMAL7P1.32_788	MAL7P1.32	0.37458	7.95615	3.54127	0.00375293	0.0308168
oPFJ12782	PF10_0159	0.888481	13.5501	3.54111	0.00375408	0.0308168
M48367_2	PF13_0087	0.414615	8.77568	3.53862	0.00377174	0.0308947
N153_13	PF14_0537	-0.499983	8.9747	-3.5385	0.00377261	0.0308947
E10967_2	MAL8P1.38	-0.762692	8.38457	-3.53778	0.00377778	0.0309001
pPFI1305w_542	PFI1305w	0.653222	7.29343	3.60333	0.00378254	0.030902
N128_4	PF14_0439	0.65189	7.13606	3.52896	0.00384133	0.0313449
M18539_2	MAL13P1.351	-0.570373	10.3125	-3.52775	0.00385009	0.0313757
E4249_1	MAL6P1.147	-0.421962	10.7055	-3.52718	0.00385428	0.0313757
N129_29	PF14_0733	0.462204	8.73763	3.52397	0.00387773	0.031529
pPF08_0119_76	PF08_0119	0.492787	9.18417	3.52244	0.00388903	0.0315833
E17498_1	MAL6P1.93	-0.767715	9.56296	-3.52153	0.00389573	0.0316002
I4582_1	MAL13P1.13	0.392475	9.57144	3.51941	0.00391136	0.0316894
E29750_1	PFE0160c	0.521349	11.2886	3.51769	0.00392413	0.0317552
oPFH0011	MAL8P1.10	-0.416325	11.3143	-3.51494	0.0039446	0.0318505
J104_1	PF10_0379	-0.464134	8.29307	-3.51435	0.00394899	0.0318505
M22193_4	MAL13P1.309	-0.371155	8.72115	-3.51423	0.00394987	0.0318505
oPFM60538	PF13_0312	-0.421087	9.10326	-3.51318	0.00395774	0.0318763
pPFI1770w_38	PFI1770w	0.5749	7.54969	3.75728	0.00396643	0.0319088
oPFI17661	PFI1155w	-0.395275	9.53551	-3.57484	0.0039826	0.0320012
F29467_4	PFE0635c	-0.401735	7.82378	-3.50678	0.004006	0.0321419
D23156_23	PFD0680c	0.351687	10.7722	3.50631	0.00400951	0.0321419
N137_43	PF14_0673	-0.458343	11.8349	-3.50541	0.00401642	0.0321595
J152_19	PF10_0314	0.600612	9.78032	3.50342	0.00403152	0.0322269
Ks1022_5	PF11_0128	0.492086	11.0165	3.50306	0.00403426	0.0322269
M38247_1	PFL0930w	-0.410823	10.9726	-3.50037	0.00405486	0.0323537
pPF07_0124_345	PF07_0124	0.511389	8.80234	3.56089	0.00408447	0.032552
Ks187_5	PF11_0323	0.607472	10.5638	3.49528	0.00409417	0.0325913
pMAL13P1.256_3773	MAL13P1.256	0.610049	8.72095	3.49171	0.00412194	0.03275
N138_79	PF14_0305	0.347124	10.1404	3.49148	0.00412369	0.03275
N127_57	PF14_0149	-0.778448	7.60315	-3.49058	0.00413077	0.0327682
N132_162	PF14_0332	0.455824	8.17196	3.55317	0.00414204	0.0328195
pPF14_0581_372	PF14_0581	0.558932	8.87524	3.48749	0.00415501	0.0328842
E27247_7	PFE0730c	0.537465	9.17083	3.48666	0.00416154	0.0328978
L2_98	PFL0395c	-0.490479	10.6983	-3.48506	0.00417413	0.0329388
F1021_1	MAL6P1.287	-0.514465	8.37656	-3.48478	0.00417636	0.0329388
N139_8	PF14_0756	-0.434888	7.56604	-3.54705	0.00418823	0.0329609
oPFBLOB0098	MAL6P1.1	0.485843	9.20948	3.48321	0.0041888	0.0329609
M45177_18	PF13_0174	-0.463326	8.86969	-3.48242	0.00419506	0.0329662
M25032_1	MAL13P1.44	0.476808	10.9813	3.48191	0.00419911	0.0329662
M3816_2	PF13_0045	0.583048	9.21005	3.72048	0.0042089	0.0329673
J94_3	PF10_0212	-0.502786	11.6215	-3.48121	0.00420467	0.0329673
pPFC1016w_254	PFC1016w	0.458534	9.35334	3.47953	0.00421812	0.0330017
N132_116	PF14_0350	0.317419	9.55533	3.47627	0.00424421	0.0331632
E15250_1	PFE1195w	0.438472	11.7279	3.47575	0.00424846	0.0331632
D6287_34	PFD0180c	0.557678	12.2188	3.47054	0.00429053	0.0334534
N134_111	PF14_0587	0.547802	11.7807	3.46986	0.00429612	0.0334589
F44947_3	PFD0235c	-0.371455	10.6557	-3.46749	0.00431544	0.0335711
oPFD66963	PFD0565c	-0.397046	9.74192	-3.52672	0.00434544	0.0336309
E27300_2	MAL6P1.41	-0.521118	8.6738	-3.46498	0.00433597	0.0336309
pPFL1570w_622	PFL1570w	0.426302	8.20546	3.46444	0.00434043	0.0336309
N137_11	PF14_0661	0.556169	9.77423	3.46403	0.0043438	0.0336309
Ks818_1	PF11_0338	0.380476	9.23489	3.46356	0.00434772	0.0336309
A8010_11	PFA0180w	0.475832	11.669	3.46087	0.00436993	0.0337645
B95	PFB0160w	0.395103	10.418	3.4602	0.00437544	0.0337689
pPFL1785c_762	PFL1785c	-0.502181	8.30122	-3.45657	0.00440568	0.033964
F45807_3	PFI0185w	-0.459538	10.4256	-3.45555	0.00441415	0.033991
M21368_2	MAL13P1.212	0.331355	10.3985	3.45474	0.004421	0.0340054
F11089_1	MAL6P1.116	-0.563725	7.81834	-3.45276	0.00443762	0.0340681
pMAL8P1.26_95	MAL8P1.26	-0.324846	7.37179	-3.45258	0.00443912	0.0340681
oPFD66999	PFD0930w	-0.347869	8.04905	-3.4491	0.00446845	0.0342548
oPFM60534	PF13_0138	0.588777	8.73096	3.44671	0.0044888	0.0343722
B547	PFB0860c	0.362977	8.91768	3.44015	0.00454491	0.0347132
I3340_6	PFI0415c	-0.388854	9.24091	-3.43952	0.00455043	0.0347132
N150_88	PF14_0080	0.542012	8.88161	3.43917	0.00455339	0.0347132
pPFL1045w_315	PFL1045w	0.391646	7.6072	3.43914	0.00455363	0.0347132
F64735_1	MAL6P1.131	0.490449	12.2826	3.43478	0.00459143	0.0349624
D17715_26	PFD0535w	-0.4014	11.3721	-3.4325	0.00461132	0.0350747
Ks98_2	PF11_0528	-0.54431	10.8672	-3.43089	0.00462549	0.0351435
A8109_16	PFA0285c	-0.33544	10.8551	-3.42977	0.00463528	0.0351788
oPFC0763	PFC0180c	0.707583	9.06193	3.65759	0.00465976	0.0353253
pPF08_0117_2701	PF08_0117	-0.608517	10.3502	-3.42438	0.00468291	0.0354615
F17495_6	PFE0665c	0.679453	14.9443	3.42328	0.00469271	0.0354813
F5048_1	PFI0570w	-0.375356	12.4472	-3.42292	0.0046959	0.0354813
F20625_1	PFD0740w	0.396369	8.29427	3.42069	0.00471581	0.0355924
F52716_1	MAL6P1.20	-0.476528	9.24027	-3.42002	0.00472183	0.0355986
A24704_4	PFA0275c	0.422199	8.89045	3.4168	0.00475076	0.0357772
Ks186_1	PF11_0064	0.35451	9.26959	3.41552	0.00476228	0.0358245
D42954_2	PFD1220c	0.561015	8.88834	3.40974	0.00481482	0.0361035
L1_100	PFL0170w	-0.450402	9.43722	-3.40921	0.00481961	0.0361035
F26422_1	MAL7P1.87	-0.475705	11.7086	-3.40874	0.00482395	0.0361035
F13307_1	MAL6P1.299	-0.537895	9.82482	-3.40823	0.00482865	0.0361035
N132_88	PF14_0366	0.548992	11.3583	3.40821	0.00482883	0.0361035
pPFI0145w_292	PFI0145w	0.449507	7.91265	3.4078	0.00483257	0.0361035
N151_10	PF14_0465	-0.426194	9.50877	-3.40595	0.00484957	0.0361035
Ks168_5	PF11_0249	-0.322475	12.3173	-3.40586	0.00485038	0.0361035
oPFI17714	PFI1080w	-0.379827	8.24561	-3.4058	0.00485093	0.0361035
I8243_1	PF13_0234	0.542767	10.0479	3.40534	0.00485519	0.0361035
oPFI17738	PFI1550c	-0.543612	7.48676	-3.40427	0.00486501	0.0361035
D42243_19	PFD0035c	-0.679044	8.21555	-3.40258	0.0048807	0.0361035
B653	PFB1050w	-0.477769	8.67386	-3.40256	0.00488083	0.0361035
B489	PFB0750w	0.338916	9.83747	3.40246	0.00488181	0.0361035
Kn2241_1	PFI0410c	-0.30808	10.1808	-3.4024	0.00488234	0.0361035
oPFI17722	PFI1485c	0.472757	8.21175	3.402	0.00488608	0.0361035
F14846_1	PF08_0060	0.493333	9.48967	3.40167	0.00488913	0.0361035
oPFL0159	PFL1025c	0.524676	8.15297	3.45988	0.00490632	0.0361914
F22395_1	PF08_0050	0.417297	9.66575	3.39858	0.00491783	0.0362372
N165_14	PF14_0043	-0.879613	9.65944	-3.39586	0.00494328	0.0363855
M364_1	MAL13P1.74	0.328326	8.95073	3.39525	0.00494899	0.0363884
B215	PFB0335c	-0.736871	10.1298	-3.39344	0.00496609	0.0364749
Ks97_1	PF11_0191	0.386154	9.97397	3.39029	0.00499586	0.0366468
B466	PFB0700c	0.397398	10.0858	3.38983	0.00500022	0.0366468
J2951_6	PF11_0156	-0.627226	10.0293	-3.38685	0.00502861	0.0367713
L1_7	PFL0005w	0.538182	10.4629	3.38629	0.00503388	0.0367713
F43064_1	PF07_0121	0.374099	9.35954	3.38602	0.00503652	0.0367713
F21506_2	MAL8P1.131	0.633025	13.0345	3.38579	0.00503871	0.0367713
N175_12	PF14_0146	0.5549	10.951	3.38483	0.00504785	0.0367983
F27786_1	PF07_0086	0.474272	12.9411	3.38384	0.00505735	0.0367983
pPFL0980w_1490	PFL0980w	0.33918	9.02308	3.38357	0.00505994	0.0367983
L2_57	PFL0315c	-0.469323	11.1757	-3.38316	0.00506394	0.0367983
N134_17	PF14_0626	-0.464114	7.84343	-3.38235	0.00507169	0.0368155
I6567_1	PFI0495w	-0.403153	10.6805	-3.38074	0.00508724	0.0368892
C598	PFC0900w	0.496579	11.132	3.37918	0.00510228	0.0369591
I9234_3	MAL13P1.8	0.510843	8.45036	3.50861	0.0051222	0.0370228
M4927_1	PF13_0096	0.423366	12.5062	3.37674	0.00512599	0.0370228
oPFC0770	PFC0970w	-0.44073	12.0497	-3.37623	0.00513094	0.0370228
Kn1626_1	PFI0520w	0.351019	9.73462	3.37554	0.00513766	0.0370228
oPFBLOB0159	PFI1525w	-0.42197	11.379	-3.37549	0.00513814	0.0370228
M38913_1	PF13_0352	0.731966	9.38073	3.43003	0.0051801	0.0370557
oPFG0003	PF07_0031	-0.426422	8.48371	-3.37362	0.00515646	0.0370557
B11	PFB0010w	0.395964	7.93487	3.37354	0.00515729	0.0370557
oPFF72512	MAL6P1.282	0.409987	10.8966	3.37195	0.00517286	0.0370557
Ks466_1	PF11_0432	-0.416151	8.40419	-3.37068	0.00518528	0.0370557
D12635_20	PFD0920w	0.482432	11.202	3.37032	0.00518892	0.0370557
N149_4	PF14_0481	-0.334588	9.55684	-3.37029	0.00518916	0.0370557
N129_22	PF14_0734	0.435824	10.5875	3.37028	0.00518928	0.0370557
J753_2	PF10_0321	0.368488	8.8572	3.36955	0.00519652	0.0370557
D13568_2	PFE0445c	0.533754	10.1297	3.36937	0.00519828	0.0370557
B516	PFB0814c	0.642295	10.341	3.36845	0.00520734	0.0370557
Kn962_1	PF10_0045	-0.783651	7.65473	-3.36841	0.00520773	0.0370557
N138_38	PF14_0291	0.366335	9.95675	3.36724	0.00521932	0.037095
Kn2065_1	PFL1175w	0.454146	10.4795	3.36676	0.00522411	0.037095
C387	PFC0571c	-0.392643	8.32206	-3.36551	0.0052365	0.0370977
oPFF72426	MAL6P1.232	-0.407144	10.8148	-3.3655	0.00523659	0.0370977
pPF13_0056_2469	PF13_0056	0.659033	8.71374	3.36508	0.00524076	0.0370977
D33539_56	PFD0800c	-0.39296	12.1067	-3.3614	0.00527753	0.0373017
pPF14_0645_115	PF14_0645	0.38237	8.2058	3.36104	0.00528117	0.0373017
M51089_1	PF13_0101	0.440584	10.454	3.36056	0.00528596	0.0373017
N177_6	PF14_0228	0.6457	11.8359	3.35669	0.00532494	0.0375381
F32494_1	MAL6P1.277	0.627406	14.1964	3.35599	0.00533204	0.0375494
F69867_2	PF07_0013	-0.398655	11.267	-3.35501	0.00534194	0.0375804
oPFBLOB0154	PFD1170c	0.495519	8.90147	3.35311	0.00536129	0.0376778
E23784_2	PF07_0061	-0.392805	11.5209	-3.35184	0.00537417	0.0377295
Kn1106_2	PFL2250c	0.436433	9.08857	3.40902	0.00538212	0.0377466
M1886_1	MAL13P1.156	-0.375732	8.23663	-3.34961	0.00539706	0.0378126
N132_122	PF14_0347	-0.322144	10.6069	-3.34891	0.00540417	0.0378237
N185_2	PF14_0471	0.543864	10.2243	3.34806	0.00541296	0.0378464
F19787_2	PFI0645w	0.451848	10.9531	3.34486	0.00544594	0.0380382
F960_8	MAL7P1.151	0.515594	11.3075	3.34131	0.00548283	0.0382567
I4667_1	MAL6P1.192	-0.449628	10.4865	-3.33936	0.00550316	0.0383594
M37773_1	MAL13P1.188	-0.406764	10.489	-3.33715	0.00552627	0.0384813
F11743_1	PFI0920c	-0.390343	9.19573	-3.39236	0.00554793	0.0385284
F57843_1	PF08_0030	0.692597	10.063	3.3353	0.00554578	0.0385284
M47001_2	PF13_0255	-0.517899	8.09775	-3.3349	0.00554994	0.0385284
L2_28	PFL0270c	-0.700614	8.06181	-3.33313	0.00556867	0.0386143
M55888_10	PF13_0238	0.480112	8.56305	3.33233	0.00557717	0.0386143
I779_1	PFI1635w	-0.442694	8.06767	-3.33179	0.00558283	0.0386143
oPFI17712	PFI1380c	-0.598825	12.1048	-3.3316	0.0055849	0.0386143
J53_26	PF10_0140	-0.499583	10.3931	-3.32858	0.00561706	0.0387974
pMAL7P1.117_138	MAL7P1.117	0.375483	7.52953	3.38349	0.00563845	0.0388028
L2_97	PFL0390c	-0.716549	10.1643	-3.32668	0.00563739	0.0388028
pPFE1610w_21	PFE1610w	0.45376	7.4992	3.32623	0.00564213	0.0388028
F3410_1	PFE0985w	-0.343829	9.12481	-3.32526	0.00565253	0.0388028
oPFA32038	PFA0220w	0.672315	10.1439	3.32524	0.00565276	0.0388028
F22447_17	PFE0040c	0.920035	12.2375	3.32501	0.00565525	0.0388028
I1923_1	PFI0720w	-0.412575	11.4804	-3.3248	0.00565756	0.0388028
L1_31	PFL0040c	0.436425	8.7653	3.32388	0.00566741	0.0388314
I12057_1	PFI1040c	-0.400383	9.14861	-3.32323	0.00567444	0.0388406
F11707_1	PF07_0062	0.36002	9.62264	3.3213	0.00569525	0.0389249
D12635_45	PFD0965w	-0.513069	8.98116	-3.32104	0.00569813	0.0389249
B424	PFB0620w	0.768145	10.2307	3.31585	0.00575451	0.0392351
D17715_142	PFD0325w	0.371612	10.4276	3.31581	0.00575501	0.0392351
Ks26_26	PF11_0111	0.34942	11.9706	3.31368	0.00577839	0.0393552
C733	PFC1120c	0.419523	10.5354	3.31221	0.00579448	0.0394255
E17649_1	PFE1185w	-0.553709	9.07946	-3.3659	0.00582223	0.0395142
oPFBLOB0049	PFA0005w	-0.918866	8.93662	-3.36652	0.00581565	0.0395142
Ks44_5	PF11_0348	0.391108	10.4707	3.30946	0.00582484	0.0395142
oPFI17727	PFI0640c	0.40592	9.14538	3.30785	0.00584272	0.0395721
E10896_1	MAL7P1.162	-0.512332	9.16287	-3.30765	0.00584495	0.0395721
I8013_1	PFI0505c	-0.493725	9.55372	-3.36098	0.00587472	0.0396156
J245_10	PF10_0238	0.386259	9.73799	3.30546	0.00586928	0.0396156
Kn6869_1	PF07_0104	-0.554366	10.5492	-3.30506	0.00587385	0.0396156
I15858_1	PFI0120c	-0.938229	9.97571	-3.3047	0.00587782	0.0396156
pPF10_0305_54	PF10_0305	0.368836	7.34794	3.30447	0.00588035	0.0396156
N128_15	PF14_0434	0.42792	10.3476	3.30265	0.00590079	0.0397142
M43799_1	PF13_0139	-0.525143	9.0647	-3.35424	0.00594736	0.0398249
N159_24	PF14_0055	0.57382	9.14094	3.3005	0.00592491	0.0398249
Kn672_1	PFL2280w	-0.405707	11.2324	-3.29922	0.00593934	0.0398249
N150_51	PF14_0101	0.434512	6.77905	3.29865	0.0059458	0.0398249
F740_1	PF08_0068	-0.441582	8.74321	-3.29822	0.00595062	0.0398249
D27953_4	PFD1175w	0.567537	8.43262	3.29809	0.00595219	0.0398249
M29079_3	PF13_0020	0.409743	12.3415	3.29709	0.00596351	0.0398257
pPFL1630c_176	PFL1630c	0.438099	7.9088	3.29705	0.00596396	0.0398257
pPF11_0400_602	PF11_0400	0.358678	7.5649	3.29594	0.0059765	0.0398303
C608	PFC0915w	0.540927	10.2156	3.29555	0.00598095	0.0398303
oPFL0112	PFL1890c	0.400921	11.0046	3.29545	0.00598212	0.0398303
pPFL2130w_3690	PFL2130w	-0.457636	10.9857	-3.29348	0.00600456	0.0399408
J309_18	PF10_0251	0.346946	11.6863	3.28955	0.0060496	0.0402013
I253_1	MAL13P1.133	0.566412	11.0816	3.28578	0.00609306	0.0404148
B344	PFB0495w	-0.480342	11.2672	-3.28574	0.00609354	0.0404148
M30184_1	MAL13P1.8	-0.445638	7.66894	-3.28455	0.00610739	0.0404674
N132_60	PF14_0371	-0.564968	8.30056	-3.40597	0.00612056	0.0404722
N168_32	PF14_0519	0.43665	10.8007	3.28395	0.00611428	0.0404722
pPFL2065c_242	PFL2065c	0.345619	7.63677	3.28296	0.00612588	0.0404722
D6287_61	PFD0200c	0.333595	10.7602	3.28219	0.00613477	0.0404919
oPFF72479	MAL6P1.28	0.386038	10.4991	3.28101	0.00614857	0.0405438
Kn3479_1	PFL2240w	0.624104	8.98238	3.27882	0.00617422	0.0406737
Ks117_1	PF11_0143	-0.34024	8.8696	-3.27727	0.00619245	0.0407545
M45763_1	PF13_0198	0.333216	10.3688	3.27464	0.00622354	0.0409198
oPFD67016	PFD0945c	-0.417094	7.88756	-3.274	0.0062311	0.0409301
Ks838_1	PF11_0271	-0.467598	8.43439	-3.27271	0.00624635	0.0409909
F67045_1	PFI0550w	-0.468656	7.6298	-3.27101	0.00626663	0.0410845
M49680_3	PF13_0148	-0.378343	10.907	-3.26883	0.00629266	0.0412157
D33675_1	PFL0130c	-0.417128	10.6945	-3.26762	0.00630716	0.0412711
D17715_15	PFD0585c	-0.334421	10.8618	-3.26579	0.00632912	0.041357
Kn5150_1	PFL1170w	-0.423441	10.7313	-3.26552	0.00633237	0.041357
Kn1713_1	PFI0575c	-0.342442	9.80423	-3.26241	0.00637001	0.041525
N128_32	PF14_0427	-0.493564	10.6016	-3.26239	0.00637025	0.041525
J687_1	PF10_0112	0.36392	11.0677	3.25851	0.00641734	0.0417921
N143_45	PF14_0185	0.443167	7.32941	3.25561	0.00645286	0.0419835
Kn1056_2	PFL1790w	0.339773	10.1693	3.25481	0.00646264	0.0420072
M24602_1	PF13_0203	0.620127	12.8707	3.25317	0.00648283	0.0420984
N134_44	PF14_0615	-0.594856	10.9507	-3.25208	0.00649638	0.0421463
M45339_1	MAL13P1.243	-0.416577	8.28555	-3.25106	0.00650902	0.0421883
I8963_1	PF14_0678	0.557639	13.3189	3.24992	0.00652309	0.0422395
N134_141	PF14_0575	-0.458082	11.5812	-3.24714	0.00655772	0.0424235
C336	PFC0505c	-0.449879	9.32036	-3.24467	0.0065886	0.042583
pPF07_0025_564	PF07_0025	-0.334095	8.05807	-3.24239	0.00661717	0.0427172
M44397_10	PF13_0132	0.478362	9.46328	3.24202	0.00662185	0.0427172
M29456_12	MAL13P1.146	-0.413339	11.9389	-3.2415	0.00662835	0.0427188
pPF10_0255_96	PF10_0255	-0.709678	9.7141	-3.24092	0.0066357	0.0427259
M31208_14	MAL13P1.122	0.398313	11.0434	3.23547	0.00670493	0.0431311
J53_31	PF10_0145	0.461003	9.66854	3.23086	0.00676394	0.0434698
N132_94	PF14_0363	-0.342826	12.1372	-3.22959	0.00678035	0.0435295
Km302_1	PFL1300c	0.425033	8.84318	3.22898	0.00678821	0.0435295
Ks101_8	PF11_0304	-0.421426	8.73169	-3.22866	0.00679234	0.0435295
I3248_1	PFI0625c	-0.349812	10.7108	-3.22784	0.00680293	0.0435566
N171_1	PF14_0074	-0.468846	8.44161	-3.22648	0.00682058	0.0436287
M4927_3	PF13_0095	0.385445	10.996	3.27731	0.00684468	0.043742
N151_9	PF14_0466	-0.492887	10.4656	-3.22242	0.00687344	0.0438492
N143_9	PF14_0202	-0.399467	11.0974	-3.22235	0.00687428	0.0438492
N150_49	PF14_0103	-0.45357	8.31335	-3.22134	0.00688752	0.0438561
M15786_2	PF13_0265	-0.458409	9.85583	-3.22104	0.00689148	0.0438561
M32813_2	MAL13P1.184	-0.401312	8.2794	-3.2208	0.00689461	0.0438561
oPFI17686	PFI1795c	-0.514974	7.09355	-3.22003	0.00690478	0.04388
pPFE0315c_61	PFE0315c	-0.370609	7.13386	-3.21863	0.00692318	0.0439561
oPFBLOB0090	PF10_0150	0.599063	8.06097	3.21798	0.00693179	0.0439699
Ks157_1	PF11_0512	0.6356	12.4329	3.21738	0.00693971	0.0439794
C257	PFC0400w	0.618823	12.2583	3.21548	0.00696478	0.0440974
E27723_15	PFE0895c	0.368788	8.49812	3.21486	0.00697294	0.0441082
L1_1	PF11_0001	-0.606535	8.45051	-3.21313	0.00699601	0.0441987
Ks59_3	PF11_0053	-0.394886	9.59202	-3.21282	0.00700018	0.0441987
oPFBLOB0070	PF10_0398	-0.407598	7.38676	-3.2118	0.00701366	0.0442219
F1021_4	MAL6P1.286	-0.512831	10.7122	-3.21157	0.00701679	0.0442219
F34859_1	MAL7P1.92	-0.491129	7.71782	-3.21101	0.0070243	0.0442285
M43376_3	PF13_0303	0.396411	10.7686	3.20996	0.00703834	0.0442761
M21368_1	MAL13P1.212	-0.414088	10.8094	-3.20927	0.00704751	0.0442931
pPFI1760w_133	PFI1760w	0.448058	8.17869	3.25728	0.00710008	0.0445825
pMAL13P1.80_10	MAL13P1.80	0.447379	9.49308	3.20473	0.00710866	0.0445954
oPFBLOB0045	PFE0030c	0.469445	8.95658	3.20425	0.00711519	0.0445955
oPFC0752	PFC0695w	0.719413	8.92872	3.19815	0.00719834	0.0450753
M196_4	MAL13P1.327	0.527174	10.6308	3.24848	0.00721523	0.0451398
C367	PFC0545c	-0.43442	9.30508	-3.19596	0.00722832	0.0451803
pMAL6P1.170_982	MAL6P1.170	-0.572268	8.9098	-3.19495	0.00724219	0.0451887
J223_4	PF10_0306	-0.392169	9.95429	-3.1949	0.00724289	0.0451887
oPFI17647	PFI0065w	0.35215	7.58887	3.19276	0.00727255	0.0453196
oPFBLOB0124	PF07_0015	0.358708	7.73326	3.1917	0.00728711	0.0453196
M2931_1	PF13_0322	-0.466686	11.4029	-3.19154	0.00728939	0.0453196
pMAL6P1.124_55	MAL6P1.124	-0.490698	8.49334	-3.191	0.00729692	0.0453196
M20116_2	PF13_0041	-0.384855	10.3655	-3.19099	0.00729699	0.0453196
N159_32	PF14_0059	0.435866	11.4882	3.19021	0.0073079	0.0453461
E714_14	PFE0225w	-0.58724	9.97699	-3.18274	0.00741247	0.0459533
I15927_1	PFI0340c	-0.493521	10.0908	-3.18204	0.00742237	0.0459653
C665	PFC1000w	0.471112	12.5421	3.18165	0.00742785	0.0459653
oPFM60546	PF13_0303	0.415049	8.53486	3.18075	0.00744059	0.0460025
E27723_9	PFE0905w	0.571015	8.98623	3.17947	0.00745872	0.0460086
C259	PFC0410w	-0.599031	9.13568	-3.1793	0.00746116	0.0460086
J43_22	PF10_0056	-0.858553	9.37187	-3.17926	0.00746176	0.0460086
F59325_1	MAL6P1.76	0.699647	10.3539	3.17865	0.00747035	0.0460201
F6022_1	PFD0330w	0.321	10.3547	3.17804	0.00747916	0.0460328
E26351_1	PFE0855c	-0.443752	9.1787	-3.17551	0.00751523	0.0461919
Ks97_2	PF11_0192	-0.386652	9.35741	-3.175	0.00752252	0.0461919
J697_2	PF10_0060	0.460689	11.7036	3.17481	0.00752526	0.0461919
Ks82_1	PF11_0447	0.346451	9.71524	3.17328	0.00754713	0.0462845
N132_172	PF14_0327	-0.337366	9.84116	-3.16937	0.0076035	0.0465885
I4547_2	PFI1470c	0.411474	7.76636	3.21719	0.0076406	0.046732
D23156_27	PFD0685c	-0.464735	10.5029	-3.16704	0.00763737	0.046732
F37098_2	PFI0975c	-0.438809	9.32636	-3.16501	0.00766684	0.0468506
N127_3	PF14_0173	-0.391611	11.2221	-3.1641	0.0076801	0.0468898
E20360_1	PFE0040c	0.843515	10.494	3.273	0.00771811	0.0470595
M10432_1	PF13_0033	0.399588	10.5812	3.16127	0.00772167	0.0470595
B60	PFB0105c	-0.398841	11.2929	-3.15958	0.00774656	0.0471692
oPFL0075	PFL2585c	0.452184	6.9877	3.26967	0.00776322	0.0472286
N137_7	PF14_0658	0.360235	10.9222	3.15621	0.00779631	0.0473168
J183_5	PF10_0223	-0.317784	8.2019	-3.15614	0.00779736	0.0473168
Ks443_2	PF10_0137	-0.342543	9.12231	-3.15607	0.00779849	0.0473168
F46705_1	PF08_0137	-0.378777	11.8699	-3.15334	0.00783908	0.047521
C670	PFC1010w	0.431671	11.1903	3.15205	0.00785832	0.0475954
M37794_3	MAL13P1.193	-0.423732	11.464	-3.15036	0.00788364	0.0476419
M35930_3	MAL13P1.229	-0.334019	11.5443	-3.15015	0.00788688	0.0476419
M35008_4	MAL13P1.324	0.374509	9.48341	3.15014	0.00788691	0.0476419
M59497_3	MAL13P1.334	0.400062	9.52012	3.1486	0.00791018	0.0477403
F70599_1	MAL8P1.157	0.403033	10.9674	3.14681	0.00793714	0.0478608
N127_16	PF14_0166	0.464674	10.3312	3.14564	0.00795486	0.0479052
pMAL13P1.155_3254	MAL13P1.155	0.419415	8.0102	3.14499	0.00796461	0.0479052
D47995_1	PFC0730w	0.507207	13.0386	3.1445	0.00797203	0.0479052
I17631_1	PFI0760w	-0.363047	8.36879	-3.14447	0.00797253	0.0479052
M12387_1	MAL13P1.116	0.342691	8.70768	3.14336	0.00798936	0.0479642
Ks625_11	PF11_0426	-0.426778	10.0039	-3.18968	0.00803528	0.0480766
I12038_2	PFI1465w	0.349151	9.04691	3.14117	0.00802278	0.0480766
N145_14	PF14_0019	-0.380665	8.9662	-3.14087	0.00802731	0.0480766
Kn274_1	MAL6P1.284	-0.403894	9.32903	-3.14029	0.0080362	0.0480766
N137_29	PF14_0667	0.336173	9.68776	3.13927	0.00805178	0.0481119
I477_1	PFI0275w	-0.557423	8.82021	-3.13899	0.00805617	0.0481119
N138_34	PF14_0288	-0.431449	10.7486	-3.138	0.00807133	0.0481604
oPFA32031	PFA0705c	-0.502635	7.23349	-3.32107	0.00809218	0.0482426
E26577_1	PFE0295w	-0.33011	11.4874	-3.13605	0.00810129	0.0482549
C588	PFC0886w	-0.446511	9.46658	-3.18161	0.00815503	0.0484689
pMAL13P1.252_193	MAL13P1.252	0.58942	9.29338	3.18116	0.00816174	0.0484689
F403_1	MAL7P1.76	0.589701	9.71515	3.13312	0.00814657	0.0484689
F60633_2	PFE1060c	-0.946918	8.24695	-3.1319	0.00816557	0.0484689
pPFL2455w_182	PFL2455w	0.423979	8.96282	3.13133	0.00817448	0.0484797
E3215_4	PFE0800w	0.393864	10.3253	3.13075	0.0081835	0.0484911
M26091_1	PF13_0308	0.342909	9.36032	3.12988	0.00819701	0.0485291
N128_103	PF14_0391	0.470969	9.34375	3.12872	0.00821516	0.0485666
I6567_2	PFI0495w	-0.529217	12.459	-3.12852	0.00821832	0.0485666
Ks83_18	PF11_0445	0.397658	10.4419	3.12772	0.00823084	0.0485666
E8492_1	MAL6P1.316	0.433175	8.58177	3.12766	0.00823175	0.0485666
M21855_1	PF13_0241	0.354024	10.3317	3.12688	0.00824391	0.0485964
F30335_1	PFD0135w	-0.542936	9.83306	-3.12643	0.00825105	0.0485966
M21665_2	PF13_0063	0.299672	10.9847	3.12525	0.00826962	0.0486641
J634_1	PF10_0068	-0.340481	10.4017	-3.124	0.00828927	0.0486737
F33346_1	PFD0400w	-0.44301	11.3917	-3.12344	0.00829817	0.0486737
oPFL0156	PFL0895c	0.356591	7.61488	3.12343	0.00829832	0.0486737
Ks101_18	PF11_0302	0.40481	11.1158	3.1228	0.00830818	0.0486737
A8010_4	PFA0175w	-0.326462	8.56419	-3.12223	0.00831729	0.0486737
M45177_20	PF13_0173	-0.403328	9.96889	-3.12184	0.00832342	0.0486737
oPFA32036	PFA0390w	0.438446	9.47286	3.12179	0.00832423	0.0486737
pMAL6P1.52_50	MAL6P1.52	0.490096	9.03564	3.12154	0.0083282	0.0486737
Ks244_7	PF11_0229	-0.342537	8.49899	-3.12001	0.00835256	0.0487744
oPFJ12788	PF10_0402	-0.534721	11.9243	-3.11929	0.00836401	0.0487996
oPFL0009	PFL1385c	-0.796321	14.1245	-3.11772	0.00838896	0.0489034
M18924_18	PF13_0168	-0.334231	12.3969	-3.11699	0.00840056	0.0489257
M43799_8	MAL13P1.134	0.297118	8.16043	3.11659	0.00840709	0.0489257
J53_37	PF10_0147	-0.429746	10.4178	-3.11614	0.00841424	0.0489257
N185_13	PF14_0476	0.372371	11.0199	3.11467	0.00843784	0.0489759
M8032_6	MAL13P1.165	-0.336908	9.8315	-3.11451	0.00844034	0.0489759
oPFM60552	PF13_0284	-0.57043	9.49897	-3.11426	0.00844437	0.0489759
Ks189_1	PF11_0096	-0.497483	10.2732	-3.11266	0.00847017	0.0490531
M6522_5	PF13_0069	-0.427508	9.31285	-3.11243	0.00847392	0.0490531
C49	PFC0085c	0.793282	10.9592	3.11196	0.0084814	0.0490531
N155_21	PF14_0029	-0.866995	7.81342	-3.11165	0.00848638	0.0490531
I17310_3	PFI0915w	0.427275	12.8831	3.10982	0.00851612	0.0491835
F63057_1	PFL1795c	0.317679	11.6889	3.10906	0.00852841	0.0492057
E21586_1	MAL7P1.147	-0.348513	10.579	-3.10869	0.00853437	0.0492057
M35930_12	MAL13P1.226	0.424171	12.7601	3.10791	0.00854714	0.0492378
pPFL0990w_508	PFL0990w	0.465123	8.75585	3.15514	0.00856039	0.0492727
E27357_1	MAL7P1.153	0.375273	7.71397	3.15208	0.00860841	0.0494449
B98	PFB0170w	0.423349	9.61709	3.10454	0.00860211	0.0494449
E4247_1	PFD0845w	-0.569661	12.9955	-3.10393	0.008612	0.0494449
C574	PFC0865w	0.338126	10.1181	3.10319	0.00862423	0.0494736
oPFM60551	PF13_0169	-0.466576	11.3421	-3.10238	0.00863746	0.0495079
C53	PFC0095c	0.375576	10.0973	3.10076	0.00866412	0.0496191
I4719_5	PFI0175w	-0.36231	10.8685	-3.09947	0.00868543	0.0496995
Kn1453_1	PF10_0306	0.548696	12.1107	3.09879	0.0086968	0.0497013
oPFC0767	PFC0495w	-0.814489	7.84225	-3.09847	0.00870204	0.0497013
M45541_1	PFL0950c	0.382323	9.80602	3.09814	0.00870754	0.0497013
F32870_1	MAL8P1.23	0.309862	11.6486	3.09646	0.00873534	0.0497639
L2_190	PFL0595c	0.31137	9.30145	3.09644	0.00873572	0.0497639
I11857_3	PFI0865w	-0.344499	8.14856	-3.09616	0.00874034	0.0497639
pMAL7P1.18_3591	MAL7P1.18	-0.641449	8.52737	-3.09382	0.00877938	0.0499287
M196_6	PF13_0342	0.358425	10.6253	3.09318	0.0087901	0.0499287
J478_5	PF10_0030	0.454268	9.44297	3.09304	0.00879239	0.0499287
F65043_3	MAL7P1.7	0.666328	11.6817	3.09268	0.00879849	0.0499287
I4719_6	PFI0175w	-0.3652	10.8352	-3.09193	0.00881098	0.0499435
B467	PFB0705w	0.298813	10.837	3.0916	0.00881666	0.0499435
Ks75_16	PF11_0039	0.403595	10.9307	3.09122	0.00882301	0.0499435
N133_46	PF14_0687	-0.380476	8.41448	-3.08961	0.00884996	0.0500494
J180_17	PF10_0012	-0.302491	9.41773	-3.08923	0.00885636	0.0500494
pMAL6P1.109_45	MAL6P1.109	0.427281	9.55865	3.0887	0.00886539	0.0500504
pMAL6P1.162_5	MAL6P1.162	-0.523346	9.49254	-3.08786	0.00887949	0.0500504
Ks592_4	PF11_0311	0.336213	9.93988	3.08761	0.00888375	0.0500504
F13865_2	PFE0155w	-0.539957	11.61	-3.08749	0.00888582	0.0500504
N131_24	PF14_0136	-0.404533	10.6839	-3.08454	0.00893586	0.0502627
E10359_4	PFE0975c	-0.388735	11.4532	-3.0844	0.0089382	0.0502627
M29816_1	PFE0780w	-0.317017	8.4067	-3.08375	0.00894935	0.050284
E13057_1	MAL7P1.147	-0.446967	10.2909	-3.08115	0.00899363	0.0504616
F39840_1	PF14_0283	-0.49771	12.7977	-3.08103	0.00899571	0.0504616
F48424_3	MAL7P1.134	-0.385403	8.92135	-3.08051	0.0090046	0.05047
L2_284	PFL0805w	-0.349449	8.75287	-3.07502	0.00909924	0.0509587
E598_1	PFE0065w	1.17458	10.8165	3.07223	0.00914771	0.0511882
Ks510_6	PF11_0380	-0.596559	9.60051	-3.16801	0.00927683	0.0513661
oPFD67009	PFD0020c	0.554102	10.3008	3.16523	0.00932222	0.0513661
M35742_1	PF13_0082	0.320042	10.1726	3.06917	0.00920113	0.0513661
F42543_3	PFE0290c	-0.548659	9.94436	-3.06774	0.00922615	0.0513661
pPFI1590c_3438	PFI1590c	-0.340833	8.47262	-3.06764	0.00922798	0.0513661
D33539_61	PFD0805w	-0.403298	10.5435	-3.06747	0.009231	0.0513661
I1897_1	PFI1635w	-0.405221	9.11475	-3.0673	0.00923386	0.0513661
L2_146	PFL0500w	0.371799	11.5661	3.0671	0.00923738	0.0513661
F52907_2	PFE1230c	-0.395104	8.71699	-3.06699	0.00923941	0.0513661
C60	PFC0110w	-0.818388	12.4777	-3.0664	0.00924981	0.0513661
L2_148	PFL0510c	0.289048	9.70101	3.06478	0.00927837	0.0513661
M44229_3	MAL13P1.340	0.47264	10.1669	3.06476	0.00927865	0.0513661
Kn7943_1	PFI1120c	0.390198	12.9587	3.06445	0.00928413	0.0513661
Kn5217_2	MAL8P1.125	0.31383	8.25669	3.06433	0.00928629	0.0513661
D13582_1	MAL6P1.54	-0.527395	11.4709	-3.06416	0.00928928	0.0513661
B440	PFB0655c	0.304337	7.08173	3.06336	0.00930335	0.0513661
pPFL2155w_2063	PFL2155w	0.409991	9.85854	3.06336	0.00930349	0.0513661
Kn657_1	PFL1345c	0.434582	12.2291	3.06297	0.00931037	0.0513661
N132_119	PF14_0348	0.356558	8.88004	3.06261	0.00931673	0.0513661
N133_34	PF14_0692	0.411887	8.03035	3.06026	0.00935844	0.0515242
F57655_2	PF11_0486	0.379681	10.359	3.16126	0.0093873	0.0516276
N154_1	PF14_0204	0.404666	10.9912	3.05759	0.00940617	0.0516276
M37080_3	PF13_0324	-0.520972	10.7501	-3.0569	0.00941854	0.0516276
N162_10	MAL13P1.320	-0.369283	10.0581	-3.05686	0.0094193	0.0516276
F67294_1	MAL7P1.162	-0.364115	11.0005	-3.0568	0.00942031	0.0516276
D17715_68	PFD0435c	0.971251	11.2895	3.05668	0.00942253	0.0516276
M25683_1	PF14_0078	0.403023	9.52846	3.05589	0.00943667	0.0516416
J43_21	PF10_0055	-0.484297	7.48622	-3.05549	0.00944379	0.0516416
F42069_4	PFE0415w	-0.392462	10.9161	-3.05505	0.00945171	0.0516416
J163_6	PF10_0066	-0.449069	11.7015	-3.05464	0.00945907	0.0516416
oPFM60476	PF13_0316	0.668872	10.5281	3.05443	0.00946285	0.0516416
N181_15	PF14_0239	0.414985	9.96086	3.05305	0.00948771	0.0516495
A23157_14	PFA0165c	-0.403661	10.6733	-3.05283	0.0094917	0.0516495
Ks510_13	PF11_0383	-0.493591	11.8194	-3.05278	0.00949255	0.0516495
J73_17	PF10_0078	0.374134	10.304	3.05268	0.0094945	0.0516495
M633_1	PF13_0053	0.373309	10.4117	3.04825	0.00957485	0.0520276
J6979_1	PFL1130c	0.465563	11.4185	3.04801	0.00957922	0.0520276
pPFL0750w_344	PFL0750w	-0.366401	7.41313	-3.04604	0.00961523	0.0521817
Ks86_2	PF11_0343	-0.468807	11.0126	-3.0436	0.0096599	0.0523825
B347	PFB0501c	-0.348608	9.62707	-3.04291	0.0096726	0.0524098
oPFL0138	PFL1975c	0.502992	7.95178	3.03974	0.00973119	0.0526594
F13845_1	PFE1605w	0.424425	12.775	3.03958	0.00973406	0.0526594
C253	PFC0390w	-0.35386	11.3069	-3.0377	0.00976893	0.0528063
oPFB0688	PFB0555c	0.381985	10.0818	3.03621	0.00979676	0.0529149
Kn588_2	PF10_0106	0.359366	10.7816	3.0353	0.00981363	0.0529491
N153_10	PF14_0536	0.426321	11.2012	3.03473	0.00982428	0.0529491
N134_101	PF14_0593	-0.40401	11.0347	-3.03463	0.00982632	0.0529491
M18869_1	PF13_0184	0.310734	8.81052	3.03177	0.00987994	0.0531961
E4173_1	PFI1450c	-0.492095	9.78616	-3.07648	0.00988864	0.053201
N135_23	PF14_0633	0.507271	11.6726	3.0302	0.00990938	0.0532552
F10730_3	MAL6P1.268	0.677854	12.3137	3.02994	0.00991429	0.0532552
F22946_1	PFI0815c	-0.486224	10.22	-3.07357	0.00994167	0.0532613
Ks5029_1	PF11_0477	0.436025	9.62724	3.07162	0.00997723	0.0532613
L3_14	PFL0845w	0.403526	10.0788	3.02774	0.00995587	0.0532613
oPFL0086	PFL2090c	0.439255	9.44294	3.02773	0.00995612	0.0532613
L2_182	PFL0575w	-0.332671	9.48578	-3.02758	0.00995891	0.0532613
Ks76_8	PF11_0422	-0.537674	9.84633	-3.02712	0.0099677	0.0532613
oPFBLOB0187	MAL8P1.47	-0.402779	11.8531	-3.02648	0.00997974	0.0532613
J44_4	PF10_0069	0.463576	10.5173	3.02635	0.00998218	0.0532613
A23157_12	PFA0170c	-0.383472	12.4757	-3.02618	0.00998552	0.0532613
M31208_3	PF13_0126	0.311124	8.34425	3.02575	0.00999374	0.0532636
oPFH0005	PF08_0006	0.565459	9.33594	3.06759	0.0100513	0.0535289
oPFH0012	PF08_0039	0.472661	10.0505	3.02096	0.0100852	0.0536373
F2457_1	MAL6P1.15	-0.571286	8.21571	-3.02084	0.0100874	0.0536373
oPFF72442	MAL6P1.72	-0.642094	9.45289	-3.01906	0.0101216	0.0537775
D10917_2	MAL6P1.125	-0.363896	9.26784	-3.01848	0.0101329	0.0537954
N134_58	PF14_0611	-0.324453	9.69287	-3.01621	0.0101767	0.0539863
F40116_1	MAL7P1.124	0.789546	11.1724	3.01256	0.0102476	0.0543201
F14326_1	MAL6P1.147	-0.339238	8.84645	-3.01064	0.0102851	0.054477
M1661_1	MAL13P1.63	0.367603	9.78666	3.10836	0.0103016	0.0544798
M44397_14	PF13_0129	0.353257	11.3208	3.00981	0.0103014	0.0544798
F13784_1	PFL1565c	-0.508745	9.99147	-3.00884	0.0103205	0.0545298
oPFH0027	PF08_0023	0.406825	12.9668	3.0079	0.0103389	0.0545298
oPFI17718	PFI1430w	-0.313235	10.6903	-3.00771	0.0103427	0.0545298
Ks111_3	PF11_0309	-0.351347	10.7284	-3.00769	0.010343	0.0545298
Ks624_8	PF11_0316	-0.871335	8.49544	-3.00626	0.0103712	0.0546367
pMAL6P1.256_494	MAL6P1.256	0.367279	9.99829	3.00433	0.0104093	0.0547948
F19122_1	PFI0260c	-0.341149	9.4368	-3.04772	0.0104245	0.0547981
N141_38	PF14_0220	-0.535947	7.12252	-3.04765	0.0104259	0.0547981
Ks259_2	PF11_0245	0.396907	9.28861	3.00157	0.0104642	0.0549572
pPFA0730c_45	PFA0730c	0.510657	6.77387	3.25062	0.0104952	0.05497
oPFBLOB0047	PFD0065w	-0.453851	7.89036	-3.0977	0.0104964	0.05497
B453	PFB0675w	0.419503	11.7496	3.001	0.0104755	0.05497
Ks100_2	PF11_0065	0.561325	11.162	2.99983	0.0104988	0.05497
J1249_1	PFI0005w	0.425183	9.28785	2.99867	0.010522	0.0550495
pPF08_0040_1207	PF08_0040	0.299151	8.96381	2.99632	0.0105692	0.0552538
M5172_5	MAL13P1.90	0.400061	11.6381	2.99484	0.0105989	0.0553641
M17691_2	PF13_0187	-0.383624	11.6505	-2.99433	0.0106092	0.0553641
Ks488_11	PF11_0298	-0.374923	7.1485	-2.99366	0.0106228	0.0553641
oPFBLOB0092	PF13_0115	0.456289	8.18113	2.99308	0.0106345	0.0553641
D33539_70	PFD0820w	-0.330447	9.44583	-2.99296	0.010637	0.0553641
C424	PFC0610c	0.400761	9.34507	2.99287	0.0106389	0.0553641
Ks97_9	PF11_0194	-0.50116	9.93465	-2.99196	0.0106573	0.0554178
N128_20	PF14_0433	-0.357816	10.3428	-2.99107	0.0106752	0.0554687
Ks85_7	PF11_0367	-0.416201	10.0562	-2.99022	0.0106926	0.0555168
N134_140	PF14_0576	0.303116	8.69044	2.98957	0.0107058	0.0555434
J564_2	PF10_0296	-0.489435	9.6541	-2.98568	0.0107852	0.0558218
Kn2174_1	MAL6P1.34	-0.359112	8.15655	-2.98557	0.0107874	0.0558218
pPFL1440c_802	PFL1440c	0.332382	10.6573	2.98545	0.0107901	0.0558218
F8433_1	MAL6P1.147	-0.343777	11.9451	-2.98535	0.0107921	0.0558218
M35930_5	PF13_0243	-0.405508	11.8496	-2.98319	0.0108365	0.0559748
N132_43	PF14_0377	0.330182	10.9901	2.98306	0.0108392	0.0559748
oPFH0022	PF08_0064	0.481455	9.67162	2.98267	0.0108473	0.0559748
D23141_1	PF08_0138	-0.317958	7.31595	-2.98232	0.0108544	0.0559748
F39544_1	PF07_0048	0.384431	8.3341	3.0244	0.0108805	0.0560668
oPFI17675	PFI1565w	-0.368623	12.1601	-2.98049	0.0108923	0.0560854
N168_36	PF14_0517	-0.320313	12.4973	-2.97755	0.0109533	0.0563573
F49071_1	PFI1385c	-0.291591	9.94836	-2.97634	0.0109785	0.0564164
D10455_2	PFD1185w	-0.346636	9.51298	-2.97621	0.0109813	0.0564164
Km1367_1	PFL1240c	0.333481	9.95324	2.97419	0.0110236	0.0564999
F62141_1	MAL6P1.63	0.4165	10.1892	2.9741	0.0110255	0.0564999
pMAL6P1.194_618	MAL6P1.194	-0.319856	7.79914	-2.97408	0.0110259	0.0564999
N159_7	PF14_0048	0.492521	9.80747	2.9736	0.011036	0.0564999
pPFI1660w_53	PFI1660w	-1.76775	11.1041	-2.97321	0.011044	0.0564999
Ks103_3	PF11_0289	0.559897	11.1634	2.97307	0.0110471	0.0564999
pPFL0365c_75	PFL0365c	0.540224	8.13274	3.01476	0.0110747	0.0565986
N145_20	PF14_0018	-0.536817	11.261	-2.9688	0.0111371	0.0568751
J221_2	PF10_0257	0.367412	11.79	2.96779	0.0111585	0.0569418
F71067_4	PFD0135w	-0.412844	9.53822	-2.96693	0.0111769	0.0569929
E263_4	PFE0335w	-0.320538	10.0791	-2.96636	0.0111888	0.0570113
Ks66_7	PF11_0473	-0.30052	9.7147	-2.96231	0.0112754	0.0574098
oPFBLOB0128	PFI1165c	-0.872365	8.66932	-2.96094	0.0113048	0.0575062
E18440_4	PFE0750c	0.320973	8.41127	2.96027	0.0113192	0.0575062
J232_6	PF10_0259	0.611119	10.6607	2.96025	0.0113196	0.0575062
N135_8	PF14_0640	0.389305	8.71925	3.00033	0.011372	0.0576982
M18079_4	MAL13P1.119	0.412794	10.8855	2.95772	0.0113743	0.0576982
N151_65	PF14_0442	-0.50909	10.942	-2.95623	0.0114065	0.057819
Ks510_12	PF11_0382	0.47638	9.73609	2.99807	0.0114192	0.0578403
M18924_1	PF13_0166	-0.367064	12.3992	-2.9543	0.0114485	0.0579458
F54683_1	PF07_0067	0.386173	12.3544	2.95329	0.0114705	0.0579727
oPFD67008	PFD0320c	0.501389	10.1357	2.95328	0.0114708	0.0579727
Km1590_2	PFL1960w	-0.4207	11.2174	-2.95279	0.0114814	0.0579836
J299_1	PF14_0631	-0.708123	13.3717	-2.95197	0.0114992	0.0580307
oPFF72449	MAL6P1.206	0.444986	8.22827	2.95134	0.0115131	0.058058
M37794_6	MAL13P1.192	0.569255	10.2289	2.94896	0.0115652	0.0582639
F61115_1	MAL6P1.305	-0.531075	9.93021	-2.9487	0.011571	0.0582639
J248_4	PF10_0168	0.297993	10.7492	2.94563	0.0116387	0.0585228
oPFN0258	PF14_0006	-0.31434	7.03288	-2.94559	0.0116395	0.0585228
oPFG0047	PFE0800w	0.492433	9.72911	2.94323	0.011692	0.0587433
Kn872_1	PFL2625w	0.396071	10.3169	2.94278	0.0117019	0.0587499
M46757_1	PF14_0522	0.368869	8.67568	2.98369	0.0117246	0.0587856
N132_186	PF14_0321	0.351401	7.91938	2.98322	0.0117348	0.0587856
A13725_11	PFA0515w	0.394369	10.0384	2.94168	0.0117265	0.0587856
J3810_1	PF11_0227	0.524132	11.6376	2.93959	0.0117732	0.0589186
oPFrRNA0002	PF14_0182	0.529153	8.5331	2.93935	0.0117785	0.0589186
oPFL0130	PFL1600c	0.377796	8.63104	2.93798	0.0118093	0.0590293
N138_61	PF14_0300	0.352811	12.5393	2.93718	0.0118272	0.0590757
pPFL2100w_829	PFL2100w	0.472146	7.73154	2.93602	0.0118534	0.0591631
N150_36	PF14_0108	0.331311	12.2358	2.93375	0.0119045	0.0593749
oPFI17648	PFI0025c	-0.483577	7.67828	-2.97449	0.0119243	0.0594301
Ks453_3	PF11_0281	0.363292	9.45517	2.93155	0.0119543	0.0595366
B507	PFB0790c	-0.348362	9.4187	-2.93098	0.0119673	0.0595577
D17715_45	PFD0480w	0.32294	8.87906	2.93006	0.0119883	0.0596189
N127_54	PF14_0150	-0.353818	10.6574	-2.92582	0.0120853	0.0600538
J111_5	PFL1370w	-0.326273	10.3876	-2.92529	0.0120974	0.0600538
M4542_1	PFL2570w	0.342504	12.4467	2.92509	0.0121022	0.0600538
E13506_2	MAL6P1.286	-0.394405	10.3847	-2.92432	0.0121199	0.0600538
B537	PFB0840w	0.303345	10.2898	2.92424	0.0121217	0.0600538
oPFBLOB0078	PFI0740c	0.450726	9.76668	2.92395	0.0121284	0.0600538
oPFM60540	MAL13P1.180	0.429288	12.1484	2.92319	0.0121458	0.0600961
N128_57	PF14_0416	0.364253	11.3013	2.92248	0.0121624	0.0601347
Kn2161_1	PFI1510w	0.463197	8.61674	2.92194	0.0121747	0.060152
L2_166	PFL0555c	-0.343873	11.6106	-2.91673	0.012296	0.0607076
Km827_4	PF10_0120	0.366828	10.5294	2.91612	0.0123102	0.0607339
E21786_2	PFE1330c	0.28043	11.9738	2.91413	0.0123568	0.0609201
D12635_37	PFD0955w	-0.483177	11.4926	-2.91261	0.0123926	0.0610522
F28895_1	PF07_0132	0.412786	8.87446	2.91167	0.0124147	0.0610836
Ks497_2	PF11_0257	0.39864	10.4562	2.91158	0.0124168	0.0610836
B112	PFB0185w	-0.427687	10.3137	-2.91005	0.0124529	0.0612171
pMAL6P1.301_1	MAL6P1.301	0.439238	8.36395	2.9497	0.0124796	0.0612509
N140_3	PF14_0496	0.40875	10.4914	2.94939	0.0124867	0.0612509
Km2326_6	PF10_0005	0.460945	9.70378	2.90876	0.0124836	0.0612509
oPFD66954	PFD0830w	-0.553619	7.62205	-2.9081	0.0124993	0.0612688
J17_1	PF10_0232	-0.327197	12.3188	-2.90763	0.0125104	0.0612796
L1_42	PFL0060w	-0.61848	10.8592	-2.90623	0.0125437	0.0613987
Kn2436_2	PFL1095c	-0.355879	9.97391	-2.90565	0.0125575	0.0614223
M46228_1	PFL1960w	-0.373348	8.77844	-2.9438	0.0126153	0.0616609
J170_18	PF10_0267	0.359239	9.85211	2.90118	0.0126646	0.0618574
F49677_3	MAL7P1.76	0.361909	12.5876	2.89996	0.012694	0.0618659
J352_8	PF10_0310	-0.470699	11.4445	-2.89989	0.0126956	0.0618659
N141_5	PF14_0225	-0.390906	6.85456	-2.89962	0.0127021	0.0618659
F52084_1	PFI1650w	-0.428004	9.35654	-2.89938	0.0127079	0.0618659
oPFG0048	PF07_0008	-0.658742	10.4292	-2.89923	0.0127116	0.0618659
Kn1621_1	PFL1930w	-0.433779	11.493	-2.89808	0.0127395	0.0619577
Ks157_2	PF11_0512	0.393456	7.78402	2.89556	0.0128005	0.0622099
oPFL0017	PFL1880w	0.304273	9.68839	2.89491	0.0128164	0.0622099
oPFJ12806	PF10_0195	0.467929	12.9822	2.89473	0.0128206	0.0622099
F27064_1	PF08_0012	0.342859	12.8434	2.89444	0.0128277	0.0622099
oPFK12894	PF11_0039	0.74543	8.58622	2.89403	0.0128377	0.0622144
N128_95	PF14_0394	0.314244	7.69442	2.89251	0.0128749	0.0623505
pPF13_0027_1557	PF13_0027	-0.779736	9.40385	-2.89168	0.0128952	0.0623795
M56059_1	PF13_0281	0.4156	9.89557	2.89152	0.0128992	0.0623795
pPF11_0453_32	PF11_0453	-0.569168	7.92899	-2.89113	0.0129087	0.0623813
Kn3773_1	PFL1135c	-0.448431	12.0484	-2.89074	0.0129181	0.0623829
Ks202_1	PF11_0173	0.552523	13.0507	2.88996	0.0129375	0.0624322
N135_1	PF14_0644	0.297828	9.07299	2.88888	0.0129639	0.0625157
Ks44_10	PF11_0347	0.316855	12.3849	2.88829	0.0129783	0.0625412
oPFBLOB0140	PF10_0214	0.327099	9.42477	2.88711	0.0130076	0.0626321
N132_92	PF14_0365	0.386009	8.34078	2.88642	0.0130246	0.0626321
E8769_2	MAL7P1.19	-0.428881	11.5907	-2.88642	0.0130247	0.0626321
J269_10	PF10_0231	0.277169	10.3013	2.88573	0.0130418	0.0626704
M48367_1	PF13_0088	0.28571	10.1438	2.88398	0.0130851	0.0628344
F17289_2	PF07_0051	-0.407198	7.51379	-3.03069	0.0131376	0.0630419
F20266_1	MAL7P1.105	-0.43482	10.2215	-2.91866	0.0132111	0.063306
M46462_5	MAL13P1.283	0.351357	10.1362	2.87924	0.0132033	0.063306
oPFC0768	PFC0506w	0.504485	8.03811	2.87692	0.0132617	0.0635036
oPFI17739	PFI1420w	0.409479	9.11575	2.87567	0.0132931	0.0636097
F21598_1	PF07_0107	0.566531	9.87606	2.87151	0.0133986	0.0640347
N148_6	PF14_0722	0.334323	9.20347	2.87143	0.0134007	0.0640347
F3492_1	PF08_0014	0.350107	9.39449	2.86668	0.0135221	0.0645701
F54899_1	MAL8P1.122	-0.483017	11.1122	-2.86535	0.0135562	0.0646877
M55240_4	PF13_0005	-0.496118	7.88425	-2.86486	0.013569	0.0647033
oPFD67001	PFD1120c	-0.675408	10.0556	-2.86402	0.0135905	0.0647607
I16933_1	PFI1170c	-0.663401	10.6382	-2.8628	0.0136221	0.0648448
Ks646_6	PF11_0284	0.298544	11.8059	2.8623	0.0136349	0.0648448
M3222_8	MAL13P1.293	0.334456	8.88286	2.86224	0.0136366	0.0648448
M49556_1	PF14_0354	-0.290649	8.84153	-2.85771	0.0137542	0.0653588
F54828_9	PFE1180c	-0.517575	8.51532	-2.85603	0.0137982	0.0655221
D49176_68	PFD0320c	0.448954	11.3271	2.85559	0.0138096	0.0655309
J555_1	PF10_0307	0.362623	11.8783	2.85511	0.0138222	0.0655422
N163_10	PF14_0648	0.366537	10.2143	2.85441	0.0138406	0.0655422
oPFBLOB0091	PFE0865c	0.315141	12.0251	2.85431	0.0138434	0.0655422
N133_9	PF14_0697	0.423959	8.8136	2.85404	0.0138503	0.0655422
B372	PFB0540w	-0.340275	10.7794	-2.85331	0.0138696	0.0655882
oPFBLOB0120	PFD0135w	0.519905	7.87159	2.93845	0.0138954	0.0656004
oPFBLOB0166	PFD0825c	-0.497728	9.20832	-2.85198	0.0139045	0.0656004
J53_56	PF10_0160	0.411898	8.78468	2.85183	0.0139086	0.0656004
B370	PFB0535w	0.441885	9.79608	2.85175	0.0139106	0.0656004
pPFI0090c_782	PFI0090c	-0.308252	7.81936	-2.89002	0.0139244	0.0656201
M1254_2	PF13_0272	0.556675	11.1062	2.85072	0.013938	0.0656394
E12599_2	PFE0935c	0.367803	10.3477	2.84904	0.0139825	0.0658032
N134_132	PF14_0579	0.36252	10.8222	2.84713	0.0140332	0.0659561
oPFM60490	MAL13P1.109	0.414956	9.91985	2.84673	0.0140438	0.0659561
pPFI0600w_198	PFI0600w	-0.531591	10.0737	-2.84673	0.0140439	0.0659561
C145	PFC0230c	-0.326375	8.3554	-2.84551	0.0140763	0.0660631
F22635_2	PFI0355c	-0.288253	7.57395	-2.84432	0.0141082	0.0661673
E26525_2	PFE1520c	-0.369858	10.5049	-2.84334	0.0141346	0.0662455
pPF10_0067_321	PF10_0067	0.425255	9.27974	2.84088	0.0142005	0.0665088
pPFD0155c_177	PFD0155c	0.258342	9.8521	2.83771	0.0142862	0.0668646
F8511_1	PFI1475w	-0.371483	10.5578	-2.83672	0.014313	0.0669443
E16528_1	PFE0125w	-0.284321	9.65805	-2.83541	0.0143488	0.0670658
E16790_7	PFE1205c	-0.734177	8.18922	-2.83494	0.0143615	0.0670791
oPFN0247	PF14_0358	0.3001	9.06652	2.83453	0.0143728	0.0670861
D49176_37	PFD0290w	-0.5162	9.70753	-2.87225	0.0143859	0.0671015
Ks586_7	PF11_0362	-0.372082	10.2933	-2.83266	0.0144237	0.067225
oPFF72437	MAL6P1.104	0.432245	11.216	2.83233	0.0144328	0.067225
F11323_5	PFE0495w	-0.424382	11.4347	-2.832	0.0144419	0.067225
oPFG0050	PF07_0091	-0.745424	8.7377	-2.83014	0.014493	0.067417
N150_75	PF14_0089	0.411196	9.21726	2.82972	0.0145044	0.0674244
oPFA32028	PFA0705c	-0.482267	7.92165	-2.82762	0.0145622	0.0676036
Km302_2	PFL1295w	0.440517	10.579	2.8276	0.0145628	0.0676036
pPFL2425w_327	PFL2425w	0.297542	9.54166	2.82587	0.0146108	0.0677806
C520	PFC0780w	0.451846	10.3409	2.82512	0.0146316	0.0678309
M35930_8	MAL13P1.228	-0.453641	9.70168	-2.82425	0.0146556	0.0678962
D12635_38	PFD0960c	0.402704	12.1994	2.82282	0.0146955	0.068035
N175_6	PF14_0143	-0.350512	10.0185	-2.82224	0.0147116	0.0680502
F20079_4	PFD0015c	-0.541696	7.41461	-2.82199	0.0147187	0.0680502
J73_14	PF10_0080	-0.294295	9.48202	-2.81972	0.0147819	0.0682965
pMAL6P1.158_240	MAL6P1.158	0.386129	8.85658	2.95841	0.0148351	0.0684959
F3277_1	MAL7P1.147	0.40197	10.1048	2.85376	0.0148822	0.0685284
N141_32	PF14_0223	0.409813	9.02409	2.81708	0.0148561	0.0685284
F784_1	PFL2135c	-0.383405	10.4891	-2.81644	0.0148743	0.0685284
C169	PFC0265c	-0.317321	11.8999	-2.81637	0.0148762	0.0685284
C88	PFC0135c	0.549324	11.168	2.81532	0.0149058	0.0685907
M58847_5	PF13_0025	0.280151	9.87727	2.81382	0.0149482	0.0687397
Ks97_8	PF11_0193	-0.382047	8.98508	-2.81225	0.0149928	0.0688985
pMAL6P1.67_144	MAL6P1.67	0.380829	9.53634	2.84869	0.0150214	0.0689646
N159_19	PF14_0052	-0.404949	10.819	-2.81104	0.0150274	0.0689646
oPFBLOB0102	PFD0725c	-0.364009	7.47736	-2.81059	0.0150401	0.0689766
D49176_11	PFD0240c	-0.415722	8.90955	-2.8092	0.0150799	0.0691126
Ks488_5	PF11_0301	-0.446604	9.62522	-2.80827	0.0151065	0.0691886
oPFN0280	PF14_0223	0.332168	10.3064	2.80733	0.0151334	0.0692193
A18792_17	PFA0030c	-0.377796	7.31671	-2.80733	0.0151335	0.0692193
F46301_17	PFE1435c	0.287937	10.3018	2.80626	0.0151641	0.0693128
N132_37	PF14_0380	-0.293794	8.49451	-2.80571	0.0151798	0.0693163
N151_33	PF14_0456	0.281141	10.7889	2.80542	0.0151883	0.0693163
N175_11	PF14_0145	-0.361952	11.4906	-2.80518	0.0151952	0.0693163
N168_15	PF14_0526	0.35603	12.4373	2.80463	0.015211	0.0693418
N158_7	PF14_0650	-0.399534	9.72522	-2.80273	0.0152658	0.0695203
F44837_3	PFE0685w	-0.788104	8.10415	-2.80257	0.0152705	0.0695203
Kn610_1	PF10_0308	-0.396335	11.8433	-2.80208	0.0152848	0.0695394
pMAL13P1.253_106	MAL13P1.253	0.519616	8.48049	2.80049	0.015331	0.0696564
E18031_2	PFE1060c	-0.488331	7.96742	-2.80031	0.0153361	0.0696564
J73_12	PF10_0081	0.281939	11.2732	2.80014	0.0153411	0.0696564
Ks2565_1	PF11_0241	-0.364642	10.9571	-2.79941	0.0153623	0.0696972
F24125_1	MAL7P1.146	-0.351237	10.4322	-2.79913	0.0153705	0.0696972
J22_5	PF10_0086	0.446267	12.528	2.79808	0.0154011	0.0697899
J634_2	PF10_0068	0.650448	10.2253	2.79691	0.0154352	0.0698978
N150_84	PF14_0082	0.472097	10.8384	2.79552	0.0154759	0.070029
Ks113_5	PF11_0176	-0.346095	9.62877	-2.79488	0.0154946	0.070029
F31971_1	PFE0245c	0.37352	11.8632	2.79487	0.0154949	0.070029
J222_2	PF10_0320	0.318983	9.22528	2.79407	0.0155185	0.0700306
L2_267	PFL0770w	0.336248	11.7937	2.79385	0.0155249	0.0700306
F69670_1	PFL0360c	-0.621826	13.1382	-2.79382	0.0155259	0.0700306
J2541_2	PFL1025c	0.350382	12.4988	2.79211	0.0155761	0.0702106
N134_66	PF14_0609	-0.401222	10.0323	-2.79102	0.0156084	0.070276
F53446_1	PF08_0116	-0.962845	11.6407	-2.79061	0.0156204	0.070276
F21584_1	PFD1160w	-0.448952	10.4	-2.79058	0.0156215	0.070276
C559	PFC0845c	-0.763349	7.60647	-3.08809	0.0157246	0.0706937
C493	PFC0740c	0.313883	11.2988	2.78662	0.015739	0.0707119
N141_27	PF14_0224	-0.495517	10.9846	-2.78589	0.0157609	0.0707487
M60188_1	PF14_0437	0.35917	10.2962	2.78565	0.0157679	0.0707487
A3310_15	PFA0485w	0.541851	13.1939	2.78525	0.0157799	0.0707559
M33088_2	PF13_0233	0.665476	9.65057	2.78475	0.0157948	0.0707717
J53_51	PF10_0157	-0.265575	9.84884	-2.78444	0.0158041	0.0707717
D27953_2	PFD1180w	-0.293485	11.3647	-2.78249	0.0158627	0.0709876
oPFK12911	PF11_0181	-0.644827	9.35087	-2.78024	0.0159305	0.0712445
F53097_4	PF08_0141	-0.624049	10.2096	-2.77892	0.0159704	0.0713762
F71883_1	MAL6P1.75	0.375284	8.96473	2.77808	0.0159959	0.0714374
oPFL0068	PFL2310w	0.325037	7.80373	2.77777	0.016005	0.0714374
J73_4	PF10_0084	-0.502427	11.5568	-2.77565	0.0160695	0.0716042
D11621_1	PFI1135c	-0.323719	9.59011	-2.77558	0.0160717	0.0716042
oPFL0037	PFL1360c	-0.44256	10.182	-2.77551	0.0160738	0.0716042
M37145_2	PF13_0154	-0.352217	11.4032	-2.77485	0.0160938	0.0716123
N143_44	PF14_0186	-0.415454	11.3341	-2.77476	0.0160965	0.0716123
pPFL0235w_264	PFL0235w	0.338825	7.94849	2.81059	0.0161088	0.0716205
F61293_1	PFI1075w	0.299167	11.5471	2.77323	0.0161432	0.071725
N143_66	PF14_0177	0.31915	10.5141	2.77276	0.0161578	0.071725
N182_1	PF14_0512	0.28744	10.5959	2.77256	0.0161638	0.071725
oPFI17715	PFI0650c	-0.424839	10.2564	-2.77201	0.0161806	0.0717528
A31429_1	PFA0250w	0.513905	10.2483	2.8073	0.0162061	0.0718192
A8784_10	PFA0695c	-0.381546	12.25	-2.77028	0.0162338	0.0718955
F67368_3	PFI1810w	-0.338634	10.7227	-2.76876	0.0162805	0.0720558
D17715_67	PFD0440w	0.33969	9.50057	2.76707	0.0163327	0.0722399
pMAL13P1.251_267	MAL13P1.251	0.452143	8.52089	2.90056	0.0163534	0.0722847
M14235_1	MAL13P1.43	-0.378698	8.91874	-2.76462	0.0164086	0.0724821
A25493_1	PFA0390w	0.357026	10.7676	2.76414	0.0164236	0.0725014
pPF10_0092_84	PF10_0092	0.403811	8.42733	2.76287	0.016463	0.0726284
M22455_1	PF13_0010	0.861525	11.8775	2.84117	0.0164976	0.0727339
Ks382_1	PF11_0344	0.42783	9.61965	2.75967	0.016563	0.0729755
M43755_1	PF14_0482	0.378805	11.6356	2.75891	0.0165871	0.0730344
D6287_10	PFD0135w	-0.491158	8.69204	-2.79384	0.0166112	0.0730617
oPFI17723	PFI0950w	0.504085	10.3617	2.75803	0.0166147	0.0730617
F41820_1	MAL8P1.104	-0.589756	10.3487	-2.75685	0.0166518	0.0731778
F20673_1	PFD0735c	0.705951	10.3808	2.83421	0.0167017	0.0731839
A4732_10	PFA0740w	0.279466	10.4752	2.7561	0.0166752	0.0731839
E18512_4	PFE0825w	-0.515725	8.34203	-2.75603	0.0166776	0.0731839
F43617_1	MAL6P1.48	0.342486	11.3769	2.75573	0.0166869	0.0731839
Ks838_5	PF11_0272	0.368638	9.88339	2.75511	0.0167066	0.0731839
D34599_1	coxIII	-0.809199	11.1108	-2.75351	0.0167572	0.0733583
N181_16	PF14_0240	0.64104	9.97866	2.75249	0.0167896	0.0734356
I16046_2	PFI1130c	0.300303	8.29044	2.75228	0.0167963	0.0734356
F56540_1	PF07_0125	0.408979	10.5366	2.78553	0.0168662	0.0735528
N132_24	PF14_0382	0.419799	8.65347	2.75083	0.0168426	0.0735528
F19320_4	MAL8P1.124	-0.307909	10.5182	-2.75071	0.0168464	0.0735528
M14415_2	MAL13P1.42	0.393582	9.68766	2.75026	0.0168605	0.0735528
N181_4	PF14_0236	0.300448	10.2598	2.74775	0.0169408	0.0737872
pPFI0810c_475	PFI0810c	0.320073	9.42648	2.74773	0.0169415	0.0737872
pPF07_0114_2285	PF07_0114	0.301959	9.24606	2.74323	0.0170863	0.0743704
F52917_1	MAL7P1.37	0.609598	10.718	2.74237	0.0171144	0.0744453
F47563_1	PFI1580c	0.301078	10.5833	2.74145	0.0171441	0.074491
A14801_26	PFA0640c	0.372753	9.87386	2.74137	0.0171467	0.074491
F30848_1	MAL8P1.101	-0.304489	10.1798	-2.74042	0.0171773	0.0745656
F45820_1	MAL6P1.39	-0.378998	11.1901	-2.74017	0.0171856	0.0745656
F18248_2	PFD1115c	0.433921	11.9468	2.73761	0.017269	0.0748798
pMAL8P1.158_8	MAL8P1.158	0.335154	7.52128	2.73641	0.0173081	0.0749458
B481	PFB0730w	-0.315635	12.3791	-2.73632	0.0173112	0.0749458
F39274_1	MAL8P1.29	0.263247	11.2899	2.73614	0.0173171	0.0749458
D13568_1	PFE0445c	-0.312993	11.1651	-2.73525	0.0173463	0.0750247
Ks31_1	PF11_0327	0.444465	8.90268	2.73443	0.0173732	0.0750885
F49677_1	MAL7P1.76	0.328788	11.5208	2.73408	0.0173846	0.0750885
pPF13_0307_962	PF13_0307	0.367898	8.81256	2.7338	0.017394	0.0750885
M38913_6	MAL13P1.341	0.399014	6.90301	2.73319	0.0174138	0.075108
oPFBLOB0046	MAL6P1.10	-0.529046	7.75478	-2.73299	0.0174205	0.075108
F41385_2	PF08_0118	0.506385	10.6571	2.76465	0.0175242	0.0755074
pMAL8P1.51_168	MAL8P1.51	0.280981	8.37464	2.72923	0.0175448	0.0755486
N133_50	PF14_0683	-0.365114	9.04373	-2.76333	0.0175664	0.0755636
J21_7	PF10_0366	0.325642	12.0141	2.80513	0.0175814	0.0755636
C266	PFC0415c	-0.719209	7.75065	-2.72814	0.017581	0.0755636
B465	PFB0695c	0.558563	10.8488	2.75998	0.0176747	0.0758747
Ks15_3	PF11_0392	-0.402821	9.14176	-2.72529	0.017676	0.0758747
E5415_6	PFE1280w	0.316726	11.7131	2.72486	0.0176902	0.0758883
Ks8_4	PF11_0199	0.350312	9.39281	2.72307	0.0177503	0.0760189
oPFBLOB0015	PFD0560w	-0.354885	8.2389	-2.72306	0.0177506	0.0760189
oPFL0144	PFL1230w	0.364647	7.41252	2.72296	0.017754	0.0760189
J697_3	PF10_0061	-0.513101	11.7763	-2.72184	0.0177917	0.0761325
oPFF72493	MAL6P1.273	0.308546	9.16205	2.72019	0.0178473	0.0763227
pMAL8P1.83_293	MAL8P1.83	0.287469	7.50061	2.71562	0.018002	0.0769359
M37145_3	PF13_0155	-0.253021	9.23147	-2.7148	0.01803	0.0770077
oPFB0679	PFB0860c	0.44624	10.5178	2.71252	0.0181079	0.0772679
Ks42_3	PF11_0089	0.384831	10.9202	2.71235	0.0181135	0.0772679
oPFI17664	PFI0105c	0.392925	8.43328	2.74549	0.01815	0.0773751
Kn3190_1	PFL0080c	-0.420737	8.66476	-2.71079	0.0181671	0.0773999
J222_3	PF10_0320	0.396405	10.3588	2.7101	0.0181908	0.0774523
Ks213_1	PF11_0290	0.307241	7.66239	2.74376	0.0182076	0.0774626
Ks291_14	PF11_0260	0.386406	11.8811	2.70937	0.0182158	0.0774626
oPFM60466	PF13_0320	-0.492037	9.9318	-2.70881	0.0182353	0.077497
oPFI17730	PFI0465c	0.488668	9.43661	2.70808	0.0182602	0.0775549
N231_1	PF14_0022	-0.382653	9.35358	-2.70628	0.0183227	0.0777505
Ks173_8	PF10_0135	-0.427112	12.1322	-2.70609	0.018329	0.0777505
N155_16	PF14_0028	0.365334	9.12205	2.70537	0.0183541	0.0778088
E714_7	PFE0210c	0.361859	10.348	2.70407	0.0183992	0.0779517
oPFM60489	MAL13P1.134	-0.350223	10.9003	-2.70215	0.0184661	0.0781865
N138_97	PF14_0312	-0.302848	11.2117	-2.70179	0.0184787	0.0781915
N132_124	PF14_0346	0.482545	11.5847	2.70112	0.018502	0.0782347
N128_74	PF14_0405	-0.498555	9.77373	-2.70084	0.0185118	0.0782347
M2305_1	PF13_0078	-0.335413	8.11872	-2.77555	0.0185239	0.0782376
L2_110	PFL0425c	-0.282678	9.16565	-2.69998	0.0185417	0.0782642
B444	PFB0665w	0.548209	9.14172	2.69937	0.0185631	0.0783063
E832_1	PFE0470w	0.365353	6.69515	2.73109	0.0186351	0.0784766
pPF13_0032_82	PF13_0032	0.291766	9.79809	2.69781	0.0186179	0.0784766
oPFBLOB0143	PF07_0057	0.256248	8.91556	2.69724	0.0186379	0.0784766
N139_11	PF14_0756	-0.426377	7.41216	-2.6957	0.0186924	0.0785417
M26214_1	MAL13P1.61	0.480412	7.46717	2.69556	0.0186973	0.0785417
B197	PFB0315w	-0.321634	11.1714	-2.6955	0.0186995	0.0785417
pPF13_0296_50	PF13_0296	0.367161	8.72089	2.69535	0.0187047	0.0785417
pPFE1600w_785	PFE1600w	0.530321	8.21462	2.69518	0.0187108	0.0785417
F69174_1	PFD0840w	-0.285641	10.2344	-2.69449	0.018735	0.0785745
pPFL1340c_2224	PFL1340c	0.33905	9.81046	2.69422	0.0187447	0.0785745
tRNA-1	tRNA-1	0.414089	7.9039	2.69398	0.0187531	0.0785745
Ks127_20	PF11_0459	0.306789	9.28574	2.69263	0.018801	0.078727
B149	PFB0250w	0.336239	9.44365	2.69193	0.018826	0.0787835
J198_5	PF10_0272	0.374081	10.4123	2.68994	0.0188966	0.0790307
N130_44	PF14_0548	-0.306911	9.76838	-2.68931	0.0189193	0.0790771
oPFL0042	PFL0010c	-0.555261	8.02183	-2.68888	0.0189347	0.079093
oPFG0001	PF07_0034	0.422409	10.1676	2.7211	0.0189792	0.079142
E13462_3	MAL6P1.147	-0.329124	8.95392	-2.687	0.0190018	0.079142
F24726_1	PF07_0019	-0.329234	9.69591	-2.68698	0.0190026	0.079142
J2277_2	PF11_0213	-0.546238	8.74938	-2.68696	0.0190032	0.079142
I16129_1	PFI0410c	-0.39334	10.5924	-2.68672	0.019012	0.079142
I1808_1	PF14_0319	0.620374	11.0847	2.68661	0.0190158	0.079142
F58335_1	MAL7P1.21	0.377161	12.0948	2.68505	0.0190718	0.0792864
J504_1	PF10_0274	0.60899	10.906	2.685	0.0190737	0.0792864
oPFC0766	PFC1010w	-0.510574	10.4238	-2.68371	0.0191201	0.0794308
N148_11	PF14_0718	-0.334783	8.69752	-2.68296	0.0191473	0.0794958
E29567_12	PFE0665c	0.486906	10.525	2.68249	0.0191643	0.0795163
F53854_2	MAL7P1.19	-0.368496	12.2886	-2.68218	0.0191755	0.0795163
M40983_3	PF13_0085	-0.3074	8.97009	-2.75356	0.0192571	0.0796611
oPFF72498	MAL6P1.140	0.304872	8.82459	2.68064	0.0192312	0.0796611
M56512_18	PF13_0320	-0.31558	9.31921	-2.68013	0.0192497	0.0796611
M46928_1	PF13_0190	-0.474127	9.33482	-2.6801	0.0192511	0.0796611
N130_37	PF14_0556	0.496335	10.8884	2.70855	0.0194203	0.0798054
oPFG0057	PF08_0067	-0.38603	7.51472	-2.67833	0.0193155	0.0798054
F26774_1	PFI1625c	0.300343	11.2825	2.67817	0.0193212	0.0798054
pPF11_0182_33	PF11_0182	-0.783205	10.1275	-2.67757	0.0193431	0.0798054
M951_1	PF13_0222	0.297106	10.4909	2.67739	0.0193496	0.0798054
F21821_1	MAL7P1.15	0.284125	9.12503	2.67703	0.0193628	0.0798054
pMAL13P1.314_2033	MAL13P1.314	-0.275264	7.62058	-2.67692	0.0193667	0.0798054
I13918_1	PF13_0254	0.2778	13.0816	2.67651	0.0193817	0.0798054
F42937_1	PFL1885c	0.478113	8.80661	2.6764	0.0193857	0.0798054
F42069_1	PFE0425w	0.481127	11.8299	2.67593	0.019403	0.0798054
E3215_3	PFE0805w	-0.30401	9.76423	-2.67575	0.0194097	0.0798054
J223_2	PF10_0304	0.522942	8.87385	2.67485	0.0194426	0.0798377
C423	PFC0605w	0.392957	12.2704	2.67461	0.0194515	0.0798377
D17715_92	PFD0400w	-0.331067	9.50706	-2.67404	0.0194723	0.0798748
pPF13_0319_120	PF13_0319	0.373672	7.63997	2.67308	0.0195077	0.0799721
A10935_1	PFB0640c	-0.524346	12.3992	-2.67269	0.0195218	0.0799822
Km374_2	PF11_0025	0.358781	8.74227	2.67202	0.0195466	0.0800358
F30970_2	PF11_0235	-0.38973	8.0562	-2.74472	0.0195598	0.0800417
F12330_1	PF08_0104	-0.328362	10.3018	-2.6713	0.0195732	0.0800461
J85_5	PF10_0044	-0.287476	9.40145	-2.67085	0.01959	0.0800461
pMAL7P1.6_11	MAL7P1.6	-0.646763	9.14261	-2.6704	0.0196067	0.0800461
Ks47_1	PF11_0093	0.44227	9.64002	2.67037	0.0196077	0.0800461
pMAL7P1.36_39	MAL7P1.36	0.303891	8.27875	2.67002	0.0196206	0.080051
pPFI0905w_249	PFI0905w	0.436511	9.23777	2.66782	0.0197021	0.0803358
N138_57	PF14_0298	-0.52496	7.89925	-2.66744	0.0197165	0.0803463
Ks506_9	PF11_0050	-0.737279	9.83613	-2.6669	0.0197362	0.0803789
oPFB0680	PFB0395w	-0.700404	8.49255	-2.66653	0.0197502	0.0803878
N127_15	PF14_0168	-0.564871	7.46485	-2.66538	0.0197929	0.0805111
Ks51_3	PF11_0220	-0.56338	11.0404	-2.66509	0.019804	0.0805111
oPFF72459	MAL6P1.266	0.395252	8.62609	2.69695	0.0198367	0.080596
oPFG0055	PF07_0106	0.547927	9.38536	2.66309	0.0198786	0.0807186
M51168_1	PF13_0114	-0.465815	11.4635	-2.66221	0.0199117	0.080805
pPF14_0460_129	PF14_0460	-0.357772	8.2371	-2.69407	0.0199418	0.0808309
F33791_2	MAL8P1.75	-0.324359	11.1064	-2.66143	0.0199409	0.0808309
M43799_11	PF13_0138	0.503643	9.69371	2.66082	0.019964	0.0808732
pPF10_0339_15	PF10_0339	0.269255	8.42464	2.65934	0.0200197	0.0810078
I11291_1	PF13_0348	-0.389951	11.2901	-2.65931	0.0200209	0.0810078
F12867_3	MAL6P1.178	-0.392237	9.17602	-2.65864	0.0200462	0.081062
N128_39	PF14_0422	0.292368	6.95076	2.69052	0.0200716	0.0810857
B177	PFB0279w	0.553153	11.9662	2.65786	0.0200758	0.0810857
Kn5578_1	PFL0850w	0.398314	8.93844	2.68848	0.0201465	0.0811287
pMAL6P1.209_513	MAL6P1.209	0.365596	9.19043	2.6571	0.0201046	0.0811287
E11579_1	PFE1640w	-0.343469	10.2303	-2.65682	0.0201151	0.0811287
N132_4	PF14_0388	-0.29853	10.1967	-2.656	0.0201461	0.0811287
pPF13_0195_46	PF13_0195	-0.403959	8.84409	-2.65548	0.0201659	0.0811287
Ks101_1	PF11_0306	0.50691	11.7411	2.65548	0.020166	0.0811287
M5949_1	PF13_0359	-0.302428	8.12927	-2.65539	0.0201695	0.0811287
J171_6	PF10_0390	0.411344	7.51489	2.65408	0.0202194	0.0812817
F10185_1	PFE0085c	-0.516389	7.63907	-2.65095	0.0203389	0.0817139
J242_8	PF10_0377	0.371904	8.74607	2.6506	0.0203523	0.0817201
D17715_136	PFD0330w	0.258196	10.0821	2.64985	0.020381	0.0817804
N165_8	PF14_0041	0.292495	10.4875	2.64958	0.0203913	0.0817804
I10472_1	PFL2520w	0.278826	10.257	2.64846	0.0204344	0.0819052
D46820_1	PFE1605w	0.377083	12.4223	2.64676	0.0204999	0.0821198
N134_77	PF14_0603	0.411442	9.56896	2.6454	0.0205526	0.0822827
F53383_11	PFE1450c	0.317699	8.33104	2.64291	0.0206493	0.0826214
A3310_20	PFA0480w	-0.322772	8.66819	-2.64198	0.0206854	0.0827074
D17715_71	PFD0430c	-0.337635	8.95715	-2.64174	0.020695	0.0827074
I15461_2	PFI0665w	-0.338121	11.1605	-2.64124	0.0207146	0.0827373
M3928_1	PF13_0071	0.479701	12.6899	2.6404	0.0207474	0.0828201
Ks51_6	PF11_0219	-0.388087	11.3254	-2.63958	0.0207794	0.0828517
oPFK12914	PF11_0109	-0.365401	7.72654	-2.63957	0.0207796	0.0828517
L1_103	PFL0180w	0.409803	8.40292	2.63744	0.0208634	0.0831375
F41361_1	MAL6P1.192	-0.275216	9.19427	-2.637	0.0208805	0.0831573
oPFM60547	MAL13P1.216	0.379781	10.2085	2.636	0.0209198	0.08324
D6287_15	PFD0135w	0.52631	11.6255	2.63585	0.0209256	0.08324
Ks85_3	PF11_0365	0.279223	11.8767	2.63479	0.0209678	0.0833125
F45282_1	PFD0260c	-0.295835	12.8979	-2.6341	0.020995	0.0833125
F4481_1	MAL8P1.99	-0.454159	9.21605	-2.63409	0.0209952	0.0833125
J21_5	PF10_0368	0.344537	10.9612	2.63374	0.0210092	0.0833125
oPFI17662	PFI1625c	-0.409369	8.8832	-2.63369	0.021011	0.0833125
D53677_7	PFD1025w	-0.657715	9.41839	-2.63354	0.021017	0.0833125
F49582_1	PFE1400c	0.306846	9.65789	2.63268	0.0210511	0.0833995
B88	PFB0140w	-0.390828	8.09846	-2.66293	0.0211102	0.0835638
C123	PFC0185w	-0.337137	9.71423	-2.63102	0.021117	0.0835638
N143_15	PF14_0199	0.303498	9.52914	2.70045	0.0211494	0.0836206
oPFF72421	MAL6P1.1	-0.348982	7.51056	-2.63004	0.0211558	0.0836206
Kn1626_2	PFI0515w	0.335445	9.82959	2.62938	0.0211822	0.0836765
F64252_1	MAL8P1.68	0.352177	9.65962	2.65988	0.0212282	0.083713
F8058_1	PFD1175w	0.312002	8.0536	2.6286	0.0212135	0.083713
N127_29	PF14_0161	-0.502974	8.07766	-2.62829	0.0212259	0.083713
oPFH0009	MAL8P1.40	0.403462	10.9274	2.62675	0.0212874	0.083898
C625	PFC0940c	0.283001	10.2436	2.6243	0.021386	0.084238
E27461_3	PFE1540w	0.324231	9.97629	2.62388	0.0214029	0.0842564
F63188_3	MAL6P1.254	0.318986	11.6965	2.62296	0.02144	0.0843536
F66126_1	PFI0015c	-0.417276	8.77611	-2.62182	0.0214861	0.0844864
F7632_3	MAL8P1.91	-0.365969	11.9797	-2.62112	0.0215142	0.0845124
E15509_5	PFE0175c	-0.25162	8.52783	-2.62104	0.0215174	0.0845124
F62610_1	PFE0245c	0.388053	9.23429	2.6205	0.0215393	0.0845305
F42062_1	MAL7P1.25	-0.335647	12.0541	-2.62032	0.0215468	0.0845305
B262	PFB0365w	0.367151	10.5586	2.61969	0.0215724	0.0845825
N179_3	PF14_0246	-0.340438	11.41	-2.61852	0.0216198	0.08472
N139_29	PF14_0747	-0.311906	7.98427	-2.61795	0.0216429	0.084762
N132_54	PF14_0373	-0.422108	10.2891	-2.61728	0.0216703	0.0848021
J43_16	PF10_0053	-0.328703	10.8719	-2.61684	0.0216883	0.0848021
D42243_31	PFD0060w	-0.447516	7.70972	-2.61679	0.0216904	0.0848021
C96	PFC0140c	0.373967	9.9257	2.64725	0.0217239	0.0848527
B328	PFB0480w	0.317201	10.4499	2.61586	0.0217281	0.0848527
oPFF72446	MAL6P1.229	-0.339321	7.80091	-2.64547	0.0217946	0.085015
F69576_1	MAL7P1.126	0.431816	12.1511	2.61443	0.0217868	0.085015
I9302_2	PFI0380c	0.43011	10.9325	2.61321	0.021837	0.085132
C72	PFC0115c	0.506206	9.94008	2.68163	0.0218633	0.0851803
Kn1069_3	MAL13P1.177	-0.573049	11.1787	-2.6123	0.0218743	0.0851803
E12238_1	MAL7P1.29	0.31954	7.40779	2.64165	0.0219473	0.0854159
N170_4	PF14_0763	0.282376	9.8366	2.61019	0.0219615	0.0854223
pMAL6P1.208_535	MAL6P1.208	-0.254249	7.0062	-2.60968	0.0219825	0.0854259
J1113_1	MAL13P1.193	0.253719	10.0087	2.60949	0.0219904	0.0854259
oPFL0062	PFL2325c	0.378913	10.83	2.6092	0.0220024	0.0854259
N157_40	PF14_0267	-0.400357	8.38488	-2.60896	0.0220123	0.0854259
F45387_1	PF07_0102	0.296944	10.4377	2.60822	0.0220429	0.085496
pMAL6P1.303_4968	MAL6P1.303	-0.42471	9.71764	-2.60781	0.0220599	0.0855133
D63068_1	PFD0385w	-0.408353	11.0455	-2.60518	0.0221693	0.0858887
F8027_1	PF07_0115	-0.288853	10.829	-2.60358	0.0222362	0.0860604
M8980_1	PF13_0050	-0.281783	10.3449	-2.60351	0.0222388	0.0860604
I1520_1	MAL13P1.328	-0.357083	11.1547	-2.60238	0.0222863	0.0861955
N127_44	PF14_0153	-0.402507	9.08282	-2.60079	0.022353	0.0864047
D6287_30	PFD0170c	0.333522	12.2247	2.59891	0.0224319	0.0866606
Ks75_10	PF11_0043	0.396208	12.0039	2.59768	0.0224838	0.0868122
E27596_2	PFE0925c	0.302935	8.39915	2.59666	0.022527	0.0869299
F720_1	PF08_0060	0.416231	9.05116	2.59584	0.0225618	0.087015
N149_19	PF14_0491	-0.298186	7.78295	-2.59532	0.0225838	0.0870505
pPFL1080c_87	PFL1080c	0.339384	7.85018	2.59503	0.0225965	0.0870505
F3302_4	MAL8P1.156	0.321981	12.7603	2.59449	0.0226191	0.0870885
N140_14	PF14_0503	0.390112	8.56239	2.62458	0.0226421	0.0871233
M45918_8	MAL13P1.21	-0.388105	9.66264	-2.59366	0.0226545	0.0871233
F25464_1	MAL6P1.39	-0.551642	11.1037	-2.59338	0.0226663	0.0871233
D33539_47	PFD0780w	-0.335059	12.8359	-2.59167	0.0227392	0.0873545
Ks66_6	PF11_0474	-0.36181	9.11131	-2.62098	0.0227914	0.0874102
Ks646_2	PF11_0286	0.398482	7.95765	2.62011	0.0228279	0.0874102
J697_5	PF10_0062	0.409367	10.0076	2.61746	0.0229386	0.0874102
pMAL6P1.120_638	MAL6P1.120	-0.504881	9.47272	-2.61952	0.0228521	0.0874102
pMAL6P1.226_476	MAL6P1.226	0.276553	7.92982	2.59039	0.0227944	0.0874102
F45048_1	MAL8P1.150	0.347744	10.4125	2.58911	0.0228493	0.0874102
N147_18	PF14_0713	0.348236	10.4406	2.58864	0.0228692	0.0874102
Ks75_22	PF11_0037	0.347595	10.4909	2.58854	0.0228736	0.0874102
A21885_19	PFA0430c	0.320356	11.9388	2.58838	0.0228805	0.0874102
J70_1	PF10_0122	-0.299968	8.99338	-2.58834	0.0228821	0.0874102
oPFF72477	MAL6P1.78	0.624108	10.5289	2.58826	0.0228855	0.0874102
Ks601_3	PF11_0264	-0.306746	9.15305	-2.58762	0.022913	0.0874102
oPFG0043	PF07_0125	0.394782	7.85944	2.58713	0.0229344	0.0874102
pPF11_0126_28	PF11_0126	-0.339146	9.16263	-2.58704	0.0229381	0.0874102
E679_5	PFE0995c	-0.447566	11.434	-2.58687	0.0229455	0.0874102
Kn1802_2	PFI0035c	-0.651907	7.70356	-2.58649	0.0229619	0.0874241
F3247_2	MAL7P1.55	-0.309387	10.9531	-2.61456	0.0230602	0.0877494
F17495_1	PFE0675c	0.431039	11.8212	2.58372	0.0230818	0.0877828
Ks4_14	PF11_0013	-0.642232	7.32025	-2.61082	0.023218	0.0882516
Ks370_4	PF11_0268	-0.493774	9.51123	-2.61044	0.0232343	0.0882645
F16472_2	MAL7P1.100	-0.396559	8.29511	-2.57916	0.0232801	0.0883893
M49091_2	PFL1285c	-0.294772	8.38867	-2.57881	0.0232956	0.0883991
J121_1	PF10_0262	0.317553	9.58147	2.57749	0.0233534	0.0885692
M36754_16	MAL13P1.306	0.517696	9.16176	2.57684	0.0233817	0.0886104
N131_10	PF14_0132	0.272414	9.04362	2.57665	0.0233901	0.0886104
oPFD66990	PFD0255w	0.416018	10.7655	2.57633	0.0234042	0.0886144
N130_31	PF14_0558	0.356347	10.0301	2.57592	0.0234224	0.0886344
N141_8	PF14_0224	-0.356056	9.05461	-2.57553	0.0234396	0.0886459
C470	PFC0715c	-0.328735	10.5955	-2.57526	0.0234514	0.0886459
N185_7	PF14_0475	-0.389362	7.58891	-2.57437	0.0234905	0.0887448
A13725_6	PFA0525w	0.457689	9.22287	2.5739	0.0235112	0.0887739
pPF10_0349_31	PF10_0349	0.340664	9.61577	2.57351	0.0235284	0.0887899
J44_6	PF10_0069	0.300644	11.3717	2.5732	0.0235422	0.0887931
F46067_3	PFI0925w	-0.406538	7.79107	-2.57206	0.0235925	0.0889238
E25593_1	PFI0540w	-0.411109	8.04304	-2.57183	0.0236029	0.0889238
L2_218	PFL0680c	0.369443	7.59777	2.63483	0.0237442	0.0894068
B279	PFB0405w	0.377682	9.41157	2.56732	0.0238035	0.0894936
A21885_1	PFA0410w	0.269688	11.9251	2.56729	0.0238049	0.0894936
E3215_6	PFE0795c	0.296965	12.2722	2.56724	0.0238072	0.0894936
B529	PFB0820c	0.285291	11.181	2.56681	0.0238264	0.0894936
M24561_15	PF13_0147	-0.431918	9.15248	-2.56655	0.023838	0.0894936
oPFI17690	PFI0335w	0.321042	8.90997	2.56637	0.0238458	0.0894936
I11369_1	PFI0980w	-0.351429	8.91026	-2.56596	0.0238645	0.0895149
Ks125_3	PF11_0394	-0.347337	8.00371	-2.56369	0.0239664	0.0898477
F25456_1	PF08_0094	-0.333879	9.08852	-2.56336	0.023981	0.0898533
F72257_2	MAL7P1.155	0.353119	12.0008	2.56136	0.0240711	0.0901412
M25872_5	MAL13P1.271	-0.340974	11.1851	-2.56031	0.0241186	0.0902087
I12861_2	PFI0875w	0.545089	12.1875	2.5601	0.0241284	0.0902087
M3928_2	PF13_0070	-0.303515	9.98265	-2.56009	0.0241287	0.0902087
N129_14	PF14_0738	0.443923	10.3769	2.55769	0.0242377	0.0905669
F37487_1	PFI0975c	-0.463726	12.1859	-2.55681	0.0242775	0.0906377
F2600_1	PF07_0046	-0.319366	11.8252	-2.55669	0.0242832	0.0906377
oPFL0102	PFL1685w	-0.320652	10.2738	-2.5563	0.0243009	0.0906546
F23526_2	MAL7P1.38	0.498347	8.13796	2.62027	0.0243616	0.0908314
C689	PFC1040w	-0.360069	9.5572	-2.55412	0.0244005	0.0908996
I12932_1	PFI1120c	0.273801	10.7426	2.5538	0.0244148	0.0908996
Ks828_3	PF11_0386	-0.319197	10.9002	-2.55369	0.0244198	0.0908996
pPFL2085w_58	PFL2085w	-0.642644	8.43731	-2.55308	0.0244478	0.0909151
D42243_45	PFD0090c	0.721848	12.3739	2.55302	0.0244505	0.0909151
I5599_1	MAL13P1.336	-0.400243	12.6309	-2.55219	0.0244888	0.0910079
pPFL0215c_54	PFL0215c	-0.554793	6.89854	-2.55115	0.0245365	0.0911112
F16125_1	PFC0640w	-0.242886	9.40268	-2.55101	0.0245433	0.0911112
pPFI0615w_2599	PFI0615w	-0.336657	7.49814	-2.54887	0.0246416	0.0914265
oPFN0250	PF14_0125	0.270353	10.8468	2.54778	0.0246919	0.0915637
F70278_2	PF08_0085	0.315731	9.9743	2.54557	0.0247946	0.0918946
Ks85_6	PF11_0366	-0.317548	8.43436	-2.54434	0.0248519	0.0920326
oPFK12912	PF11_0033	-0.276777	7.76445	-2.54411	0.0248627	0.0920326
F71176_5	PFE0400w	-0.373365	12.1498	-2.5439	0.0248722	0.0920326
B527	PFB0820c	-0.388408	8.31975	-2.54347	0.0248924	0.0920469
D17715_27	PFD0530c	0.312034	9.95299	2.54324	0.024903	0.0920469
I9302_5	PFI0375w	0.292481	10.5605	2.56936	0.0250414	0.0924736
oPFH0006	MAL8P1.48	0.362605	8.00351	2.5402	0.0250455	0.0924736
J53_42	PF10_0152	-0.376878	9.86617	-2.53858	0.0251215	0.0927043
M22451_2	MAL13P1.350	0.514759	7.60118	2.56694	0.025152	0.0927269
Ks488_9	PF11_0300	-0.308225	8.23888	-2.53788	0.0251548	0.0927269
F20744_1	PFI0065w	0.372984	8.4474	2.5665	0.025172	0.0927405
J147_3	PF10_0340	-0.348518	11.2857	-2.53706	0.0251933	0.0927687
oPFBLOB0058	MAL6P1.313	-0.499875	7.28429	-2.5989	0.0252965	0.0929912
N153_14	PF14_0537	-0.341363	10.2003	-2.53487	0.025297	0.0929912
oPFL0120	PFL1805c	0.285259	8.09235	2.53465	0.0253072	0.0929912
Ks117_6	PF11_0146	-0.372583	11.1006	-2.53463	0.0253081	0.0929912
I8378_3	PFI1730w	0.256933	8.88676	2.5343	0.0253238	0.0929991
E27723_18	PFE0885w	0.457894	9.34354	2.53286	0.0253921	0.0931587
M15752_2	MAL13P1.238	-0.412106	8.47529	-2.53281	0.0253945	0.0931587
oPFC0755	PFC0875w	0.241194	11.5394	2.53041	0.0255092	0.0935292
A31914_6	PFA0445w	-0.374065	8.41153	-2.52987	0.0255347	0.0935617
oPFBLOB0012	PFI1475w	-0.536938	12.0336	-2.52965	0.0255454	0.0935617
D33539_33	PFD0760c	0.359364	10.7752	2.52828	0.0256112	0.0937522
F65819_1	PFI1615w	-0.281254	8.98408	-2.52703	0.0256711	0.0939214
Ks624_12	PF11_0316	0.251343	8.16568	2.52651	0.0256962	0.0939305
Kn67_1	PF07_0021	-0.417354	9.09652	-2.52632	0.025705	0.0939305
oPFC0775	PFC0912w	0.265155	10.0554	2.52612	0.0257148	0.0939305
Ks107_2	PF11_0225	-0.408728	11.1843	-2.52537	0.0257508	0.0940118
pPFA0670c_135	PFA0670c	0.363288	7.83642	2.52325	0.0258536	0.0943043
oPFF72422	PFD1235w	-0.348384	10.3773	-2.52314	0.0258585	0.0943043
M40983_1	MAL13P1.78	-0.467253	9.84786	-2.54713	0.0260758	0.0949955
N155_29	PF14_0031	-0.2995	11.5473	-2.51885	0.026067	0.0949955
oPFL0109	PFL1140w	0.423512	9.5377	2.51725	0.0261451	0.0950632
oPFH0026	MAL8P1.49	-0.514411	8.09666	-2.5172	0.0261476	0.0950632
pPF08_0090_947	PF08_0090	-0.365826	9.05363	-2.517	0.0261574	0.0950632
oPFI17734	PFI0580c	0.35935	9.5721	2.51694	0.0261604	0.0950632
L3_9	PFL0835w	0.322065	12.0249	2.51687	0.0261639	0.0950632
F30461_3	MAL8P1.15	0.249213	10.841	2.51607	0.0262033	0.0951537
I2739_1	PF13_0077	-0.31133	10.438	-2.51579	0.0262167	0.0951537
oPFI17713	PFI1435w	-0.335364	9.41117	-2.51442	0.0262841	0.0953479
F15957_1	PF11_0297	-0.431492	9.28283	-2.51363	0.0263233	0.0954395
oPFD66980	PFD0050w	0.318377	12.9621	2.51289	0.0263597	0.0955207
M21954_1	MAL13P1.295	0.29216	11.4613	2.51144	0.0264313	0.0957294
oPFM60523	PF13_0159	-0.448215	8.9089	-2.57361	0.0264487	0.0957416
F54097_1	MAL6P1.24	-0.395981	9.5179	-2.51055	0.026475	0.0957863
D10455_1	PFD1190c	-0.425754	7.97676	-2.50933	0.0265355	0.0959544
F70772_1	MAL7P1.73	-0.322133	10.1479	-2.50769	0.026617	0.0961982
pMAL13P1.292_332	MAL13P1.292	0.576647	11.3226	2.50583	0.0267101	0.0964653
pPF07_0052_366	PF07_0052	-0.430121	9.74956	-2.50565	0.0267191	0.0964653
C676	PFC1015c	-0.438775	10.7103	-2.50461	0.0267708	0.0966011
N130_21	PF14_0564	-0.259808	9.42559	-2.50389	0.026807	0.0966799
F20870_2	MAL8P1.55	-0.26105	11.4933	-2.50345	0.026829	0.0966799
M33512_1	PF13_0271	-0.319323	9.33534	-2.50333	0.0268351	0.0966799
J2975_2	MAL13P1.179	0.258984	9.81304	2.50165	0.0269195	0.096933
N155_25	PF14_0031	-0.27266	11.0502	-2.50115	0.0269445	0.0969718
M55888_4	MAL13P1.216	0.360774	12.216	2.50085	0.0269598	0.0969757
F43064_2	MAL7P1.159	-0.284374	8.96111	-2.50029	0.0269879	0.097026
F8009_1	PFI0700c	-0.30692	10.0814	-2.49918	0.0270439	0.0971762
M40872_1	MAL13P1.278	-0.378546	10.4068	-2.55968	0.0271052	0.097294
N138_70	PF14_0304	-0.336844	9.9962	-2.49813	0.0270971	0.097294
N142_5	PF14_0708	0.476409	9.07108	2.49661	0.0271741	0.0974405
pMAL7P1.110_303	MAL7P1.110	0.294838	8.61603	2.49661	0.0271745	0.0974405
L2_247	PFL0725w	-0.38011	10.3679	-2.49619	0.0271957	0.0974654
F49959_2	MAL6P1.115	-0.345532	9.69439	-2.52145	0.0273228	0.0978698
J1011_2	PF10_0330	-0.389449	8.75293	-2.49159	0.0274302	0.0981683
M51323_1	PFL2275c	0.300452	11.9332	2.4915	0.0274349	0.0981683
oPFI17671	PFI1470c	-0.261064	7.58359	-2.51847	0.0274716	0.0982484
N138_39	PF14_0292	0.281767	11.486	2.48907	0.0275601	0.0985134
B119	PFB0194w	0.27186	10.1437	2.48779	0.0276261	0.0986975
M22193_2	PF13_0329	-0.311244	9.38765	-2.48721	0.027656	0.0987528
J858_1	PFL1950w	-0.308634	9.20476	-2.48672	0.0276813	0.0987917
A11546_1	PFB0100c	0.27249	11.4089	2.4863	0.0277028	0.0988167
C720	PFC1100w	-0.427795	8.54305	-2.51281	0.0277558	0.0988512
B326	PFB0475c	-0.583099	10.3622	-2.48572	0.0277327	0.0988512
oPFN0267	PF14_0015	-0.306794	11.0121	-2.48531	0.0277542	0.0988512
Ks98_7	PF11_0528	-0.256309	11.3472	-2.4833	0.0278584	0.0991647
F35453_1	PFL0070c	-0.306205	8.98661	-2.50973	0.0279115	0.0993021
M1343_2	MAL13P1.76	0.520109	9.45159	2.4805	0.0280046	0.0995815
Ks646_7	PF11_0283	-0.781108	7.52691	-2.50535	0.0281343	0.0998871
Kn209_1	MAL6P1.146	-0.460557	10.0258	-2.47842	0.0281135	0.0998871
Ks396_1	PF11_0151	-0.271605	9.17796	-2.47815	0.0281279	0.0998871
pPF10_0014_381	PF10_0014	-0.794215	9.41292	-2.47299	0.0284001	0.100778
F45814_1	PF11_0012	-0.292279	7.99199	-2.49785	0.0285203	0.101152
N131_4	PF14_0129	-0.435308	8.22926	-2.49648	0.0285911	0.101351
C32	PFC0050c	0.35838	11.6827	2.46841	0.0286436	0.101469
N127_17	PF14_0165	0.408955	10.0776	2.46783	0.0286748	0.101469
I6653_2	PFI1475w	-0.736415	14.1631	-2.46761	0.0286866	0.101469
B362	PFB0515w	-0.423276	9.97039	-2.46704	0.0287168	0.101469
E15208_1	PF07_0120	-0.268139	10.9626	-2.46702	0.0287181	0.101469
L1_77	PFL0115w	-0.357713	10.4262	-2.46698	0.0287201	0.101469
oPFI17640	MAL6P1.314	-0.256437	8.51411	-2.46683	0.0287282	0.101469
E6662_1	PFI1120c	0.511074	7.31805	2.61797	0.028764	0.101543
M45029_1	PF13_0360	0.325028	9.98796	2.46515	0.0288182	0.101682
Kn603_1	PFL1110c	-0.467317	10.3016	-2.46479	0.0288375	0.101697
pPF11_0169_179	PF11_0169	0.3318	6.70549	2.48931	0.0289659	0.102074
oPFM60524	MAL13P1.218	0.277017	8.41225	2.48916	0.0289741	0.102074
pPF13_0230_1229	PF13_0230	-0.33425	7.21305	-2.46195	0.0289908	0.10208
oPFN0261	PF14_0502	-0.623407	9.2206	-2.46072	0.0290573	0.102261
J512_2	PF10_0126	-0.344336	11.2794	-2.46035	0.0290777	0.102281
J246_5	PF10_0127	0.284051	9.68149	2.45922	0.0291388	0.102443
Kn2471_2	PFL2170c	-0.285351	9.4689	-2.45884	0.0291593	0.102462
oPFM60468	MAL13P1.304	-0.450281	10.8277	-2.4581	0.0291999	0.102552
oPFH0018	MAL8P1.37	-0.335246	7.15589	-2.45547	0.0293434	0.10296
E24637_1	PFE1255w	-0.246734	12.8739	-2.45542	0.0293461	0.10296
oPFG0012	PF07_0049	0.240048	9.28338	2.45464	0.0293884	0.103055
oPFC0772	PFC0120w	-0.497148	8.68684	-2.45428	0.0294084	0.103073
F29880_1	MAL8P1.139	-0.454343	10.9379	-2.45397	0.0294251	0.103078
B609	PFB0955w	-0.301023	8.16935	-2.48	0.0294598	0.103079
F59212_1	PF08_0042	-0.295869	9.47341	-2.45365	0.0294429	0.103079
N138_66	PF14_0302	-0.532309	10.94	-2.45315	0.0294706	0.103079
oPFL0035	PFL2055w	0.600724	9.29323	2.51081	0.0295382	0.103111
I11495_1	MAL7P1.84	0.360268	12.0137	2.45211	0.0295277	0.103111
Ks1032_1	PF11_0097	-0.362978	8.4717	-2.45127	0.0295739	0.103111
B363	PFB0520w	0.268668	8.83958	2.45105	0.029586	0.103111
oPFB0681	PFB1015w	0.344898	7.69458	2.45093	0.0295927	0.103111
F48433_1	MAL8P1.138	-0.378294	9.46569	-2.45066	0.0296076	0.103111
oPFN0275	PF14_0587	0.461544	9.47619	2.45025	0.0296303	0.103111
oPFL0113	PFL1040w	0.285777	8.47718	2.45019	0.0296334	0.103111
D49176_20	PFD0250c	-0.29503	8.33924	-2.45012	0.0296374	0.103111
E804_1	PFE0960w	-0.284828	9.52838	-2.44999	0.0296442	0.103111
tRNA-2	tRNA-2	0.405555	7.31303	2.44997	0.0296456	0.103111
pPF13_0123_315	PF13_0123	-0.304605	9.67067	-2.44937	0.0296786	0.103173
I2629_1	PF14_0704	-0.406976	10.5135	-2.4487	0.0297157	0.10325
Kn5868_2	PF13_0256	0.279222	10.5957	2.44813	0.0297472	0.103258
F66893_1	MAL8P1.156	0.237777	11.6459	2.44811	0.0297482	0.103258
F56229_2	MAL7P1.95	-0.266743	10.2078	-2.44611	0.0298592	0.103588
L3_2	PFL0820c	0.246054	9.58478	2.44586	0.0298735	0.103588
C700	PFC1065w	-0.265188	10.0646	-2.44396	0.0299791	0.103901
I16487_3	PFI1480w	0.256827	9.81188	2.4433	0.030016	0.103976
N138_64	PF14_0301	0.280039	10.5945	2.44293	0.0300369	0.103989
N181_3	PF14_0235	-0.376097	8.43206	-2.44269	0.03005	0.103989
J309_10	PF10_0254	-0.469144	9.34134	-2.44007	0.0301973	0.104446
oPFN0274	PF14_0281	0.371874	9.05265	2.43929	0.0302411	0.104544
I1291_1	PFL2365w	-0.36392	10.228	-2.43889	0.0302636	0.104569
oPFBLOB0117	PFI1450c	-0.377809	8.97442	-2.4629	0.0303875	0.104627
N138_91	PF14_0309	0.249846	11.9217	2.43801	0.030313	0.104627
J5665_24	PF11_0278	-0.386498	11.6399	-2.43793	0.0303176	0.104627
pMAL7P1.142_1052	MAL7P1.142	-0.24176	7.11894	-2.4374	0.0303477	0.104627
M55240_8	PF13_0003	-0.22678	9.43708	-2.43707	0.0303661	0.104627
J21_21	PF10_0361	-0.302779	10.5112	-2.43705	0.0303674	0.104627
oPFF72440	MAL6P1.232	0.294476	11.3935	2.43672	0.0303863	0.104627
M3677_1	PF14_0131	-0.310392	11.7681	-2.43616	0.0304177	0.104679
oPFJ12796	PF10_0043	0.247232	9.12731	2.43515	0.0304753	0.104824
I607_1	PFI0285w	-0.581741	8.29923	-2.43481	0.0304942	0.104836
Kn3771_1	PFL1775c	0.299754	11.5501	2.43408	0.030536	0.104927
E18606_4	PFE1530c	0.31056	9.56041	2.43312	0.0305906	0.105062
Ks115_5	PF11_0360	0.324376	10.4608	2.43084	0.0307202	0.105402
oPFBLOB0055	MAL7P1.68	0.27814	7.14769	2.43084	0.0307205	0.105402
Kn945_3	PF13_0182	-0.324089	10.909	-2.42938	0.0308042	0.105636
Ks89_1	PF11_0354	-0.366707	12.2241	-2.42848	0.0308556	0.10576
J17_2	PF10_0232	-0.390894	10.3456	-2.42804	0.0308809	0.10576
pMAL8P1.147_20	MAL8P1.147	0.258364	9.69805	2.42794	0.0308866	0.10576
B389	PFB0580w	0.332349	10.1634	2.42749	0.0309126	0.105796
J276_1	PF10_0178	0.253005	10.0829	2.42524	0.031042	0.106186
[truncated: 4,839 more rows]
