# Supplementary material for: Plasmodium parasites mount an arrest response to dihydroartemisinin, as revealed by whole transcriptome shotgun sequencing (RNA-seq) and microarray study
Source: BMC Genomics. 2015 Oct 21;16:830. doi: 10.1186/s12864-015-2040-0 (PMC4618149; doi:10.1186/s12864-015-2040-0)
Supplement: Additional file 2: — Microarray meta-analysis of ART treatments. Data input file and RPadvance meta-analysis of microarray data from DHA (this study), artemisinin [5] and artesunate [4] treatments of P. falciparum trophozoites. (XLS 1911 kb) [file 12864_2015_2040_MOESM2_ESM.xls]

## Sheet: column headings
Header	Description
Gene ID	Current gene annotation from PlasmoDB v 12.0
Previous gene ID	Gene annotation from PlasmoDB v 5.4 as used in Hu et al. 2010 dataset
Product Description	Product description from PlasmoDB v 12.0
ART1_180	average normalized log2 value (780 nM Artesunate 180 min treatment/untreated control) starting culture 20 hpi Natalang et al 2008 dataset
ART1_90	average normalized log2 value (780 nM Artesunate 90 min treatment/untreated control) starting culture 20 hpi Natalang et al 2008 dataset
ART2_180	average normalized log2 value (780 nM Artesunate 180 min treatment/untreated control) starting culture 22 hpi Natalang et al 2008 dataset
ART2_90	average normalized log2 value (780 nM Artesunate 90 min treatment/untreated control) starting culture 22 hpi Natalang et al 2008 dataset
ART3_180	average normalized log2 value (780 nM Artesunate 180 min treatment/untreated control) starting culture 26 hpi Natalang et al 2008 dataset
ART3_90	average normalized log2 value (780 nM Artesunate 90 min treatment/untreated control) starting culture 26 hpi Natalang et al 2008 dataset
ART4_180	average normalized log2 value (780 nM Artesunate 180 min treatment/untreated control) starting culture 28 hpi Natalang et al 2008 dataset
ART4_90	average normalized log2 value (780 nM Artesunate 90 min treatment/untreated control) starting culture 28 hpi Natalang et al 2008 dataset
ART5_180	average normalized log2 value (780 nM Artesunate 180 min treatment/untreated control) starting culture 30 hpi Natalang et al 2008 dataset
ART5_90	average normalized log2 value (780 nM Artesunate 90 min treatment/untreated control) starting culture 30 hpi Natalang et al 2008 dataset
DHA_1	average normalized log2 value (500 nM Dihydroartemisinin/vehicle treated control) 1 hr treatment this study
DHA_2	average normalized log2 value (500 nM Dihydroartemisinin/vehicle treated control) 2 hr treatment this study
DHA_3	average normalized log2 value (500 nM Dihydroartemisinin/vehicle treated control) 3 hr treatment this study
ARTEM_1	average normalized log2 value (28 nM Artemisinin/vehicle treated control) 1 hr treatment Hu et al 2010 dataset
ARTEM_2	average normalized log2 value (28 nM Artemisinin/vehicle treated control) 2 hr treatment Hu et al 2010 dataset
ARTEM_3	average normalized log2 value (28 nM Artemisinin/vehicle treated control) 4 hr treatment Hu et al 2010 dataset
ARTEM_4	average normalized log2 value (28 nM Artemisinin/vehicle treated control) 6 hr treatment Hu et al 2010 dataset
ARTEM_5	average normalized log2 value (28 nM Artemisinin/vehicle treated control) 8 hr treatment Hu et al 2010 dataset
ARTEM_6	average normalized log2 value (28 nM Artemisinin/vehicle treated control) 10 hr treatment Hu et al 2010 dataset
RP/Rsum_down	RankProduct statistic of down-regulated genes (drug/control comparison)
FC[drug/control]	average log2 fold-change (drug/control) RPadvance metaanalysis
pfp_down	percent of false-positive predictions of down-regulated genes (drug/control comparison)
P.value_down	uncorrected p-value of down-regulated genes (drug/control comparison)
RP/Rsum_up	RankProduct statistic of up-regulated genes (drug/control comparison)
pfp_up	percent of false-positive predictions of up-regulated genes (drug/control comparison)
P.value_up	uncorrected p-value of up-regulated genes (drug/control comparison)

## Sheet: RPadvance
Gene ID	Previous gene ID	Product Description	ART1_180	ART1_90	ART2_180	ART2_90	ART3_180	ART3_90	ART4_180	ART4_90	ART5_180	ART5_90	DHA_1	DHA_2	DHA_3	ARTEM_1	ARTEM_2	ARTEM_3	ARTEM_4	ARTEM_5	ARTEM_6	RP/Rsum_down	FC[drug/control]	pfp_down	P.value_down	RP/Rsum_up	pfp_up	P.value_up
PF3D7_0524900	PFE1240w	tRNA-YW synthesizing protein, putative	0.62	0.468	0.617	0.437	1.117	0.88	0.674	0.139	1.684	1.332	0.215112	0.794169	1.02191	0.193919	0.346363	0.340859	0.276587	0.492978	0.440398	2921.87	1.5236	1	1	145.53	0	0
PF3D7_0730900	MAL7P1.171	Plasmodium exported protein, unknown function	0.589	0.573	0.697	0.479	0.549	0.339	0.239	0.359	1.14	0.647	0.571877	0.738632	0.651007	0.247045	0.602176	0.715016	0.548096	0.349103	-0.312979	2883.89	1.4383	1.0003	1	198.379	0	0
PF3D7_1454700	PF14_0520	6-phosphogluconate dehydrogenase, decarboxylating, putative	0.922	0.944	1.302	0.541	0.854	1.004	0.746	0.455	1.41	0.973	0.575465	0.47296	0.514164	0.22717	-0.0876164	0.150119	0.255701	0.0207236	0.0273265	2836.62	1.4257	1.0006	1	171.187	0	0
PF3D7_1415200	PF14_0150	DNA-directed RNA polymerase I/III subunit, putative	0.691	0.791	0.583	0.384	0.476	0.382	0.474	0.277	0.776	0.38	0.221698	0.626662	0.826576	0.0634568	0.533734	0.339773	0.708681	0.605319	0.0902994	2833.44	1.4044	1.0009	1	251.101	0	0
PF3D7_0623900	MAL6P1.190	ribonuclease H2 subunit A, putative	1.743	1.263	2.025	1.78	1.373	1.039	0.721	0.432	2.293	1.901	0.580239	1.30319	1.11347	0.156749	0.212718	0.188776	-0.0943943	-0.235153	-0.591953	2815.81	1.7393	1.0013	1	58.1727	0	0
PF3D7_1218500	PFL0895c	conserved Plasmodium protein, unknown function	1.101	0.973	1.221	0.897	0.886	0.542	0.695	0.482	1.221	1.176	0.0791535	0.252888	0.358578	0.196845	0.0199367	0.0773969	0.310489	0.626478	0.188628	2802.55	1.3775	1.0016	1	184.57	0	0
PF3D7_0909700	PFI0470w	FHA domain protein, putative	1.481	1.116	1.493	1.249	0.896	0.575	1.249	0.743	0.148	0.762	0.288588	0.462625	0.20842	0.265618	0.29772	0.141117	-0.257619	0.179123	-0.0446631	2773.55	1.3781	1.0022	1	174.327	0	0
PF3D7_0514700	PFE0735w	conserved Plasmodium protein, unknown function	0.979	0.635	1.476	0.87	1.29	0.672	0.656	0.389	1.709	1.552	0.0836641	0.118168	0.211569	0.155835	0.528963	0.246276	-0.0549227	0.0700052	-0.272908	2770.98	1.3419	1.0025	1	194.445	0	0
PF3D7_1425600	PF14_0236	zinc finger protein, putative	1.699	1.276	1.273	1.061	1.232	1.162	1.19	0.895	0.935	0.787	0.170319	0.209563	0.214678	0.156806	0.0176964	-0.173651	0.518096	0.817382	0.596467	2768.55	1.4713	1.0028	1	108.085	0	0
PF3D7_1411800	PF14_0116	conserved Plasmodium protein, unknown function	0.97	0.786	1.192	0.973	0.626	0.646	0.218	0.149	0.393	0.6	0.864099	1.30804	1.0147	0.319647	0.573309	0.0354768	-0.502552	0.392884	0.589221	2758.37	1.57	1.0031	1	152.457	0	0
PF3D7_0813800	PF08_0077	GDP-mannose 4,6-dehydratase, putative	1.459	2.104	0.743	1.004	0.137	0.564	0.293	-0.041	0.655	0.616	0.266336	0.392633	0.402581	0.267053	0.349624	0.572604	0.59517	0.702114	0.573931	2745.6	1.4531	1.0035	1	183.853	0	0
PF3D7_0902300	PFI0110c	serine/threonine protein kinase, FIKK family (FIKK9.4)	1.04	0.835	1.173	0.46	1.404	0.403	0.717	0.207	1.013	0.499	0.047425	0.120224	0.119311	0.320855	0.44743	0.115902	-0.181946	0.23467	1.29663	2731.18	1.3327	1.0038	1	259.087	0	0
PF3D7_0509400	PFE0465c	RNA polymerase I (RNAPI)	0.948	0.888	1.521	1.066	0.534	0.625	0.816	0.386	0.526	0.572	0.567039	0.681622	0.498175	0.14199	0.0433758	-0.166047	-0.0641867	0.142753	-0.408323	2691.61	1.3562	1.0041	1	256.259	0	0
PF3D7_0931100	PFI1510w	nucleolar protein Nop52, putative	0.839	0.67	1.137	1.073	1.317	0.36	0.722	0.374	0.472	0.282	0.341965	0.683496	0.463293	-0.115461	0.184605	-0.123226	0.0299301	0.462549	0.364475	2689.58	1.3675	1.0044	1	267.556	0	0
PF3D7_1449500	PF14_0471	transcription factor with AP2 domain(s), putative (ApiAP2)	1.117	1.051	1.77	1.611	1.691	1.212	0.45	0.271	0.891	0.612	0.243392	0.0419907	0.122909	0.438823	0.33455	0.304353	-0.315915	-0.355846	0.104607	2667.8	1.3469	1.005	1	188.804	0	0
PF3D7_1360100	PF13_0318	RNA binding protein, putative	1.038	0.827	0.555	0.416	0.526	0.435	0.918	0.625	0.756	0.581	0.676927	0.770392	0.809473	0.22864	0.240532	0.16236	-0.574243	-0.313989	-0.341447	2623.83	1.3567	1.006	1	256.89	0	0
PF3D7_1201100	PFL0055c	RESA-like protein with PHIST and DnaJ domains	2.256	1.803	0.049	-0.143	1.961	1.156	0.558	0.315	2.269	1.392	0.336575	0.153471	0.472884	0.646449	1.36504	1.1222	-0.368949	0.559219	-0.585537	2592.26	1.5652	1.0076	1	81.3524	0	0
PF3D7_0301600	PFC0080c	Plasmodium exported protein (hyp1), unknown function (GEXP21)	0.425	0.389	0.759	1.014	1.524	0.484	0.352	0.27	0.719	0.667	0.439451	0.71332	0.724637	0.432127	0.547469	0.271648	-0.372875	-0.542732	-0.62083	2580.52	1.3313	1.0082	1	273.908	0	0
PF3D7_1106600	PF11_0077	DEAD/DEAH box helicase, putative	1.995	1.677	1.179	0.947	0.837	0.622	0.264	0.132	0.599	0.609	0.00292711	-0.174689	-0.0581025	0.802838	0.555249	0.0770822	0.131026	0.351721	0.772194	2554.59	1.3373	1.0095	1	203.594	0	0
PF3D7_0632500	MAL6P1.4	erythrocyte membrane protein 1, PfEMP1 (VAR)	0.473	0.516	1.188	0.718	1.73	0.367	0.517	0.062	1.041	0.693	0.331287	0.385265	0.41579	0.385917	-0.315221	0.868055	0.0408382	-0.359872	0.0371308	2532.02	1.3248	1.0104	1	256.448	0	0
PF3D7_1200800	PFL0040c	serine/threonine protein kinase, FIKK family (FIKK12)	1.736	1.365	1.211	1.296	0.968	0.703	1.007	0.549	0.865	0.508	0.375321	-0.000650588	0.434965	0.755595	0.848119	0.0269654	-0.366335	-0.32527	-1.03636	2509.48	1.3424	1.0111	1	168.812	0	0
PF3D7_0305500	PFC0245c	conserved Plasmodium protein, unknown function	1.684	1.453	1.699	1.538	1.451	0.723	0.325	0.245	1.542	1.068	0.309196	0.298619	0.778731	-0.0444666	-0.161863	-0.272475	-0.129579	-0.0433014	-0.309551	2500.57	1.406	1.012	1	187.454	0	0
PF3D7_1221900	PFL1055c	conserved Plasmodium membrane protein, unknown function	1.356	1.135	1.91	1.315	1	0.91	0.764	0.33	0.428	0.486	-0.0909186	-0.107531	-0.0239345	0.323106	-0.115135	0.0919672	0.271949	0.586145	0.435478	2479.28	1.3058	1.013	1	210.563	0	0
PF3D7_1235000	PFL1690w	PIH1 domain-containing protein, putative	0.093	0.383	0.429	0.129	0.46	0.42	0.522	0.231	-0.197	0.326	0.233263	-0.0557189	0.102683	0.837721	0.834423	0.908114	0.597088	0.746079	1.5988	2451.17	1.3483	1.0156	1	258.377	0	0
PF3D7_0709600	MAL7P1.28	rRNA/tRNA ribonuclease MRP/P subunit, putative	1.09	0.863	0.961	0.654	-0.143	0.372	1.254	0.253	0.268	0.213	0.894502	0.971984	0.721819	-0.0982425	0.208585	-0.301126	-0.139577	0.348953	-0.177253	2438.45	1.3867	1.0165	1	256.749	0	0
PF3D7_0806500	PF08_0115	DnaJ protein, putative	0.964	1.057	1.076	0.34	0.043	0.505	1.051	0.634	1.405	0.835	0.337947	0.410279	0.641555	-0.111683	0.236843	-0.0253	-0.858355	-0.0326164	-0.24829	2381.09	1.2837	1.0204	1	271.206	0	0
PF3D7_1015500	PF10_0152	conserved Plasmodium protein, unknown function	1.225	1.058	1.299	1.305	1.529	0.928	0.644	0.537	1.451	1.014	0.326548	0.660833	0.493629	-0.108221	-0.388954	-0.252539	-0.479656	0.109025	-0.549189	2332.38	1.3549	1.027	1	191.005	0	0
PF3D7_1337400	PF13_0209	conserved Plasmodium protein, unknown function	1.477	1.34	1.537	0.969	1.746	0.929	0.625	0.092	1.999	1.555	0.159999	0.101357	0.279438	-0.0672189	-0.0697333	-0.298104	-0.407154	0.0376338	-0.681354	2303.46	1.3072	1.0316	1	213.907	0	0
PF3D7_1314500	PF13_0082	cop-coated vesicle membrane protein p24 precursor, putative	2.915	2.687	1.86	1.832	1.149	1.121	0.378	0.487	0.113	0.709	0.191911	0.247582	0.423921	-0.072714	-0.141032	-0.0958202	-0.52582	-0.350934	-0.362153	2288.84	1.3676	1.0346	1	192.896	0	0
PF3D7_0712900	MAL7P1.56	erythrocyte membrane protein 1, PfEMP1 (VAR)	1.047	0.373	0.836	0.674	0.485	0.382	0.472	0.232	0.486	-0.031	0.602566	0.909512	0.983395	-0.357358	0.988181	-0.466112	-0.192072	1.30412	3.46178	2288.25	1.631	1.0349	1	180.46	0	0
PF3D7_1252600	PFL2530w	lysophospholipase, putative	1.452	1.353	1.074	1.283	0.988	0.998	1.338	0.609	1.32	1.162	-0.340381	-0.0685214	-0.145905	0.0750482	0.382104	-0.310419	0.128048	0.35505	-0.436713	2271.98	1.2614	1.0373	1	160.499	0	0
PF3D7_0400100	PFD0005w	erythrocyte membrane protein 1, PfEMP1 (VAR)	1.8	1.452	1.913	1.561	1.221	1.097	0.876	0.487	2.22	1.924	-0.0800289	-0.088287	0.0924423	-0.26304	0.677072	-0.109708	-0.509695	-0.0489411	-0.622145	2245.3	1.3453	1.0416	0.9999	134.939	0	0
PF3D7_0412700	PFD0625c	erythrocyte membrane protein 1, PfEMP1 (VAR)	-0.086	0.17	0.812	-0.112	-0.374	0.53	0.18	0.352	0.727	0.096	0.111082	-0.0906797	0.132176	2.07664	1.09114	1.02427	1.3092	0.554439	0.501706	2231.67	1.3734	1.0437	0.9999	232.212	0	0
PF3D7_0724900	PF07_0104	kinesin-like protein, putative	1.574	1.665	1.222	1.262	1.073	0.7	0.843	0.65	0.91	1.287	-0.0889298	0.0265303	-0.100975	0.607617	0.22726	-0.0363971	-0.475435	-0.89237	-0.104742	2224.21	1.246	1.0454	0.9999	198.96	0	0
PF3D7_1238900	PFL1885c	protein kinase 2 (PK2)	1.221	1.109	1.069	1.149	1.183	1.024	1.189	0.848	-0.01	0.966	0.614552	0.489023	0.698393	0.0889303	0.210076	-0.180868	-0.743652	-0.347101	-1.20571	2212.01	1.3233	1.0498	0.9999	186.862	0	0
PF3D7_1419800.1	PF14_0192	glutathione reductase (GR)	1.665	1.299	2.146	2.012	1.345	1.307	1.086	1.11	2.2	1.733	0.0396128	0.121266	0.240011	-0.0610207	-0.441586	-0.254855	-0.0412114	-0.436191	-0.63156	2198.36	1.386	1.0518	0.9998	102.487	0	0
PF3D7_0403500	PFD0165w	ubiquitin specific protease, putative	1.408	1.137	1.347	1.161	0.957	0.6	1.103	0.787	2.447	2.072	0.347145	0.479851	0.769031	-0.230312	-0.175427	-0.0505312	-0.762658	0.0423817	-1.45403	2087.83	1.3805	1.0811	0.9992	131.95	0	0
PF3D7_1024600	PF10_0239	RAP protein, putative	1.216	0.854	1.227	0.892	1.801	1.066	0.48	0.191	1.49	1.003	0.142466	0.16999	0.0595475	-0.367426	-0.60774	-0.111672	-0.22102	0.193882	-0.237548	2077.06	1.2371	1.0847	0.9991	274.943	0	0
PF3D7_0213600	PFB0615c	conserved Plasmodium protein, unknown function	1.884	1.495	1.373	1.277	1.57	0.986	0.406	0.202	-0.073	0.505	-0.156891	-0.187345	0.0820183	0.695814	0.711377	-0.0993939	-0.642638	-0.605768	-0.323162	2070.45	1.2117	1.0875	0.999	266.766	0	0
PF3D7_0217500	PFB0815w	calcium-dependent protein kinase 1 (CDPK1)	1.475	1.144	1.547	1.315	1.571	1.711	0.409	-0.033	-0.369	0.687	0.128772	0.177631	0.198894	0.472406	0.711732	0.222668	-0.479754	-0.729057	-0.953293	2068.69	1.2565	1.0879	0.999	231.818	0	0
PF3D7_1414200	PF14_0140	conserved Plasmodium protein, unknown function	1.316	0.987	1.806	1.566	2.071	0.999	0.255	-0.025	1.814	0.787	0.647712	0.522153	0.661947	-0.144124	-0.143902	-0.454494	-0.674276	-0.40613	-0.554975	2062.05	1.373	1.09	0.9989	197.454	0	0
PF3D7_1226100	PFL1260w	hydrolase/phosphatase, putative	2.213	2.316	1.858	2.113	2.03	1.915	1.022	0.985	2.779	2.371	-0.39037	-0.43616	-0.106321	-0.0817543	0.314688	0.0981818	-0.374864	-0.110343	-0.462447	2044.97	1.4295	1.095	0.9987	63.1081	0	0
PF3D7_1130600	PF11_0316	conserved Plasmodium protein, unknown function	2.015	1.543	1.572	1.279	0.957	0.479	1.236	1.015	-0.956	-0.168	0.467874	1.02226	0.569691	-0.1147	0.408293	0.139411	-0.412427	-0.532013	-0.570797	2033.03	1.383	1.0997	0.9985	162.361	0	0
PF3D7_0216600	PFB0760w	MtN3-like protein	1.582	1.495	2.586	1.597	1.337	0.3	1.246	0.322	1.781	1.175	0.222476	-0.150865	0.322946	-0.0195414	-0.26165	-0.595671	0.392816	-0.874446	-0.604962	1943.11	1.3033	1.131	0.9958	170.549	0	0
PF3D7_0715200	PF07_0061	conserved Plasmodium protein, unknown function	1.697	1.187	1.983	1.601	1.069	0.572	1.132	0.429	0.925	0.293	0.0845517	0.74105	0.843484	-0.102832	-0.476157	-0.488312	-0.409839	-0.0645787	-1.34845	1938.2	1.3084	1.1336	0.9956	208.63	0	0
PF3D7_1025700	PF10_0253	conserved Plasmodium protein, unknown function	2.808	2.932	2.99	1.858	0.698	1.595	2.253	1.875	1.9	0.658	1.34608	1.94445	2.1765	-0.718143	-1.01211	-0.32544	-0.0135198	0.0547145	-0.0642904	1840.84	2.2102	1.178	0.9885	25.3377	0	0
PF3D7_1119200	PF11_0199	conserved protein, unknown function	0.969	0.735	0.733	0.676	0.14	0.265	0.899	0.554	-1.173	-1.088	0.543644	0.543078	0.54453	0.161416	0.350763	0.00665946	0.323791	0.434425	0.600355	1820.31	1.2976	1.1849	0.9862	278.058	0	0
PF3D7_0310000	PFC0416w	conserved Plasmodium protein, unknown function	0.776	0.627	1.104	0.744	0.32	0.539	0.689	0.324	1.513	1.278	0.297665	0.531898	0.550438	-1.03176	-0.763358	-0.167778	-0.0647197	0.311407	0.593904	1792.31	1.2788	1.1996	0.9823	255.456	0	0
PF3D7_0526100	PFE1300w	conserved Plasmodium membrane protein, unknown function	1.605	1.264	1.501	1.366	1.325	1.229	0.305	0.038	1.63	1.092	-0.102814	0.0526468	0.0755026	0.377465	-0.0591856	-0.195549	-0.652238	-1.27139	-1.10948	1746.79	1.1644	1.2174	0.974	264.397	0	0
PF3D7_0505400	PFE0265c	conserved Plasmodium protein, unknown function	2.317	1.561	2.646	1.655	1.927	1.639	0.409	0.459	1.793	1.251	-0.260716	-0.0751148	0.136454	-0.873536	-1.00993	-0.597753	-0.672646	-0.432097	-0.25776	1268.8	1.2194	1.2299	0.6026	153.864	0	0
PF3D7_0715600	PF07_0062	GTP-binding translation elongation factor tu family protein, putative	1.989	1.609	2.606	1.434	2.578	2.01	1.086	0.536	1.714	0.683	0.425306	0.84584	0.731929	-0.413888	-0.0953198	-0.392777	-0.474815	-0.561749	-2.09995	1725.47	1.4537	1.2315	0.9691	85.5444	0	0
PF3D7_0400400	PFD0020c	erythrocyte membrane protein 1, PfEMP1 (VAR)	1.302	0.834	1.267	1.317	1.803	1.128	0.965	0.437	1.581	1.072	0.197	0.0312892	0.10725	-0.476556	-0.51116	-0.207062	-1.21273	-0.166057	-0.33668	1704.29	1.2023	1.2473	0.9636	227.923	0	0
PF3D7_1413400	PF14_0132	30S ribosomal protein S9, putative	2.186	1.716	2.272	1.992	1.278	0.787	0.888	0.728	1.037	0.652	-0.103283	-0.402478	0.0279564	-0.511396	-0.48314	-0.541184	-0.708299	-0.954632	-1.01244	1300.56	1.1205	1.2519	0.6463	224.139	0	0
PF3D7_0306200	PFC0270w	activator of Hsp90 ATPase (AHA1)	0.914	0.577	1.972	1.369	1.551	1.311	0.206	-0.168	1.757	1.565	-0.398862	-0.309887	-0.3649	-0.380287	0.576759	0.00762905	-0.165588	0.00642932	-0.518526	1669.8	1.167	1.2674	0.953	250.287	0	0
PF3D7_0213200	PFB0600c	conserved Plasmodium protein, unknown function	1.05	1.039	0.906	1.363	0.403	0.758	0.558	0.399	1.383	1.245	0.531969	0.461488	0.416253	-0.581086	-1.61562	-0.273076	-0.119183	-0.924179	0.0601406	1376.36	1.2044	1.3173	0.7411	262.779	0	0
PF3D7_0103300	PFA0165c	conserved Plasmodium protein, unknown function	1.108	0.829	0.821	0.553	0.593	0.599	0.776	0.439	0.659	0.541	0.488824	0.373758	0.28887	0.175305	0.303572	0.137993	-0.3431	-0.0373639	0.607215	2786.77	1.3245	1.0019	1	283.755	0.0001	0
PF3D7_0621300	MAL6P1.214	mRNA binding Pumilio-homology domain protein, putative	0.637	0.2	1.134	0.541	1.312	0.572	0.295	0.384	1.112	1.052	0.185251	-0.0736967	0.171543	0.170268	0.278446	0.33273	-0.0222379	0.29692	0.148841	2683.03	1.2655	1.0047	1	294.862	0.0001	0
PF3D7_0210100.1	PFB0455w	60S ribosomal protein L37ae, putative	2.154	1.639	1.617	1.368	1.179	0.981	0.366	0.266	1.25	0.582	-0.0891956	0.0605146	0.0197405	-0.0570263	-0.167942	-0.461545	-0.172018	-0.172313	-0.503265	2128.38	1.2259	1.0695	0.9996	281.129	0.0001	0
PF3D7_1400600	PF14_0006	rifin (RIF)	1.336	1.036	0.939	1.149	0.302	0.153	0.808	0.623	0.925	0.907	0.398379	0.352426	0.217478	0.498668	0.226741	0.0363453	-0.178149	-0.85354	-1.69955	2114.54	1.2065	1.073	0.9995	281.057	0.0001	0
PF3D7_0319200	PFC0850c	endonuclease/exonuclease/phosphatase family protein, putative	1.467	1.422	1.328	0.974	1.475	0.816	0.663	0.337	0.152	0.85	0.471192	0.336063	0.541924	-0.403003	-0.0383033	-0.0679096	-0.81733	-0.750971	-0.760399	1927.12	1.2383	1.1387	0.9951	289.533	0.0001	0
PF3D7_0902500	PFI0120c	serine/threonine protein kinase, FIKK family (FIKK9.6)	1.353	0.935	1.227	0.98	1.563	1.105	0.888	0.284	0.179	0.411	-0.919054	-0.660441	-0.934664	0.434107	0.246333	0.0298181	-0.205019	-0.426076	0.582209	1218.15	1.0388	1.1695	0.5302	293.912	0.0001	0
PF3D7_1425800	PF14_0238	conserved Plasmodium protein, unknown function	1.424	1.229	0.951	1.239	1.229	1.092	1.216	0.629	1.099	0.919	0.0286212	-0.117722	0.0172412	-0.838558	-0.554558	-0.498752	-0.887547	-1.17352	-0.412274	1267.48	1.0845	1.2301	0.6008	281.698	0.0001	0
PF3D7_0708700	PF07_0032	Cg8 protein	0.131	-0.01	0.404	0.256	1.356	0.71	0.403	0.325	1.462	0.627	0.2682	0.463063	0.419119	0.180131	0.0613494	0.229594	0.463743	0.529333	-0.336548	2631.54	1.3007	1.0053	1	317.899	0.0002	0
PF3D7_1114200	PF11_0151	GTPase activator, putative	0.459	0.421	0.896	0.549	1.005	0.688	0.485	0.301	1.205	0.922	0.378146	0.451703	0.361164	0.499754	0.153686	-0.333271	-0.346215	0.129427	-0.181567	2625.12	1.2826	1.0057	1	316.056	0.0002	0
PF3D7_1466800	PF14_0636	conserved Plasmodium protein, unknown function	0.376	0.27	0.534	0.383	0.093	0.295	-0.045	0.065	1.099	0.868	0.827408	0.499201	0.52942	0.214763	0.728647	0.49147	-0.178991	0.579185	-0.157444	2602.94	1.3479	1.0069	1	308.115	0.0002	0
PF3D7_1126600	PF11_0276	steryl ester hydrolase, putative	0.435	0.67	0.396	0.243	0.602	0.492	0.403	0.391	0.525	-0.164	0.132154	0.24075	0.223349	0.54658	0.879781	0.596436	0.12046	0.538774	0.68681	2600.19	1.3072	1.0072	1	299.612	0.0002	0
PF3D7_1410200	PF14_0100	cytidine triphosphate synthetase	0.399	0.304	1.08	0.643	-0.019	0.419	0.856	0.539	0.36	0.553	0.542971	0.641302	0.480898	0.0387746	0.611049	0.173419	0.174169	0.0409424	-0.759081	2591.32	1.2938	1.0079	1	309.27	0.0002	0
PF3D7_1025100	PF10_0245	glucosamine-fructose-6-phosphate aminotransferase, putative	1.2	0.835	0.883	0.639	0.946	0.646	0.6	0.3	1.051	0.838	0.109803	0.373668	0.449242	0.10402	-0.226344	-0.0404643	0.380334	-0.117091	-0.368905	2557.27	1.2775	1.0092	1	301.549	0.0002	0
PF3D7_1447200	PF14_0450	conserved Plasmodium protein, unknown function	1.886	1.366	1.056	0.956	0.486	0.48	0.273	-0.049	0.766	0.664	0.422817	0.360634	0.29939	0.241141	0.482185	-0.288989	-0.287401	0.016348	0.0406062	2551.72	1.3144	1.0098	1	308.714	0.0002	0
PF3D7_0318300	PFC0810c	conserved Plasmodium protein, unknown function	3.979	3.504	1.75	0.745	0.376	0.133	0.452	0.151	1.132	0.543	-0.111022	0.190772	0.00833786	-0.172518	0.124202	0.152341	-0.420855	-0.555456	-0.199395	2159.4	1.2975	1.0597	0.9997	301.808	0.0002	0
PF3D7_0902000	PFI0095c	serine/threonine protein kinase, FIKK family (FIKK9.1)	1.359	1.109	1.113	1.209	2.457	0.972	0.705	0.46	0.765	0.374	0.210412	0.235398	0.112569	-0.253712	-0.00522538	-0.299081	-0.835095	-0.680842	-0.509748	1986.08	1.2052	1.1153	0.9974	295.263	0.0002	0
PF3D7_0811500	PF08_0092	histone-arginine methyltransferase, putative (CARM1)	1.42	0.817	1.435	1.254	0.925	0.602	0.444	0.226	1.751	1.346	-0.398826	-0.446492	-0.652778	-0.0686164	0.008348	-0.235378	-0.391177	0.0773204	0.148593	1662.26	1.1085	1.2713	0.9503	318.567	0.0002	0
PF3D7_0525400	PFE1265w	G-protein coupled receptor, putative	1.446	1.487	1.244	0.63	0.957	0.693	1.279	0.114	1.794	0.672	-0.369362	-0.251904	0.437481	-0.0264252	-0.352794	-0.713679	-0.939789	-0.494999	-0.348978	1556.42	1.1201	1.3269	0.8997	314.8	0.0002	0
PF3D7_0424700	PFD1175w	serine/threonine protein kinase, FIKK family (FIKK4.2)	0.208	0.068	0.342	0.214	0.178	0.068	0.101	0.004	0.307	0.144	0.466499	1.00366	0.85283	0.229014	0.309436	0.432275	0.730522	0.789932	0.960531	2446.8	1.4185	1.0162	1	320.11	0.0003	0
PF3D7_1211300	PFL0560c	DNA helicase MCM8, putative (MCM8)	0.98	1.012	0.413	0.486	-0.109	0.707	0.109	0.214	1.121	0.734	1.06203	1.0391	0.903701	-0.0195768	-0.182514	-0.315312	-0.538281	-0.660202	-1.1492	1940.07	1.2866	1.1321	0.9957	321.202	0.0003	0
PF3D7_0508800	PFE0435c	single-stranded DNA-binding protein (SSB)	0.958	0.867	0.606	0.493	0.421	0.623	1.202	0.874	0.811	0.943	0.19615	-0.0560586	0.0782778	-0.0218096	0.202166	-0.27343	-0.251081	-0.122479	-0.187329	2417	1.1874	1.0175	1	334.012	0.0004	0
PF3D7_0525100	PFE1250w	acyl-CoA synthetase (ACS10)	1.015	0.648	0.629	0.542	0.93	0.838	0.625	0.567	0.43	0.75	0.0848186	0.51908	0.55323	0.311862	-0.292366	-0.113136	0.102822	-0.423651	-0.792655	2353.09	1.226	1.024	1	333.129	0.0004	0
PF3D7_1346500	PF13_0245	conserved Plasmodium protein, unknown function	0.581	0.446	1.165	0.54	1.313	0.476	0.578	0.445	1.353	0.734	-0.323367	0.0736905	0.443029	-0.173261	0.429414	0.166369	-0.495066	0.18875	-0.301217	2332.9	1.2021	1.0266	1	332.748	0.0004	0
PF3D7_0323700	PFC1060c	U4/U6.U5 tri-snRNP-associated protein 1, putative (SART1)	0.924	0.678	0.825	0.431	1.177	0.648	0.498	0.205	0.71	0.333	0.234201	0.853293	0.83061	-0.192324	0.179562	-0.230257	0.0660229	-0.010352	-0.378996	2505.89	1.3158	1.0117	1	345.449	0.0005	0
PF3D7_1428500	PF14_0264	protein kinase, putative	1.099	0.625	0.992	1.081	1.799	0.51	0.466	0.244	0.517	0.247	0.210036	-0.225111	0.304163	0.462964	0.0300351	0.30886	-0.397891	0.104845	-0.303638	2452.67	1.2279	1.0152	1	342.099	0.0005	0
PF3D7_1353800	PF13_0282	proteasome subunit, putative	1.016	0.586	1.293	0.973	0.957	0.634	0.349	0.167	1.765	1.011	0.0911342	-0.00092896	0.609976	-0.0334665	0.0893784	-0.514063	-0.165213	-0.251266	-0.938973	2170.97	1.2048	1.0573	0.9998	343.554	0.0005	0
PF3D7_1476400	PF14_0733	serine/threonine protein kinase, FIKK family, pseudogene (FIKK14)	0.18	-0.026	0.08	-0.269	0.252	0.224	0.77	0.325	0.526	0.285	0.371317	0.635147	0.372817	1.17692	0.963856	0.749822	-0.0658229	-0.0923665	-0.403018	2342.51	1.2842	1.025	1	347.118	0.0006	0
PF3D7_1104400	PF11_0055	conserved protein, unknown function	1.591	1.836	1.27	0.925	1.715	0.77	0.887	0.304	0.35	0.557	-0.168231	-0.246411	0.114281	-0.309778	-0.123613	-0.300279	-0.35084	-0.294635	-0.804548	1870.48	1.1372	1.1644	0.9913	349.161	0.0006	0
PF3D7_0924100	PFI1185c	conserved Plasmodium protein, unknown function	0.806	0.729	0.87	0.181	-0.41	0.316	0.494	0.634	0.989	0.722	0.165746	0.497396	0.609288	-0.209477	0.233226	0.173358	-0.162804	0.285188	-0.133903	2413.61	1.2565	1.0185	1	354.241	0.0007	0
PF3D7_1465100	PF14_0618	conserved Plasmodium protein, unknown function	1.25	1.017	1.249	0.865	0.632	0.641	0.843	0.714	1.312	1.155	0.0171165	-0.109888	0.117573	-0.643547	-0.516067	-0.320801	-1.25031	-1.68863	-1.05933	1112.84	1.0147	0.9803	0.3757	358.914	0.0008	0
PF3D7_0323500	PFC1050w	survival of motor neuron (SMN)-like protein	1.51	1.007	0.603	0.816	0.94	0.614	1.044	0.466	0.343	0.59	-0.689302	-0.507076	-0.608998	0.128607	0.166329	0.477637	-0.3954	-0.0249887	-0.22792	1578.63	1.0503	1.3073	0.9126	355.809	0.0008	0
PF3D7_0819600	MAL8P1.62	conserved Plasmodium protein, unknown function	1.163	1.062	1.367	0.81	-0.093	0.498	1.159	0.598	0.531	0.545	0.514118	0.196938	0.409032	-0.307075	-0.0526971	-0.518861	-0.399608	-0.316662	-0.678007	2001.74	1.1916	1.1081	0.9978	362.013	0.0009	0
PF3D7_0721300	MAL7P1.113	DEAD/DEAH box ATP-dependent RNA helicase, putative	0.689	0.597	0.458	0.666	1.791	0.417	0.222	0.113	0.786	0.476	0.0135764	0.544931	0.344478	0.124443	0.345365	0.494499	-0.383782	0.25874	-0.136681	2610.77	1.2715	1.0063	1	364.508	0.001	0
PF3D7_0704600	MAL7P1.19	ubiquitin transferase, putative	0.802	0.499	1.28	0.924	1.502	1.052	0.212	0.168	0.615	0.898	0.104838	0.18558	0.0354912	0.221606	0.248014	-0.184418	-0.314297	-0.109998	-0.296403	2475.13	1.2117	1.0133	1	368.141	0.001	0
PF3D7_0711700	PF07_0048	erythrocyte membrane protein 1, PfEMP1 (VAR)	0.36	0.133	0.271	0.457	0.092	0.07	0.456	0.204	0.221	-0.103	0.197282	0.055813	0.28158	0.633326	0.122117	0.747434	0.592786	1.19141	0.80772	2355.54	1.2825	1.0237	1	365.452	0.001	0
PF3D7_0200300	PFB0020c	erythrocyte membrane protein 1 (PfEMP1), exon2	0.82	0.843	1.5	0.461	0.575	0.523	0.895	0.524	0.879	0.269	0.0917481	0.116312	0.645035	-0.12774	-0.374069	0.125418	-0.196314	0.0329041	-0.710881	2272.9	1.2044	1.0369	1	369.047	0.001	0
PF3D7_1413700	PF14_0135	conserved Plasmodium protein, unknown function	0.404	0.212	0.307	0.372	0.879	0.539	0.08	-0.046	0.67	0.253	-0.0429466	-0.0037401	0.149927	0.641013	1.56307	0.600036	-0.48491	0.520961	0.465542	2336.99	1.2461	1.026	1	367.402	0.0011	0
PF3D7_1358500	PF13_0313	zinc finger protein, putative	0.87	0.828	0.599	0.522	1.053	0.883	0.701	0.651	0.871	0.582	-0.157492	-0.161878	0.0246441	0.101751	0.280242	0.0480704	-0.662101	-0.012968	0.109118	2314.21	1.1581	1.0303	1	367.438	0.0011	0
PF3D7_0209100	PFB0410c	phospholipase A2, putative	0.249	0.013	0.324	0.255	-0.136	0.035	0.621	0.792	0.787	0.754	-0.317182	0.0395063	0.176587	0.694163	0.660468	0.752343	-0.0430533	0.219637	-0.504557	2213.09	1.1573	1.0495	0.9999	371.68	0.0011	0
PF3D7_0206200	PFB0275w	metabolite/drug transporter, putative	0.709	0.502	0.281	0.166	0.388	0.362	0.55	0.512	1.273	0.913	0.654369	0.418393	0.493723	0.371163	-0.0688646	-0.276	-0.239839	-0.0891995	-0.487976	2466.71	1.2472	1.0136	1	374.988	0.0012	0
PF3D7_1207100	PFL0355c	small subunit rRNA processing factor, putative	0.86	0.791	1.102	0.516	0.046	0.433	0.764	0.564	1.121	1.016	-0.0747783	0.0721575	0.0303907	0.160601	0.289677	0.0979446	-0.27454	-0.271424	-0.592086	2378.01	1.1573	1.0208	1	375.202	0.0012	0
PF3D7_0207600	PFB0340c	serine repeat antigen 5 (SERA5)	1.424	0.954	1.159	0.76	0.376	0.585	0.14	0.147	0.921	0.485	0.132264	0.260696	0.294255	0.325137	-0.113449	-0.0845562	0.29085	0.245779	-1.02225	2377.23	1.2211	1.0214	1	376.797	0.0012	0
PF3D7_1200900	PFL0045c	Plasmodium exported protein (PHISTc), unknown function	1.34	1.201	0.84	1.195	1.569	0.672	0.466	0.349	0.819	0.609	-0.0356973	0.353597	0.252191	-0.0807094	0.170746	-0.229687	-0.536999	-0.942917	-1.20751	1976.99	1.1553	1.1205	0.9971	374.407	0.0012	0
PF3D7_0104400	PFA0225w	4-hydroxy-3-methylbut-2-enyl diphosphate reductase (LytB)	1.423	1.016	0.773	0.611	0.263	0.571	0.741	0.289	-0.983	0.08	0.912879	0.770268	0.681407	-0.0200823	0.0232809	-0.169254	-0.608995	-0.457455	-0.414509	1968.9	1.2576	1.1222	0.9968	375.452	0.0012	0
PF3D7_1015900	PF10_0155	enolase (ENO)	0.997	0.648	1.359	0.952	0.746	0.843	0.606	0.368	1.16	0.891	0.260702	0.147329	0.118879	-0.343657	-0.453075	-0.305736	-0.68109	-0.0559289	-0.567391	1959.04	1.1571	1.1265	0.9965	375.926	0.0012	0
PF3D7_1448000	PF14_0456	U3 snoRNA-associated small subunit rRNA processing protein, putative	-0.085	-0.058	-0.503	-0.469	0.095	0.244	0.097	0.128	-0.146	-0.088	1.22278	1.14583	0.650602	0.315372	0.5615	0.277225	0.149317	0.434117	0.515419	1866.96	1.3514	1.1657	0.991	374.267	0.0012	0
PF3D7_0214300	PFB0650w	conserved Plasmodium protein, unknown function	0.164	0.206	0.401	0.342	0.292	0.458	0.057	-0.073	0.83	0.517	-0.0166082	0.0912296	0.125724	0.702448	1.83474	0.863893	-0.462222	0.264816	0.0575255	2314.63	1.2396	1.0299	1	379.218	0.0013	0
PF3D7_1009400	PF10_0091	zinc finger protein, putative	0.746	0.583	1.301	1.188	1.822	0.632	0.296	0.378	0.707	0.976	-0.147478	0.0283054	0.069375	-0.246735	-0.0526649	0.192225	-0.773721	-0.247337	-0.312975	2067.18	1.1503	1.0882	0.999	377.972	0.0013	0
PF3D7_0319500	PFC0865w	RNA binding protein, putative	0.702	0.771	0.593	0.617	0.265	0.939	0.5	0.56	-0.002	0.417	0.448524	0.379344	0.299776	0.00056832	0.45719	0.185605	-0.185368	-0.0273304	-0.28354	2574.62	1.2416	1.0085	1	380.465	0.0014	0
PF3D7_1250200	PFL2410w	conserved Plasmodium membrane protein, unknown function	0.54	0.612	0.235	0.494	0.033	0.016	0.101	0.046	0.105	0.14	0.832707	0.93541	1.09372	0.0670404	0.329276	-0.0214868	0.0473622	-0.0150893	0.543748	2377.65	1.3643	1.0211	1	383.35	0.0015	0
PF3D7_1339800	PF13_0217	mitotic-spindle organizing protein 1, putative	0.59	0.284	0.927	0.896	1.14	0.832	0.308	0.151	0.879	0.779	-0.308641	0.617451	0.471817	-0.0297952	0.357214	0.0763037	-0.329456	-0.403098	-0.213732	2361.56	1.2165	1.0227	1	384.712	0.0015	0.0001
PF3D7_1460800	PF14_0580	snRNA-activating protein complex subunit 3, putative	1.719	1.234	1.721	1.271	0.488	0.422	0.597	0.634	1.058	0.279	-0.221347	0.218895	0.335897	-0.386465	-0.6088	-0.344293	-0.468095	-1.54689	-0.885516	1392.94	1.0834	1.3273	0.7596	384.724	0.0015	0.0001
PF3D7_1367100	MAL13P1.338	U1 small nuclear ribonucleoprotein, putative	0.35	0.159	0.021	-0.02	0.999	0.487	0.467	0.375	0.457	0.38	-0.113755	-0.133779	-0.200454	0.334042	0.628993	0.348839	0.417123	0.893517	0.619292	2280.27	1.1915	1.0359	1	386.398	0.0016	0.0001
PF3D7_1241500	PFL1995c	conserved Plasmodium protein, unknown function	0.695	0.513	1.001	0.258	0.579	0.537	0.647	0.372	1.261	0.974	0.464602	0.260317	0.372072	-0.0740173	0.623465	-0.162762	-0.689923	-0.777625	-0.992352	2127.98	1.1766	1.0699	0.9996	390.759	0.0017	0.0001
PF3D7_1329000	PF13_0150	DNA-directed RNA polymerase 3 largest subunit	0.511	0.561	1.04	0.519	1.638	0.963	0.965	0.69	0.858	0.456	-0.538512	-0.384366	-0.323363	0.072763	0.189536	-0.106265	-0.237674	-0.268331	-0.755932	1774.02	1.0522	1.2069	0.9792	389.266	0.0017	0.0001
PF3D7_1125300	PF11_0264	DNA-directed RNA polymerase (mtRNAP)	1.904	1.522	1.283	0.692	0.758	0.154	0.686	0.215	0.758	0.263	0.118249	0.0176956	0.115856	-0.0576285	-0.0428011	-0.326589	-0.206346	0.20353	0.1549	2325.99	1.2203	1.0273	1	390.702	0.0018	0.0001
PF3D7_1467400	PF14_0642	50S ribosomal protein L22, apicoplast, putative (L22)	1.749	1.645	1.028	0.916	-0.27	0.274	1.318	0.988	0.435	0.513	-0.0156159	-0.200368	-0.0741963	-0.822712	-0.410331	-0.665704	-0.617776	-1.12934	-0.804811	1127.01	1.0049	1.0098	0.3962	395.585	0.0019	0.0001
PF3D7_0405400	PFD0265w	pre-mRNA-processing-splicing factor 8, putative (PRPF8)	0.797	0.736	0.726	0.865	1.683	0.834	0.772	0.422	-0.16	0.047	-0.565645	-0.515429	-0.483491	0.223346	0.0990622	0.0334303	0.0483554	0.284044	0.0540942	1634.17	1.0655	1.2864	0.9394	395.907	0.0019	0.0001
PF3D7_0826500	PF08_0020	ubiquitin conjugation factor E4 B, putative (UBE4B)	0.648	0.65	0.744	0.629	0.671	0.112	0.379	0.363	1.016	0.646	0.398931	0.404597	0.318019	0.00847728	0.267244	-0.188208	0.199989	0.280301	-0.788152	2544.04	1.2377	1.0101	1	399.677	0.002	0.0001
PF3D7_1469400	PF14_0662	nucleoside transporter 3, putative (NT3)	0.701	0.891	0.655	0.924	0.624	0.569	0.512	0.213	0.138	0.027	0.43989	0.811113	0.90563	0.202081	0.0477338	-0.152368	-0.240384	-0.750009	-0.213683	2300.94	1.2775	1.0323	1	397.107	0.002	0.0001
PF3D7_1459600	PF14_0569	conserved Plasmodium protein, unknown function	1.078	0.95	0.922	0.314	0.994	0.617	0.567	0.088	1.545	1.208	-0.224122	0.0882036	0.110582	-0.0507447	0.134332	-0.252383	-0.235142	0.0810129	-0.720726	2227.9	1.1609	1.044	0.9999	400.581	0.0021	0.0001
PF3D7_1458600	PF14_0559	conserved Plasmodium protein, unknown function	0.593	0.277	0.595	0.282	-0.029	0.142	0.805	0.449	0.916	0.496	-0.191205	-0.175731	-0.336317	0.406856	0.361019	0.592255	-6.2143e-05	0.348939	0.348132	2187.37	1.1384	1.0546	0.9998	402.592	0.0022	0.0001
PF3D7_1147000	PF11_0480	sporozoite asparagine-rich protein (SLARP)	0.54	0.251	0.677	0.324	1.212	0.519	0.07	-0.072	0.568	0.48	0.282899	0.362627	0.221082	0.813882	0.382815	0.529572	0.0613148	-0.217155	-0.439179	2486.84	1.2409	1.0127	1	407.088	0.0024	0.0001
PF3D7_0206500	PFB0285c	conserved Plasmodium protein, unknown function	0.863	0.45	0.873	0.719	0.174	0.341	0.991	0.416	1.078	0.796	-0.0559313	0.348779	0.488066	-0.203463	0.109234	-0.0851022	-0.409077	-0.423506	-0.102013	2299.66	1.1878	1.0326	1	406.516	0.0024	0.0001
PF3D7_0926300	PFI1285w	protein kinase, putative	0.419	0.212	0.223	-0.255	0.99	0.29	0.883	0.037	-0.366	-0.279	-0.184013	-0.00647857	-0.154638	0.341874	0.541837	0.505382	-0.578214	2.10265	2.06062	1759.22	1.2395	1.2144	0.9765	407.666	0.0025	0.0001
PF3D7_0213900	PFB0630c	conserved Plasmodium protein, unknown function	0.641	0.24	0.64	0.68	0.695	0.178	0.274	0.079	0.576	0.537	-0.365388	-0.246497	0.00499145	0.383738	0.491582	0.200156	0.0864617	0.691602	0.845396	2251.94	1.176	1.04	0.9999	413.64	0.0027	0.0001
PF3D7_1128300	PF11_0294	6-phosphofructokinase (PFK11)	0.508	0.518	0.778	0.446	1.077	0.902	0.62	0.461	0.541	0.873	0.184588	0.430998	0.577325	-0.0833497	-0.396401	-0.0680659	-0.793522	-0.320469	-0.429503	2143.98	1.1814	1.0653	0.9997	411.12	0.0027	0.0001
PF3D7_1447700	PF14_0453	conserved Plasmodium protein, unknown function	1.06	1.129	1.102	0.778	0.373	0.496	0.411	0.315	1.152	0.568	0.358229	0.332218	0.505034	-0.0275075	-0.331954	-0.615357	-0.446737	-0.423112	-0.26365	2075.52	1.199	1.085	0.9991	412.967	0.0027	0.0001
PF3D7_1425400	PF14_0234	DNA-directed DNA polymerase, putative	0.734	0.846	0.528	0.634	1.876	0.869	0.055	0.103	1.044	0.61	0.456468	0.441183	0.546432	-0.536576	-0.203063	-0.074613	-0.542897	-0.461312	-0.438787	1950.01	1.2128	1.1285	0.9961	411.745	0.0027	0.0001
PF3D7_1425900	PF14_0239	conserved Plasmodium protein, unknown function	1.63	1.167	1.102	0.863	0.995	0.587	0.952	0.305	-0.782	-0.373	0.153657	0.590469	0.257595	0.225579	0.227363	-0.205014	-0.817847	-1.03322	-1.45441	1514.76	1.1144	1.3398	0.8716	411.291	0.0027	0.0001
PF3D7_0521500	PFE1080w	ribosomal large subunit pseudouridylate synthase, putative	0.99	0.823	1.101	0.837	0.723	0.672	0.574	0.367	0.166	0.91	0.105623	-0.0501863	0.229651	-0.0630873	0.131554	0.266841	-0.511088	-0.207361	-0.540739	2323.73	1.164	1.028	1	414.429	0.0028	0.0001
PF3D7_1122900	PF11_0240	dynein heavy chain, putative	1.531	1.435	0.537	0.468	0.248	0.087	0.423	0.096	-2.571	-1.249	0.301425	0.214521	-0.133326	0.209289	0.167083	0.672388	0.0977831	0.120456	1.19808	1228.01	1.1591	1.1792	0.5446	412.37	0.0028	0.0001
PF3D7_1120000	PF11_0207	conserved Plasmodium protein, unknown function	0.487	0.407	0.841	0.364	0.374	0.142	0.664	0.523	1.527	1.153	0.379008	0.382139	0.599762	-0.136561	0.0498889	-0.0911293	-0.650948	-0.434751	-0.913735	2167.13	1.1862	1.0584	0.9998	416.66	0.003	0.0001
PF3D7_1316100	PF13_0089	inositol polyphosphate kinase, putative (IPK2)	0.112	0.137	0.446	0.945	0.421	0.62	-0.176	0.036	1.299	1.162	0.59927	0.561831	0.589469	-0.302927	0.165141	-0.273996	-0.203797	0.0566155	0.049493	2191.61	1.2596	1.0539	0.9998	418.557	0.0031	0.0001
PF3D7_0319000	PFC0840w	P-type ATPase, putative (ATPase7)	0.772	0.646	0.934	0.801	0.826	0.575	0.447	0.193	1.179	0.727	-0.114691	0.30715	0.239012	-0.263987	-0.224236	-0.0333354	0.305984	-0.854785	-0.0977217	2089.62	1.1645	1.08	0.9993	418.044	0.0031	0.0001
PF3D7_1347000	PF13_0250	G-beta repeat protein, putative	-0.036	0.222	0.461	-0.205	0.079	0.046	0.353	0.18	0.159	0.062	-0.0769124	0.0400456	-0.0942472	0.988662	1.23606	0.544949	0.807295	0.455315	0.340805	2087.96	1.2078	1.0807	0.9992	419.038	0.0031	0.0001
PF3D7_1252400	PFL2520w	reticulocyte binding protein homologue 3, pseudogene (RH3)	1.597	1.629	1.128	0.428	0.709	0.038	0.648	0.345	-1.208	-0.027	0.437382	0.164778	0.276912	0.614604	-0.32681	0.11148	-1.09861	0.123137	-0.657576	1687.17	1.153	1.2612	0.9586	417.95	0.0031	0.0001
PF3D7_1012900	PF10_0126	autophagy-related protein 18, putative (ATG18)	0.515	0.21	1.028	0.227	0.113	0.146	0.653	0.43	0.703	0.424	0.715629	0.702392	0.552443	0.0445015	-0.205189	-0.19522	0.0311695	0.174492	-0.252102	2429.96	1.2701	1.0169	1	420.582	0.0032	0.0001
PF3D7_1452000	PF14_0495	rhoptry neck protein 2 (RON2)	0.019	-0.004	0.19	0.391	0.209	0.141	0.326	0.273	0.238	0.149	-0.332268	-0.346593	-0.109718	0.187372	-1.16545	-0.136441	2.47639	3.76547	3.03042	1443.19	1.3472	1.3384	0.8111	420.038	0.0032	0.0001
PF3D7_1146800	PF11_0479	conserved Plasmodium protein, unknown function	0.267	0.165	0.638	0.372	0.786	0.312	0.171	-0.011	0.526	0.799	-0.160638	0.122813	0.105542	0.122551	0.23824	0.180151	0.635063	1.15274	0.414247	2403.67	1.2261	1.0191	1	422.927	0.0034	0.0001
PF3D7_1216600	PFL0800c	cell traversal protein for ookinetes and sporozoites (CelTOS)	-0.126	-0.204	0.32	0.162	0.533	0.425	0.08	-0.236	0.527	0.627	0.641288	0.260452	0.355419	0.0498114	0.133817	0.294019	0.775898	1.08158	0.588461	2175.31	1.2945	1.0563	0.9998	423.705	0.0034	0.0001
PF3D7_1477500	PF14_0746	Plasmodium exported protein (PHISTb), unknown function	0.541	0.46	0.858	0.278	0.462	0.488	0.601	0.502	1.317	0.739	-0.602082	-0.607383	-0.336398	0.414397	0.285884	-0.0562467	-0.225048	0.157957	0.0185031	1749.52	1.0494	1.2167	0.9745	423.88	0.0034	0.0001
PF3D7_1138500	PF11_0396	protein phosphatase 2c	0.374	0.112	0.784	0.69	1.283	0.395	0.295	0.26	0.992	0.689	-0.370858	-0.118965	0.206109	-0.139404	0.365683	0.239274	0.158977	0.117987	0.170385	2284.83	1.1607	1.0353	1	425.892	0.0036	0.0002
PF3D7_0519900	PFE1000c	conserved Plasmodium protein, unknown function	0.299	0.565	1.397	0.655	0.186	0.362	0.705	0.611	0.747	0.64	0.542186	0.784507	0.560449	-0.349674	-0.443911	-1.21807	-0.8447	-0.97482	-0.94199	1292.41	1.1096	1.242	0.6354	426.473	0.0036	0.0002
PF3D7_0902200	PFI0105c	serine/threonine protein kinase, FIKK family (FIKK9.3)	0.816	0.901	0.388	0.374	1.283	0.674	0.418	0.326	0.731	0.544	0.246818	0.377667	0.38932	0.0865112	0.372243	0.13711	-0.214039	-0.997243	-1.09786	2222.66	1.175	1.046	0.9999	427.704	0.0037	0.0002
PF3D7_0525700	PFE1280w	conserved Plasmodium protein, unknown function	1.079	0.806	0.795	0.647	-0.383	-0.239	-0.231	-0.237	2.087	1.589	0.43331	0.22172	0.924129	0.0262836	-0.375537	-0.178742	-0.282083	-0.173827	-1.43672	1539.92	1.1794	1.3316	0.8891	427.856	0.0037	0.0002
PF3D7_0501400	PFE0070w	interspersed repeat antigen (FIRA)	-0.414	-0.449	-0.232	-0.009	0.687	0.38	-1.08	-0.495	0.623	0.335	0.394025	0.297078	0.531862	0.304286	0.711798	0.33599	0.458108	1.00882	1.08838	1398.46	1.258	1.3269	0.7656	430.538	0.0039	0.0002
PF3D7_1149300	PF11_0510	serine/threonine protein kinase, FIKK family (FIKK11)	2.612	2.156	1.258	0.62	0.211	0.121	0.084	0.12	0.926	0.647	-0.210011	-0.144936	-0.302274	-0.0265229	0.426919	0.312859	-0.636044	-0.620853	-0.793964	1784.79	1.1053	1.2023	0.9811	432.339	0.0041	0.0002
PF3D7_0216500	PFB0755w	conserved Plasmodium protein, unknown function	1.182	0.614	0.717	0.491	0.063	0.616	0.856	0.477	0.549	0.343	0.0307785	0.212921	0.491843	0.182218	0.188463	-0.161273	-0.444304	-0.217619	0.0471525	2450.19	1.1943	1.0159	1	433.962	0.0043	0.0002
PF3D7_0209400	PFB0425c	conserved protein, unknown function	1.056	0.986	1.029	0.826	0.358	0.591	0.515	0.302	0.972	0.687	-0.35761	-0.243571	-0.164914	0.616251	0.233354	-0.0318708	-0.386283	-0.816669	-0.738098	1887.26	1.0692	1.1583	0.9926	434.623	0.0043	0.0002
PF3D7_1464400	PF14_0612	zinc finger protein, putative	-0.045	-0.206	-0.066	-0.062	0.107	0.092	-0.132	-0.068	0.623	0.483	0.185911	0.516045	0.326821	0.100316	0.404538	0.55341	0.544714	1.48345	1.45026	2095.47	1.3109	1.0783	0.9993	435.585	0.0044	0.0002
PF3D7_1213900	PFL0675c	conserved Plasmodium protein, unknown function	0.645	0.577	0.67	0.564	0.406	0.206	0.533	0.435	0.893	0.93	-0.00118018	0.39795	0.282138	0.0332071	0.134968	-0.0695083	-0.0448735	0.0311602	-0.24778	2563.61	1.1989	1.0088	1	436.474	0.0045	0.0002
PF3D7_1459100	PF14_0564	GTP-binding protein, putative	1.274	1.102	0.692	0.955	0.868	0.56	0.715	0.538	0.035	0.546	0.0470169	0.146763	-0.0117627	0.0702564	0.185722	-0.140386	-0.367488	-0.220773	-1.11309	2179.53	1.1289	1.0556	0.9998	438.847	0.0047	0.0002
PF3D7_1425300	PF14_0233	conserved Plasmodium protein, unknown function	0.865	0.67	1.313	0.913	1.455	0.968	-0.026	-0.28	0.596	0.268	0.26729	0.207724	0.306116	-0.386872	0.158643	-0.0653607	0.467521	-0.763888	-0.863831	1799.78	1.1735	1.1964	0.9834	438.627	0.0047	0.0002
PF3D7_1442000	PF14_0399	ADP-ribosylation factor, putative	0.511	0.341	0.025	0.024	0.337	-0.15	0.612	0.357	1.286	0.672	0.782333	0.649082	0.642069	0.124412	0.324604	-0.276132	-0.622218	-0.271246	-0.037403	2236.99	1.2502	1.0433	0.9999	442.433	0.005	0.0002
PF3D7_1315300	PF13_0086	conserved Plasmodium protein, unknown function	1.233	1.073	0.772	0.191	0.612	0.316	0.892	0.168	1.249	0.787	-0.155328	0.147175	0.316115	-0.0400973	0.344943	-0.285018	-0.167142	-0.259946	-1.18976	2156	1.1397	1.0611	0.9997	442.857	0.005	0.0002
PF3D7_1338500	MAL13P1.192	conserved Plasmodium protein, unknown function	0.06	0.261	0.315	0.337	0.635	-0.48	0.015	0.249	0.772	0.65	0.318707	0.35284	0.393779	-0.0344622	1.11124	-0.0752322	-0.223067	0.0446875	2.04245	2130.09	1.2936	1.0692	0.9996	442.071	0.005	0.0002
PF3D7_1010600	PF10_0103	eukaryotic translation initiation factor 2 beta subunit, putative	1.683	1.672	0.921	0.56	0.689	-0.085	0.44	0.099	1.106	0.648	0.2181	0.167011	0.729941	-0.0103298	-0.23633	-0.491095	-0.803186	-0.60876	-0.784809	1812.32	1.1636	1.189	0.9852	444.762	0.0052	0.0002
PF3D7_1119300	PF11_0200	U2 snRNP auxiliary factor, small subunit, putative	1.422	1.303	1.099	0.741	0.423	0.482	0.488	0.404	0.452	0.511	0.150713	0.368368	0.356214	-0.197365	0.270553	-0.242729	-0.610625	-0.533854	-0.796099	2138.31	1.1681	1.0671	0.9996	447.696	0.0057	0.0003
PF3D7_1338200	PF13_0213	60S ribosomal protein L6-2, putative	1.087	1.031	1.261	0.887	0.445	0.706	0.425	0.279	1.378	0.473	0.0234812	0.215616	0.197061	0.0371325	-0.171865	-0.409966	-0.62795	-0.683306	-0.353653	2035.19	1.1419	1.0986	0.9985	450.145	0.006	0.0003
PF3D7_1349300	PF13_0258	serine/threonine protein kinase (TKL3)	0.43	0.543	0.734	0.49	0.67	0.324	0.686	0.488	0.728	0.42	0.30784	0.387286	0.506714	-0.303338	-0.25797	-0.284105	-0.73184	-0.041979	0.725083	2134.66	1.2038	1.0681	0.9996	451.302	0.0062	0.0003
PF3D7_0217600	PFB0820c	conserved Plasmodium protein, unknown function	0.651	0.595	0.579	0.76	0.263	0.245	0.882	0.808	0.349	0.221	0.150867	0.354007	0.25648	0.110676	0.0682793	-0.105647	-0.164567	-0.302817	0.0785094	2455.8	1.1855	1.0149	1	455.156	0.0068	0.0003
PF3D7_0214100	PFB0640c	protein transport protein sec31 (SEC31)	0.899	0.886	0.59	0.374	1.033	1.052	0.939	0.636	-0.292	0.28	-0.254195	-0.171562	-0.0791581	0.105479	0.0353939	-0.0269354	-0.0707532	-0.0922638	-0.480357	2042.83	1.0926	1.0961	0.9987	456.003	0.0068	0.0003
PF3D7_1454500	PF14_0518	nifU protein, putative	0.75	0.651	0.836	0.649	0.532	0.324	0.406	0.344	0.732	0.555	0.183137	0.309676	0.279744	0.459845	0.400891	-0.0157015	-0.495568	-0.758817	-0.514149	2362.11	1.1705	1.0224	1	458.572	0.0072	0.0004
PF3D7_0821300	PF08_0042	ATP-dependent RNA helicase prh1, putative	0.715	0.23	0.542	0.638	1.265	0.279	0.033	-0.021	0.163	0.057	0.435458	0.565646	0.811399	0.296464	-0.0984416	0.333984	-0.33612	-0.201975	0.377491	2318.4	1.2764	1.0293	1	459.644	0.0073	0.0004
PF3D7_0318900	PFC0835c	conserved protein, unknown function	0.929	0.636	0.925	1.025	1.163	0.495	0.373	0.353	-0.029	0.395	0.3898	0.484618	0.41261	-0.00669776	0.225035	-0.175031	-0.404208	-0.612489	-0.751481	2242.77	1.1942	1.042	0.9999	459.609	0.0073	0.0004
PF3D7_1401500	PF14_0017	lysophospholipase, putative	-0.258	-0.033	-0.06	-0.035	0.888	0.272	-0.098	-0.161	0.292	0.238	0.301492	0.296859	0.166802	0.947384	0.940591	0.95054	-0.145949	0.375499	0.168293	2053.55	1.2308	1.0906	0.9988	459.821	0.0073	0.0004
PF3D7_0504700	PFE0230w	conserved Plasmodium protein, unknown function	0.335	0.199	0.299	0.141	-0.314	0.11	0.448	0.411	0.744	0.562	0.173879	0.22436	0.168	0.157786	1.14338	0.710381	0.193159	-0.246151	-0.531646	2334.16	1.181	1.0263	1	464.069	0.0079	0.0004
PF3D7_1356300	PF13_0301	ubiquitin conjugating enzyme, putative	0.904	0.949	1.424	1.27	1.059	0.293	0.288	0.21	-1.301	-0.161	-0.55858	-0.112841	-0.17165	0.393704	0.431289	-0.170746	0.258397	0.279346	-0.949627	1539.25	1.0602	1.3334	0.8887	463.372	0.0079	0.0004
PF3D7_0526500	PFE1320w	conserved Plasmodium protein, unknown function	0.433	0.679	1.158	0.533	0.704	0.493	0.212	0.166	1.609	1.075	0.0762898	0.26965	0.303099	-0.118169	0.118857	-0.206137	-0.384323	-0.210251	-0.534495	2309.84	1.1756	1.0306	1	465.507	0.008	0.0004
PF3D7_1337800	PF13_0211	calcium-dependent protein kinase 5 (CDPK5)	0.941	0.405	0.486	0.931	1.588	0.908	-0.016	-0.263	1.512	0.848	-0.135316	-0.0637837	-0.176005	0.376037	-0.250722	-0.291355	-0.316407	-1.2521	0.108506	1566.48	1.0812	1.3127	0.9057	465.009	0.008	0.0004
PF3D7_1476200	PF14_0731	Plasmodium exported protein (PHISTb), unknown function	0.675	0.647	0.743	0.959	0.514	0.548	-0.28	0.021	0.676	0.37	0.224674	0.0920058	0.264401	0.129407	0.0556791	0.461851	-0.0914935	0.260473	-0.0385283	2390.88	1.206	1.0198	1	466.553	0.0082	0.0004
PF3D7_1209400	PFL0470w	conserved Plasmodium protein, unknown function	0.882	0.873	1.179	0.754	0.469	0.511	0.426	0.475	0.067	0.711	0.296594	0.116172	0.225625	0.120495	0.393434	-0.142923	-0.702279	-0.673795	-0.948539	2107.53	1.1282	1.0751	0.9994	467.868	0.0084	0.0004
PF3D7_1211800	PFL0585w	polyubiquitin (PfpUB)	0.458	0.424	0.172	0.195	0.253	0.143	0.163	0.151	0.105	0.137	0.396431	0.456063	0.292373	0.281256	0.50212	0.433603	0.475859	0.386832	0.11329	2506.64	1.2504	1.0114	1	469.043	0.0086	0.0005
PF3D7_0215700	PFB0715w	DNA-directed RNA polymerase II second largest subunit, putative	1.096	1.098	0.588	0.599	0.582	0.462	0.665	0.27	0.46	0.253	-0.0515052	0.377312	0.0416762	0.0884898	0.226342	0.107309	-0.28498	0.283659	-0.543924	2458.95	1.1781	1.0143	1	469.666	0.0086	0.0005
PF3D7_1468400	PF14_0652	zinc finger protein, putative (D13)	0.362	0.151	0.708	0.24	0.606	0.586	0.307	0.162	0.397	0.465	-0.105373	0.0476005	0.0524071	0.676499	-0.702197	0.216013	-0.240624	0.992267	0.616867	2096.84	1.1638	1.0772	0.9993	470.382	0.0087	0.0005
PF3D7_1004100	PF10_0044	hypothetical protein	0.395	0.163	0.426	0.206	0.104	0.296	0.318	0.224	1.109	0.544	0.431336	0.476935	0.539288	-0.782549	0.150025	0.651079	0.468601	-0.476569	-0.608145	1956.25	1.1924	1.1272	0.9964	472.164	0.0089	0.0005
PF3D7_1476600	PF14_0736	Plasmodium exported protein, unknown function	0.559	0.273	0.465	0.5	0.692	0.375	0.364	0.412	0.767	0.611	0.760368	0.668713	0.564659	0.00141486	-0.984923	-0.611952	-0.433217	-0.627447	-0.062749	1770.63	1.1791	1.2085	0.9786	471.339	0.0089	0.0005
PF3D7_0213500	PFB0610c	conserved Plasmodium protein, unknown function	1.046	0.46	1.25	0.519	1.554	0.177	0.292	-0.005	1.231	0.465	0.474811	0.363438	0.110981	-0.127537	-0.0578825	0.191255	-0.169628	-0.843893	-1.16013	2005.89	1.1631	1.1063	0.9979	474.428	0.0094	0.0005
PF3D7_1025500	PF10_0249	conserved Plasmodium protein, unknown function	0.57	0.681	0.955	0.523	1.031	0.702	0.368	0.105	0.632	0.944	-0.0461964	0.0706375	-0.0690535	-0.480211	0.220379	0.168728	-0.205711	-0.164698	0.0573209	2137.39	1.1405	1.0678	0.9996	476.775	0.0098	0.0005
PF3D7_0505300	PFE0260w	UDP-N-acetyl glucosamine:UMP antiporter	0.849	0.498	1.32	0.739	0.467	0.701	-0.033	-0.061	0.54	0.36	-0.242921	-0.221795	-0.149256	0.174769	0.68347	0.15501	-0.218858	0.213862	0.16933	2117.97	1.1302	1.0723	0.9995	480.034	0.0106	0.0006
PF3D7_1028500	PF10_0279	conserved Plasmodium protein, unknown function	0.55	0.713	0.415	0.402	0.194	0.163	0.854	0.669	0.572	0.604	0.304096	0.0942132	0.198012	0.0282529	0.438834	-0.14378	-0.0795433	-0.180385	-0.693942	2405.29	1.1506	1.0188	1	485.697	0.0118	0.0007
PF3D7_1474600	PF14_0714	conserved Plasmodium membrane protein, unknown function	0.529	0.502	0.207	0.033	-0.394	0.326	0.42	0.168	0.511	0.605	0.567159	0.861377	0.53866	-0.050531	-0.0937381	0.130859	0.279986	-0.00297021	-0.0831585	2319.81	1.2531	1.029	1	486.001	0.0118	0.0007
PF3D7_1217200	PFL0830w	snoRNA-associated small subunit rRNA processing protein, putative	0.532	0.482	0.859	0.629	-0.014	0.323	0.489	0.506	1.064	0.733	-0.511363	-0.378362	-0.108855	0.094816	0.533512	-0.100093	-0.299311	0.0422964	-0.038121	1960.78	1.0635	1.1258	0.9965	486.283	0.0118	0.0007
PF3D7_1147600	PF11_0484	conserved Plasmodium protein, unknown function	0.402	0.405	0.179	0.121	0.036	0.284	0.657	0.6	-0.208	0.42	-0.0425939	0.100368	0.1347	0.0429739	0.532105	0.172444	0.000450474	1.0066	0.0232064	2305.72	1.1621	1.0309	1	491.998	0.0133	0.0008
PF3D7_0830600	MAL8P1.4	Plasmodium exported protein (PHISTc), unknown function	0.931	0.532	0.755	0.477	0.43	0.546	0.746	0.598	0.642	0.473	-0.337532	-0.134244	-0.116751	-0.135236	0.290116	0.0619651	-0.329982	0.0655694	-0.0971832	2153.73	1.095	1.0622	0.9997	491.937	0.0133	0.0008
PF3D7_1404600.1	PF14_0043	adenylyl cyclase alpha (ACalpha)	0.436	0.115	0.557	0.167	-0.011	-0.059	0.544	0.333	-0.101	0.102	0.433455	0.213688	0.309559	0.660093	0.0307168	-0.20229	0.487247	0.827897	0.16829	2247.98	1.2187	1.0406	0.9999	492.543	0.0134	0.0008
PF3D7_0915000	PFI0735c	type II NADH:ubiquinone oxidoreductase (NDH2)	0.518	1.161	0.105	0.837	1.031	0.247	0.311	0.388	0.212	0.322	0.747989	0.511587	0.504292	-0.551484	0.204534	-0.156687	-0.548892	-0.581111	-0.303655	1964.67	1.197	1.1244	0.9967	493.688	0.0137	0.0008
PF3D7_1025200	PF10_0246	conserved Plasmodium protein, unknown function	1.104	0.868	1.296	0.546	1.095	0.817	0.501	0.221	0.665	0.272	-0.068453	0.104031	0.400346	0.0671198	-0.324085	0.0586314	-0.807471	-0.731237	-1.01103	1886.72	1.1034	1.1586	0.9926	493.983	0.0137	0.0008
PF3D7_0504400	PFE0215w	ATP-dependent helicase, putative	0.55	0.546	0.762	0.457	0.546	0.519	0.442	0.175	0.659	0.424	0.501292	0.872312	0.820583	-0.206626	0.0129521	-0.461705	-0.497771	-0.550067	-0.802984	2039.65	1.2091	1.0975	0.9986	494.343	0.0138	0.0008
PF3D7_1115200	PF11_0160	SET domain protein, putative (SET7)	0.429	0.553	0.674	0.354	0.478	0.446	-0.121	0.113	0.974	0.683	0.594814	0.415031	0.366347	0.108925	0.264907	-0.0839974	-0.022739	-0.244005	-0.400585	2464.78	1.2182	1.014	1	497.803	0.0147	0.0009
PF3D7_0305100	PFC0230c	conserved Plasmodium protein, unknown function	0.375	0.496	1.889	0.734	1.231	0.689	0.28	-0.109	1.116	0.423	0.0544925	-0.0182593	0.579756	-0.378958	-0.448308	-0.30401	-0.593847	-0.378549	-0.0136467	1777.36	1.1394	1.2049	0.9798	499.854	0.0153	0.0009
PF3D7_1107500	PF11_0088	prefoldin, putative	0.253	0.171	0.339	0.325	-0.427	-0.006	0.446	0.261	0.525	0.628	0.0851592	0.163054	0.163501	0.28974	0.0689526	-0.0304385	0.457476	0.802699	0.71439	2297.45	1.1954	1.0333	1	501.101	0.0155	0.0009
PF3D7_1329700	MAL13P1.156	conserved Plasmodium protein, unknown function	-0.686	-0.379	0.072	-0.03	0.887	0.572	-0.259	-0.288	-0.264	-0.128	0.785973	1.03922	0.853724	-0.864342	0.209042	-0.38559	0.766638	0.981799	-0.313562	1123.61	1.2335	1.0036	0.3913	501.748	0.0156	0.0009
PF3D7_1138600	PF11_0397	beta-catenin-like protein 1, putative	0.911	0.376	0.945	0.691	0.43	0.368	0.929	0.63	0.355	0.485	-0.580021	-0.332042	-0.0857192	0.294649	0.127704	-0.0719501	-0.344651	-0.489881	-0.0719655	1861.83	1.0441	1.1691	0.9906	502.653	0.0158	0.0009
PF3D7_1107900	PF11_0092	mechanosensitive ion channel protein	0.275	0.32	0.647	0.177	-0.356	-0.207	0.414	0.377	0.521	-0.102	0.471374	0.235025	0.439236	0.376434	1.0111	-0.00105593	-0.295867	0.312846	0.125615	2215.05	1.2151	1.0481	0.9999	503.539	0.016	0.001
PF3D7_1307400	PF13_0038	conserved Plasmodium protein, unknown function	-0.103	-0.228	-0.032	0.042	0.241	-0.004	0.046	-0.003	0.804	0.612	0.502862	0.738793	0.51582	0.116632	-0.0216059	0.117327	0.472657	0.934071	0.285301	2149.51	1.2718	1.0632	0.9997	503.9	0.016	0.001
PF3D7_1461600	PF14_0587	splicing factor 3B subunit 2, putative (SF3B2)	0.238	0.344	0.403	0.269	0.818	0.333	0.424	0.168	0.413	0.2	0.20404	0.209129	0.211211	0.276836	0.372524	0.327523	-0.0374618	0.271722	0.379114	2608.58	1.2126	1.0066	1	506.038	0.0166	0.001
PF3D7_1014800	PF10_0145	conserved Plasmodium protein, unknown function	0.237	0.16	0.291	0	0.31	0.062	0.334	0.319	-0.743	-0.19	0.339922	0.316771	0.231625	0.579659	1.87223	0.613384	-0.0904894	-0.2208	-1.62758	1758.13	1.1386	1.2155	0.9763	508.199	0.0172	0.001
PF3D7_0620400	MAL6P1.221	merozoite surface protein 10 (MSP10)	-0.543	-0.349	-0.407	-0.112	0.436	0.155	-0.127	-0.179	0.029	-0.116	0.68972	1.05468	1.09346	0.25888	0.0930485	0.0756189	1.14011	-0.228791	0.32932	1566.42	1.2902	1.3133	0.9056	507.885	0.0172	0.001
PF3D7_1474400	PF14_0712	conserved Plasmodium protein, unknown function	0.511	0.033	0.161	0.3	-0.29	0.354	0.201	0.262	0.497	0.434	0.624303	0.746662	0.706714	-0.256403	-0.545834	0.619012	-0.09292	0.113172	-0.365404	2011.41	1.2172	1.1049	0.998	508.777	0.0173	0.0011
PF3D7_0406200	PFD0310w	sexual stage-specific protein precursor (Pfs16)	0.802	0.446	0.705	0.622	0.48	0.119	0.487	0.29	0.312	0.624	0.0415039	-0.179132	-0.0807345	0.297923	0.67389	0.47221	-0.197943	-0.350044	-0.803961	2216.84	1.1048	1.0477	0.9999	512.042	0.0183	0.0011
PF3D7_0302300	PFC0115c	erythrocyte membrane protein 1 (PfEMP1), pseudogene	0.412	0.645	0.92	0.373	0.36	0.478	0.248	0.401	0.69	0.601	-0.028947	0.202374	0.315185	-0.105036	-0.090405	-0.231244	0.871713	-0.450168	-0.227395	2252.1	1.1585	1.0396	0.9999	513.415	0.0187	0.0012
PF3D7_1408100	PF14_0078	plasmepsin III,histo-aspartic protease (HAP)	0.563	0.336	0.678	0.351	0.541	0.619	0.444	0.422	0.96	0.705	0.132137	0.0727412	0.115431	0.429841	0.179295	-0.366551	-0.153994	-0.489921	-0.841217	2245.44	1.1125	1.0413	0.9999	516.558	0.0199	0.0012
PF3D7_1335400	PF13_0198	reticulocyte binding protein 2 homologue a (RH2a)	0.993	0.887	0.291	0.365	0.089	0.134	0.336	0.088	-0.846	0.223	-0.0448679	0.0391967	0.102649	0.52066	-0.0107568	0.0692081	-0.433818	0.758449	1.70257	1989.65	1.1817	1.1135	0.9975	516.771	0.0199	0.0012
PF3D7_0721700	PF07_0089	secreted ookinete protein, putative (PSOP1)	0.69	0.602	0.7	0.559	0.132	0.013	0.391	0.086	0.319	-0.042	0.123388	0.256335	0.366086	0.00289956	0.567911	0.817199	-0.415853	0.184302	-0.057012	2321.67	1.1966	1.0283	1	517.15	0.02	0.0013
PF3D7_1459400	PF14_0567	conserved Plasmodium protein, unknown function	1.315	1.072	0.786	0.784	0.617	0.733	0.449	0.313	0.485	0.533	0.198195	0.150791	0.336473	-0.250828	-0.00305841	-0.550767	-0.658676	-0.23546	-1.76315	1734.02	1.0868	1.2253	0.9712	518.605	0.0204	0.0013
PF3D7_1024800	PF10_0242	conserved Plasmodium protein, unknown function	0.611	0.666	-0.762	0.237	2.049	0.66	-0.283	0.12	0.341	0.064	0.14604	0.370141	0.236904	0.274823	-0.00643826	-0.100185	0.0368755	0.306157	0.12535	2029.89	1.183	1.1004	0.9984	520.056	0.0209	0.0013
PF3D7_0914300	PFI0700c	met-10 like protein, putative	0.677	0.491	0.635	0.467	0.617	0.424	0.489	0.442	0.501	0.412	-0.219624	-0.397669	-0.189388	0.198268	0.453557	-0.0697879	0.0154072	0.276974	-0.246876	2155.55	1.0845	1.0615	0.9997	520.778	0.021	0.0013
PF3D7_1201000	PFL0050c	Plasmodium exported protein (PHISTb), unknown function	1.026	0.866	1.347	0.51	1.624	0.796	0.489	0.041	0.75	0.075	-0.00958198	0.252342	0.154622	-0.0286727	-0.124144	-0.243916	-0.465923	-0.700507	-0.828993	1957.34	1.1189	1.1269	0.9964	525.853	0.0228	0.0015
PF3D7_1010900	PF10_0106	conserved Plasmodium protein, unknown function	0.42	0.099	0.389	0.254	0.525	0.32	-0.388	-0.222	0.637	0.535	0.396726	0.307687	0.551792	0.221923	0.779731	0.37339	-0.368722	0.280458	-0.32683	2151.77	1.213	1.0625	0.9997	525.825	0.0229	0.0015
PF3D7_0524400	PFE1215c	cytosolic preribosomal GTP-binding protein, putative	1.379	1.039	0.877	0.424	0.996	0.839	0.135	0.058	-0.866	0.192	0.225978	0.496149	0.779473	-0.148232	0.189149	-0.227929	-0.591686	-0.422317	-1.43513	1724.44	1.1404	1.2332	0.9689	525.645	0.0229	0.0015
PF3D7_0729900	MAL7P1.162	dynein heavy chain, putative	0.741	0.537	0.676	0.633	0.651	0.185	0.029	-0.032	0.211	0.356	-0.231473	-0.143765	0.0210545	0.703536	0.618626	0.248478	-0.386063	-0.42638	0.691131	2091.38	1.1282	1.0789	0.9993	527.262	0.0234	0.0015
PF3D7_0902600	PFI0125c	serine/threonine protein kinase, FIKK family (FIKK9.7)	1.351	1.511	1.087	0.958	0.768	0.301	0.072	0.108	0.037	0.199	0.093405	-0.0586815	0.0140227	0.213994	0.113357	-0.148793	-0.606475	-0.0595525	0.172378	2156.71	1.1495	1.0608	0.9997	529.247	0.024	0.0016
PF3D7_0918800	PFI0920c	dihydrouridine synthase, putative	0.507	0.397	0.754	0.559	0.395	0.195	0.268	0.273	0.964	0.783	0.125091	-0.129268	-0.0801971	-0.0296533	-0.0890216	0.420599	0.0822262	-0.130461	-0.0720744	2293.67	1.1255	1.0336	1	531.846	0.0252	0.0017
PF3D7_0935200	PFI1700c	sec-1 family protein	0.254	0.27	0.103	0.272	0.271	0.146	0.101	-0.024	0.146	0.228	0.99081	1.05364	1.14429	-0.152628	0.275696	-0.0799188	-0.356037	-0.470617	-1.03998	1941.66	1.2413	1.1313	0.9958	532.918	0.0254	0.0017
PF3D7_1318400	MAL13P1.96	chromosome segregation protein, putative	0.956	0.797	0.712	0.667	0.743	0.254	0.484	0.169	0.063	0.306	0.442115	0.335957	0.496566	-0.388987	0.672241	-0.429363	-0.769117	0.0405747	-0.959396	1918.74	1.1578	1.1418	0.9946	533.015	0.0254	0.0017
PF3D7_0418300	PFD0885c	conserved Plasmodium protein, unknown function	0.843	0.519	1.114	0.486	0.327	-0.121	0.753	0.045	0.601	0.272	0.290355	0.31107	0.398181	-0.00498459	0.216662	0.014292	-0.127739	0.100457	-0.302275	2415.35	1.203	1.0178	1	532.683	0.0255	0.0017
PF3D7_1345200	PF13_0241	rhomboid protease ROM6, putative (ROM6)	0.26	0.311	0.364	0.36	0.467	0.521	0.867	0.422	0.049	0.157	0.764825	0.577412	0.53703	-0.268592	-0.144715	-0.0984766	-0.229386	-0.159836	-0.426767	2166.75	1.1983	1.0587	0.9998	535.229	0.0264	0.0018
PF3D7_1421900	PF14_0211	Ctr copper transporter domain containing protein, putative	-0.143	0.03	0.204	-0.075	-0.053	0.047	-0.093	0.127	0.746	0.62	0.474623	0.484405	0.56868	0.159445	0.247958	-0.0933476	0.0623186	0.718164	0.887413	2218.26	1.2543	1.0464	0.9999	537.105	0.0272	0.0018
PF3D7_0804800	PF08_0121	peptidyl-prolyl cis-trans isomerase (CYP24)	0.134	0.156	0.034	0.282	0.587	0.753	0.144	0.276	0.495	0.539	0.24002	0.462757	0.416886	0.229345	0.145244	-0.0168656	0.116822	0.164903	-0.0702403	2525.9	1.2053	1.0108	1	537.997	0.0276	0.0019
PF3D7_0515400	PFE0770w	conserved Plasmodium protein, unknown function	0.142	0.132	0.215	-0.26	0.02	-0.067	-0.222	-0.002	0.368	0.051	0.322227	0.0642834	0.119915	0.428731	0.153968	-0.093007	1.61891	1.55274	1.2679	1928	1.2681	1.1383	0.9951	538.758	0.0278	0.0019
PF3D7_1323000	PF13_0128	beta-hydroxyacyl-ACP dehydratase (FabZ)	0.112	0.184	-0.1	0.127	0.331	0.395	0.111	-0.074	0.692	0.708	-0.130417	-0.0780198	-0.0880511	0.512214	0.19971	0.628303	-0.0262463	0.944282	0.172155	2119.3	1.1368	1.072	0.9995	539.933	0.0282	0.0019
PF3D7_1123200	PF11_0243	leucine-rich repeat protein (LRR11)	0.696	0.436	1.769	0.844	0.63	0.528	-0.215	-0.224	0.981	0.389	-0.348699	-0.0452588	-0.188755	0.230089	0.110094	-0.268547	0.204024	0.179708	-0.465522	1827.76	1.0937	1.1811	0.9871	540.719	0.0285	0.002
PF3D7_0809100	PF08_0103	erythrocyte membrane protein 1, PfEMP1 (VAR)	0.761	0.934	0.824	0.881	0.021	0.227	-0.039	0.415	-0.405	0.134	-0.125968	-0.200543	-0.146776	0.0641973	-0.259994	-0.598035	2.19028	-1.91075	1.26373	1245.57	1.0823	1.2076	0.5698	543.436	0.0298	0.0021
PF3D7_0216700.1	PFB0765w	conserved Plasmodium protein, unknown function	1.066	0.627	1.026	0.738	0.497	-0.562	0.547	0.371	0.209	0.319	0.538754	0.310741	0.228293	0.210338	0.226098	-0.0465936	-0.668981	-0.468652	-1.05012	1824.95	1.1338	1.1824	0.9867	543.766	0.0299	0.0021
PF3D7_1238300	PFL1855w	cell cycle control protein, putative	0.639	0.855	1.066	0.551	0.498	0.239	1.004	-0.005	0.925	0.004	-0.123463	-0.266601	0.015438	0.252833	0.38056	0.0856985	-0.348245	-0.0678905	-0.740416	2081.51	1.0917	1.0832	0.9992	545.292	0.0302	0.0021
PF3D7_1434000	PF14_0321	CCR4-associated factor 16, putative (CAF16)	0.491	0.406	1.047	0.788	0.779	0.553	0.193	0.099	0.691	0.495	0.188223	0.0689343	0.454331	0.0138367	0.0587223	0.0882247	-0.242493	-0.279749	-0.361884	2414.86	1.1676	1.0182	1	545.04	0.0303	0.0021
PF3D7_1406300	PF14_0060	glycerophosphodiester phosphodiesterase (GDPD)	0.23	0.144	0.205	0.303	1.074	0.19	0.108	0.17	1.271	0.866	0.285355	0.370429	0.603186	-0.29027	0.243639	-0.0290119	-0.291642	-0.0109973	-0.180183	2299.07	1.1982	1.0329	1	545.174	0.0303	0.0021
PF3D7_0906600	PFI0325c	zinc finger protein, putative	0.702	0.355	0.679	0.455	0.125	0.478	0.25	0.383	1.47	1.141	0.0580275	-0.00628628	0.461224	-0.124489	-0.14953	-0.825826	-0.568707	-0.375686	-0.0578559	1812.55	1.103	1.1882	0.9852	544.778	0.0303	0.0021
PF3D7_1320600	PF13_0119	Rab GTPase 11a (RAB11a)	0.528	0.498	1.019	0.189	0.494	0.341	0.909	0.426	0.551	0.318	-0.0783948	0.0062165	0.0851278	-0.103759	0.0344642	-0.388871	-0.103991	0.207931	0.319954	2224.98	1.1292	1.045	0.9999	549.042	0.0322	0.0023
PF3D7_1302000	PF13_0076	Plasmodium exported protein, unknown function	0.308	0.269	0.317	0.269	-0.075	-0.13	0.59	0.359	0.283	0.114	0.539634	0.485231	0.451857	0.31911	0.114471	-0.219851	0.0324678	0.254439	0.321608	2338.31	1.2197	1.0257	1	549.516	0.0323	0.0023
PF3D7_0215800	PFB0720c	origin recognition complex subunit 5 (ORC5)	0.624	0.524	0.766	0.472	0.682	0.265	0.484	0.126	-0.267	-0.067	0.490326	0.424742	0.426377	0.354142	0.404702	0.228191	-0.398619	-0.933775	-0.996751	1986.03	1.1446	1.1157	0.9974	551.019	0.0327	0.0024
PF3D7_1339400	PF13_0216	conserved Plasmodium protein, unknown function	1.36	1.166	0.757	0.556	0.565	0.348	-0.003	0.061	0.466	0.412	0.293692	0.251814	0.347776	-0.0736	-0.0221363	-0.470386	-0.273169	0.394208	-0.511578	2174.99	1.1775	1.0566	0.9998	550.554	0.0328	0.0023
PF3D7_1009800	PF10_0095	conserved Plasmodium membrane protein, unknown function	1.025	0.831	0.799	0.497	0.418	0.343	0.934	0.185	-2.005	-0.684	0.153656	0.443019	0.124337	0.208405	0.216712	0.144149	-0.350592	-0.0721974	-0.576319	1560.94	1.0976	1.3199	0.9024	550.928	0.0328	0.0024
PF3D7_1241100	PFL1975c	conserved Plasmodium protein, unknown function	0.292	0.123	0.365	0.339	0.415	0.05	0.194	0.076	0.557	0.469	0.127587	0.696048	0.49177	0.361944	0.410849	-0.0886502	0.0289154	-0.0124541	0.196011	2490.56	1.2243	1.0124	1	551.891	0.0329	0.0024
PF3D7_0209700	PFB0440c	RING zinc finger protein, putative	0.444	0.191	0.554	0.262	0.276	0.414	0.443	0.136	1.16	0.741	0.349705	0.376535	0.543391	0.244162	0.163662	-0.35264	-0.371108	-0.0983679	-0.986045	2268.42	1.1626	1.0379	1	551.715	0.0329	0.0024
PF3D7_0806700	PF08_0114	conserved Plasmodium membrane protein, unknown function	0.274	0.109	0.035	0.085	0.625	0.323	0.165	-0.044	1.368	0.98	0.563487	0.489875	0.547601	0.0496817	0.253753	-0.0171677	-0.563242	-0.470822	-0.068147	2210.08	1.2002	1.0501	0.9999	552.473	0.0332	0.0024
PF3D7_1467600	PF14_0644	conserved Plasmodium protein, unknown function	0.339	0.24	0.058	0.139	-0.564	0.052	0.428	0.128	0.426	0.288	0.071562	0.137157	0.116384	0.101168	1.58242	1.31454	-1.17102	-0.521135	-0.0735585	1736.23	1.114	1.2255	0.9716	552.682	0.0332	0.0024
PF3D7_1140200	PF11_0413	conserved Plasmodium protein, unknown function	0.501	0.267	0.646	0.279	0.139	0.328	0.464	0.348	0.947	0.596	-0.323307	-0.152302	0.0164934	-0.0931423	0.409419	0.0198446	-0.211952	0.381478	0.32055	2201.27	1.106	1.0512	0.9998	553.898	0.0337	0.0025
PF3D7_1130900	PF11_0319	mitochondrial rpoD precursor, putative	0.323	0.121	0.434	0.268	-0.276	0.084	0.42	0.345	1.065	0.871	0.432292	0.494908	0.429498	-0.219774	0.098505	0.106343	-0.521177	0.0530449	-0.00800477	2223.43	1.1853	1.0457	0.9999	554.891	0.0341	0.0025
PF3D7_1345400	MAL13P1.226	conserved Plasmodium protein, unknown function	1.017	0.941	0.984	1.097	0.612	0.413	0.788	0.777	-1.286	-0.408	-0.128349	-0.203777	-0.104548	-0.326774	0.03871	-0.253529	-0.255246	-0.222667	-0.485638	1456.24	1.0227	1.3393	0.8234	559.052	0.0364	0.0027
PF3D7_1401600	PF14_0018	Plasmodium exported protein (PHISTb), unknown function	1.404	1.117	0.927	0.526	-0.653	-0.481	0.219	0.099	-0.43	0.117	0.0615473	0.0907831	0.151886	0.433275	0.614224	0.248909	-0.285961	-0.0684142	-0.107233	1727.01	1.129	1.2305	0.9695	561.135	0.0376	0.0028
PF3D7_1322100	MAL13P1.122	SET domain protein, putative (SET2)	0.218	0.361	0.424	0.072	0.042	0.128	0.462	0.322	0.299	0.615	0.48677	0.51266	0.395001	0.216599	0.614687	-0.0220307	-0.294689	-0.0180423	-0.328847	2456.88	1.1994	1.0146	1	561.503	0.0377	0.0028
PF3D7_1465000	PF14_0617	conserved Plasmodium protein, unknown function	0.475	0.54	0.528	0.766	1.002	0.318	0.185	0.298	0.918	0.459	0.277658	0.310805	0.412912	-0.345744	-0.318572	-0.483347	-0.493825	-0.00402566	0.0964628	2020.26	1.1552	1.1024	0.9983	562.796	0.0382	0.0029
PF3D7_1208800	PFL0440c	zinc finger protein, putative	0.509	0.648	0.245	0.576	1.655	0.779	0.295	0.212	0.631	0.243	-0.879712	-0.790667	-0.370277	0.0960342	0.430298	0.122938	-0.195219	0.0433973	-0.457206	1384.59	0.9785	1.3227	0.7503	562.705	0.0383	0.0029
PF3D7_1433500	PF14_0316	DNA topoisomerase II, putative	0.278	0.385	0.187	0.018	0.87	0.097	0.816	0.726	0.613	0.616	-0.286544	0.0807624	-0.00777298	-0.00289998	0.086682	-0.0147635	0.0285755	0.177057	-0.0770574	2206.87	1.1025	1.0505	0.9999	563.652	0.0386	0.0029
PF3D7_1335100	PF13_0197	merozoite surface protein 7 (MSP7)	0.299	0.201	0.157	0.035	0.373	0.03	0.638	0.267	0.433	-0.073	0.410872	0.737454	0.698362	0.751425	0.0498943	0.248638	-0.174618	-0.622094	-2.3825	1697.13	1.1216	1.2517	0.9615	564.056	0.0386	0.0029
PF3D7_1475400	PF14_0722	cysteine repeat modular protein 4 (CRMP4)	0.271	0.264	0.172	0.114	0.915	0.18	0.222	0.156	-0.137	0.136	-0.0647412	-0.0653392	-0.0387869	1.27527	0.724865	0.886592	-0.35711	-1.02884	-0.525202	1818.76	1.0806	1.1865	0.986	564.687	0.039	0.003
PF3D7_0505600	PFE0275w	conserved Plasmodium protein, unknown function	0.014	0.012	1.853	1.139	1.281	0.936	0.416	0.136	0.436	0.719	-0.668841	-0.567513	-0.702968	-0.192699	0.0121866	-0.314163	-0.418544	-0.00885669	0.117084	1254.39	0.9802	1.2191	0.5825	565.734	0.0396	0.003
PF3D7_1137100	PF11_0382	mitochondrial ribosomal protein S9 precursor, putative	0.325	0.18	0.831	0.495	1.271	0.279	-0.059	-0.077	0.256	0.278	0.129744	0.0295027	0.190956	0.249006	0.396182	0.0562962	0.128195	0.294705	0.089482	2347.18	1.1747	1.0247	1	566.726	0.04	0.0031
PF3D7_1428700	PF14_0266	conserved protein, unknown function	0.327	0.263	0.39	0.027	1.823	0.426	0.045	0.066	0.708	0.586	0.18805	0.299523	0.0924428	-0.15856	-0.0342014	-0.19896	-0.082726	0.404399	0.420817	2247.34	1.1804	1.041	0.9999	566.665	0.0401	0.0031
PF3D7_0411200	PFD0555c	conserved Plasmodium protein, unknown function	0.96	1.077	0.646	0.654	0.47	0.424	0.456	0.415	0.583	0.381	-0.636226	-0.423754	-0.357571	-0.0928004	0.350101	0.213031	-0.734331	0.0246076	-0.432185	1619.29	1.0051	1.293	0.9329	567.83	0.0406	0.0031
PF3D7_1409400	PF14_0091	conserved Plasmodium membrane protein, unknown function	1.069	0.642	0.847	0.865	0.63	0.487	0.161	0.292	-0.994	0.23	0.237945	0.631646	0.651885	0.00752404	-0.210544	-0.0918884	-1.24545	-0.732835	-0.777142	1570.26	1.1023	1.3123	0.9079	569.872	0.0419	0.0033
PF3D7_0212800	PFB0580w	multidrug efflux pump, putative	0.613	0.464	0.426	0.68	0.437	0.178	0.577	0.532	-0.166	-0.077	0.290364	0.440213	0.40712	-0.116971	0.134092	-0.128336	-0.186365	0.192675	-0.243897	2251.23	1.1722	1.0403	0.9999	571.81	0.0429	0.0034
PF3D7_1461000	PF14_0582	conserved Plasmodium protein, unknown function	1.097	1.442	0.344	0.514	0.363	0.539	0.297	0.413	-0.134	0.204	0.556272	0.652271	0.487759	-0.136795	-0.26424	-0.526608	-1.10335	-0.642078	-1.12465	1556.99	1.1071	1.3256	0.9	572.563	0.0433	0.0034
PF3D7_0613800	MAL6P1.287	transcription factor with AP2 domain(s) (ApiAP2)	0.655	1.214	0.232	0.327	1.329	0.522	0.006	0.448	1.033	0.139	0.000135042	0.135384	0.186361	-0.128665	0.567841	-0.230218	-0.356217	-1.14252	-1.32646	1758.72	1.0623	1.2152	0.9764	573.832	0.0438	0.0035
PF3D7_0728000	PF07_0117	eukaryotic translation initiation factor 2 alpha subunit, putative	1.006	0.838	0.637	0.631	-0.077	0.242	0.394	0.294	1.115	0.661	-0.148989	0.0334025	-0.00969869	0.253189	0.287845	-0.383947	-0.227637	-0.541488	-0.426436	2089.59	1.0865	1.0804	0.9993	573.796	0.044	0.0035
PF3D7_0214000	PFB0635w	T-complex protein 1, putative	-0.394	0.181	0.032	0.326	1.46	0.373	0.626	0.179	1.689	1.101	0.313033	0.0919945	0.0947548	0.0637008	0.0554067	-0.358757	-0.434698	-0.365129	-0.428548	2005.6	1.1171	1.1066	0.9979	575.742	0.045	0.0036
PF3D7_0106900	PFA0340w	2-C-methyl-D-erythritol 4-phosphate cytidylyltransferase, putative (IspD)	0.207	0.232	0.445	0.31	0.999	0.372	0.476	0.32	0.406	0.18	0.641925	0.707913	0.838649	-0.0682316	-0.36048	-0.333214	-0.469067	-0.27236	-0.951545	1994.56	1.1796	1.1121	0.9976	577.623	0.0462	0.0037
PF3D7_0804900	PF08_0120	GTPase activator, putative	0.397	0.267	0.644	-0.153	0.344	0.679	0.314	0.161	1.04	0.469	0.223873	0.623815	0.261756	-0.0272169	0.271392	-0.134	0.0677539	-0.131845	-0.493262	2357.38	1.1787	1.0234	1	578.177	0.0465	0.0037
PF3D7_0815100	PF08_0070	RAP protein, putative	0.32	0.57	0.564	0.318	-0.276	0.419	0.563	0.468	1.313	0.743	-0.195583	-0.110234	0.132444	0.2019	0.462644	-0.382824	-0.690748	-0.678725	-0.329376	1887.8	1.0488	1.1579	0.9927	578.383	0.0465	0.0037
PF3D7_1425700	PF14_0237	conserved Plasmodium protein, unknown function	0.452	0.351	0.652	0.504	0.708	0.451	-0.047	-0.204	-0.451	0.256	0.256245	0.594871	0.623674	-0.0537135	0.3621	-0.270601	-0.0152961	0.262392	-0.0236977	2072.9	1.2037	1.0861	0.9991	578.911	0.0467	0.0038
PF3D7_0319900	PFC0885c	conserved Plasmodium protein, unknown function	0.14	0.379	0.324	0.335	0.051	0.128	-0.191	0.053	1.093	0.913	0.160778	0.315436	0.571264	0.247008	0.771851	-0.0571344	-0.12071	-0.243997	-1.18965	2103.63	1.1415	1.0758	0.9994	580.998	0.0477	0.0039
PF3D7_1113100	PF11_0139	protein tyrosine phosphatase (PRL)	0.121	-0.193	0.053	0.107	0.585	0.219	-0.245	-0.016	1.222	0.643	0.470196	0.638717	0.665665	-0.351255	-0.345561	-0.590349	-0.079224	0.175856	1.19556	1698	1.2147	1.2505	0.9618	580.814	0.0479	0.0039
PF3D7_0704800	PF07_0019	conserved Plasmodium protein, unknown function	0.706	0.39	0.732	0.358	0.161	0.067	0.645	0.396	0.945	0.506	0.541856	0.395041	0.54294	-0.154216	0.0568963	-0.270409	-0.646802	-1.61629	-1.08592	1651.85	1.0878	1.2768	0.9464	580.98	0.0479	0.0039
PF3D7_0203900	PFB0180w	5'-3' exonuclease, N-terminal resolvase-like domain, putative	1.086	1.037	1.121	0.322	-0.009	0.483	0.773	0.382	0.634	0.319	0.0846884	0.354474	0.396054	-0.351749	-0.0997481	-0.448112	-0.438143	-0.956471	-1.12078	1681.25	1.0777	1.2635	0.9567	582.539	0.0488	0.004
PF3D7_1145700	PF11_0468	bin3, bicoid-interacting 3, putative	1.283	0.999	0.671	0.546	0.511	0.641	0.714	0.537	0.199	0.118	0.34744	0.133739	0.0995313	-0.569461	-0.818675	-0.238946	-1.06175	-0.727748	-0.342721	1412.21	1.0446	1.3357	0.7803	583.247	0.0492	0.004
PF3D7_0104100	PFA0205w	conserved Plasmodium membrane protein, unknown function	0.455	0.268	0.471	0.337	0.597	0.556	0.185	0.029	0.651	0.614	0.75404	0.456948	0.433616	0.143511	-0.148225	-0.508186	-0.665067	-0.688826	0.216489	2005	1.1727	1.107	0.9979	585.232	0.0505	0.0042
PF3D7_0529400.1	PFE1465w	conserved Plasmodium protein, unknown function	1.282	1.567	1.158	0.342	0.347	0.384	1.245	0.338	0.052	-0.127	-0.300597	-0.16113	0.146303	-0.26943	-0.144114	-0.300986	-0.57899	-0.235181	-0.55195	1664.16	1.049	1.2695	0.951	585.108	0.0506	0.0042
PF3D7_1133900	PF11_0350	conserved Plasmodium protein, unknown function	-0.278	-0.133	-0.236	-0.132	0.471	0.822	0.051	0.088	1.513	1.075	0.536719	0.639779	0.494813	0.118683	0.178572	-0.0766193	-0.452434	-0.337283	-0.790304	1914.97	1.1633	1.1436	0.9944	586.061	0.051	0.0042
PF3D7_0928500	PFI1400c	conserved Plasmodium protein, unknown function	0.405	0.393	0.394	0.054	-0.323	0.086	0.591	0.217	0.029	0.009	0.115882	0.145411	0.233477	0.499532	0.944754	0.146365	-0.51325	0.549562	-0.0850687	2159.24	1.1507	1.0601	0.9997	586.595	0.0512	0.0043
PF3D7_1102600	PF11_0038	Plasmodium exported protein, unknown function (GEXP14)	0.14	0.081	-0.012	-0.234	-0.108	0.113	0.478	0.335	0.245	0.22	-0.081502	-0.0410144	-0.137319	-0.00793527	0.431118	0.30491	0.638848	0.801615	0.925775	1986.33	1.1368	1.115	0.9974	587.039	0.0512	0.0043
PF3D7_0802500	MAL8P1.151	inositol phosphatase, putative	1.108	0.982	1.093	0.619	0.304	0.284	0.433	0.569	-0.324	0.104	-0.238397	-0.25772	-0.211522	-0.494387	0.364723	-0.446253	0.0131787	-0.346736	0.277275	1587.2	1.0415	1.3029	0.9172	587.029	0.0514	0.0043
PF3D7_1353300	PF13_0277	conserved Plasmodium protein, unknown function	1.196	1.292	0.7	0.704	0.418	0.49	0.755	0.486	0.562	0.522	-0.449237	-0.420954	-0.304013	-0.173183	0.0572111	-0.485371	-0.594153	-0.34469	-1.18517	1441.18	0.9697	1.3393	0.8092	589.08	0.0527	0.0045
PF3D7_0808600	PF08_0107	erythrocyte membrane protein 1, PfEMP1 (VAR)	0.232	0.271	0.151	-0.026	0.131	0.039	0.101	0.015	0.431	0.325	0.861544	1.1109	1.4018	-0.20829	0.0630077	-0.564862	-0.290164	-0.282823	-1.15455	1723.22	1.227	1.2343	0.9686	589.659	0.053	0.0045
PF3D7_1365900	PF13_0346	60S ribosomal protein L40/UBI, putative	0.886	0.683	0.66	0.781	0.579	0.166	0.216	0.027	1.082	0.813	0.170453	0.580579	0.581779	-0.104681	-0.464	-0.834494	-1.04699	-0.88302	-2.27844	1168.26	1.023	1.0817	0.4566	590.421	0.0532	0.0045
PF3D7_1210400	PFL0520c	general transcription factor 3C polypeptide 5, putative	0.7	0.635	0.368	0.627	0.232	0.105	0.492	0.277	0.864	0.355	0.181934	0.172167	0.130979	-0.0548397	0.406035	0.108683	-0.582796	-0.0193143	-0.117882	2373.01	1.1444	1.0217	1	590.415	0.0534	0.0045
PF3D7_1110300	PF11_0109	conserved Plasmodium protein, unknown function	0.176	0.313	0.522	0.804	-0.563	-0.039	-0.008	-0.099	1.091	0.216	0.0197352	0.200935	0.321365	0.0231721	0.603799	-0.114681	-0.113985	0.645871	0.399646	2039.8	1.1654	1.0972	0.9986	592.194	0.0542	0.0047
PF3D7_1457100	PF14_0544	conserved Plasmodium protein, unknown function	1.073	1.082	0.438	0.764	-0.012	0.183	1.229	0.788	-0.06	0.217	0.0434568	-0.163793	0.0173472	-0.126328	-0.20881	-0.78879	-0.772947	-0.160519	-0.469769	1546.64	1.0269	1.3282	0.8935	592.121	0.0544	0.0047
PF3D7_1115300	PF11_0161	cysteine proteinase falcipain 2b (FP2B)	0.643	0.621	0.793	0.285	0.567	0.659	0.377	0.299	0.777	0.628	-0.075435	-0.497137	-0.0182501	0.0827072	0.0444226	-0.547628	0.321594	-0.306048	-0.445654	1899.46	1.0537	1.1529	0.9935	592.743	0.0545	0.0047
PF3D7_1251600	PFL2480w	conserved Plasmodium protein, unknown function	0.196	0.282	0.426	0.292	-0.23	-0.015	0.59	0.297	0.282	0.3	0.361851	0.682143	0.583025	-0.0298413	0.319631	-0.0937618	-0.292313	0.307159	-0.0693022	2323.89	1.2052	1.0276	1	593.214	0.0547	0.0047
PF3D7_0712400	PF07_0050	erythrocyte membrane protein 1, PfEMP1 (VAR)	0.122	0.07	0.077	0.007	0.281	0.123	0.093	0.139	0.264	0.318	0.678404	0.914405	0.519432	0.843975	-0.961739	0.0227605	-0.239375	0.355931	-1.46467	1671.27	1.1521	1.2671	0.9535	593.8	0.0549	0.0048
PF3D7_1129900	PF11_0310	transporter, putative	0.677	0.525	0.209	0.49	0.143	0.256	0.244	0.337	0.611	0.386	-0.206158	-0.265846	-0.0486257	0.230387	0.0752619	0.208507	0.45055	0.0459324	0.02907	2197.44	1.0937	1.0522	0.9998	593.793	0.055	0.0048
PF3D7_1232200	PFL1550w	lipoamide dehydrogenase (mLipDH)	-0.017	-0.004	-0.739	-0.265	0.205	-0.032	-0.344	0.066	-0.491	-0.317	-0.244492	-0.0242469	-0.00560279	1.11954	1.29874	0.426866	-0.149318	0.350374	1.60513	1349.34	1.1199	1.2977	0.7089	594.272	0.055	0.0048
PF3D7_0512600	PFE0625w	Rab GTPase 1b (Rab1b)	0.063	0.014	0.374	-0.017	-0.05	0.102	0.477	0.217	0.111	0.28	0.302704	0.356734	0.438397	0.46839	0.209551	0.0943997	0.0769714	0.491579	0.216246	2349.4	1.1982	1.0243	1	595.293	0.0557	0.0049
PF3D7_1468600	PF14_0654	aminophospholipid transporter, putative	0.423	0.413	0.447	0.201	0.256	0.465	0.066	0.094	0.406	0.096	0.464117	0.697871	0.532027	-0.227778	0.398209	0.34671	-0.470612	-0.0086362	-0.254663	2262.45	1.2073	1.0386	0.9999	595.912	0.0561	0.0049
PF3D7_0906500	PFI0320w	arginase	0.964	0.413	0.769	0.863	0.537	-0.056	0.626	0.334	0.237	0.799	-0.391526	-0.563556	-0.384336	0.0938359	-0.0194982	0.111742	-0.127468	-0.0899011	-0.15273	1693.98	1.0166	1.2551	0.9606	596.201	0.0561	0.005
PF3D7_1111200	PF11_0118	conserved Plasmodium protein, unknown function	-0.122	-0.293	0.287	-0.055	0.824	-0.027	1.079	0.026	1.833	0.283	0.126315	0.23009	0.544194	0.0466707	0.148184	-0.0627872	-0.273679	-0.0523798	0.221558	2074.72	1.1724	1.0854	0.9991	596.548	0.0562	0.005
PF3D7_1225500	PFL1230w	small subunit rRNA processing factor, putative	0.333	0.336	0.253	0.145	0.193	0.32	0.441	0.176	0.464	0.169	0.122532	0.475509	0.371654	0.142001	0.424581	0.333356	0.170137	0.065321	-0.749634	2419.02	1.1676	1.0172	1	597.952	0.0568	0.0051
PF3D7_1415800	PF14_0156	small subunit rRNA dimethylase, putative	-0.167	-0.221	-0.248	-0.055	0.77	0.247	-0.253	-0.156	0.734	0.599	0.513889	0.626666	0.502039	0.680958	0.450243	0.214382	-0.144088	-0.0924121	-0.660937	1914.03	1.1884	1.1444	0.9943	597.939	0.057	0.0051
PF3D7_1352000	MAL13P1.262	conserved Plasmodium protein, unknown function	0.207	0.446	0.301	0.506	1.376	0.689	0.218	0.02	0.413	0.17	-0.0017953	0.0682475	0.0991145	0.183045	-0.0771012	0.171895	-0.181563	0.316513	0.111096	2305.3	1.1426	1.0313	1	597.871	0.0571	0.0051
PF3D7_1150400	PF11_0521	erythrocyte membrane protein 1, PfEMP1 (VAR)	0.463	0.169	0.309	0.455	0.238	0.02	0.435	0.196	-1.778	-0.39	0.0658359	0.275395	0.136831	-0.0961428	-0.459351	-0.479702	-0.304246	2.35843	2.3423	1372.72	1.1841	1.3134	0.7368	598.798	0.0573	0.0052
PF3D7_0702500	PF07_0008	Plasmodium exported protein, unknown function	-0.009	-0.047	0.115	0.008	0.297	-0.148	-0.033	-0.003	0.866	0.261	0.236812	0.271266	0.69607	0.386743	0.540849	0.356202	0.125402	0.0907425	0.0282944	2192.84	1.1994	1.0529	0.9998	599.332	0.0576	0.0052
PF3D7_0306100	PFC0265c	conserved Plasmodium protein, unknown function	0.108	0.103	1.197	0.439	0.484	0.298	0.108	-0.002	1.329	0.933	0.289236	0.280908	0.277815	-0.184152	0.213985	-0.210093	-0.124893	-0.137916	-0.656651	2181.12	1.1485	1.0553	0.9998	599.754	0.0577	0.0052
PF3D7_1462800	PF14_0598	glyceraldehyde-3-phosphate dehydrogenase (GAPDH)	0.319	0.167	0.512	0.335	0.368	0.241	0.117	0.123	0.673	0.358	0.670791	0.78315	0.940495	0.168961	-0.435305	-0.330755	-0.585559	-0.299312	-0.686524	1990.91	1.1914	1.1128	0.9975	603.292	0.0605	0.0055
PF3D7_1128500	PF11_0296	conserved protein, unknown function	0.685	1.227	0.014	0.527	0.468	0.089	0.188	0.143	0.98	0.819	0.548516	0.319259	0.179574	-0.164811	0.00597816	-0.532607	-0.580261	-0.426045	-0.0670128	1983.91	1.1405	1.1168	0.9973	603.091	0.0605	0.0055
PF3D7_1307200	PF13_0036	DnaJ protein, putative	0.228	0.265	0.231	0.27	0.293	-0.11	0.044	0.11	0.034	0.397	0.400933	0.34854	0.406571	0.196816	0.34458	0.0271266	-0.0387716	0.855235	0.146975	2340.09	1.2077	1.0253	1	605.889	0.0625	0.0058
PF3D7_0314500	PFC0600w	conserved Plasmodium protein, unknown function	1.048	1.22	0.951	0.677	0.66	0.67	0.429	0.264	-0.855	0.425	0.102848	0.063447	0.229104	-0.0112865	-0.207694	-0.332396	-0.886337	-0.446515	-0.51098	1730.79	1.0672	1.2278	0.9704	605.65	0.0625	0.0057
PF3D7_0323600	PFC1055w	conserved Plasmodium protein, unknown function	0.188	0.142	0.64	0.312	1.295	0.836	0.559	0.343	0.32	-0.095	0.429554	0.562464	0.462348	-0.129874	0.0721368	-0.200829	-0.637929	-0.320491	-0.844125	2032.38	1.1474	1.1	0.9985	606.911	0.0629	0.0058
PF3D7_1440000	PF14_0379	conserved Plasmodium protein, unknown function	0.575	0.247	1.351	0.781	0.78	0.97	-0.108	0.048	0.975	0.972	-0.126108	-0.115777	-0.0102246	0.0122726	-0.727397	-0.200773	-0.619114	-0.328052	-1.33939	1536.58	1.0096	1.3357	0.8869	606.693	0.0629	0.0058
PF3D7_1417400	PF14_0172	cyclic nucleotide-binding protein, putative, pseudogene (cNBP)	0.21	0.185	0.862	0.063	0.298	0.524	0.839	0.502	0.582	0.351	0.388074	0.336638	0.512899	-0.0936713	-0.0703303	-0.325426	-0.35766	-0.526366	-0.359656	2138.2	1.1395	1.0674	0.9996	607.38	0.063	0.0059
PF3D7_1128700	PF11_0298	GPI8p transamidase	0.53	0.953	0.29	0.493	0.189	0.189	-0.09	-0.06	0.841	0.469	0.831922	0.755271	0.610292	-0.536356	-0.472706	-0.516165	-0.157055	-1.23474	-0.388994	1424.02	1.1386	1.335	0.7924	606.573	0.063	0.0058
PF3D7_0628200	MAL6P1.146	protein kinase PK4 (PK4)	0.529	0.398	0.689	0.453	0.236	0.358	0.544	0.338	0.565	0.599	0.299706	0.134034	0.283164	0.0682493	0.038168	-0.204459	-0.389294	-0.00227372	-0.406126	2390.97	1.1383	1.0195	1	608.336	0.0638	0.006
PF3D7_0217100	PFB0795w	ATP synthase F1, alpha subunit	0.282	0.138	0.088	0.283	0.028	0.071	0.16	0.009	0.232	0.446	0.889452	1.0933	1.08034	-0.530074	-0.285863	-0.0100491	-0.328633	-0.776995	-0.593043	1632.08	1.1958	1.2863	0.9385	609.027	0.0643	0.006
PF3D7_1241800	PFL2010c	DEAD/DEAH box ATP-dependent RNA helicase, putative	0.547	0.524	0.478	0.403	0.388	0.194	0.44	0.232	0.903	0.238	-0.318182	-0.186753	0.0930196	0.139651	0.650689	0.215404	-0.197713	-0.030839	-0.359265	2213.92	1.0885	1.0488	0.9999	610.368	0.0649	0.0062
PF3D7_1422400	PF14_0214	conserved Plasmodium protein, unknown function	0.326	0.361	0.299	0.411	-0.377	0.033	0.162	0.343	0.346	0.386	0.725567	0.784357	0.91206	0.0343832	0.19095	-0.18708	-0.581694	-0.47882	-0.853804	1988.53	1.182	1.1142	0.9975	610.659	0.0651	0.0062
PF3D7_0717500	PF07_0072	calcium-dependent protein kinase 4 (CDPK4)	0.776	0.433	0.571	0.425	-0.055	0.129	0.723	0.394	-0.351	-0.245	0.554781	0.611835	0.624856	0.0416534	-0.314763	-0.27246	-0.564291	-0.235463	-0.105062	1862.34	1.1581	1.1683	0.9906	610.306	0.0651	0.0061
PF3D7_0419500	PFD0945c	conserved Plasmodium membrane protein, unknown function	1.027	1.266	0.61	0.431	0.463	0.191	0.439	0.471	-0.812	0	0.541585	0.571344	0.349636	0.056479	-0.293713	-0.131908	-0.928494	-1.71896	-1.33459	1294.41	1.0403	1.2435	0.6381	610.148	0.0651	0.0061
PF3D7_1224400	PFL1175w	conserved Plasmodium protein, unknown function	0.603	0.342	0.743	0.551	0.582	-0.081	0.368	0.04	0.704	0.173	0.342161	0.741259	0.449062	0.102458	0.273289	-0.166692	-0.453576	-0.342933	-0.35362	2275.56	1.191	1.0366	1	611.396	0.0652	0.0062
PF3D7_0310100	PFC0420w	calcium-dependent protein kinase 3 (CDPK3)	0.418	0.693	0.538	0.372	0.544	0.266	0.769	0.435	1.062	0.399	-0.211385	-0.287558	-0.0750075	-0.221913	0.186153	0.208714	-1.007	-0.655222	0.0794841	1763.01	1.0289	1.211	0.9772	611.322	0.0654	0.0062
PF3D7_1308200	PF13_0044	carbamoyl phosphate synthetase (cpsSII)	0.376	0.267	0.661	0.868	1.357	0.529	0.338	0.198	0.864	0.959	-0.0333187	-0.230407	0.208979	-0.134415	-0.336525	-0.290066	-0.430253	-0.415067	-0.679761	1885.44	1.0576	1.159	0.9925	614.541	0.0679	0.0065
PF3D7_0607300	MAL6P1.76	uroporphyrinogen III decarboxylase (UROD)	0.754	0.619	0.73	0.427	0.648	0.041	0.677	0.457	0.57	0.446	-0.420511	-0.486245	-0.355473	0.50866	0.436487	-0.0835464	-0.701461	-0.637477	-1.14477	1510.07	0.965	1.3409	0.8681	614.33	0.068	0.0065
PF3D7_0113000	PFA0620c	glutamic acid-rich protein (GARP)	0.362	0.274	0.578	0.26	-0.545	0.165	0.498	0.209	0.057	0.32	0.382519	0.686069	0.540575	0.303438	0.230474	-0.0398519	-0.171084	-0.305457	-0.136996	2238.22	1.1849	1.043	0.9999	615.62	0.0689	0.0067
PF3D7_1119100	PF11_0198	tRNA m(1)G methyltransferase, putative	0.707	0.47	0.437	0.648	0.581	0.258	0.401	0.362	-1.112	-0.256	0.345861	0.397482	0.510663	0.156295	-0.230796	0.150281	-0.382543	-0.257024	-0.188566	1904.93	1.1335	1.1512	0.9938	618.728	0.0719	0.007
PF3D7_0317800	PFC0785c	proteasome regulatory protein, putative	0.407	0.035	0.555	0.023	0.471	0.284	0.65	0.344	0.696	0.543	-0.22353	-0.272479	-0.085797	0.358409	0.242401	0.622713	-0.424645	-0.15985	-0.440216	2056.18	1.057	1.0903	0.9989	619.135	0.0721	0.007
PF3D7_0607400	MAL6P1.77	G-protein associated signal transduction protein, putative	0.044	-0.076	0.254	0.014	1.214	0.48	0.121	-0.1	0.797	0.81	0.398629	0.390438	0.237781	0.25606	0.387226	0.0117214	-0.0670736	-0.35116	-0.611571	2198.44	1.1582	1.0515	0.9998	619.749	0.0725	0.0071
PF3D7_1215100	PFL0730w	conserved Plasmodium protein, unknown function	0.202	0.16	0.711	0.21	0.169	0.526	0.214	0.325	0.342	0.039	0.112972	0.0228429	0.228222	0.0918385	0.449793	0.30356	-0.0808883	0.327953	-0.104479	2383.9	1.1423	1.0201	1	620.638	0.0732	0.0072
PF3D7_0106700	PFA0330w	small ribosomal subunit assembling AARP2 protein (AARP2)	0.488	0.583	0.699	0.209	-0.107	0.128	0.395	0.086	0.728	0.623	-0.0830096	0.0194399	-0.173647	0.254404	0.116181	0.220213	0.147852	0.311724	-0.51032	2196.06	1.0953	1.0525	0.9998	621.477	0.0738	0.0073
PF3D7_0622800	MAL6P1.201	leucine--tRNA ligase, putative	0.879	0.906	0.422	1.027	1.337	0.657	0.608	0.328	-0.133	0.07	-0.349598	-0.405182	-0.547185	0.0779811	-0.129216	-0.252426	-0.166624	-0.10519	-0.667296	1524.43	0.9929	1.3383	0.8785	622.042	0.0743	0.0073
PF3D7_1206800	PFL0340w	conserved Plasmodium protein, unknown function	0.66	0.303	0.39	0.472	0.656	0.187	0.65	0.438	0.498	0.344	0.0348181	-0.0724718	-0.213993	0.0928586	0.687624	0.157769	-0.465946	-0.160106	-1.589	1940.78	1.0384	1.1317	0.9957	622.541	0.0744	0.0074
PF3D7_0216100	PFB0735c	conserved Plasmodium protein, unknown function	0.766	0.496	0.761	0.627	0.764	0.595	0.269	0.079	0.763	0.44	0.266874	0.531428	0.456535	-0.405832	-0.278933	-0.566242	-0.814161	-0.837858	-0.301687	1661.44	1.107	1.2714	0.95	622.301	0.0744	0.0074
PF3D7_0315800	PFC0690c	zinc finger protein, putative	-0.227	-0.366	0.039	-0.188	0.166	0.009	-0.043	-0.165	0.562	0.217	0.895053	0.932481	0.629458	0.154864	0.432393	0.133238	-0.156201	0.140247	-0.129452	1862.14	1.2355	1.1687	0.9906	622.796	0.0745	0.0074
PF3D7_0318500	PFC0820w	conserved Plasmodium protein, unknown function	0.726	0.558	0.671	0.239	0.94	0.1	0.363	0.307	0.857	0.63	0.393399	0.441225	0.305166	-0.242075	-0.580909	-0.288063	-0.538512	-0.315609	-0.517181	1933.77	1.1238	1.1354	0.9954	624.167	0.0756	0.0076
PF3D7_0423800	PFD1130w	cysteine-rich protective antigen (CyRPA)	0.37	0.726	0.092	0.678	0.115	0.04	0.194	0.277	0.092	0.466	0.0493393	-0.408916	-0.111922	0.724537	0.270457	0.239338	-0.0791934	0.0775393	-0.219391	2062.39	1.0759	1.0896	0.9989	625.413	0.0764	0.0077
PF3D7_1437700	PF14_0357	succinyl CoA ligase, putative	-0.278	-0.127	-0.082	-0.145	0.899	0.503	-0.193	-0.203	-0.27	-0.056	0.453724	0.671922	0.349469	0.70308	0.328543	0.162225	0.283783	0.120871	-0.067659	1784.53	1.1897	1.2027	0.981	625.13	0.0765	0.0077
PF3D7_0606000	MAL6P1.63	conserved Plasmodium protein, unknown function	0.451	0.498	0.567	0.35	0.176	0.164	0.243	0.38	0.464	0.104	-0.730976	-0.388612	-0.285939	0.28849	0.311537	0.264467	0.248711	0.219229	0.010859	1724.51	1.0222	1.2327	0.9689	625.32	0.0765	0.0077
PF3D7_1435000	PF14_0331	cytochrome c oxidase assembly protein, putative	0.633	0.557	0.801	0.594	0.494	0.538	0.528	0.276	1.159	0.895	0.00917429	0.0541166	0.0650421	-0.743657	-1.06395	-0.515759	-0.530411	-1.10846	-0.546601	1219.96	0.986	1.1681	0.5329	626.348	0.0768	0.0078
PF3D7_1446400	PF14_0441	pyruvate dehydrogenase E1 beta subunit (pdhB)	-0.252	-0.068	0.424	0.192	0.348	0.168	0.357	0.308	0.331	0.2	0.71009	0.832986	0.650717	0.00862576	0.0140872	0.149346	-0.33113	0.0373362	-0.594054	2174.21	1.2066	1.057	0.9998	626.324	0.077	0.0078
PF3D7_1125400	PF11_0265	mitochondrial inner membrane translocase subunit TIM44, putative	1.037	0.737	0.624	0.605	0.695	0.331	0.233	0.011	-1.253	-0.408	0.435576	0.631766	0.403738	-0.163534	-0.215839	-0.28688	-0.0944241	0.113637	-0.244221	1696.63	1.1495	1.253	0.9613	627.185	0.0775	0.0079
PF3D7_1029600	PF10_0289	adenosine deaminase (ADA)	0.183	0.344	0.698	0.224	0.73	0.516	0.06	0.013	0.939	0.807	0.31555	0.591047	0.457727	-0.0287906	-0.400595	-0.604416	-0.474415	-0.0794475	-0.383288	1936.7	1.1428	1.1343	0.9955	628.269	0.0779	0.008
PF3D7_0820900	MAL8P1.54	conserved Plasmodium protein, unknown function	-0.098	0.123	0.53	-0.113	0.292	0.46	0.623	0.513	0.515	0.27	0.331724	0.572221	0.347129	-0.391056	-0.0390851	-0.202072	0.529016	-0.796184	-0.161113	1891.42	1.136	1.1544	0.9929	627.99	0.0779	0.008
PF3D7_1350700	MAL13P1.255	N6-adenine-specific methylase, putative	0.98	0.507	0.743	0.559	-0.188	0.44	0.487	0.246	-1.707	-0.483	-0.0370803	0.0883793	-0.220344	0.0135448	0.250841	0.230811	-0.15457	0.229365	0.280592	1585.88	1.058	1.3042	0.9165	627.827	0.0779	0.0079
PF3D7_1135600	PF11_0366	conserved Plasmodium protein, unknown function	1.263	0.855	0.649	0.838	0.752	0.453	0.619	0.312	0.424	0.618	-0.169045	-0.125442	-0.268016	-0.0863876	-0.205215	-0.449419	-0.479798	-0.966647	-0.24219	1654.59	1.02	1.2761	0.9475	629.708	0.079	0.0082
PF3D7_1415700	PF14_0155	serine C-palmitoyltransferase, putative	0.655	0.272	0.58	0.372	0.271	0.177	0.472	0.351	0.411	0.22	-0.434598	-0.162134	-0.332854	0.576031	0.559017	0.214522	-1.25098	0.359824	-0.677928	1634.95	1.0073	1.2852	0.9397	629.501	0.079	0.0081
PF3D7_1225400	PFL1225c	conserved Plasmodium protein, unknown function	0.642	0.55	0.599	0.286	0.786	0.508	0.399	0.167	1.039	0.67	-0.17308	-0.0968735	-0.00962532	-0.0738222	0.268499	-0.126005	-0.711573	-0.218421	-0.0288585	2104.19	1.0775	1.0754	0.9994	630.142	0.0792	0.0082
PF3D7_0800200	PF08_0141	erythrocyte membrane protein 1, PfEMP1 (VAR)	-0.325	0.148	0.039	0.109	0.573	0.056	0.406	0.001	-0.216	-0.035	-0.207143	0.130907	0.00285286	-1.93194	0.0204042	0.272189	1.19991	1.09975	1.26812	1272.95	1.0899	1.2308	0.6085	632.108	0.0813	0.0084
PF3D7_1334600	PF13_0193	MSP7-like protein (MSRP3)	-0.335	-0.148	-0.123	0.292	0.125	0.314	-0.042	-0.108	0.216	0.08	-0.214757	-0.294145	-0.144981	-0.189623	-0.0372071	0.0788172	3.00777	1.97653	1.08259	1515.08	1.2018	1.3389	0.8718	632.683	0.0815	0.0085
PF3D7_0514900	PFE0745w	conserved Plasmodium protein, unknown function	0.193	0.613	0.104	0.172	0.745	0.464	0.284	0.229	0.363	0.23	0.207092	0.380047	0.200014	-0.0868026	0.244324	-0.143824	-0.277065	0.0877052	0.844513	2370.35	1.1792	1.0221	1	632.667	0.0817	0.0085
PF3D7_1307700	PF13_0041	conserved Plasmodium protein, unknown function	0.567	0.551	0.268	0.658	1.213	0.669	0.478	0.227	0.581	0.405	-0.0755047	0.0547383	0.206928	-0.0637904	-0.0250783	-0.0523075	-0.697954	-0.23004	-0.304813	2156.94	1.0955	1.0604	0.9997	634.437	0.0829	0.0087
PF3D7_1124300	PF11_0254	conserved Plasmodium protein, unknown function	0.872	0.755	0.139	0.105	0.256	0.339	0.44	0.299	-1.123	-0.26	0.573006	0.150128	0.348115	-0.0189627	-0.161352	-0.0476951	0.0474096	0.295191	0.0555978	1892.69	1.1401	1.1536	0.993	634.237	0.0829	0.0087
PF3D7_1310000	MAL13P1.47	mitochondrial ATP synthase delta subunit, putative (OSCP)	0.755	0.428	1.223	0.767	0.966	0.625	-0.201	-0.374	0.569	-0.054	0.0669979	0.57805	0.479723	-0.48112	-0.371056	-0.934009	-0.787777	-0.701042	0.439355	1153.89	1.0899	1.0623	0.4354	636.436	0.0847	0.009
PF3D7_0905300	PFI0260c	dynein heavy chain, putative	-0.061	0.024	0.156	-0.151	-0.112	-0.177	-0.052	0.34	-0.103	-0.226	-0.155076	-0.362825	-0.33634	0.291202	0.39801	0.865824	0.674018	0.617985	0.870511	1495.27	1.0714	1.3442	0.8567	636.29	0.0848	0.0089
PF3D7_1339900	PF13_0218	ABC transporter (MDR family), putative (MDR5)	1.01	1.058	0.91	0.461	1.076	0.317	0.78	0.163	0.451	0.42	-0.24888	-0.691296	-0.300546	-0.206424	-0.197218	-0.231694	-0.203294	-0.446454	-0.120431	1549.03	1.0039	1.3274	0.895	636.761	0.0849	0.009
PF3D7_1206600	PFL0330c	DNA-directed RNA polymerase III subunit, putative	0.671	0.184	0.564	0.582	0.364	0.469	0.418	0.331	0.291	0.286	0.14976	-0.384656	0.0964829	0.234149	0.354246	0.216563	-0.291823	-0.120725	-0.492812	2217.35	1.085	1.0474	0.9999	637.583	0.0856	0.0091
PF3D7_0712000	PF07_0049	erythrocyte membrane protein 1, PfEMP1 (VAR)	0.219	-0.098	0.392	0.419	0.661	0.161	0.37	0.091	0.253	0.449	0.57237	0.387654	0.265605	0.219683	-0.215465	-0.650591	-0.0761852	0.683289	-0.238439	2046.62	1.1631	1.0943	0.9987	638.138	0.086	0.0092
PF3D7_0206800	PFB0300c	merozoite surface protein 2 (MSP2)	0.669	0.623	0.69	0.24	0.718	0.346	0.36	0.161	0.434	0.274	0.354482	0.280616	0.386925	0.446946	-0.0718917	-0.366605	-0.260591	-0.277205	-1.66407	2003.46	1.1036	1.1073	0.9979	638.615	0.0864	0.0092
PF3D7_0505500	PFE0270c	DNA repair protein, putative	-0.073	0.409	1.108	0.484	1.097	0.78	0.655	-0.115	0.244	-0.023	0.546464	0.399398	0.70106	-0.542761	-0.514403	-0.262107	-0.779468	-0.737723	-0.908772	1399.91	1.0921	1.3273	0.7671	639.357	0.087	0.0093
PF3D7_0202400	PFB0115w	conserved Plasmodium protein, unknown function	0.225	-0.037	-0.122	0.564	0.799	0.184	0.253	0.2	-0.16	-0.028	0.333096	0.405683	0.470204	0.0110646	-0.140338	-0.189846	0.475019	0.452764	0.0891173	2097.99	1.1775	1.0768	0.9993	639.777	0.0872	0.0094
PF3D7_1242600	PFL2050w	protein geranylgeranyltransferase type II, alpha subunit, putative	0.293	0.359	0.293	0.1	0.374	0.332	0.501	0.278	0.028	-0.063	0.348129	0.547699	0.345726	0.273373	0.113128	0.343923	0.160778	-0.655326	-0.810044	2145.75	1.1401	1.065	0.9997	640.476	0.0877	0.0095
PF3D7_0317300	PFC0760c	conserved Plasmodium protein, unknown function	0.082	-0.008	0.102	0.031	1.001	0.439	0.2	0.142	0.802	0.516	0.687354	0.57178	0.471332	0.0655852	0.146977	-0.0414627	-0.47466	-0.241411	-0.549188	2240.6	1.1824	1.0423	0.9999	640.858	0.0879	0.0095
PF3D7_1015200.1	PF10_0149	cysteine--tRNA ligase, putative	0.036	0.148	0.527	0.295	-0.237	0.119	0.052	0.225	0.914	0.439	0.234743	0.518944	0.458142	-0.0548227	0.194676	-0.141896	0.369884	-0.134616	0.104281	2269.88	1.1788	1.0376	1	643.66	0.0908	0.0099
PF3D7_0306300	PFC0271c	glutaredoxin 1 (GRX1)	0.759	0.755	0.613	0.132	0.209	0.664	0.297	-0.106	1.326	0.864	-0.067941	-0.131543	0.0284022	0.0894467	-0.126765	0.104631	-0.383468	-0.328796	-0.638396	1977.85	1.0669	1.1198	0.9971	643.572	0.091	0.0099
PF3D7_0206000	PFB0265c	DNA repair endonuclease, putative	1.017	1.048	0.629	0.521	0.254	0.346	0.345	0.333	0.386	0.055	-0.81775	-0.314177	-0.692807	0.146656	0.432204	-0.138672	0.0515536	-0.155951	-0.242413	1454.99	0.9773	1.3401	0.8223	644.244	0.0912	0.01
PF3D7_1316600	PF13_0092	choline-phosphate cytidylyltransferase (CCT)	0.616	0.416	0.604	0.44	0.078	0.492	0.323	0.143	0.809	0.639	-0.105724	0.0846476	-0.00602112	0.238691	-0.185376	-0.130274	-0.280494	-0.0201728	0.162642	2227.83	1.0997	1.0443	0.9999	644.56	0.0914	0.01
PF3D7_1334100	PF13_0189	conserved Plasmodium protein, unknown function	0.251	0.14	0.228	0.023	0.344	0.178	0.197	0.09	0.688	0.678	0.796291	0.918026	0.675967	-0.426632	0.111166	-0.440009	-0.841932	-0.23547	-0.369885	1796.26	1.1786	1.198	0.9828	645.038	0.0917	0.0101
PF3D7_0630600	MAL6P1.122	conserved Plasmodium protein, unknown function	0.081	0.158	0.317	0.328	0.389	0.286	0.25	0.096	0.879	0.823	0.229524	0.326349	0.289477	-0.368889	-0.557217	-0.0940913	0.104274	-0.0690061	0.533668	1988.43	1.14	1.1146	0.9974	645.638	0.0922	0.0102
PF3D7_1126000	PF11_0270	threonine--tRNA ligase (ThrRS)	0.25	-0.051	0.27	0.185	0.675	0.347	0.21	0.193	0.44	0.352	-0.258194	-0.0225935	0.0241769	0.152865	0.112049	0.540928	0.0670314	0.418098	0.190325	2214.71	1.1092	1.0484	0.9999	646.155	0.0925	0.0102
PF3D7_0501200	PFE0060w	parasite-infected erythrocyte surface protein (PIESP2)	0.861	0.628	0.538	0.648	0.31	0.301	0.897	0.723	-0.343	0.127	0.100088	-0.218609	-0.0283599	-0.217655	0.373808	-0.179348	-0.825691	-0.335044	-0.626882	1749.35	1.0277	1.2171	0.9745	648.176	0.0942	0.0105
PF3D7_1347700	PF13_0253	ethanolamine-phosphate cytidylyltransferase (ECT)	0.029	0.292	0.332	0.201	0.81	0.951	-0.185	0.024	0.549	0.376	0.0078133	0.203025	0.339094	0.20152	0.0671769	0.133108	-0.0145228	0.143613	-0.134115	2279.49	1.1453	1.0363	1	648.163	0.0945	0.0105
PF3D7_1443200	PF14_0410	conserved Plasmodium protein, unknown function	0.491	0.438	0.739	0.38	0.265	0.419	0.232	0.386	0.113	0.301	0.247321	0.0921495	0.0921359	-0.117205	0.0830952	0.235905	-0.401006	0.603246	-1.45027	2050.19	1.0832	1.0928	0.9988	647.943	0.0945	0.0105
PF3D7_0827900	MAL8P1.17	protein disulfide isomerase (PDI8)	0.457	0.381	0.579	0.39	-0.055	0.263	0.229	0.22	1.147	0.476	0.31632	0.26089	0.353897	-0.0467917	-0.225595	-0.0542168	-0.0667892	-0.00652645	-0.554636	2261.89	1.1381	1.039	0.9999	651.981	0.0987	0.0111
PF3D7_1468900	PF14_0657	conserved Plasmodium protein, unknown function	0.21	0.151	0.316	0.417	0.746	0.427	0.271	0.129	0.55	0.392	0.333165	0.427814	0.357494	0.340206	0.385702	0.0658869	-0.482133	-0.689468	-0.863452	2206.78	1.1294	1.0508	0.9999	652.243	0.0988	0.0111
PF3D7_1149600	PF11_0513	DnaJ protein, putative	-0.255	-0.149	-0.358	-0.183	0.387	0.006	-0.118	-0.237	0.112	-0.108	0.515336	0.43109	0.155096	0.41986	0.514483	0.417455	0.346159	0.763928	0.0297652	1712.74	1.1734	1.2407	0.9659	651.865	0.0989	0.011
PF3D7_0602700	MAL6P1.30	conserved Plasmodium protein, unknown function	0.515	0.401	0.276	0.254	-0.536	0.145	0.516	0.545	-0.178	-0.266	-0.136854	-0.318069	-0.153008	0.468703	0.565853	0.26679	-0.343278	0.292605	-0.0741996	1737.81	1.0378	1.223	0.972	653.152	0.0997	0.0112
PF3D7_0829400	MAL8P1.8	prolyl 4-hydroxylase alpha subunit 1, putative	0.824	0.717	0.901	0.528	0.438	-0.064	-0.134	0.281	0.585	0.333	0.609542	0.579413	0.70516	-0.602843	-0.84535	-0.545386	-0.833723	-0.770521	-0.747032	1273.05	1.0838	1.2303	0.6086	653.956	0.1001	0.0113
PF3D7_0518100	PFE0905w	RAP protein, putative	0.081	0.252	0.119	0.247	0.373	0.34	-0.266	-0.194	0.391	0.483	0.376799	0.767603	0.617244	0.107475	0.16916	0.368311	-0.474493	-0.240848	-0.00643206	2066.07	1.1911	1.0889	0.999	653.762	0.1002	0.0113
PF3D7_1415500	PF14_0153	conserved Plasmodium membrane protein, unknown function	0.334	0.39	0.621	0.088	-0.231	0.306	0.971	0.574	0.17	0.117	0.540616	0.663023	0.226267	-0.158517	-0.317349	-0.770971	-0.863673	-0.964166	0.128468	1473.12	1.0766	1.3418	0.8384	654.19	0.1002	0.0114
PF3D7_1320500	MAL13P1.113	SNARE protein, putative (SNAP23)	0.334	0.456	-0.015	0.051	-0.052	0.114	0.262	0.166	0.412	0.397	0.255878	0.172991	0.0724658	-0.0343255	0.494767	0.0915801	0.146367	0.443746	0.242821	2321.02	1.1515	1.0286	1	657.35	0.1038	0.0119
PF3D7_1119000	PF11_0197	acyl-CoA-binding protein, putative	0.656	0.685	0.945	0.287	-0.017	0.231	0.734	0.386	0.917	0.509	0.0747456	-0.234866	-0.0490577	-0.0530015	-0.389912	-0.281945	-0.0558651	-0.208637	-0.668994	1918.74	1.0442	1.1422	0.9946	656.998	0.1038	0.0118
PF3D7_1351100	MAL13P1.257	conserved Plasmodium protein, unknown function	0.17	0.472	-0.012	-0.18	-0.567	0.194	0.424	0.423	0.407	0.163	0.536758	0.550417	0.544169	-0.191663	0.300715	-0.0845195	-0.141382	-0.029131	0.179827	2036.94	1.1752	1.0979	0.9986	657.329	0.104	0.0119
PF3D7_1444300	PF14_0421	apicoplast 1-acyl-sn-glycerol-3-phosphate acyltransferase, putative (AGPAT)	0.118	0.369	0.587	-0.182	1.144	0.449	0.184	0.186	1.163	0.662	-0.10856	0.222235	0.23908	0.195917	0.109555	0.179852	-0.403683	-0.506356	-0.953057	2045.14	1.0857	1.0946	0.9987	658.698	0.1053	0.0121
PF3D7_0912500	PFI0610w	conserved Plasmodium protein, unknown function	-0.003	-0.024	0.013	0.249	0.573	0.317	-0.012	-0.085	0.434	0.245	0.0493446	-0.0585389	0.0927454	0.322592	0.208614	0.341365	0.433592	0.446954	0.356222	2148.24	1.1355	1.0639	0.9997	659.066	0.1055	0.0121
PF3D7_0305300	PFC0240c	conserved Plasmodium membrane protein, unknown function	0.3	0.01	0.201	0.022	0.438	0.462	0.234	0.258	0.45	0.415	0.665415	0.726776	0.581333	-0.018608	-0.0458931	-0.399779	-0.173824	0.0017973	-0.862747	2112.35	1.172	1.0733	0.9995	661.106	0.1074	0.0125
PF3D7_1320000	PF13_0116	rhoptry protein 2, putative (PRP2)	0.22	0.176	0.029	-0.247	-0.279	0.047	0.209	0.079	1.095	0.243	0.515862	0.480114	0.692332	-0.00999677	0.00671069	-0.407206	0.0938197	0.358472	0.202688	1997.96	1.1922	1.1103	0.9977	661.06	0.1076	0.0125
PF3D7_1337500	PF13_0210	conserved Plasmodium protein, unknown function	0.742	0.421	0.726	0.428	1.098	0.69	0.607	0.37	0.576	0.57	-0.20741	-0.3689	0.0150963	-0.209069	-0.237186	-0.255859	-0.640066	-0.221042	-0.745736	1737.33	1.0118	1.2239	0.9719	661.537	0.1076	0.0125
PF3D7_0711100	MAL7P1.34	conserved Plasmodium membrane protein, unknown function	0.61	0.431	0.371	0.209	0.023	0.264	0.601	0.427	0.778	0.535	0.110538	0.400951	0.444546	0.282652	-0.113749	-0.550603	-1.37116	-0.485085	-0.554454	1713.11	1.0664	1.2403	0.966	660.999	0.1078	0.0124
PF3D7_1406500	PF14_0062	conserved Plasmodium protein, unknown function	0.045	0.392	0.366	0.19	0.373	0.327	0.431	0.149	0.818	0.476	-0.557894	-0.312353	-0.269735	0.126944	-0.119624	0.548591	0.0673928	-0.0688146	0.422514	1791.57	1.0328	1.2004	0.9821	662.797	0.1091	0.0127
PF3D7_1439400	PF14_0373	ubiquinol-cytochrome c reductase iron-sulfur subunit, putative	0.313	0.58	0.203	0.215	0.511	0.318	-0.076	0.154	0.733	0.513	0.729473	0.630219	0.522903	0.0803289	-0.30959	0.0719901	-0.80353	-1.06709	-1.04172	1736.58	1.1127	1.2246	0.9717	663.806	0.1102	0.0129
PF3D7_0829200	PF08_0006	prohibitin, putative	0.634	0.528	0.927	-0.274	0.042	-0.056	0.689	0.419	0.738	0.442	0.170015	0.0248271	0.0446514	-0.364788	-0.00595643	0.143249	0.167533	-0.546717	-0.235391	1890.24	1.0838	1.156	0.9928	664.242	0.1105	0.013
PF3D7_0309800	PFC0410w	YTH domain-containing protein, putative	0.251	-0.146	0.904	0.763	1.555	0.776	-0.225	0.123	0.1	0.267	-0.191251	-0.0790359	0.0878737	0.238092	0.151254	-0.335921	0.22156	-0.637131	-0.0977455	1849.24	1.0716	1.1751	0.9894	664.759	0.111	0.0131
PF3D7_1217500	PFL0845w	conserved Plasmodium protein, unknown function	-0.142	0.039	0.232	0.253	0.646	0.264	0.128	0.13	-0.599	-0.016	0.388234	0.888967	0.399256	0.00273169	-0.372474	-0.45678	0.245182	0.287817	0.706415	1799.22	1.1813	1.1967	0.9833	666.344	0.1129	0.0133
PF3D7_1451000	PF14_0485	conserved Plasmodium protein, unknown function	0.819	0.736	0.506	0.644	0.584	0.12	0.309	0.098	0.85	0.746	0.0352458	-0.0360315	-0.148209	0.0379395	-0.597751	-0.288396	-0.671027	0.0639496	0.157682	1862.45	1.0657	1.1679	0.9906	666.976	0.1132	0.0134
PF3D7_0109700	PFA0475c	conserved protein, unknown function	0.16	0.513	-0.007	0.263	0.849	0.099	-0.51	-0.178	0.458	0.548	0.338105	0.209303	0.214826	-0.0532277	0.569328	0.0259714	-0.0491356	-0.0405557	0.581885	2010.04	1.161	1.1052	0.998	666.867	0.1133	0.0134
PF3D7_1306900	MAL13P1.35	U1 small nuclear ribonucleoprotein a, putative	0.418	0.262	0.382	0.471	-0.002	0.072	0.164	0.18	0.266	0.055	0.531403	0.304651	0.469617	-0.152043	0.239505	-0.190341	0.141249	0.257784	0.089211	2265.99	1.1827	1.0383	0.9999	667.27	0.1134	0.0135
PF3D7_1205900	PFL0295c	conserved protein, unknown function	0.317	0.069	0.262	0.206	0.714	0.318	0.472	0.187	0.496	0.591	-0.437913	-0.357785	-0.195856	0.0873578	0.183047	0.421906	0.0669537	0.356713	-0.369003	1930.13	1.037	1.1376	0.9952	667.833	0.1139	0.0136
PF3D7_0914900	PFI0730w	BSD domain, putative	0.584	0.589	0.905	0.464	0.317	0.581	0.426	0.206	0.412	0.374	0.307121	0.186227	0.189834	-0.131657	0.0258332	0.100546	-0.331354	-0.624973	-1.11528	2083.38	1.0886	1.0818	0.9992	669.58	0.1162	0.0139
PF3D7_1143400	PF11_0447	translation initiation factor eIF-1A, putative	-0.037	-0.075	-0.111	-0.04	-0.152	-0.217	-0.166	0.02	0.11	0.344	0.827258	0.905395	0.953601	0.0391309	-0.210242	0.140354	0.0596589	0.0471383	-0.0301132	1794.78	1.2228	1.1991	0.9826	670.618	0.1174	0.0141
PF3D7_1314900	MAL13P1.76	TFIIH basal transcription factor subunit	0.64	0.538	0.244	0.578	0.413	0.489	0.316	0.453	0.175	0.205	0.530648	0.375014	0.263547	-0.0420981	0.279221	-0.335529	-0.805237	-0.5503	-0.89898	1975.02	1.0975	1.1209	0.9971	671.722	0.1187	0.0143
PF3D7_1418000	PF14_0178	ubiquitin fusion degradation protein UFD1, putative (UFD1)	-0.209	-0.337	-0.831	-0.776	-0.522	-0.169	-0.026	-0.038	0.055	-0.052	0.832173	0.996058	0.678325	0.248108	0.511674	0.393105	-0.196681	0.294252	-0.40985	1275.05	1.1715	1.2305	0.6114	672.434	0.1195	0.0144
PF3D7_1017800	PF10_0173	conserved Plasmodium protein, unknown function	0.868	0.647	0.373	0.313	0.41	0.238	0.714	0.541	1.005	0.62	-0.287544	-0.0910102	-0.24383	-0.184796	-0.208319	-0.391159	-0.806824	-0.960583	0.101466	1534.55	0.9901	1.3387	0.8855	672.859	0.1197	0.0145
PF3D7_0717900	MAL7P1.88	thioredoxin-like protein	0.338	0.233	0.797	0.394	-0.036	0.249	0.472	0.221	0.783	0.425	0.0300269	0.0573175	0.141069	-0.0336715	0.352659	0.121546	-0.250672	0.188099	-0.665377	2300.96	1.1008	1.0319	1	673.272	0.1201	0.0145
PF3D7_1429800	PF14_0277	coatamer beta subunit, putative	0.488	0.478	0.731	0.101	0.344	0.709	0.813	0.423	0.455	0.378	-0.12917	-0.421918	-0.0976123	0.158744	0.173889	-0.287652	-0.254759	-0.0525126	-1.40234	1808.62	0.9996	1.1916	0.9847	673.587	0.1202	0.0146
PF3D7_0925400	PFI1245c	protein phosphatase-beta	0.496	0.524	0.86	0.653	0.51	0.251	-0.101	-0.03	0.746	0.765	0.194765	0.0305988	0.135091	-0.0268946	0.327378	0.125875	-0.437764	-0.667709	-0.698966	2049.56	1.0862	1.0936	0.9988	673.903	0.1204	0.0147
PF3D7_0916200	PFI0795w	conserved Plasmodium protein, unknown function	0.069	-0.034	-0.089	0.079	0.305	0.383	-0.025	0.116	0.468	0.225	-0.115188	0.0682028	0.190075	-0.143272	0.781509	-0.00379704	0.37206	0.587937	0.484013	2081.14	1.1339	1.0836	0.9992	674.298	0.1207	0.0147
PF3D7_1446200	PF14_0439	M17 leucyl aminopeptidase (LAP)	0.54	0.494	0.632	0.333	0.103	0.178	0.398	0.34	0.835	0.986	-0.568798	-0.342705	-0.236267	0.169392	-0.0580023	-0.586156	-0.202661	-0.000797861	0.0671592	1637.5	0.9999	1.2833	0.9408	675.821	0.1228	0.015
PF3D7_0622700	MAL6P1.202	conserved Plasmodium membrane protein, unknown function	0.535	0.211	0.288	0.501	0.402	0.429	0.335	0.078	0.43	0.622	0.498793	0.504264	0.368543	0.595831	-0.605911	-1.24773	-1.64972	-1.45726	-0.656725	1037.1	1.0008	0.8062	0.2717	676.229	0.1231	0.0151
PF3D7_0708500	PF07_0030	heat shock protein 86 family protein	0.077	-0.065	0.375	0.042	-0.017	-0.052	0.882	-0.033	-0.661	-0.342	-0.11389	-0.140027	0.0509818	0.535215	0.6842	0.260112	0.515227	0.247446	-0.0395277	1677.47	1.0768	1.2661	0.9555	676.588	0.1233	0.0152
PF3D7_0829000	MAL8P1.11	conserved Plasmodium membrane protein, unknown function	0.417	0.528	0.67	0.775	0.736	-0.049	0.414	0.318	0.327	0.422	0.224709	0.283345	0.181389	-0.139286	0.0592112	0.172415	-0.666694	-0.278812	-0.624727	2134.22	1.1068	1.0685	0.9996	677.245	0.124	0.0153
PF3D7_1416300	PF14_0161	conserved protein, unknown function	0.782	0.958	0.046	0.097	0.391	0.38	0.512	0.478	-0.598	-0.183	0.312016	0.256398	-0.0979591	-0.150707	0.41627	0.419325	-0.322989	-0.621947	-0.869939	1761.87	1.0606	1.2126	0.977	677.569	0.1242	0.0154
PF3D7_1247900	PFL2295w	nucleolar rRNA processing protein, putative	0.384	0.504	0.339	0.142	1.017	0.33	0.349	0.239	0.478	0.282	0.220837	0.486236	0.526006	0.0574683	0.259324	-0.162685	-0.834495	-0.350027	-0.543903	2188.4	1.1368	1.0542	0.9998	677.88	0.1244	0.0154
PF3D7_1442600	PF14_0404	TRAP-like protein,sporozoite-specific transmembrane protein S6 (TREP)	0.357	0.428	0.469	0.233	-0.122	0.133	0.508	0.253	0.607	0.293	0.0576749	-0.0498682	-0.109158	0.463407	0.730104	0.0883381	-0.575091	-0.462732	0.0150496	2110.38	1.0781	1.0744	0.9995	678.308	0.1247	0.0155
PF3D7_1145200	PF11_0464	serine/threonine protein kinase, putative	0.219	-0.034	0.512	0.408	0.783	0.407	0.413	0.12	0.69	0.469	0.132635	0.129342	0.301436	0.296656	-0.317998	-0.191951	-0.279936	-0.223584	0.244597	2217.46	1.1245	1.0471	0.9999	679.843	0.1268	0.0158
PF3D7_0316600	PFC0725c	formate-nitrite transporter, putative	0.646	0.597	0.87	0.819	0.266	-0.15	-0.732	-0.034	0.661	0.28	0.084579	0.108666	0.45711	0.355848	-0.0847409	-0.729969	-0.265406	0.0801219	0.0310113	1653.15	1.1062	1.2759	0.947	681.133	0.1282	0.016
PF3D7_1104300	PF11_0054	conserved Plasmodium protein, unknown function	0.082	-0.044	0.321	0.658	1.682	0.339	-0.048	0.03	0.511	0.36	0.273867	0.407569	0.413445	-0.107818	0.69028	-0.0752983	-0.635681	-0.751076	-0.685033	1930.69	1.1207	1.1368	0.9952	681.041	0.1284	0.016
PF3D7_1412200	PF14_0121	conserved Plasmodium protein, unknown function	-0.004	0.035	0.041	-0.168	-0.032	0.288	0.248	-0.085	0.444	0.012	0.00100206	0.512668	0.277831	0.328935	1.05455	0.510102	-0.593342	0.0850361	0.0835178	1980.04	1.1451	1.1183	0.9972	681.938	0.1285	0.0162
PF3D7_0610100	MAL6P1.104	Pre-mRNA-splicing factor SLU7, putative (SLU7)	0.106	0.005	0.154	0.167	0.574	0.194	0.074	0.074	0.677	0.431	0.256796	0.808531	0.528846	-0.0736378	0.226273	-0.0511965	-0.111761	0.0928956	-0.125274	2316.58	1.1947	1.0296	1	681.779	0.1286	0.0162
PF3D7_1317200	PF13_0097	transcription factor with AP2 domain(s) (ApiAP2)	0.47	0.155	0.612	0.34	0.223	0.156	0.047	0.462	0.492	0.477	-0.102749	-0.0489294	0.158025	0.000192653	0.369405	0.329498	-0.137228	-0.286485	-0.128598	2253.35	1.0892	1.0393	0.9999	681.759	0.1289	0.0162
PF3D7_1022600	PF10_0219	kelch protein, putative	0.974	0.746	0.893	0.218	0.255	0.6	0.451	0.137	0.803	0.58	-0.141749	-0.0635501	0.0588608	0.104928	0.132216	-0.251072	-0.527918	-0.419045	-0.812659	2019.85	1.0525	1.1028	0.9982	682.377	0.1289	0.0163
PF3D7_0719900	PF07_0082	conserved Plasmodium membrane protein, unknown function	-0.142	-0.161	-0.495	0.141	-0.053	0.234	0.745	0.424	0.635	0.539	0.767836	0.762667	0.616013	-0.0739522	-0.0779379	-0.565893	-0.441142	-0.387835	-1.11245	1617.14	1.1119	1.2961	0.9319	683.897	0.1311	0.0166
PF3D7_0215500	PFB0705w	conserved Plasmodium protein, unknown function	0.388	0.154	0.468	0.239	0.59	0.341	0.512	0.304	0.465	0.62	0.0517441	0.015689	0.146881	0.0845959	0.349316	-0.176926	-0.350096	-0.0346297	-0.142523	2358.43	1.1056	1.023	1	686.035	0.1341	0.017
PF3D7_1237600	PFL1820w	rRNA processing WD-repeat protein, putative	0.644	0.351	0.576	0.445	-0.211	-0.169	0.263	0.211	0.159	0.174	0.491452	0.652456	0.8155	0.0482592	0.26606	-0.172537	-0.51392	-0.508166	-0.588515	2000.97	1.1628	1.1092	0.9978	686.293	0.1342	0.0171
PF3D7_0506900	PFE0340c	rhomboid protease ROM4 (ROM4)	1.038	0.947	0.398	0.413	0.327	0.379	0.722	0.418	-0.146	0.276	-0.016547	-0.0644544	-0.0665558	0.292802	-0.188175	-0.192565	-0.359459	-0.268832	-0.722639	1960.97	1.0444	1.1254	0.9965	686.517	0.1342	0.0171
PF3D7_1314300	MAL13P1.74	conserved Plasmodium protein, unknown function	0.917	0.968	0.281	0.983	0.277	0.388	0.485	0.23	0.706	0.044	-0.503815	-0.0962017	0.0858841	-0.370287	-0.440023	-0.523131	-0.14658	0.0793248	0.0558901	1591.73	1.0311	1.301	0.9196	687.094	0.1348	0.0172
PF3D7_1347500	MAL13P1.237	DNA/RNA-binding protein Alba 4 (ALBA4)	-0.056	-0.142	0.05	-0.088	0.439	0.245	0.102	-0.009	0.311	0.139	0.654958	0.839612	0.912426	0.153108	0.127893	-0.277603	-0.242669	0.186751	-0.247295	2044.89	1.2174	1.0954	0.9987	688.317	0.1364	0.0175
PF3D7_0108700	PFA0430c	secreted ookinete protein, putative (PSOP24)	0.158	0.486	-0.226	-0.114	-0.207	-0.388	-0.225	-0.076	-0.048	-0.108	0.18781	-0.0704084	0.363322	0.240251	0.731538	0.363609	0.0960764	0.696888	0.611481	1638.51	1.1334	1.2827	0.9412	690.39	0.1394	0.0179
PF3D7_1124800	PF11_0259	nuclear preribosomal assembly protein, putative	0.759	0.486	0.825	0.506	-0.48	1.046	0.581	0.294	0.01	0.048	-0.320801	-0.220249	-0.23615	-0.0492686	-0.22049	0.146842	-0.22583	0.0288982	-0.218382	1697.07	1.0137	1.2522	0.9615	690.789	0.1397	0.018
PF3D7_0512800	PFE0635c	conserved Plasmodium protein, unknown function	-0.179	-0.243	0.309	-0.255	-0.035	0.352	-0.016	0.181	0.022	0	-0.318338	-0.312424	-0.513271	0.216913	0.274754	0.308698	0.90755	0.804488	0.958653	1437.75	1.0499	1.3373	0.8059	692.265	0.1419	0.0183
PF3D7_0218400	PFB0860c	DEAD/DEAH box ATP-dependent RNA helicase, putative	-0.203	-0.255	-0.028	-0.082	0.127	0.075	-0.045	-0.166	0.192	-0.091	0.416889	0.515169	0.568004	0.120952	0.477978	0.333355	0.240826	0.532026	0.0559242	1867.06	1.1881	1.1653	0.991	693.709	0.1441	0.0187
PF3D7_1407300	PF14_0070	pre-mRNA splicing factor, putative	0.563	0.768	0.549	0.489	0.31	0.314	-0.139	0.009	-0.485	0.339	0.348265	0.101852	0.293112	-0.0237176	0.0698432	0.127109	0.189856	-0.0761369	-0.161251	2116.54	1.133	1.0727	0.9995	694.583	0.1452	0.0189
PF3D7_1446100	PF14_0438	conserved Plasmodium protein, unknown function	0.509	0.22	0.501	0.405	0.222	0.045	0.169	0.161	0.753	0.401	-0.10554	0.427168	0.194872	0.659036	-0.0926091	-0.15211	-0.196865	-0.0106606	-0.305205	2238.23	1.121	1.0427	0.9999	695.559	0.146	0.0191
PF3D7_1251500	PFL2475w	DEAD/DEAH box ATP-dependent RNA helicase, putative	0.433	0.197	0.79	0.273	-0.062	0.181	0.489	0.157	0.126	0.053	0.193712	0.268139	0.242398	0.342132	0.700816	0.158399	-0.437514	-0.268231	-0.761175	2177.59	1.1106	1.056	0.9998	695.236	0.146	0.019
PF3D7_0533100	PFE1640w	erythrocyte membrane protein 1 (PfEMP1), truncated, pseudogene (VAR1CSA)	0.536	0.722	0.685	0.449	0.392	0.015	0.588	0.254	0.914	0.573	-0.0795988	-0.129374	-0.0768727	0.322833	-0.259131	0.0280763	-0.585584	-0.410448	-0.962647	1885.18	1.0249	1.1594	0.9925	695.47	0.1461	0.0191
PF3D7_0318600	PFC0825c	cleavage and polyadenylation specifity factor, putative	0.251	0.089	0.962	0.359	0.767	0.513	0.071	0.15	-0.064	0.768	0.329714	0.272392	0.532001	-0.28955	-0.0379228	-0.556025	-0.302134	-0.24596	-0.142475	1923.62	1.1231	1.1393	0.9949	696.19	0.1466	0.0192
PF3D7_0102600	PFA0130c	serine/threonine protein kinase, FIKK family (FIKK1)	0.3	0.225	-0.049	0.14	-0.377	-0.099	-0.176	-0.003	-0.126	-0.511	0.126698	-0.0184598	-0.0618144	0.490805	1.51613	1.09302	-0.247618	0.112807	-0.710852	1540.13	1.0776	1.3312	0.8893	696.403	0.1467	0.0193
PF3D7_1244700	PFL2145w	conserved Plasmodium protein, unknown function	-0.035	0.007	-0.221	-0.157	0.313	0.388	-0.004	-0.016	-0.022	-0.159	0.617776	0.93586	0.534611	0.01285	0.462274	-0.0439891	-0.349485	0.086885	0.421626	1911.72	1.2041	1.1463	0.9942	697.129	0.1475	0.0194
PF3D7_1304900	PF13_0023	DNA-directed RNA polymerase 2, putative	0.536	0.424	0.054	0.03	0.306	0.287	0.259	0.013	-0.102	0.024	0.445542	0.502584	0.353536	0.0249403	0.185498	-0.0731043	-0.0737956	0.587698	-0.114439	2225.04	1.1773	1.0447	0.9999	698.92	0.1503	0.0198
PF3D7_1235500	PFL1715w	mRNA methyltransferase, putative	0.149	0.02	0.262	-0.066	-0.261	0.034	0.126	0.057	0.892	0.521	0.434129	0.831385	0.714227	-0.127173	0.328927	0.0835331	-1.0571	-0.122798	-0.0927431	1884.7	1.1671	1.1602	0.9925	699.435	0.1509	0.02
PF3D7_1145000	PF11_0462	conserved Plasmodium protein, unknown function	0.419	0.274	0.64	0.121	-0.098	0.04	0.539	0.253	0.816	0.721	-0.29949	-0.191208	-0.239179	0.911494	0.115122	-0.336698	-0.298748	-0.385378	-0.23456	1814.45	1.0213	1.1876	0.9855	699.743	0.1511	0.02
PF3D7_1129000	PF11_0301	spermidine synthase (SpdSyn)	-0.751	-0.521	-0.244	-0.352	-0.384	-0.073	0.039	-0.13	-0.652	-0.375	0.333906	0.531007	0.535373	0.378437	0.299235	-0.202449	0.815848	0.791038	0.830666	1161.94	1.1508	1.0731	0.4472	700.899	0.152	0.0203
PF3D7_1147800.1	PF11_0486	merozoite adhesive erythrocytic binding protein (MAEBL)	0.045	-0.058	0.161	0.25	0.524	0.08	-0.07	-0.133	0.149	0.234	0.0847056	0.333353	0.261949	-0.259587	0.357661	0.472597	0.55912	0.519153	-0.135408	1984.28	1.1479	1.1165	0.9973	700.812	0.1522	0.0203
PF3D7_1205500	PFL0275w	zinc finger protein, putative	0.872	1.043	0.359	0.116	-0.873	-0.137	0.252	0.142	0.87	0.406	0.488944	0.43253	0.297759	-0.0205935	-0.0151754	-0.631714	-0.414733	0.0413179	-0.0611046	1738.17	1.1297	1.2227	0.9721	700.586	0.1522	0.0202
PF3D7_0316800	PFC0735w	40S ribosomal protein S15A, putative	0.449	0.29	0.662	0.72	1.046	0.511	0.099	-0.019	0.939	0.485	0.197475	0.109269	-0.077798	0.0642556	-0.276425	0.0781385	-0.192742	-0.91144	-2.12358	1582.94	1.0079	1.3072	0.915	702.413	0.1539	0.0207
PF3D7_1358000	MAL13P1.285	patatin-like phospholipase, putative	0.179	0.374	-0.335	0.378	1.329	0.56	-0.209	0.073	0.722	0.255	0.165414	0.28892	0.289404	0.168395	-0.0662217	-0.350322	-0.0166963	0.074226	-0.0821774	2078.97	1.1316	1.0843	0.9992	702.248	0.154	0.0206
PF3D7_1310900	PF13_0059	mitochondrial ribosomal protein S15 precursor, putative	0.314	0.247	0.364	0.081	0.611	0.486	0.145	0	0.555	0.552	0.536947	0.580095	0.490384	-0.238609	-0.0371797	-0.0903456	-0.60295	0.131514	-0.795371	2051.08	1.1485	1.0917	0.9988	703.55	0.1556	0.0209
PF3D7_1353600	PF13_0280	ER lumen protein retaining receptor (ERD2)	0.312	0.188	0.784	0.414	0.926	0.348	0.309	-0.098	1.101	0.69	0.0038229	0.349049	0.185604	0.184892	0.0196906	-0.382267	-0.584413	-0.439025	-1.31111	1861.38	1.0615	1.1699	0.9905	705.853	0.159	0.0215
PF3D7_1419600	PF14_0190	conserved Plasmodium protein, unknown function	0.498	0.324	0.8	0.428	0.396	0.503	0.248	0.22	0.661	0.381	-0.0116695	-0.232309	-0.0554143	0.157741	0.597663	0.210165	-0.870029	-0.666788	-1.33118	1782.33	1.0067	1.2041	0.9807	706.215	0.1593	0.0216
PF3D7_1224000	PFL1155w	GTP cyclohydrolase I (GCH1)	0.079	0.093	0.359	0.352	-0.081	0.042	-0.09	-0.071	0.91	0.301	0.539662	0.997235	1.00949	-0.759938	0.139472	-0.382713	-0.750014	-0.326947	-0.375811	1518.04	1.1564	1.3403	0.874	705.849	0.1594	0.0215
PF3D7_0614700	MAL6P1.279	conserved Plasmodium protein, unknown function	-0.077	0.073	-0.531	-0.004	-0.029	-0.108	-0.317	-0.124	0.628	0.003	0.440371	0.548198	0.46689	-0.240704	-0.352736	0.0893064	0.329241	1.02557	0.84114	1560.15	1.1806	1.3223	0.9019	706.926	0.1602	0.0217
PF3D7_1029200	PF10_0285	conserved Plasmodium protein, unknown function	0.397	0.447	0.324	0.05	-0.052	0.072	0.557	0.366	0.581	0.532	-0.0583248	-0.0526381	0.093025	-0.101108	-0.0254039	0.309821	-0.360615	-0.125794	0.556514	2121.38	1.0877	1.0716	0.9995	707.273	0.1604	0.0218
PF3D7_0813500	PF08_0080	conserved Plasmodium protein, unknown function	0.826	0.931	0.881	0.515	-0.221	0.553	0.666	0.838	0.028	0.112	-0.166106	-0.0452565	-0.138454	-0.474942	0.0657772	-0.481092	-0.685755	-0.411814	-1.33217	1377.15	0.9644	1.3174	0.742	707.716	0.1605	0.0219
PF3D7_0421300	PFD1015c	erythrocyte membrane protein 1, PfEMP1 (VAR)	-0.226	-0.221	0.149	-0.058	-0.17	0.068	0.375	0.239	-0.079	-0.405	0.0985631	0.161175	0.197287	0.306622	0.242616	0.335653	0.0201191	0.612876	1.17087	1817.78	1.1401	1.1872	0.9859	707.609	0.1607	0.0219
PF3D7_0322100	PFC0980c	RNA triphosphatase (Prt1)	-0.233	-0.202	-0.44	-0.25	-0.141	-0.428	-0.364	-0.154	0.107	-0.116	0.227723	0.709579	0.624876	0.142019	0.798062	0.322531	-0.0249837	0.660929	0.362554	1405.48	1.1689	1.332	0.7731	708.028	0.1607	0.022
PF3D7_0219800	PFB0905c	Plasmodium exported protein (PHISTc), unknown function	0.305	-0.045	0.282	0.119	0.324	0.251	0.064	0.165	-0.051	0.235	0.728364	0.956141	0.673971	-0.101637	0.0874011	-0.49191	-0.317535	-0.104601	-0.262512	1983.91	1.1899	1.1172	0.9973	708.303	0.1609	0.0221
PF3D7_0703700	MAL7P1.14	conserved Plasmodium protein, unknown function	0.382	0.245	0.224	0.218	0.326	0.037	0.135	0.213	-0.111	0.036	0.511421	0.276915	0.15925	0.142768	0.357306	-0.0544218	0.173658	0.2716	-0.0232297	2282.34	1.1569	1.0356	1	709.259	0.1622	0.0223
PF3D7_0614800	MAL6P1.278	endonuclease III homologue, putative	0.281	-0.12	0.262	0.135	0.786	0.546	0.164	0.141	0.705	0.457	0.834561	0.670468	0.577217	-0.799012	-0.0543782	-0.289184	-1.13855	-0.90023	-1.55663	1254.37	1.057	1.2198	0.5824	709.494	0.1623	0.0224
PF3D7_0609700	MAL6P1.100	conserved Plasmodium protein, unknown function	0.036	0.155	0.552	0.16	0.71	0.472	0.018	0.035	0.848	0.549	0.0706417	0.121027	0.000722942	0.0958829	0.264379	0.0357148	-0.266106	0.224379	0.0404671	2292.39	1.1182	1.0339	1	710.254	0.1629	0.0226
PF3D7_1148800	PF11_0504	Plasmodium exported protein (hyp11), unknown function	0.329	0.491	0.679	0.212	-0.22	0.213	0.311	0.181	0.544	0.465	0.147301	0.266169	0.158226	0.18454	-0.285965	0.168933	-0.208543	-0.24468	0.19028	2218.18	1.1169	1.0467	0.9999	710.02	0.1629	0.0225
PF3D7_0623800	MAL6P1.191	protein kinase, putative (TKL4)	0.693	0.456	0.714	0.596	0.141	-0.006	0.503	0.435	0.43	0.293	0.0567012	0.122041	0.106321	0.183862	0.0390673	-0.407517	-0.559961	-0.181216	-0.122859	2110.29	1.0832	1.0748	0.9994	711.177	0.1632	0.0228
PF3D7_0624600	MAL6P1.183	SNF2 helicase, putative (ISWI)	-0.184	-0.112	0.239	-0.106	0.165	0.266	0.098	0.07	0.397	0.237	0.553946	0.748256	0.649537	0.119972	0.0329172	0.153083	-0.0627224	0.0640512	-0.278639	2138.98	1.1926	1.0664	0.9996	711.033	0.1633	0.0228
PF3D7_1201500	PFL0075w	XPA binding protein 1, putative	0.448	0.483	0.526	0.158	0.033	0.33	0.34	0.034	0.976	0.786	0.0927662	0.10266	-0.0364437	0.172828	0.402901	-0.408514	-0.339684	-0.0740671	-0.61782	2122.09	1.0768	1.0713	0.9995	710.859	0.1633	0.0227
PF3D7_0513000	PFE0645w	conserved Plasmodium protein, unknown function	-0.043	-0.051	-0.29	-0.082	0.133	0.233	-0.086	0.03	-0.357	0.33	0.469406	0.424721	0.327281	0.0690526	-0.267751	0.228441	0.476825	0.65498	0.335844	1842.41	1.1589	1.1777	0.9887	710.756	0.1635	0.0227
PF3D7_1310100	MAL13P1.48	conserved Plasmodium protein, unknown function	0.313	0.32	0.435	0.134	-0.138	0.105	0.64	0.514	0.449	0.423	0.753481	0.280894	0.373499	-0.131636	0.27733	-0.232903	-1.18429	-1.05023	-1.09965	1591.51	1.0518	1.3014	0.9195	711.578	0.1635	0.0229
PF3D7_0514800	PFE0740c	kinase, putative	0.581	0.548	0.799	0.243	0.12	0.126	0.522	0.433	0.643	0.215	-0.109003	-0.514993	-0.0693623	0.180196	0.0504481	-0.0250997	0.026224	0.0544822	-1.23081	1840.11	1.008	1.1792	0.9885	712.196	0.1642	0.0231
PF3D7_1209000	PFL0450c	conserved Plasmodium protein, unknown function	-0.189	-0.18	0.484	-0.022	-0.088	0.101	0.078	0	0.01	0.055	0.253592	0.566531	0.0528144	0.301368	0.405491	0.384036	0.338863	0.122008	0.25373	2022.62	1.1532	1.101	0.9983	712.976	0.1652	0.0233
PF3D7_1409600	PF14_0094	conserved Plasmodium protein, unknown function	-0.194	-0.249	0.601	0.398	0.273	-0.052	-0.593	-0.203	0.933	0.477	0.8518	0.484969	0.54659	0.0670702	0.229402	-0.222525	-0.296087	-0.050562	-0.421873	1721.65	1.1623	1.2362	0.9681	713.784	0.1659	0.0235
PF3D7_0806100	PF08_0116	conserved Plasmodium protein, unknown function	0.159	0.208	-0.227	0.035	0.244	-0.013	-0.23	0.143	-0.022	0.083	0.260178	0.399485	0.173665	0.223116	0.299536	0.446067	0.0994791	0.369843	0.363829	2079.62	1.153	1.0839	0.9992	713.622	0.166	0.0234
PF3D7_1328800	PF13_0152	transcriptional regulatory protein sir2a (SIR2A)	0.47	0.614	0.231	0.307	0.232	0.321	0.174	0.304	0.693	0.63	0.14281	0.0127853	0.169675	0.256614	0.0894587	0.022048	-1.85155	-0.0284655	-0.485743	1800.34	1.0408	1.196	0.9835	714.258	0.1664	0.0236
PF3D7_0720700	MAL7P1.109	phosphoinositide-binding protein, putative	0.143	0.19	0.686	0.321	-0.022	0.217	0.306	0.174	0.885	0.268	0.253686	0.292687	0.472452	0.283967	0.0506616	-0.282888	-0.14979	-0.190445	-0.327164	2291.86	1.1365	1.0343	1	714.513	0.1665	0.0237
PF3D7_1432500	PF14_0307	RNA methyltransferase, putative	0.358	0.098	0.122	-0.235	0.341	0.334	0.156	0.154	0.061	0.317	0.587745	0.351367	0.463624	0.0194574	0.320785	0.207646	-0.00870031	0.05606	-0.667024	2191.94	1.1557	1.0536	0.9998	715.017	0.1667	0.0238
PF3D7_1019800	PF10_0191	tRNA methyltransferase, putative	0.479	0.424	0.822	0.616	0.259	0.414	0.226	0.334	0.806	0.79	-0.126011	0.00922869	-0.0753751	-0.216009	-0.549234	-0.384534	-0.526943	-0.405651	0.127012	1746.54	1.0298	1.2192	0.9739	714.818	0.1667	0.0237
PF3D7_1213800	PFL0670c	proline--tRNA ligase, putative	0.256	0.238	0.504	0.315	0.815	0.276	0.188	0.243	0.959	0.728	0.216365	0.327244	0.229443	0.125812	0.11844	-0.262734	-0.62767	-0.462033	-1.41254	1989.35	1.0692	1.1139	0.9975	715.377	0.167	0.0239
PF3D7_1009000	PF10_0087	diphthine synthase	0.438	0.013	-0.137	-0.088	0.431	-0.029	0.08	-0.022	0.29	-0.143	-0.2355	-0.0729802	-0.121115	0.40125	0.0564161	0.321414	0.961478	0.449183	0.540855	1790.45	1.0956	1.2006	0.9819	716.488	0.1686	0.0242
PF3D7_1026300	PF10_0260	conserved Plasmodium protein, unknown function	0.684	0.864	0.544	0.15	-0.513	0.353	0.563	0.451	0.686	0.498	-0.124131	-0.191746	0.152296	-0.259575	-0.353046	0.107305	-0.0800686	-0.338595	-0.662386	1768.54	1.0255	1.2099	0.9782	716.838	0.1686	0.0243
PF3D7_1416600	PF14_0165	conserved Plasmodium protein, unknown function	0.339	0.227	0.333	0.278	0.891	0.267	0.349	0.289	-0.333	0.408	0.521177	0.567579	0.39789	-0.195888	-0.43309	-0.00776359	-0.304532	-0.320034	-0.359237	1978.44	1.1303	1.1194	0.9972	716.838	0.1689	0.0243
PF3D7_0622900	MAL6P1.200	transcription factor with AP2 domain(s), putative (ApiAP2)	-0.231	-0.203	-0.089	-0.223	0.69	0.134	-0.186	-0.181	0.388	0.389	0.122086	0.441531	0.439039	0.350961	-0.0742353	0.560848	-0.0197944	0.40888	0.0789252	1823.19	1.1489	1.184	0.9865	717.508	0.169	0.0244
PF3D7_1353700	PF13_0281	conserved Plasmodium protein, unknown function	-0.064	0.256	0.877	0.216	0.307	-0.189	0.081	0.107	0.553	0.258	-0.119105	-0.290178	-0.0504136	0.169701	0.363234	-0.160312	0.256903	0.673832	0.291857	1965.46	1.0849	1.1232	0.9967	717.363	0.1691	0.0244
PF3D7_0820300	PF08_0047	conserved Plasmodium protein, unknown function	0.869	0.594	0.486	0.37	0.555	-0.069	0.124	0.115	0.719	0.447	-0.240274	-0.0859516	-0.0401769	0.354722	-0.103623	0.196395	0.193714	-0.425504	-0.876397	1943.37	1.0446	1.1302	0.9958	719.6	0.1722	0.025
PF3D7_0206600	PFB0290c	transcription factor, putative	0.805	0.749	0.425	0.448	0.617	0.312	0.819	0.603	-0.153	-0.231	-0.174458	-0.015658	0.156777	-0.333552	-0.189613	-0.285972	-0.542708	-0.413135	0.069491	1672.74	1.0342	1.2661	0.9539	719.478	0.1724	0.025
PF3D7_1225700	PFL1240c	conserved Plasmodium protein, unknown function	0.507	0.332	0.722	0.329	-0.213	0.211	0.369	0.299	0.759	0.494	0.0666691	0.168966	0.332613	0.041765	0.321169	-0.0367284	-0.515043	-0.409883	-0.540435	2192.69	1.0919	1.0532	0.9998	720.687	0.1739	0.0253
PF3D7_1206700	PFL0335c	eukaryotic translation initiation factor 5, putative	0.3	0.443	0.588	0.606	2.22	0.188	-0.008	0.044	0.362	0.1	-0.30812	-0.143112	0.105677	0.0294519	-0.216565	0.012605	-0.335582	-0.167534	0.107105	1906.09	1.0654	1.15	0.9939	724.748	0.1815	0.0265
PF3D7_1218600	PFL0900c	arginine--tRNA ligase, putative	0.69	0.564	0.385	0.181	0.642	0.301	0.434	0.1	0.924	0.533	-0.546973	-0.117235	-0.24914	-0.0663897	0.0102985	-0.326462	0.156816	0.0639382	-0.229795	1811.45	1.0247	1.1893	0.985	725.053	0.1818	0.0266
PF3D7_0721200	MAL7P1.112	conserved Plasmodium protein, unknown function	0.083	0.115	0.524	0.49	0.5	0.404	0.175	0.106	0.77	0.577	0.035612	0.0429938	0.241575	0.0355057	0.0815834	-0.0272198	-0.254093	-0.549351	0.459703	2213.83	1.1067	1.0491	0.9999	726.644	0.1844	0.027
PF3D7_0524300	PFE1210c	conserved Plasmodium protein, unknown function	0.92	0.941	0.026	0.304	0.207	0.194	0.256	0.11	-1.986	-0.69	0.228553	-0.152713	-0.108894	0.00418299	0.42721	0.214805	-0.0868199	0.34328	0.0520831	1449.21	1.0416	1.3409	0.8169	727.58	0.186	0.0273
PF3D7_1421600	PF14_0209	conserved Plasmodium protein, unknown function	0.324	0.085	0.218	0.198	0.071	0.167	0.209	0.157	0.504	0.141	1.01651	0.531557	0.503998	0.112018	-0.211759	-0.433193	-0.0414231	-0.552988	-0.475512	1973.08	1.1552	1.1216	0.997	728.782	0.188	0.0277
PF3D7_1302700	MAL13P1.14	DEAD/DEAH box ATP-dependent RNA helicase, putative	-0.362	-0.141	-0.324	-0.145	0.35	0.192	-0.071	-0.002	0.184	0.002	0.730429	0.985547	0.813712	0.0742208	0.305633	-0.350362	-0.344045	0.155411	0.034277	1752.95	1.2004	1.2156	0.9752	729.143	0.1883	0.0278
PF3D7_1117800	PF11_0184	DNA mismatch repair protein MLH (MLH)	0.447	0.244	-0.129	0.299	0.232	0.213	0.484	0.368	-0.025	0.196	0.479596	0.1384	0.26495	-0.0954392	0.320533	0.423206	-0.5587	-0.454602	-0.193872	2096.82	1.1055	1.0776	0.9993	729.743	0.1888	0.0279
PF3D7_1340800	PF13_0223	mitochondrial pyruvate carrier protein 1, putative (MPC1)	-0.146	-0.153	0.479	0.219	0.445	0.631	0.428	0.28	0.927	0.056	0.0470575	0.307624	0.351469	-0.101491	-0.0551331	0.0755351	-0.383377	0.198896	-0.177896	2125.47	1.1168	1.0702	0.9995	729.712	0.1891	0.0279
PF3D7_1421100	PF14_0204	conserved Plasmodium protein, unknown function	0.434	0.567	0.343	0.467	0.993	0.404	0.461	0.192	0.576	0.2	0.277833	0.169907	0.353247	-0.337152	0.264799	-0.55635	-0.660859	-1.33553	-0.245204	1666.05	1.06	1.2694	0.9516	731.512	0.1913	0.0285
PF3D7_1435200	PF14_0333	conserved Plasmodium protein, unknown function	-0.181	0.217	0.259	0.07	-0.031	0.171	-0.099	0.153	0.258	0.441	-0.287706	-0.156316	0.0545315	0.552555	-0.379254	1.00476	0.791967	-1.00854	-0.336419	1554.02	1.0234	1.3284	0.8982	731.466	0.1916	0.0285
PF3D7_0517300	PFE0865c	pre-mRNA-splicing factor (SR1)	-0.352	-0.356	-0.592	-0.434	0.129	-0.125	0.001	0.177	0.413	0.157	0.85587	0.84095	0.784325	-0.0397103	-0.0111983	-0.528635	0.0390461	0.178857	0.35459	1473.94	1.1831	1.3396	0.8391	731.316	0.1917	0.0284
PF3D7_1471200	PF14_0679	inorganic anion exchanger, inorganic anion antiporter (SulP)	0.238	0.163	0.104	0.462	1.06	1.027	0.032	0.208	-0.649	0.177	0.0487974	0.097104	0.221589	-0.0512152	0.0937585	-0.245739	-0.110922	0.10762	0.0848691	2001.04	1.0929	1.1088	0.9978	732.51	0.1925	0.0288
PF3D7_0522900	PFE1145w	zinc finger protein, putative	0.5	0.309	0.493	0.591	0.021	-0.411	-0.032	0.007	1.082	0.657	-0.28498	-0.165359	-0.161043	-0.186939	0.257626	0.255447	-0.319219	-0.493117	0.935544	1618.7	1.0456	1.2937	0.9326	732.873	0.1925	0.0289
PF3D7_1122800	PF11_0239	calcium-dependent protein kinase 6 (CDPK6)	0.286	0.141	0.384	0.135	0.012	0.266	0.754	0.109	0.043	0.058	-0.215939	-0.264161	-0.129811	0.30763	0.85404	0.420298	-0.111133	-0.484723	-0.148851	1888.32	1.0365	1.1571	0.9927	732.382	0.1926	0.0288
PF3D7_0912800	PFI0625c	tRNA 1-methyladenosine methyltransferase subunit, putative	0.345	0.355	0.324	0.683	0.608	0.332	0.453	0.296	0.147	0.088	-0.2918	-0.504607	-0.352931	-0.100268	-0.0837639	0.180555	0.152666	0.0727233	0.165444	1739.64	1.0103	1.2216	0.9724	732.736	0.1926	0.0289
PF3D7_1002200	PF10_0026	tryptophan-rich antigen 3 (PArt)	-0.001	-0.106	0.117	0.282	-0.519	-0.208	0.135	0.214	0.809	0.509	-0.0480995	-0.523741	-0.145855	-0.00732305	0.721601	0.459202	0.433897	0.295678	-0.507021	1629.28	1.0273	1.2879	0.9373	734.017	0.1946	0.0293
PF3D7_1239000	PFL1890c	HD superfamily phosphohydrolase protein	0.797	0.358	0.686	0.814	0.447	0.41	0.259	0.16	-0.501	0.013	0.427198	0.268156	0.394764	-0.0598872	0.311316	-0.195424	-0.543292	-0.628726	-0.936649	1869.68	1.0881	1.1647	0.9913	734.929	0.1952	0.0296
PF3D7_1470300	PF14_0670	conserved Plasmodium protein, unknown function	0.276	0.212	0.959	0.376	0.087	0.018	0.215	0.302	-0.201	0.262	-0.0306362	0.134991	0.142174	0.104852	0.615578	0.227225	-0.605617	0.0452807	-0.152507	2112.21	1.0897	1.0737	0.9995	734.561	0.1953	0.0295
PF3D7_1404900	PF14_0046	conserved Plasmodium protein, unknown function	-0.145	0.253	0.108	0.36	0.702	0.702	0.317	-0.093	0.353	-0.031	-0.370696	-0.469436	-0.386836	0.00153453	0.222254	-0.12191	0.712203	0.409532	0.255127	1588.49	1.021	1.3015	0.9179	734.855	0.1955	0.0295
PF3D7_1114700	PF11_0156	serine/threonine protein kinase, putative (CLK3)	0.24	0.143	1.071	0.164	0.202	0.042	0.763	0.041	-1.294	-0.514	0.351542	0.205191	0.311161	-0.0564028	0.147494	-0.241668	0.030997	0.233615	0.305142	1688.51	1.1083	1.2592	0.959	735.67	0.1965	0.0298
PF3D7_1433800	PF14_0319	conserved Plasmodium protein, unknown function	1.018	0.995	0.754	0.686	-0.26	0.27	0.63	0.671	0.316	0.348	-0.199596	-0.106518	0.0253967	-0.768252	-0.505521	-0.40072	-0.704673	-0.679826	-1.04458	1224.23	0.9472	1.176	0.5391	736.348	0.1974	0.03
PF3D7_0309300	PFC0390w	N2227-like protein, putative	-0.364	-0.448	-0.264	-0.224	0.058	0.136	0.182	-0.045	0.113	-0.222	0.0443031	0.179803	0.298517	0.428404	0.672584	0.490175	0.157375	0.397621	0.355395	1659.7	1.1181	1.2722	0.9494	736.562	0.1975	0.0301
PF3D7_1431700	PF14_0296	60S ribosomal protein L14, putative	0.278	0.038	0.353	0.338	1.165	0.527	-0.043	0.163	0.802	0.724	0.275567	0.55469	0.571954	-0.107573	-0.204956	-0.709312	-1.74028	-2.5587	-1.90169	892.427	0.9326	0.4768	0.1165	737.126	0.1982	0.0303
PF3D7_1475200	PF14_0720	conserved protein, unknown function	0.696	0.292	0.46	0.591	0.258	0.284	0.394	0.417	0.214	0.536	0.0772884	0.437317	0.366273	0.083036	-0.117514	-0.389462	-0.781917	-0.347207	-1.14004	1889	1.0617	1.1567	0.9928	737.841	0.1989	0.0305
PF3D7_1227100	PFL1310c	DNA helicase 60 (DH60)	0.192	0.082	0.193	0.052	0.388	0.162	-0.204	0.007	0.979	0.541	0.678648	0.304758	0.307094	0.214901	0.299736	0.00855622	-0.254204	-0.296099	-0.58437	2148.09	1.1401	1.0643	0.9997	738.118	0.1991	0.0306
PF3D7_1031800	PF10_0312	conserved Plasmodium protein, unknown function	0.77	0.925	0.575	0.352	0.74	0.307	0.266	0.377	-0.053	-0.237	0.662855	0.43225	0.296978	-0.802125	-1.12313	-0.554306	-0.478479	-0.971953	-0.598928	1115.35	1.0261	0.9858	0.3794	737.754	0.1992	0.0305
PF3D7_1358100	PF13_0310	small subunit rRNA processing factor, putative	0.362	0.126	0.167	0.16	-0.189	-0.195	0.343	0.151	0.093	-0.05	-0.173678	-0.10026	-0.190363	0.285598	0.49078	0.383288	0.132241	0.477225	0.27227	1873.07	1.0674	1.1633	0.9915	738.409	0.1993	0.0307
PF3D7_0322400	PFC1000w	regulator of initiation factor 2 (eIF2)	0.424	0.144	0.447	0.226	-0.081	-0.048	0.641	0.329	0.385	0.413	0.00458612	-0.124007	0.106461	0.347826	-0.0536017	0.292617	-0.216169	-0.0175305	-0.251529	2143.26	1.0719	1.0657	0.9997	740.419	0.2031	0.0313
PF3D7_0604000	MAL6P1.43	conserved Plasmodium protein, unknown function	0.026	0.015	0.008	-0.075	0.025	-0.02	0.299	-0.006	-0.174	0.151	-0.117356	-0.18439	-0.211878	-0.122669	0.0821407	0.34864	0.791031	0.863351	1.40914	1672.86	1.1008	1.2657	0.954	740.985	0.2035	0.0315
PF3D7_1329400	MAL13P1.146	AMP deaminase, putative	-0.042	-0.074	-0.209	0.223	1.038	0.887	-0.158	-0.172	0.355	0.275	0.159306	0.0666959	0.0527261	0.184379	0.812636	0.505192	-0.190319	-0.40994	-1.25722	1731.15	1.0585	1.2269	0.9705	740.925	0.2038	0.0315
PF3D7_0208600	PFB0390w	ribosome-recycling factor, putative (RRF)	0.255	0.591	0.886	0.378	0.822	0.728	0.355	0.023	0.017	0.366	-0.162344	0.0116264	-0.0145643	-0.211039	-0.0965076	-0.357301	-0.184327	0.00756355	0.228259	1935.94	1.068	1.1347	0.9955	741.515	0.2042	0.0317
PF3D7_1440900	PF14_0388	conserved Plasmodium protein, unknown function	0.5	0.254	0.612	0.081	-0.205	0.225	0.211	0.182	1.287	1.429	-0.0316066	0.322179	0.402022	-0.0788209	-0.991199	-0.667576	-0.47491	-1.60133	-0.532313	1214.85	0.9917	1.1635	0.5253	743.411	0.2079	0.0323
PF3D7_1125200	PF11_0263	conserved Plasmodium protein, unknown function	0.943	0.843	0.561	0.218	0.205	0.401	0.466	0.211	0.188	0.024	0.506951	0.58842	0.349057	-0.159999	-0.245129	-0.414904	-1.01923	-0.433511	-0.696192	1726.79	1.095	1.2309	0.9694	743.762	0.2082	0.0324
PF3D7_1413800	PF14_0136	diphthamide synthesis protein, putative	0.498	0.233	0.636	0.347	0.405	0.447	0.342	0.123	-1.641	-0.6	0.440292	0.102918	0.212537	0.0470549	-0.165951	0.191598	0.410959	-0.230011	-0.795569	1549.41	1.0572	1.3272	0.8953	744.28	0.2089	0.0326
PF3D7_0300800	PFC0040w	rifin (RIF)	0.172	0.072	0.145	0.384	0.329	0.045	0.026	-0.06	0.616	0.459	0.403316	0.255777	0.516586	0.222731	0.423534	0.359881	-0.30098	-0.849883	-0.774348	2000.56	1.1115	1.1096	0.9978	744.675	0.2094	0.0328
PF3D7_0406500	PFD0320c	conserved Plasmodium protein, unknown function	-0.028	-0.037	-0.079	-0.267	0.191	-0.178	0.22	-0.215	0.346	0.284	0.0371206	-0.101425	-0.0357712	-0.0525458	0.870988	0.698524	0.515211	0.254219	0.092777	1709.37	1.0935	1.2431	0.965	745.027	0.2097	0.0329
PF3D7_1475900	PF14_0727	conserved Plasmodium protein, unknown function	-0.04	-0.209	0.02	-0.451	-0.437	0.043	0.244	0.349	-0.734	-0.321	0.216544	0.316908	0.0664942	0.378764	0.885244	1.21339	-0.470779	-0.369232	-0.391698	1426.92	1.0604	1.3357	0.7953	746.093	0.2115	0.0332
PF3D7_1009900	PF10_0096	conserved Plasmodium protein, unknown function	-0.032	0.085	0.247	0.533	1.927	0.811	-0.131	-0.022	0.767	0.538	0.0738221	0.219736	0.293018	-0.142527	0.0455549	-0.429448	-0.520933	-0.462688	-0.591402	1808.02	1.0761	1.1919	0.9846	747.425	0.214	0.0337
PF3D7_1365000	PF13_0342	conserved Plasmodium protein, unknown function	0.351	0.477	0.193	0.157	1.112	0.322	0.331	0.124	0.715	0.56	-0.278311	-0.112637	-0.048889	-0.0675558	0.238116	-0.268371	-0.154662	-0.110173	0.213353	2072.83	1.0626	1.0864	0.9991	747.827	0.2144	0.0338
PF3D7_1005500	PF10_0057	regulator of nonsense transcripts, putative	0.458	0.367	0.669	0.314	-0.167	0.133	0.299	0.373	0.001	0.128	0.246408	0.844365	0.280309	-0.28662	-0.0128315	-0.142227	-0.230056	-0.231018	-0.137136	2035.88	1.1332	1.0982	0.9986	749.563	0.2177	0.0344
PF3D7_1307300	PF13_0037	DEAD box helicase, putative	0.209	0.128	0.312	-0.012	-0.371	0.109	0.09	0.13	0.742	0.545	0.138408	-0.219527	0.173367	0.204029	0.855846	0.106739	0.0622279	-0.445173	-0.0120487	2041.9	1.0836	1.0968	0.9987	750.002	0.2182	0.0345
PF3D7_1456900	PF14_0542	conserved protein, unknown function	-0.211	0.157	-0.523	0.033	0.14	0.196	0.265	0.063	-0.425	-0.345	-0.112809	-0.235091	-0.135765	-0.070586	-0.145703	0.120052	0.860418	1.21578	1.35499	1432.67	1.0791	1.3374	0.8009	750.55	0.219	0.0347
PF3D7_0518500	PFE0925c	ATP-dependent RNA helicase DDX23, putative (DDX23)	0.414	0.426	0.331	0.522	0.445	0.269	-0.289	0.087	0.696	0.432	-0.204265	0.0277625	-0.122045	0.017041	-0.0242549	0.355114	0.375326	-0.151261	-0.644798	1961.48	1.0525	1.125	0.9966	750.84	0.2192	0.0348
PF3D7_1437000	PF14_0350	N-acetyltransferase, putative	0.572	0.413	0.491	0.464	0.001	0.024	0.006	0.036	0.003	-0.094	0.764939	0.504226	0.778664	-0.0315344	0.0828732	-0.0546473	-0.584751	-0.375225	-0.632215	1909.34	1.1509	1.1478	0.9941	752.365	0.2222	0.0354
PF3D7_1301200	PF13_0010	glycophorin binding protein (GBPH2)	0.053	0.03	0.177	0.118	0.219	0.056	-0.061	0.023	0.601	0.425	-0.176218	-0.117286	-0.158437	-0.196281	-0.205247	-0.341288	2.04644	1.16476	0.25955	1679.61	1.1142	1.2649	0.9562	753.227	0.2236	0.0357
PF3D7_0933000	PFI1600w	mRNA processing protein, putative	0.39	0.234	0.187	0.015	-0.192	0.054	0.657	0.405	0.446	0.373	0.0911131	0.0938079	-0.00901775	0.0966092	0.31572	0.355873	-0.245748	-0.0227095	-0.639358	2148.51	1.0699	1.0636	0.9997	754.769	0.2268	0.0363
PF3D7_1302600	PF13_0013	deoxyhypusine hydroxylase (DOHH)	0.012	-0.081	0.508	0.284	-0.145	0.027	0.271	0.078	0.169	0.019	-0.446718	-0.261345	-0.331218	0.359714	0.365449	0.287989	0.602113	0.325565	0.208718	1681.37	1.0295	1.2625	0.9568	754.992	0.2269	0.0364
PF3D7_1246300	PFL2220w	conserved Plasmodium protein, unknown function	0.841	0.901	0.67	0.699	-0.2	0.246	1.033	0.331	-0.586	-0.324	-0.315929	-0.151877	0.0803926	-0.155626	0.196675	0.0808205	-0.454662	-0.598928	-0.818465	1495.22	0.9863	1.3448	0.8567	755.697	0.228	0.0366
PF3D7_1144800	PF11_0460	conserved Plasmodium protein, unknown function	1.19	1.035	1.082	0.697	-0.038	0.432	0.709	0.223	-0.419	-0.406	-0.0957822	0.0751361	-0.0658907	-0.0192734	-0.196282	-0.589711	-0.482227	-0.124628	-1.00549	1459.17	1.0043	1.3395	0.8261	756.551	0.2295	0.0369
PF3D7_0714500	PF07_0057	transcription elongation factor s-II, putative	0.236	0.073	0.606	0.146	0.577	0.424	0.486	0.254	0.634	0.638	0.0200977	0.105254	0.249205	-0.292058	0.0824636	-0.129843	-0.0653826	-0.320827	-0.358765	2141.44	1.0846	1.066	0.9996	757.029	0.2302	0.0371
PF3D7_1247500	PFL2280w	serine/threonine protein kinase, putative	1.105	1.078	1.006	1.075	0.65	0.603	0.127	0.339	0.007	0.089	0.0189562	-0.361977	-0.402071	-0.672698	-0.110174	-0.366749	-0.824773	-0.879052	-1.03865	1142.08	0.9354	1.04	0.4182	757.4	0.2306	0.0372
PF3D7_1148000	PF11_0488	serine/threonine protein kinase, putative	0.192	0.523	0.255	0.775	1.703	0.326	-0.504	-0.032	0.623	0.528	0.161979	0.228913	0.392769	-0.391869	-0.193049	-0.451169	-0.429327	-0.330775	-0.398198	1645.16	1.0803	1.2787	0.9438	757.797	0.2306	0.0374
PF3D7_1439900	PF14_0378	triosephosphate isomerase (TIM)	0.369	0.552	0.367	0.405	-0.663	-0.014	0.662	0.438	0.708	0.573	0.0183993	0.154363	0.245191	-0.189276	-0.00197659	-0.57516	-0.133169	-0.31669	-0.32707	1783.22	1.0526	1.2033	0.9808	757.696	0.2308	0.0373
PF3D7_0521300	PFE1070c	conserved Plasmodium protein, unknown function	0.299	0.243	0.665	0.398	0.713	0.387	-0.153	0.077	0.298	0.236	-0.265691	-0.201938	-0.128146	-0.0843356	0.113713	0.361816	-0.792077	0.459087	0.359798	1818.46	1.0442	1.1869	0.986	758.196	0.2311	0.0375
PF3D7_0525600	PFE1275c	RNA methyltransferase, putative	0.782	0.255	0.311	0.418	1.034	0.606	0.282	0.28	0.982	0.52	-0.396389	-0.173361	-0.270692	-0.0785911	-0.00140065	-0.317699	-0.493649	-0.0396566	-1.04453	1691.59	0.9857	1.2578	0.9599	758.768	0.2319	0.0377
PF3D7_0425800	PFD1235w	erythrocyte membrane protein 1, PfEMP1 (VAR)	0.253	0.031	-0.039	0.186	-0.292	-0.291	0.368	0.029	0.961	-0.023	-0.138288	0.326959	0.138971	-0.278376	-0.318511	0.0516837	0.217771	0.772587	0.800788	1668.29	1.1058	1.2689	0.9524	759.416	0.233	0.038
PF3D7_1139300	PF11_0404	transcription factor with AP2 domain(s) (ApiAP2)	0.441	0.099	0.321	0.143	-0.049	-0.015	0.312	0.132	0.322	0.214	-0.478911	-0.429466	-0.607305	0.237262	0.722479	0.089915	0.0242676	0.380933	0.369251	1563.83	0.9979	1.3158	0.9041	760.357	0.2347	0.0383
PF3D7_0303300	PFC0155c	DNA-directed RNA polymerase subunit I, putative	0.252	0.389	-0.194	-0.129	-0.057	0.104	0.467	0.309	0.981	0.693	0.281513	0.2165	0.137997	0.0346694	0.219113	-0.17043	-0.531474	0.154083	-0.374113	2090.86	1.0923	1.0793	0.9993	760.876	0.235	0.0385
PF3D7_0907600	PFI0365w	translation initiation factor SUI1, putative	0.28	0.187	0.613	0.194	0.05	0.161	0.023	-0.014	-0.146	0.214	0.562027	0.319774	0.453919	0.0732621	0.487953	0.300435	-0.168751	-0.340024	-0.939415	2050.49	1.1234	1.0924	0.9988	760.789	0.2353	0.0385
PF3D7_0418700	PFD0905w	RNA-binding protein NOB1, putative	-0.151	0.09	0.279	0.229	-0.257	0.146	0.208	0.132	-0.031	0.037	-0.121297	0.064082	-0.0724814	0.544914	0.69936	0.250801	0.17363	0.321882	-0.288059	1962.44	1.0739	1.1247	0.9966	761.202	0.2353	0.0387
PF3D7_1123100	PF11_0242	calcium-dependent protein kinase 7 (CDPK7)	0.243	0.16	0.627	0.327	0.367	0.386	-0.437	-0.141	-0.423	-0.015	0.0774678	0.291222	0.0148572	0.204422	0.415211	0.232705	-0.177574	0.451655	-0.0375242	1875.28	1.1016	1.1627	0.9917	761.751	0.2357	0.0389
PF3D7_1436300	PF14_0344	translocon component PTEX150 (PTEX150)	0.049	-0.038	0.434	0.135	0.11	0.027	-0.042	-0.142	0.314	0.09	-0.13504	0.0732684	0.274572	0.178542	-0.0015268	0.15365	0.799341	0.610132	0.234633	1947.48	1.1208	1.1292	0.996	761.71	0.236	0.0388
PF3D7_0302000	PFC0100c	golgi organization and biogenesis factor, putative	-0.205	-0.217	-0.196	-0.388	-0.715	-0.195	0.117	0.254	0.196	0.262	0.429128	0.319347	0.272372	0.169011	0.137723	0.652523	0.251625	0.412658	-0.0447609	1652.4	1.1211	1.2766	0.9466	762.094	0.236	0.039
PF3D7_1360800	PF13_0322	falcilysin (FLN)	0.203	0.04	0.628	0.495	0.364	0.357	0.381	0.196	0.812	0.531	-0.234276	-0.341328	0.0680231	0.163062	-0.174394	-0.022253	0.0402588	0.025148	-0.661627	1979.87	1.0297	1.1187	0.9972	763.766	0.2395	0.0396
PF3D7_1230600	PFL1475w	sun-family protein, putative	-0.198	-0.306	-0.081	-0.151	0.611	0.09	-0.347	-0.135	0.573	-0.086	0.658626	0.670507	0.671235	0.0395224	-0.155277	0.18382	-0.0130124	0.116529	0.0808275	1686.13	1.1771	1.2613	0.9582	766.589	0.2459	0.0408
PF3D7_1106800	PF11_0079	protein kinase, putative	0.561	0.652	0.172	-0.095	-1.2	0.254	1.153	0.763	0.105	-0.209	0.166003	0.117881	0.0968307	-0.0839688	0.221062	-0.207354	-0.573638	-0.290835	-0.70888	1463.33	1.016	1.3401	0.8298	767.361	0.2473	0.0411
PF3D7_0816000	PF08_0065	nucleolar preribosomal assembly protein, putative	-0.286	-0.236	0.515	-0.019	-0.843	-0.097	-0.091	0.018	-0.113	0.469	-0.274093	-0.223676	-0.0728009	0.193057	0.55144	0.40103	0.326709	0.6169	0.553582	1451.6	1.0429	1.3411	0.8191	767.692	0.2477	0.0412
PF3D7_0704000	MAL7P1.16	conserved Plasmodium membrane protein, unknown function	0.579	0.417	0.866	0.701	-0.274	0.362	0.173	0.14	0.721	0.41	-0.155726	0.0454428	-0.0848587	0.201704	0.281717	-0.080225	-0.564728	-0.242318	-0.82281	1968.87	1.0329	1.1226	0.9968	768.111	0.2482	0.0414
PF3D7_0705000	PF07_0020	methyltransferase, putative	-0.576	-0.629	-0.497	-0.177	0.248	-0.257	-0.011	-0.198	0.083	-0.27	0.15907	0.361405	0.235224	0.360352	0.829556	0.712603	0.0217752	0.259644	0.321261	1310.39	1.1073	1.261	0.6593	770.196	0.2528	0.0422
PF3D7_0804000	PF08_0124	cactin homolog, putative	-0.028	-0.151	0.745	0.164	0.779	0.151	0.798	0.495	0.312	-0.182	0.166991	-0.043202	0.0156721	-0.0391162	-0.0215992	-0.185717	0.017613	0.0984053	-0.255285	1979.55	1.0694	1.119	0.9972	771.119	0.2542	0.0426
PF3D7_1222700	PFL1090w	glideosome-associated protein 45 (GAP45)	1.06	1.082	0.062	0.273	0.106	0.234	0.06	0.204	-0.838	-0.124	0.564179	0.449433	0.573818	0.378626	-0.714171	-0.396261	-1.09447	-0.802967	-1.31593	1202.13	1.0195	1.1468	0.5067	770.968	0.2543	0.0426
PF3D7_0506100	PFE0300c	60S ribosomal subunit protein L24-2, putative	0.09	0.617	0.864	0.146	0.9	0.428	0.801	0.218	0.467	0.276	0.118448	-0.165615	0.0210093	-0.000132009	0.253336	-0.390752	-0.560192	-0.399661	-0.857073	1925.18	1.0344	1.1389	0.995	771.932	0.2557	0.043
PF3D7_0220200	PFB0921c	Plasmodium exported protein, unknown function	-0.057	0.098	-0.094	0.002	-0.184	-0.044	0.515	0.26	-1.565	-0.879	0.488396	0.326711	0.17546	0.0578954	-0.48896	0.417735	0.280643	-0.126982	0.783606	1279.33	1.0691	1.2315	0.6173	774.847	0.261	0.0442
PF3D7_1350900	PF13_0267	transcription factor with AP2 domain(s) (ApiAP2)	0.908	1.005	0.371	0.37	-0.046	0.087	0.419	-0.243	-1.898	-0.966	-0.286782	-0.00743606	-0.033568	0.417622	0.231537	0.52269	-0.791382	-0.149014	0.0494736	1131.54	0.9858	1.0209	0.4028	774.283	0.2611	0.0439
PF3D7_0409800	PFD0485w	zinc finger protein, putative	0.387	0.143	0.319	0.337	0.832	0.521	0.134	0.026	0.342	0.395	0.366158	0.258337	0.355011	-0.0607343	-0.0979974	-0.271845	-0.541682	-0.0441459	0.126355	2147.94	1.1281	1.0646	0.9997	774.765	0.2612	0.0441
PF3D7_1320300	MAL13P1.112	conserved Plasmodium protein, unknown function	-0.109	-0.178	0.49	0.358	0.921	0.282	0.372	-0.046	1.151	0.424	-0.199848	0.0851916	0.378046	-0.175604	-0.0128492	-0.483007	-0.348236	0.0183625	0.395968	1844.57	1.0851	1.1767	0.9889	774.711	0.2616	0.0441
PF3D7_0621700	MAL6P1.211	conserved Plasmodium protein, unknown function	0.36	0.225	0.692	0.273	0.228	0.16	0.3	0.12	0.858	0.562	0.0125776	-0.052564	-0.167421	-0.0436062	0.243837	-0.204235	0.129455	0.0632194	-0.442732	2138.65	1.0635	1.0667	0.9996	775.932	0.2628	0.0446
PF3D7_1453900	PF14_0512	conserved Plasmodium protein, unknown function	0.15	0.403	-0.087	0.35	0.042	-0.008	-0.21	-0.22	0.64	0.342	-0.138874	-0.0349372	0.193356	0.607919	0.339884	0.543219	-0.266002	-0.0546115	-0.121946	1881.22	1.0771	1.1611	0.9922	775.771	0.2629	0.0446
PF3D7_1349000	MAL13P1.247	conserved Plasmodium protein, unknown function	-0.267	-0.368	-0.484	-0.342	0.704	0.046	-0.348	-0.315	-0.168	-0.469	0.31961	0.492142	0.449683	0.0457205	0.493476	0.128066	0.275029	1.05233	-0.0492123	1300	1.1338	1.2512	0.6455	776.832	0.2646	0.045
PF3D7_0822600	PF08_0036	protein transport protein Sec23 (SEC23)	0.224	-0.174	0.357	0.255	0.653	0.476	0.323	0.251	0.318	0.322	0.0412624	0.176131	-0.100695	0.243073	-0.0857078	-0.208161	0.417527	-0.0436707	-0.432092	2111.64	1.077	1.0741	0.9995	777.687	0.2658	0.0454
PF3D7_0921200	PFI1040c	conserved Plasmodium membrane protein, unknown function	0.152	0.293	0.041	0.093	-0.285	-0.184	0.241	0.238	0.128	0.252	0.694721	0.419111	0.546021	-0.0949958	0.243958	0.113764	-0.0478311	-0.00069081	-0.694606	2021.64	1.1408	1.1017	0.9983	777.983	0.2661	0.0455
PF3D7_1317300	PF13_0098	conserved Plasmodium protein, unknown function	1.21	1.006	0.905	1.04	1.137	0.659	-0.243	-0.338	-0.286	0.168	-0.0851788	-0.295329	-0.368485	-0.467817	-0.205487	-0.444502	-0.268892	-0.104267	-0.607484	1178.89	0.9831	1.1052	0.4724	777.668	0.2663	0.0454
PF3D7_1348300	MAL13P1.243	elongation factor Tu, putative	0.251	0.42	0.204	0.112	2.065	0.879	-0.281	-0.175	0.282	0.206	0.0383257	0.0663924	0.0227987	0.166045	0.32962	0.0134527	-0.627615	-0.601704	-0.761017	1730.02	1.0453	1.23	0.9702	778.437	0.2663	0.0457
PF3D7_1102800	PF11_0040	early transcribed membrane protein 11.2 (ETRAMP11.2)	0.161	-0.053	0.313	0.299	0.361	0.121	-0.114	-0.055	0.718	0.294	0.328751	0.573899	0.291185	-0.343486	-0.301235	0.134124	-0.210864	0.362486	0.217592	1930.46	1.1431	1.1372	0.9952	778.936	0.2665	0.046
PF3D7_0521100	PFE1060c	conserved Plasmodium protein, unknown function	0.302	0.172	0.533	0.146	-0.137	-0.002	0.757	0.354	0.671	0.504	0.296915	0.309193	0.394083	0.103623	-0.354571	-0.0573217	-0.64351	-0.413635	-0.862627	1913.83	1.0698	1.1448	0.9943	778.414	0.2667	0.0457
PF3D7_1410400	PF14_0102	rhoptry-associated protein 1 (RAP1)	-0.307	-0.447	-0.05	-0.175	0.801	-0.034	-0.27	-0.136	0.257	0.189	0.0970956	0.691231	0.506169	1.00807	-0.083102	0.0186806	0.333048	-0.453051	-0.282316	1560.06	1.1236	1.3234	0.9019	778.934	0.267	0.046
PF3D7_1311900	PF13_0065	vacuolar ATP synthase subunit a (vapA)	0.32	0.443	0.464	0.203	-0.276	0.065	0.222	0.366	0.6	0.382	0.227455	0.404355	0.444191	0.0576143	-0.260825	-0.00400148	-0.0978084	-0.455087	-0.609014	2073.3	1.0992	1.0857	0.9991	779.726	0.2681	0.0463
PF3D7_1123400	PF11_0245	translation elongation factor EF-1, subunit alpha, putative	0.409	0.124	0.657	0.135	0.322	0.361	0.231	0.112	-1.19	-0.151	0.0330052	0.295506	0.0683734	0.164112	0.393192	0.0616084	-0.102224	0.300605	-0.0942073	1930.8	1.0852	1.1364	0.9952	780.013	0.2684	0.0464
PF3D7_0305200	PFC0235w	conserved Plasmodium protein, unknown function	0.853	0.949	0.703	0.185	0.543	-0.794	0.442	-0.047	0.431	0.322	0.181884	-0.0720895	-0.124488	0.091519	0.0662719	-0.109835	-0.185125	0.014896	-0.153256	1655.12	1.0737	1.2748	0.9477	780.321	0.2687	0.0466
PF3D7_1037100	PF10_0363	pyruvate kinase 2 (PyKII)	0.912	0.841	0.506	0.573	0.547	0.312	0.449	0.352	-0.649	-0.016	0.166733	0.0384322	0.102905	0.0537146	0.0955678	-0.352633	-0.480591	-0.353151	-0.621349	1862.5	1.0495	1.1674	0.9906	780.806	0.2694	0.0468
PF3D7_1033900	PF10_0330	ubiquitin conjugating enzyme, putative	-0.197	-0.209	-0.122	-0.152	0.326	0.188	-0.069	-0.088	0.616	0.23	0.613285	0.678798	0.775706	-0.202812	0.514454	-0.32167	0.155955	0.00813961	-1.58789	1571.82	1.1231	1.3089	0.9087	781.098	0.2697	0.0469
PF3D7_0610900	MAL6P1.111	trancription factor, putative	0.161	-0.456	0.172	0.106	0.122	0.087	0.51	0.332	0.127	-0.035	0.371826	0.264995	0.210168	0.11111	0.286651	-0.0904364	0.104299	0.403496	-0.26091	2043.33	1.1192	1.0957	0.9987	781.887	0.2706	0.0472
PF3D7_1250600	PFL2430c	eukaryotic translation initiation factor 2b, subunit 2, putative	0.283	0.417	0.041	0.16	0.487	0.193	-0.012	-0.042	0.438	0.191	0.189945	0.465069	0.339991	0.330803	0.492404	0.0997145	-0.448501	-0.370133	-0.398779	2170.49	1.122	1.0577	0.9998	781.806	0.2709	0.0472
PF3D7_1429700	PF14_0276	mitochondrial ribosomal protein L15 precursor, putative	0.246	0.052	0.646	0.616	0.122	0.116	0.549	0.227	0.645	0.267	0.205852	0.376879	0.559439	0.0725955	-0.200696	-0.795164	-1.08206	-0.205037	-0.361333	1682.21	1.0719	1.2618	0.957	782.43	0.2715	0.0475
PF3D7_0814500	MAL8P1.88	conserved Plasmodium protein, unknown function	-0.633	-0.661	0.056	-0.088	0.17	0.202	0.37	0.318	1.187	0.207	-0.125115	0.220681	0.243455	0.474591	0.614841	0.0765609	-0.955131	-0.523827	-0.0195829	1492.52	1.0402	1.3453	0.8545	784.122	0.2753	0.0482
PF3D7_1322300	PF13_0126	translation initiation factor EIF-2B subunit related	0.338	0.281	0.308	-0.028	0.746	0.571	0.84	0.532	0.064	0.169	0.235505	0.029696	0.476185	-0.299179	-0.454516	-0.618026	-1.09472	-0.664011	-0.182217	1436.42	1.018	1.3365	0.8046	784.541	0.2758	0.0484
PF3D7_1220100	PFL0970w	pre-mRNA splicing factor, putative	0.527	0.469	-0.09	0.099	0.295	0.296	0.245	0.252	0.785	0.498	-0.482809	-0.358986	-0.434151	-0.0775089	0.343859	-0.0349936	-0.202913	0.318432	0.0433143	1692.8	0.9948	1.2567	0.9602	785.543	0.2779	0.0489
PF3D7_1452400	PF14_0499	conserved Plasmodium protein, unknown function	-0.242	-0.283	-0.466	-0.414	0.566	0.058	-0.166	-0.163	0.138	0.288	0.829622	1.12667	1.02019	-0.0567865	0.0325244	-0.144071	-0.343705	-0.346473	-0.955498	1393.2	1.1544	1.3255	0.7598	786.012	0.2786	0.0491
PF3D7_0506000	PFE0295w	conserved Plasmodium protein, unknown function	0.241	0.47	0.303	0.188	-0.278	-0.136	0.571	0.424	0.661	0.375	0.389802	0.066611	0.213132	0.0565831	0.222815	-0.506755	0.00158045	-0.696095	-0.390975	1911.59	1.0684	1.1467	0.9942	786.782	0.2796	0.0494
PF3D7_1315700	PF13_0087	1-methyladenosine tRNA methyltransferase subunit, putative	-0.146	0.248	-0.361	-0.245	-0.438	-0.164	0.179	0.23	-0.36	-0.036	0.651844	0.447133	0.396796	0.311448	-0.0883858	0.216677	0.327465	-0.0132015	0.0566111	1678.52	1.1288	1.2655	0.9559	786.653	0.2798	0.0494
PF3D7_1211500	PFL0570c	mitochondrial ribosomal protein S18 precursor, putative	0.358	0.461	0.586	0.551	-0.155	-0.25	0.538	0.156	-0.234	0.298	0.272718	0.0936856	0.265136	0.289937	0.546922	-0.0297457	-1.10859	-0.275603	-1.00707	1701.5	1.0418	1.2483	0.9628	787.371	0.2806	0.0497
PF3D7_1031200	PF10_0306	MORN repeat-containing protein 1 (MORN1)	0.172	0.363	0.185	0.313	-0.188	0.036	0.384	0.314	0.444	0.477	0.0955014	-0.12517	-0.312625	0.236033	0.612985	-0.102941	-0.862613	-0.41822	0.543879	1823.45	1.0323	1.1831	0.9866	789.036	0.2841	0.0505
PF3D7_0220300	PFB0923c	Plasmodium exported protein, unknown function	0.242	0.139	0.252	0.338	0.318	0.176	0.158	0.112	0.407	0.199	0.35569	0.441618	0.415656	-0.679979	-0.377946	0.137093	0.290808	-0.1523	-0.284131	1819.62	1.1123	1.1861	0.9861	788.955	0.2844	0.0505
PF3D7_1446300	PF14_0440	conserved Plasmodium membrane protein, unknown function	0.182	0.202	0.569	-0.023	-0.084	0.358	0.368	0.1	0.589	0.166	0.487977	0.647691	0.614303	0.164376	-0.268186	-0.189848	-0.407902	-0.699672	-0.632858	1920.71	1.1191	1.1411	0.9947	790.185	0.2866	0.051
PF3D7_0802400	MAL8P1.152	conserved Plasmodium protein, unknown function	0.189	0.139	-0.062	0.285	0.425	0.167	0.333	0.095	0.984	0.457	-0.204746	-0.17056	0.00693113	0.0805465	0.135463	0.210408	0.106412	-0.118431	-0.0269803	2099.04	1.0577	1.0761	0.9994	792.947	0.2928	0.0523
PF3D7_0923900	PFI1175c	RNA binding protein, putative	0.091	-0.127	0.221	-0.269	-0.046	-0.103	-0.021	0.098	0.221	0.178	0.0638365	0.259439	0.55798	0.268903	-0.305203	-0.212342	0.269056	0.473583	0.891178	1805.1	1.1352	1.1932	0.9842	792.847	0.2931	0.0523
PF3D7_0322000	PFC0975c	peptidyl-prolyl cis-trans isomerase (CYP19A)	0.464	0.303	0.629	0.321	0.286	0.226	0.328	0.426	0.197	0.351	0.48661	0.201221	0.438494	-0.228897	-0.57198	-1.07963	-0.583803	-0.00143991	-0.873154	1467.4	1.0406	1.3392	0.8335	793.737	0.2943	0.0527
PF3D7_1436200	PF14_0343	conserved Plasmodium protein, unknown function	0.715	0.421	0.821	0.632	1.168	0.574	0.327	0.029	0.839	0.323	-0.252891	0.12196	0.0168357	-0.13622	-0.349075	-0.64763	-0.847683	-0.755955	-0.913544	1456.04	0.9859	1.3397	0.8232	794.26	0.2952	0.0529
PF3D7_1405800	PF14_0055	large subunit rRNA processing protein, putative	0.644	0.696	-0.623	-0.251	0.64	0.271	0.075	0.097	-1.065	-0.178	0.291746	0.193153	0.121723	0.129495	0.200252	0.0513636	0.314615	0.392343	-0.74645	1634.74	1.0692	1.2861	0.9397	795.148	0.2972	0.0534
PF3D7_0423700	PFD1120c	early transcribed membrane protein 4 (ETRAMP4)	0.318	0.272	0.648	0.21	0.695	0.293	0.238	0.096	0.445	0.505	-0.0190435	0.176434	-0.124245	-0.167046	0.165545	-0.0408176	0.109257	0.154767	-1.16837	2035.03	1.0534	1.0989	0.9985	795.875	0.2987	0.0537
PF3D7_1212900	PFL0635c	bromodomain protein, putative	0.404	0.067	0.084	0.201	1.224	-0.098	0.165	0.303	0.897	0.584	0.267369	0.348241	0.154705	0.045446	-0.0535793	-0.134656	-0.253565	-0.491946	-1.02645	1984.55	1.0769	1.1161	0.9973	797.309	0.3021	0.0544
PF3D7_1336900	PF13_0205	tryptophan--tRNA ligase, putative	0.571	0.414	0.651	-0.064	0.153	0.603	0.192	0.197	1.03	0.994	-0.578	-0.745057	-0.686618	-0.25293	0.103201	-0.178586	-0.296481	-0.0147655	-0.899334	1168.3	0.9008	1.081	0.4566	798.267	0.3041	0.0549
PF3D7_1008800	PF10_0085	nucleolar protein 5, putative (NOP5)	0.634	0.473	0.599	0.279	-0.308	-0.088	0.828	0.659	0.557	0.315	-0.247127	-0.198349	-0.263653	-0.0619467	0.0133081	-0.242191	-0.192012	-0.430875	-0.371527	1700.71	0.9872	1.2485	0.9625	799.421	0.3066	0.0555
PF3D7_1134200	PF11_0353	conserved Plasmodium protein, unknown function	0.171	-0.053	-0.01	0.127	1.198	0.341	-0.028	-0.108	-0.092	0.221	0.220251	0.53409	0.70552	0.0979394	0.103376	-0.408752	-0.101911	-0.77962	0.352606	1812.55	1.133	1.1886	0.9852	799.747	0.307	0.0556
PF3D7_0603400	MAL6P1.37	trophozoite exported protein 1 (TEX1)	-0.072	0.09	-0.101	-0.175	0.532	0.488	0.09	0.095	0.336	0.246	0.0816375	-0.373504	-0.118105	0.158531	0.326953	0.367064	0.0672149	0.420675	-0.00361576	1912.36	1.0568	1.1455	0.9943	800.321	0.3075	0.0559
PF3D7_0219900	PFB0910w	Plasmodium exported protein, unknown function	0.131	0.162	0.112	0.135	0.219	-0.09	0.173	0.323	-0.19	0.062	-0.115651	0.122183	0.17034	0.307504	0.410061	-0.0488816	-0.0170099	0.297571	0.379656	2066.65	1.0928	1.0886	0.999	800.305	0.308	0.0559
PF3D7_1140400	PF11_0415	conserved Plasmodium protein, unknown function	0.379	0.427	0.738	0.547	0.593	0.027	0.331	0.122	0.454	0.396	0.20544	0.353965	0.391523	-0.0204471	-0.470171	0.138585	-0.741603	-1.7289	-1.86173	1333.49	0.9857	1.2829	0.6892	801.155	0.3087	0.0563
PF3D7_0214800	PFB0675w	conserved Plasmodium membrane protein, unknown function	0.183	0.112	0.02	0.425	0.181	-0.001	-0.296	-0.193	0.41	0.252	0.635428	0.497621	0.537466	0.238237	0.117243	-0.0553881	0.0648511	-0.233823	-0.734714	1915.06	1.1396	1.1432	0.9944	801.137	0.3092	0.0563
PF3D7_1309300	MAL13P1.45	U4/U6 small nuclear ribonucleoprotein PRP3, putative (PRPF3)	0.645	0.536	0.249	0.358	0.364	0.146	0.258	0.29	-0.382	-0.023	0.233289	0.038336	0.0195726	-0.081925	-0.121816	0.135642	0.0356524	0.0477704	-0.0210557	2033.64	1.0818	1.0993	0.9985	803.788	0.3156	0.0577
PF3D7_1430400	PF14_0283	conserved Plasmodium protein, unknown function	0.13	0.105	0.529	0.002	-0.32	0.588	0.552	0.122	0.307	0.476	-0.153901	-0.0517559	0.058122	0.244222	0.345362	-0.310851	0.240412	-0.130697	-0.391033	1995.03	1.0472	1.1117	0.9976	804.226	0.3162	0.0579
PF3D7_0631500	MAL6P1.14	Plasmodium exported protein (hyp4), unknown function	-0.144	-0.122	-0.058	0.042	0.876	0.076	0.118	0.046	0.363	0.14	0.200762	0.414058	0.255975	0.421579	0.471841	-0.0407929	0.0150831	-0.0141706	-0.300278	2130.77	1.1267	1.0688	0.9996	804.813	0.3173	0.0582
PF3D7_0212600	PFB0570w	secreted protein altered thrombospondin repeat protein (SPATR)	0.294	0.359	0.189	0.259	0.24	0.038	0.014	0.135	0.585	0.619	-0.0431544	0.201758	0.260512	0.693106	0.137291	0.122239	-1.13116	-0.492847	-0.560196	1865.25	1.0491	1.1664	0.9909	805.002	0.3173	0.0583
PF3D7_0907100	PFI0340c	conserved Plasmodium protein, unknown function	0.101	0.126	0.039	0.072	0.033	0.016	0.101	0.046	0.103	0.14	0.72325	0.906937	0.71594	-0.285686	-0.113116	-0.30575	-0.410601	-0.276176	0.361714	1800.61	1.1723	1.1956	0.9835	805.323	0.3177	0.0585
PF3D7_1105100	PF11_0062	histone H2B (H2B)	0.365	0.32	0.712	-0.002	0.358	0.182	0.597	0.365	-0.247	0.096	0.37408	0.257081	0.295775	-0.356458	-0.257672	0.168411	0.0540793	-1.08389	-0.995131	1620.27	1.0405	1.2919	0.9334	807.474	0.3221	0.0596
PF3D7_1030300	PF10_0296	conserved Plasmodium protein, unknown function	0.254	0.141	0.142	0.327	0.288	0.163	0.517	0.413	0.61	0.559	0.387059	0.279874	0.295819	-0.133639	-0.109894	-0.630885	-0.782683	-0.294091	-0.216442	1850.43	1.072	1.1748	0.9895	807.128	0.3223	0.0594
PF3D7_1015100	PF10_0148	conserved protein, unknown function	0.239	0.207	0.034	0.128	0.052	0.633	0.101	0.042	1.856	0.679	-0.351692	-0.203586	0.199574	-0.0761037	-0.0801118	0.149843	-0.301118	-0.395388	-0.602853	1775.81	1.0142	1.2064	0.9796	807.371	0.3223	0.0595
PF3D7_0211800	PFB0525w	asparagine--tRNA ligase, putative	0.767	0.534	0.908	0.693	0.953	0.391	0.299	0.169	-0.137	0.49	-0.300661	-0.326867	-0.118542	-0.0893088	-0.438179	-0.409697	-0.633313	-0.0561924	-0.385918	1564.05	0.9823	1.3154	0.9042	808.159	0.3235	0.0599
PF3D7_0722200	MAL7P1.119	rhoptry-associated leucine zipper-like protein 1 (RALP1)	0.235	0.081	0.595	0.31	1.36	0.732	0.235	-0.074	0.291	0.228	-0.738899	-0.626523	-0.550143	0.513918	-0.149636	0.0850522	-0.279342	-0.225912	-0.386406	1243.11	0.9302	1.2051	0.5663	808.712	0.3246	0.0602
PF3D7_1239500	PFL1915w	DNA gyrase subunit B (GyrB)	0.252	0.312	0.271	0.114	0.017	0.116	0.186	0.134	0.719	0.299	0.277128	0.461465	0.747173	-0.472363	0.0436029	-0.0729891	-0.594048	0.145892	-0.523125	1915.33	1.1203	1.1428	0.9944	809.343	0.3253	0.0606
PF3D7_0503400	PFE0165w	actin-depolymerizing factor 1 (ADF1)	0.291	0.236	0.429	0.212	0.16	0.116	0.281	0.361	0.585	0.588	0.236009	0.759703	0.468669	-0.0588729	-0.327275	-0.525375	-0.795103	-0.649381	-0.976602	1682.43	1.0616	1.2609	0.9571	809.177	0.3254	0.0605
PF3D7_1130500	PF11_0315	conserved Plasmodium protein, unknown function	0.218	0.452	0.331	0.048	0.23	0.307	0.76	0.298	0.469	0.641	0.281665	0.329286	0.116392	-0.341669	-1.07171	-0.445805	-0.687475	-0.377574	-0.028482	1520.86	1.0295	1.3395	0.876	809.581	0.3254	0.0607
PF3D7_1438500	PF14_0364	cleavage and polyadenylation specifity factor, putative	-0.471	-0.169	-0.916	-0.327	-0.184	0.104	-0.252	0.103	-0.122	-0.048	1.039	0.780737	0.24804	0.144516	0.272718	0.0275379	-0.130672	0.158625	0.180105	1442.78	1.1407	1.3391	0.8107	810.997	0.329	0.0615
PF3D7_0407500	PFD0370w	mitochondrial carrier protein, putative	0.391	0.406	0.654	0.615	0.397	0.378	0.528	0.305	-0.06	0.653	-0.71945	-0.666146	-0.250147	0.336192	0.039077	-0.333514	-0.490282	-0.472971	-0.781742	1304.12	0.9112	1.255	0.651	811.878	0.3311	0.0619
PF3D7_0902800	PFI0135c	serine repeat antigen 9 (SERA9)	0.915	0.964	0.555	0.781	0.689	0.039	-0.168	0.203	0.858	0.375	-0.502452	-0.446777	-0.322585	-0.0578934	-0.440734	-0.240226	-0.366818	-0.129221	-0.19735	1451.79	0.9678	1.3407	0.8193	812.245	0.3316	0.0621
PF3D7_1436000	PF14_0341	glucose-6-phosphate isomerase (GPI)	-0.666	-0.738	-0.752	-0.682	0.458	-0.146	-0.385	-0.248	0.205	-0.183	0.944953	1.29839	1.06195	-0.0634367	-0.0737958	-0.302336	-0.200548	-0.527483	-0.22976	879.872	1.1369	0.45	0.1065	812.518	0.3318	0.0623
PF3D7_0915300	PFI0750c	conserved Plasmodium protein, unknown function	0.061	-0.069	0.266	0.077	-0.33	0.067	-0.051	-0.034	0.375	0.417	0.273279	0.0699055	0.0143388	0.25931	0.492443	0.472625	-0.0605451	-0.25542	0.265059	2006.23	1.095	1.1059	0.9979	813.019	0.3322	0.0626
PF3D7_1450100	PF14_0477	signal recognition particle SRP54 (SRP54)	0.219	0.193	0.299	0.187	0.32	0.032	-0.006	0.213	0.191	-0.176	0.129845	0.273159	0.241711	0.238108	0.320033	-0.137399	-0.205713	0.296361	0.348956	2161.55	1.1239	1.0594	0.9997	813.016	0.3328	0.0626
PF3D7_0603300	MAL6P1.36	dihydroorotate dehydrogenase, mitochondrial precursor (DHODH)	0.459	0.263	0.711	0.176	-0.717	0.018	0.731	0.614	0.898	0.778	-0.300892	-0.255341	-0.0642995	-0.0686085	-0.132147	-0.483675	-0.931587	-0.810849	-0.295433	1312.62	0.9401	1.262	0.6622	813.948	0.3338	0.0631
PF3D7_1031300	PF10_0307	conserved Plasmodium protein, unknown function	0.22	0.44	0.38	0.009	-0.085	0.101	0.262	0.144	0.252	0.104	0.259178	0.140456	0.124	-0.00722532	0.597606	-0.0293673	-0.245301	0.513347	-0.432058	2168.28	1.1028	1.058	0.9998	813.927	0.3343	0.0631
PF3D7_1402100	PF14_0023	conserved Plasmodium protein, unknown function	-0.153	-0.314	0.428	-0.025	0.097	0.357	0.176	0.239	1.29	0.825	-0.205567	-0.228189	-0.0494821	0.0541831	0.344525	0.269934	-0.234908	-0.315333	-0.677986	1781.92	1.0087	1.2045	0.9806	815.564	0.3373	0.064
PF3D7_0406900	PFD0340c	conserved Plasmodium protein, unknown function	-0.064	-0.21	-0.321	-0.035	0.198	0.071	-0.01	0.235	-0.256	-0.298	0.0150815	-0.0452898	-0.090861	0.687134	0.964109	-0.991859	-0.18117	0.186631	1.45009	1318.8	1.0578	1.2708	0.6704	815.421	0.3375	0.0639
PF3D7_1250300	PFL2415w	Hbeta58/Vps26 protein homolog, putative	0.107	0.186	-0.008	0.045	-0.541	-0.086	0.123	0.112	0.566	0.454	0.384962	0.343494	0.291969	-0.00864585	0.396657	0.266158	0.226107	-0.0778137	-1.08909	1923.02	1.0938	1.1404	0.9948	816.74	0.3402	0.0646
PF3D7_0513600	PFE0675c	deoxyribodipyrimidine photo-lyase, putative	0.742	0.502	0.544	0.642	0.529	0.075	0.701	0.341	-1.321	-0.664	0.00504234	0.239486	0.189098	-0.404703	-0.282934	-0.362552	-0.350056	-0.0917538	-0.105491	1367.94	1.0204	1.3092	0.7312	816.96	0.3403	0.0647
PF3D7_1013500	PF10_0132	phosphoinositide-specific phospholipase C (PI-PLC)	0.925	0.615	0.401	0.456	-0.321	0.037	0.304	0.567	0.648	0.469	-0.0175205	0.0887119	0.156209	-0.185056	0.106743	-0.3193	-0.574068	-0.614173	-1.07133	1730.91	1.01	1.2273	0.9704	817.605	0.341	0.0651
PF3D7_0615300	MAL6P1.273	GPI-anchored wall transfer protein 1, putative (GWT1)	0.206	0.195	0.272	0.058	-0.349	0.315	0.532	0.421	0.887	0.709	0.480986	0.214287	0.305505	-0.462284	-0.0523867	-0.258758	-1.10262	-0.688311	-1.02817	1479.26	1.0138	1.3388	0.8436	817.533	0.3413	0.065
PF3D7_1364800	PF13_0341	DNA-directed RNA polymerase 2, putative	-0.694	-0.478	-1.148	-0.394	2.276	0.77	-0.488	-0.241	-0.55	-0.24	-0.356043	-0.381774	-0.473922	0.322414	0.195372	0.324274	-0.0487098	0.570088	0.0273376	746.058	0.935	0.2027	0.0331	818.158	0.3414	0.0654
PF3D7_0712600	PF07_0051	erythrocyte membrane protein 1, PfEMP1 (VAR)	0.095	0.056	0.451	0.133	0.014	0.035	0.064	0.018	0.357	0.267	0.226345	0.561446	0.348165	0.360255	0.230234	-0.567288	-1.46796	0.10552	0.558218	1662.8	1.0962	1.2705	0.9505	817.96	0.3414	0.0653
PF3D7_0223300	PFB1045w	erythrocyte membrane protein 1 (PfEMP1), exon2	-0.164	-0.26	-0.396	-0.043	-0.086	0.239	-0.407	-0.201	-0.96	-0.465	0.216163	0.0370431	-0.0869827	0.307888	0.27766	0.384923	1.3716	0.402837	0.324681	1263.9	1.07	1.2269	0.5958	819.354	0.3445	0.0661
PF3D7_0220600	PFB0930w	Plasmodium exported protein (hyp9), unknown function	0.236	0.422	0.746	0.234	0.473	0.496	-0.016	0.065	0.68	0.673	-0.0968025	0.0539047	0.222284	0.151069	0.384641	-0.257199	-0.808124	-0.710916	-1.57315	1691.51	0.9981	1.2583	0.9598	819.684	0.3448	0.0662
PF3D7_0307200	PFC0300c	60S ribosomal protein L7, putative	0.36	0.345	0.554	0.13	0.258	0.103	0.291	0.092	0.632	0.401	0.519635	0.604129	0.514848	0.178062	-0.173308	-0.612416	-1.07896	-0.859708	-1.36648	1502.3	1.0499	1.3422	0.8622	819.995	0.3451	0.0664
PF3D7_1321200	MAL13P1.115	conserved protein, unknown function	0.1	-0.033	-0.028	-0.041	0.055	0.189	0.063	-0.026	0.481	0.75	0.014581	-0.315847	0.151371	0.351648	0.331322	0.673791	-0.366915	-0.244478	-0.163927	1902.76	1.0468	1.1519	0.9937	820.608	0.3464	0.0668
PF3D7_1456800	PF14_0541	V-type H( )-translocating pyrophosphatase, putative (VP1)	0.289	0.318	0.043	0.16	-0.327	-0.054	0.723	0.529	0.358	0.001	-0.396572	-0.324201	-0.138758	0.220837	0.129981	-0.101422	0.385022	0.14915	-0.660585	1670.82	0.9858	1.2674	0.9533	821.834	0.3488	0.0675
PF3D7_0318200	PFC0805w	DNA-directed RNA polymerase II, putative	0.603	0.627	0.301	0.317	-0.006	0.292	-0.076	0.078	1.15	0.558	-0.279698	-0.269165	-0.105252	0.034398	-0.00372926	-0.134743	-0.130091	0.0250628	-0.263317	1888.26	1.0205	1.1575	0.9927	821.683	0.349	0.0674
PF3D7_0528700	PFE1430c	peptidyl-prolyl cis-trans isomerase (CYP23)	0.599	0.607	0.692	0.076	-0.005	-0.346	0.725	0.326	-0.762	-0.04	0.118236	-0.161546	0.00990131	-0.0398971	-0.176771	-0.235894	0.0781963	0.506208	-0.486835	1594.55	1.0274	1.3008	0.921	822.931	0.351	0.0681
PF3D7_1451100	PF14_0486	elongation factor 2	0.019	0.161	-0.012	-0.007	1.353	0.277	0.386	-0.167	0.337	0.14	0.131117	0.629884	0.830439	0.0600023	-0.0688282	-0.547731	-0.251061	-0.427258	-0.544556	1765.49	1.118	1.2102	0.9777	822.911	0.3515	0.0681
PF3D7_1230000	PFL1445w	conserved Plasmodium protein, unknown function	0.012	0.018	0.174	0.091	0.255	0.158	-0.019	-0.218	0.541	0.387	0.789903	0.454431	0.650056	-0.337174	0.146675	-0.0498464	-0.451414	-0.28648	-0.0589765	1833.44	1.1483	1.1805	0.9877	823.514	0.3521	0.0684
PF3D7_0827100	PF08_0018	translation initiation factor IF-2, putative	0.255	0.223	0.541	0.356	-0.21	0.08	0.251	0.402	0.513	0.575	0.113239	0.281699	0.344174	-0.0749121	-0.250775	-0.200555	-0.169074	-0.0528273	-0.602227	2050.54	1.0767	1.0921	0.9988	823.86	0.3526	0.0686
PF3D7_1234800	PFL1680w	Splicing factor 3B subunit 3, putative (SF3B3)	-0.007	0.126	-0.29	-0.297	1.064	0.417	-0.326	-0.02	0.806	0.352	0.60364	0.538036	0.387997	-0.109872	0.177773	-0.415326	0.0631536	-0.343565	-0.882943	1678.02	1.1072	1.2658	0.9557	824.037	0.3526	0.0687
PF3D7_0204500	PFB0200c	aspartate aminotransferase,aspartate transaminase (AspAT)	0.579	0.426	0.935	0.389	0.721	0.262	0.439	0.282	0.207	0.134	-0.520234	-0.445761	-0.262426	0.148234	-0.339289	0.0258223	-0.174286	-0.103578	-0.833856	1574.52	0.9582	1.3069	0.9103	825.279	0.3555	0.0694
PF3D7_0913300	PFI0650c	conserved Plasmodium protein, unknown function	-0.224	0.125	-0.152	0.088	0.567	0.233	0.166	0.15	0.299	0.051	-0.492399	-0.465123	-0.430009	0.472811	0.785829	-0.0232449	0.227891	0.143466	-0.0349901	1522.32	0.9839	1.3386	0.877	826.981	0.3601	0.0704
PF3D7_0527900	PFE1390w	RNA helicase 1	-0.55	-0.363	0.349	-0.233	0.546	0.312	-0.116	-0.137	0.142	-0.167	0.584343	0.7002	0.522508	0.0184334	0.358966	0.0352148	-0.155359	0.207388	-0.451049	1637.34	1.1442	1.2837	0.9407	827.836	0.3616	0.0709
PF3D7_0825800	MAL8P1.25	conserved Plasmodium protein, unknown function	0.319	0.409	0.397	0.403	0.26	0.214	0.268	0.217	-0.166	0.199	0.570394	0.568285	0.484255	-0.467193	-0.160611	0.104838	-0.798058	-1.06865	-0.881552	1536.12	1.0589	1.3359	0.8866	827.826	0.3621	0.0709
PF3D7_0406000	PFD0300w	conserved Plasmodium protein, unknown function	0.342	0.157	0.445	0.241	0.133	0.21	0.008	0.237	0.2	0.182	0.194512	0.258027	0.321924	-0.11335	0.214663	-0.110933	-0.183441	0.557317	-0.521011	2182.94	1.1089	1.0549	0.9998	828.579	0.3632	0.0714
PF3D7_0911100	PFI0540w	conserved Plasmodium protein, unknown function	1.124	1.511	0.903	0.513	0.488	0.174	0.386	0.105	-1.492	-0.4	-0.321243	-0.353127	-0.407873	0.465013	-0.210698	-0.172587	-0.7044	-0.863502	-0.905979	1037.16	0.9058	0.8057	0.2718	828.928	0.3637	0.0716
PF3D7_0716100	PF07_0067	large ribosomal subunit assembling factor, putative	-0.031	-0.042	-0.302	-0.001	0.383	0.251	-0.115	-0.139	0.005	-0.011	-0.752507	-0.65544	-0.471275	0.441508	0.627267	0.933241	-0.191953	0.328595	0.0724347	1103.05	0.9421	0.9522	0.3617	830.036	0.366	0.0723
PF3D7_0817000	MAL8P1.75	ubiquitin-activating enzyme, putative	0.121	0.211	0.187	0.405	-0.022	-0.134	-0.672	-0.175	0.485	0.332	0.0915294	0.646344	0.367053	0.380011	0.390632	0.0518684	-0.509793	-0.16923	-0.121947	1764.69	1.1085	1.2109	0.9775	829.93	0.3662	0.0722
PF3D7_1216900	PFL0815w	DNA-binding chaperone, putative	0.14	0.235	0.152	-0.052	0.547	0.17	-0.008	0.194	0.751	0.622	-0.0659058	0.066685	-0.0530692	0.00917571	-0.101586	-0.0907276	-0.114626	0.247183	0.425056	2070.46	1.0768	1.0871	0.999	830.561	0.367	0.0726
PF3D7_1401800	PF14_0020	choline kinase (CK)	0.324	0.29	0.291	0.52	0.86	-0.07	-0.041	0.129	-0.603	0.072	0.486745	0.567289	0.163035	-0.0402088	0.313113	-0.122109	-0.415245	-0.108742	-0.345989	1947.76	1.1129	1.1288	0.996	831.437	0.3679	0.0731
PF3D7_0524600	PFE1225w	50S ribosomal protein L12, apicoplast, putative	1.333	1.07	0.71	0.582	1.302	0.386	0.188	0.166	-0.269	0.236	0.075433	-0.252795	-0.0555282	-0.581772	-0.273484	-0.469956	-1.2853	-1.20142	-0.776435	1067.4	0.9391	0.8722	0.3119	831.335	0.3682	0.073
PF3D7_1007000	PF10_0070	conserved membrane protein, unknown function	-0.479	-0.366	-0.08	-0.289	0.13	-0.164	0.515	0.071	-0.027	-0.324	0.257838	0.158165	0.560816	-0.0516817	0.365509	0.107996	0.251128	0.361853	0.407096	1569.42	1.1133	1.3134	0.9074	831.308	0.3687	0.073
PF3D7_1454400	PF14_0517	aminopeptidase P (APP)	0.01	0.272	0.606	0.333	0.538	0.539	0.498	0.261	0.229	0.307	0.0518216	0.283645	0.366721	-0.123092	0.0996309	-0.441069	-0.172704	-0.320875	-1.75532	1796.34	1.0331	1.1976	0.9828	831.977	0.3689	0.0734
PF3D7_1346100	PF13_0244	Sec61 alpha subunit, PfSec61 (SEC61)	-0.787	-0.559	-0.492	-0.462	-0.404	-0.072	-0.638	-0.306	0.813	0.761	0.277285	0.350124	0.103429	0.364462	0.0346263	0.132452	0.453736	0.164657	0.251927	1091.44	1.0626	0.926	0.3454	832.979	0.3715	0.074
PF3D7_1237500	PFL1815c	conserved Plasmodium protein, unknown function	0.539	0.074	0.141	0.236	-0.383	-0.07	0.336	0.392	0.5	-0.049	0.299911	0.195265	-0.217899	0.00779987	0.0517894	-0.0678544	0.19816	0.129823	-0.0284814	1959.92	1.0749	1.1262	0.9965	833.738	0.3733	0.0745
PF3D7_1105500	PF11_0066	centrin-4 (CEN4)	0.042	0.511	0.806	0.178	0.249	0.015	0.776	0.403	0.681	0.459	0.197794	0.153192	0.232814	-0.294462	-0.341859	-0.603092	-0.79387	-0.270238	-0.866623	1599.68	1.0182	1.2993	0.9237	834.936	0.3764	0.0753
PF3D7_1315800	PF13_0088	Myb1-related transcription factor (MYB1)	0.429	0.68	0.886	0.55	0.769	0.058	0.704	0.254	0.869	-0.382	-0.1595	0.0185694	0.231192	-0.396976	0.0100381	-1.00103	-1.20572	-0.971732	-0.783105	1097.85	0.952	0.9461	0.3543	835.808	0.3785	0.0758
PF3D7_1479500	PF14_0767	stevor	0.225	0.068	0.181	0.166	0.255	0.366	0.39	0.264	0.46	0.647	-0.0441185	0.113544	0.124581	0.415797	0.218948	-0.170996	-0.181591	-0.584888	-2.1196	1740.44	0.9915	1.2214	0.9726	836.169	0.379	0.076
PF3D7_0825500	PF08_0026	conserved protein, unknown function	-0.138	0.079	0.402	-0.174	0.592	0.231	0.406	0.092	0.071	-0.16	-0.0340738	0.267023	0.166676	0.134241	0.377872	0.113834	0.033396	0.0303797	0.168601	2051.96	1.101	1.091	0.9988	836.759	0.3802	0.0764
PF3D7_0532400	PFE1605w	Plasmodium exported protein (PHISTb), unknown function	-0.302	0.124	0.721	-0.154	-0.017	0.238	0.675	0.059	0.312	0.184	0.37298	0.145129	0.142313	-0.200128	0.234385	-0.0322423	0.0730595	-0.00885385	0.00949564	2001.34	1.1011	1.1084	0.9978	837.129	0.3802	0.0766
PF3D7_1133400	PF11_0344	apical membrane antigen 1 (AMA1)	-0.048	0.113	0.638	0.116	0.361	0.215	0.271	0.2	0.087	0.334	0.114238	0.250248	0.117815	0.715319	0.450704	-0.212064	-0.515695	-0.457555	-0.960029	1964.68	1.0537	1.124	0.9967	837.073	0.3806	0.0766
PF3D7_0514600	PFE0730c	ribose 5-phosphate epimerase, putative	0.412	0.25	0.575	0.351	-0.269	0.106	0.52	0.47	0.086	-0.255	0.423974	0.164032	0.426922	0.0296645	-0.12146	-0.338216	-0.0289531	-0.501339	-1.22632	1722.55	1.0469	1.235	0.9684	838.386	0.3816	0.0774
PF3D7_1310500	MAL13P1.50	conserved protein, unknown function	-0.159	0.274	0.046	-0.217	1.622	1.242	0.035	0.019	0.257	0.057	0.111823	-0.163866	0.0313745	0.0982382	0.284764	-0.370148	-0.375332	0.300587	-1.13445	1669.14	1.0261	1.2677	0.9527	838.568	0.3816	0.0775
PF3D7_1467200	PF14_0640	conserved Plasmodium protein, unknown function	-0.051	0.159	0.231	-0.05	-0.488	-0.272	-0.306	-0.153	0.4	0.321	0.758181	0.537296	0.689771	0.227089	0.381265	-0.0922581	-0.284404	-0.637263	-0.167632	1626.39	1.1343	1.2901	0.9361	837.888	0.3819	0.0771
PF3D7_1412900.1	PF14_0128	non-canonical ubiquitin conjugating enzyme, putative	0.343	0.152	0.259	0.288	1.058	0.546	0.174	0.146	0.448	0.282	-0.438606	-0.627431	-0.460065	-0.161048	0.556043	-0.0250135	-0.204042	0.213874	-0.737371	1481.83	0.9551	1.3402	0.8458	838.35	0.3821	0.0774
PF3D7_0214400	PFB0655c	conserved Plasmodium protein, unknown function	0.326	0.511	0.213	0.312	0.272	0.379	0.001	-0.098	0.115	-0.029	0.256995	0.290116	0.243045	-0.0977135	0.212058	-0.295732	-0.171097	0.24249	0.244112	2065.04	1.1188	1.0893	0.999	838.175	0.3822	0.0773
PF3D7_0709700	PF07_0040	lysophospholipase, putative	-0.016	-0.181	-0.021	0.178	0.872	0.329	0.076	-0.032	0.461	0.237	0.237227	0.584623	0.670123	0.0046484	0.199178	0.0136042	-0.913971	-0.342458	-0.134081	1907.24	1.1204	1.1493	0.994	839.302	0.3834	0.078
PF3D7_1431000	PF14_0289	mitochondrial ribosomal protein L17-2 precursor, putative	0.453	-0.156	0.308	0.527	0.363	0.309	-0.278	-0.114	0.952	0.716	0.414054	0.474104	0.183783	-0.156608	-0.0504697	-0.472338	-0.382347	-0.239775	-0.731632	1742.84	1.0783	1.2197	0.9731	840.51	0.3865	0.0787
PF3D7_1000100	PF10_0001	erythrocyte membrane protein 1, PfEMP1 (VAR)	-0.072	-0.238	0.111	0.302	0.148	-0.277	0.056	0.055	-0.335	0.854	-0.404722	-0.378516	-0.408929	-0.00889808	0.158842	0.072743	0.459693	0.679527	0.430628	1360.67	0.9912	1.3049	0.7227	841.034	0.3869	0.0791
PF3D7_0918900	PFI0925w	gamma-glutamylcysteine synthetase (gammaGCS)	0.424	0.252	0.634	0.402	-0.28	0.055	0.313	0.299	0.496	0.368	0.0179572	-0.0633784	0.173158	0.00326321	0.445512	0.040311	-0.147467	-0.581884	-0.956332	1982.29	1.0327	1.1176	0.9973	840.845	0.387	0.0789
PF3D7_1217700	PFL0855c	conserved Plasmodium protein, unknown function	0.399	0.179	0.549	0.357	0.651	0.265	0.199	-0.01	0.615	0.488	0.210747	0.362263	0.233879	-0.107663	-0.0264115	0.0139236	-0.564336	-0.442448	-0.472188	2090.66	1.0897	1.0797	0.9993	841.278	0.3871	0.0792
PF3D7_0110800	PFA0525w	transcription initiation factor TFIIB, putative	0.443	0.324	0.268	0.021	0.357	0.376	0.167	0.251	0.778	0.812	0.231158	0.0706691	0.065354	-0.0847304	0.0422072	-0.00318866	-0.330626	-0.682357	-1.50838	1845.03	1.0173	1.1763	0.989	842.255	0.3889	0.0798
PF3D7_0110600	PFA0515w	phosphatidylinositol-4-phosphate 5-kinase (PIP5K)	0.004	-0.012	-0.234	-0.204	0.33	0.131	0.38	0.356	0.215	0.124	0.485964	0.62328	0.377634	0.166402	0.298718	-0.284455	-0.381494	0.0543094	-0.58611	1981.42	1.1179	1.1179	0.9973	842.238	0.3894	0.0798
PF3D7_1235800	PFL1730c	conserved Plasmodium protein, unknown function	0.072	0.148	-0.012	-0.038	-0.147	0.15	-0.045	0.074	0.077	-0.088	-0.0714062	-0.00678484	0.0673992	0.612279	0.546854	0.766846	-0.261866	-0.0490393	-0.164673	1865.48	1.0612	1.166	0.9909	842.813	0.3901	0.0802
PF3D7_0206700	PFB0295w	adenylosuccinate lyase (ASL)	-0.657	-0.309	-0.597	-0.255	0.615	0.927	0.161	0.026	1.527	0.72	-0.0090224	0.122574	0.129853	-0.0451847	-0.065275	-0.210187	-0.0707822	-0.0324424	-0.388782	1526.42	1.038	1.3367	0.88	843.106	0.3905	0.0804
PF3D7_1428900	PF14_0268	conserved Plasmodium protein, unknown function	0.488	0.649	0.925	0.359	0.087	0.298	0.429	0.169	-0.002	0.036	0.201497	0.183282	0.480524	-0.348139	-0.0478476	-0.338676	-0.572573	-0.490633	-0.261745	1824.18	1.069	1.1828	0.9866	843.879	0.3923	0.0809
PF3D7_1113300	PF11_0141	UDP-galactose transporter, putative	0.774	0.439	0.634	0.719	0.382	0.378	0.688	0.364	0.006	0.229	0.145861	0.0130508	0.302402	-0.416617	-0.924148	-1.07531	-1.97882	-1.3311	-1.39459	749.364	0.8763	0.2073	0.0343	844.506	0.3937	0.0813
PF3D7_1454600	PF14_0519	mitochondrial ribosomal protein S11 precursor, putative	0.098	0.206	-0.134	-0.14	0.354	0.254	-0.049	-0.321	-1.187	-0.513	0.355941	0.41598	0.0488577	0.610294	0.906699	0.377577	-0.477764	-0.367534	-0.403315	1353.71	1.0565	1.3	0.7143	845.92	0.3976	0.0822
PF3D7_1369600	PF13_0361	conserved Plasmodium protein, unknown function	-0.584	-0.416	-0.728	-0.645	-1.115	-0.273	-0.435	-0.247	0.051	-0.138	0.229657	0.890646	0.766228	0.0643401	-0.00332093	0.334386	0.429512	0.347411	0.189817	884.146	1.0976	0.4587	0.1098	846.736	0.3977	0.0828
PF3D7_0623100	MAL6P1.198	coronin binding protein, putative	0.271	0.259	0.344	0.1	0.101	0.099	0.515	0.5	0.104	0.305	0.299233	0.0752401	0.21317	-0.0567853	0.044381	-0.168859	-0.237559	-0.0583575	-0.370587	2150.54	1.0753	1.0629	0.9997	847.105	0.3977	0.083
PF3D7_1419700	PF14_0191	conserved Plasmodium protein, unknown function	0.29	0.337	0.395	0.398	1.61	0.456	0.424	0.16	0.829	0.326	-0.349679	-0.401941	-0.233381	-0.0410845	-0.0898302	-0.405908	-0.283722	-0.445701	-0.764891	1597.35	0.9672	1.2994	0.9225	846.253	0.398	0.0824
PF3D7_0818800	PF08_0055	U3 small nucleolar ribonucleoprotein protein, putative	0.07	-0.01	0.318	0.286	0.766	0.247	0.195	0.21	0.649	0.376	-0.158302	-0.153448	-0.158588	0.182397	0.411259	0.0675241	-0.401687	0.0735502	-0.363827	2051.88	1.035	1.0913	0.9988	846.675	0.3982	0.0827
PF3D7_1142500	PF11_0437	60S ribosomal protein L28, putative	0.371	0.134	0.633	0.313	1.264	0.874	0.335	-0.06	0.373	0.299	0.0937662	0.0350132	0.0794135	0.198032	-0.247665	-0.0349731	-1.94134	-1.35641	-2.23352	1038.85	0.909	0.8078	0.274	847.501	0.3983	0.0832
PF3D7_1035800	PF10_0350	probable protein, unknown function (M712)	-0.174	-0.122	-0.11	-0.18	0.273	0.151	0.066	-0.046	0.653	0.54	-0.249309	-0.400832	-0.299908	0.632242	0.749937	0.286667	-0.105099	-0.029411	-0.133539	1601.56	1.0051	1.2989	0.9246	847.1	0.3983	0.083
PF3D7_1033200	PF10_0323	early transcribed membrane protein 10.2 (ETRAMP10.2)	-0.335	-0.513	-0.014	-0.046	0.229	-0.154	0.229	-0.067	0.27	-0.139	0.354573	0.370917	0.439468	0.454295	0.780708	0.0949763	-0.103097	0.0846075	-0.538557	1693.27	1.1129	1.2564	0.9604	846.61	0.3986	0.0827
PF3D7_0103400	PFA0170c	zinc-carboxypeptidase, putative	0.249	0.31	0.517	0.139	0.199	0.36	0.519	0.389	0.535	0.311	0.13434	0.0686854	0.193813	-0.127414	0.0521429	-0.242835	-0.389971	-0.207226	-0.499226	2124.13	1.0593	1.0706	0.9995	851.125	0.4092	0.0857
PF3D7_1473500	PF14_0704	conserved Plasmodium protein, unknown function	0.225	0.288	0.617	0.252	0.284	0.191	0.449	0.172	0.755	0.102	-0.188419	0.320864	0.283553	-0.258425	-0.220312	-0.180192	0.0788949	-0.444974	-0.108246	1956.1	1.0676	1.1276	0.9964	851.393	0.4095	0.0858
PF3D7_0401600.1	PFD0070c	rifin (RIF)	0.678	0.444	0.969	0.662	1.414	0.477	0.331	0.058	0.45	0.035	-0.434908	-0.36564	-0.42544	-0.25771	-0.237136	-0.194891	-0.318024	-0.469244	-1.10241	1342.73	0.9359	1.2893	0.7008	851.78	0.4102	0.0861
PF3D7_1450700	PF14_0482	conserved Plasmodium protein, unknown function	0.254	-0.027	0.222	-0.218	0.159	0.279	-0.001	0.011	0.504	0.323	0.483706	0.591288	0.575281	-0.240376	0.327529	-0.0857195	-0.4606	0.0721975	-0.937597	1882.8	1.1173	1.1604	0.9923	853.098	0.4139	0.087
PF3D7_1008900	PF10_0086	adenylate kinase (AK1)	0.129	-0.026	0.489	0.266	-0.145	0.046	0.389	0.252	0.431	0.411	0.271211	0.382392	0.349915	-0.114404	-0.156681	-0.016197	-0.630732	0.148455	-0.0508394	2042.5	1.1024	1.0964	0.9987	854.156	0.4166	0.0877
PF3D7_1032300	PF10_0315	conserved Plasmodium protein, unknown function	0.497	0.241	0.631	0.131	0.233	0.169	0.404	0.08	1.283	0.669	0.259857	0.0532367	0.065221	-0.456308	-0.547522	-0.295226	-0.222594	-0.689014	-0.663913	1614.88	1.0188	1.2964	0.9309	855.714	0.4172	0.0888
PF3D7_1421000	PF14_0775	conserved Plasmodium protein, unknown function	0.222	0.504	0.156	0.219	0.879	0.63	0.448	0.206	0.227	0.194	-0.931428	-0.694613	-0.902073	0.110427	0.321536	0.326464	-0.467596	-0.370467	-1.09231	1005.76	0.8567	0.7269	0.2324	854.911	0.4178	0.0882
PF3D7_1355900	PF13_0297	conserved protein, unknown function	0.27	0.209	-0.106	-0.081	0.751	0.375	0.19	-0.028	0.161	0.049	0.314803	0.408346	0.414125	0.341208	-0.217171	0.0980365	-0.226396	-0.174652	-0.536365	2013.21	1.1067	1.1038	0.9981	855.703	0.4178	0.0888
PF3D7_1240600	PFL1960w	erythrocyte membrane protein 1, PfEMP1 (VAR)	0.06	-0.079	0.014	-0.093	-0.085	0.491	0.032	-0.133	0.1	0.137	0.0979785	0.241709	-0.0401258	0.00157671	-0.0246084	-0.0147489	0.323806	0.501191	0.935496	1840.16	1.1048	1.1788	0.9885	855.158	0.4179	0.0884
PF3D7_1472600	PF14_0694	protein disulfide isomerase (PDI-14)	-0.539	-0.407	-0.596	-0.213	-0.279	0.017	-0.141	-0.142	0.842	0.031	0.890487	1.00968	0.94831	0.149365	-0.566081	-0.19213	-0.846515	-0.670649	-0.301848	1078.25	1.0974	0.8952	0.3269	855.613	0.4181	0.0887
PF3D7_1356200	PF13_0300	mitochondrial import inner membrane translocase subunit TIM23, putative (TIM23)	-0.123	-0.048	-0.207	-0.322	0.374	0.024	0.286	0.24	-0.272	-0.19	0.470928	0.435827	0.282102	-0.0826058	0.239345	-0.293856	0.389196	0.185696	0.34755	1745.13	1.1233	1.2198	0.9736	854.835	0.4182	0.0882
PF3D7_0720100	PF07_0083	small subunit rRNA processing protein, putative	0.123	0.253	0.269	-0.015	0.075	0.07	0.297	0.216	0.471	-0.12	-0.095314	0.0827026	0.234717	-0.0161144	0.479255	-0.0956623	-0.189138	0.0708693	0.552839	2081.88	1.0897	1.0829	0.9992	855.552	0.4186	0.0887
PF3D7_1028600	PF10_0280	conserved Plasmodium protein, unknown function	0.441	0.135	0.993	0.395	-0.013	-0.019	0.285	0.265	0.315	-0.193	0.752035	0.591736	0.527446	-0.901685	-1.1163	-0.627958	-1.15584	-0.946937	-0.794254	900.871	0.9909	0.4963	0.1236	856.395	0.4188	0.0892
PF3D7_0730100	PF07_0125	tRNA pseudouridine synthase D, putative	0.214	0.125	-0.107	-0.266	-0.063	0.408	0.447	0.415	-0.172	0.024	0.326102	0.452493	0.262955	-0.0117506	0.00226193	0.263149	-0.149685	-0.321225	-0.314158	1923.44	1.087	1.1396	0.9949	856.823	0.4196	0.0895
PF3D7_1407600	PF14_0073	conserved Plasmodium protein, unknown function	0.032	-0.101	0.148	0.016	1.329	0.304	0.392	0.121	-0.145	0.16	-0.183076	0.133019	0.211903	0.227129	-0.0964746	0.116518	0.0167436	0.309068	-1.14554	1851.18	1.0435	1.174	0.9896	857.85	0.4218	0.0903
PF3D7_0520100	PFE1010w	protein phosphatase, putative	0.457	0.227	0.647	0.535	0.263	0.425	0.954	0.257	-1.481	-0.095	-0.0366231	-0.00410323	-0.0206482	-0.0812678	0.218687	-0.13381	-0.377114	-0.233532	-1.27905	1535.36	0.9736	1.3383	0.886	857.794	0.4223	0.0902
PF3D7_0812700	PF08_0084	RNA-binding protein (U1 snRNP-like), putative	0.904	0.75	0.314	0.329	0.1	-0.186	0.531	0.319	-0.004	-0.266	0.178855	0.149083	0.116748	-0.321288	-0.0237957	-0.36139	-0.36524	0.0265072	0.128617	1749	1.0655	1.2175	0.9744	859.12	0.4241	0.0912
PF3D7_1422600	PF14_0216	conserved Plasmodium protein, unknown function	0.409	-0.03	0.55	0.345	0.08	-0.046	0.602	0.311	0.535	0.493	0.173148	0.371703	0.718676	-0.446339	-0.236946	-0.398328	-0.764857	-0.826872	-1.06001	1476.03	1.029	1.3398	0.8409	858.806	0.4243	0.0909
PF3D7_0301300	PFC0065c	alpha/beta hydrolase, putative	0.148	0.19	-0.216	-0.07	0.862	0.198	-0.148	0.006	0.401	0.297	-0.517932	-0.379648	-0.297622	1.12291	0.595189	0.269707	-0.323892	-0.872357	-1.17312	1284.85	0.9341	1.2359	0.6249	859.065	0.4245	0.0911
PF3D7_0918700	PFI0915w	conserved Plasmodium protein, unknown function	0.491	0.432	0.219	0.005	0.039	-0.149	-0.031	-0.079	-0.276	0.008	0.297693	0.568313	0.430706	0.301483	-0.890069	-0.412486	-0.0124233	-1.39653	1.12104	1267.31	1.0676	1.2304	0.6006	860.125	0.4267	0.0919
PF3D7_1212500	PFL0620c	glycerol-3-phosphate acyltransferase (GAT)	0.112	0.059	0.003	0.519	0.529	0.191	-0.203	-0.124	1.087	0.637	-0.102559	-0.190069	0.233898	0.335334	-0.0858801	-0.132041	-0.0947013	-0.0127233	-0.699486	1829.35	1.0344	1.1809	0.9872	860.571	0.4276	0.0922
PF3D7_1363000	MAL13P1.317	conserved Plasmodium protein, unknown function	-0.13	-0.491	0.699	0.249	-0.884	0.014	0.246	-0.135	0.411	0.324	0.0413779	0.235378	0.343421	0.0585215	0.37334	-0.133952	-0.287376	0.371079	0.432278	1638.24	1.0899	1.2831	0.9411	862.298	0.4326	0.0934
PF3D7_1427000	PF14_0249	conserved Plasmodium protein, unknown function	0.282	0.169	0.304	0.261	0.579	0.369	0.076	0.039	0.79	0.273	0.311064	0.364555	0.365709	-0.472428	-0.676551	-0.369349	-0.321934	-0.0721083	-0.0620864	1717.09	1.0798	1.2402	0.967	865.189	0.4363	0.0954
PF3D7_1240400	PFL1955w	erythrocyte membrane protein 1, PfEMP1 (VAR)	-0.152	-0.218	-0.336	-0.041	-0.065	0.22	0.099	-0.042	-0.037	-0.166	0.195457	0.119903	-0.0465988	0.885505	0.877473	0.332224	0.0487073	-0.472627	-0.463439	1631.77	1.0514	1.2866	0.9384	865.125	0.4368	0.0954
PF3D7_0618000	MAL6P1.247	conserved Plasmodium membrane protein, unknown function	0.149	-0.07	0.212	-0.065	-0.831	-0.299	-0.326	-0.197	0.282	-0.054	0.450962	0.446982	0.210119	0.681351	0.510167	0.116324	-0.790768	-0.517284	0.726048	1347.41	1.0894	1.2955	0.7065	864.962	0.4368	0.0953
PF3D7_1134800	PF11_0359	coatomer delta subunit, putative	0.616	0.572	0.655	0.032	0.143	0.145	0.561	0.448	0.473	0.272	0.107937	0.0230125	0.216118	0.0473619	-0.182778	-0.230198	-0.737811	-0.631065	-1.02379	1788.67	1.0111	1.2016	0.9817	864.865	0.4372	0.0952
PF3D7_1246500	PFL2230c	conserved Plasmodium protein, unknown function	0.146	-0.245	0.056	0.124	-0.184	-0.265	-0.175	-0.038	0.162	-0.076	-0.194688	-0.299123	-0.034228	0.417697	0.493038	0.441757	-0.320282	1.16122	0.0458845	1520.39	1.0347	1.3396	0.8756	864.813	0.4376	0.0952
PF3D7_1002700	PF10_0031	conserved Plasmodium protein, unknown function	0.489	0.34	0.61	0.562	-0.044	-0.076	0.568	0.232	-0.667	-0.341	0.522669	0.654228	0.392672	-0.394398	-0.195703	-0.213651	-0.697795	-0.618817	-0.666273	1416.09	1.0536	1.3375	0.7843	865.83	0.4379	0.0959
PF3D7_0530600	PFE1530c	XAP-5 DNA binding protein, putative	0.102	0.154	0.224	-0.084	-0.155	0.035	0.16	0.197	0.225	0.431	0.335321	0.264716	0.27572	0.12182	0.352676	0.103426	-0.368173	0.168355	-0.216558	2165.5	1.109	1.0591	0.9997	866.082	0.4382	0.0961
PF3D7_0104300	PFA0220w	ubiquitin carboxyl-terminal hydrolase 1, putative (UBP1)	0.193	-0.047	-0.171	0.144	0.268	0.182	-0.053	-0.117	0.203	0.198	0.439747	0.763553	0.810821	0.144081	-0.0586538	-0.339548	-0.485159	-0.227454	0.0447987	1848.31	1.1481	1.1758	0.9893	864.802	0.4382	0.0952
PF3D7_1246600	PFL2235w	pre-mRNA-splicing factor, putative	0.378	0.563	0.673	0.496	0.61	0.387	0.088	0.016	0.484	0.208	-0.339096	-0.0164679	-0.170053	0.290148	-0.0394481	-0.167332	0.0444133	-0.464683	-1.22261	1746.56	0.9897	1.2187	0.9739	864.255	0.4384	0.0948
PF3D7_0807000	MAL8P1.131	gas41 homologue, putative	-0.263	0.093	0.249	0.08	0.161	0.135	0.102	-0.038	0.418	0.338	0.415287	0.690716	0.633311	0.0788432	0.109451	-0.173702	-0.414974	-0.554216	0.0205814	1966.58	1.1359	1.1229	0.9968	867.343	0.4387	0.0971
PF3D7_0632700	MAL6P1.2	rifin (RIF)	-0.135	0.227	-0.037	-0.108	0.502	0.1	0.075	0.1	-0.314	0.071	-0.172922	-0.418694	-0.34842	-0.501166	-0.410863	0.0594726	-0.156757	1.7357	1.91938	1228.54	1.0414	1.1784	0.5453	864.782	0.4388	0.0951
PF3D7_1104200	PF11_0053	chromatin remodeling protein (SNF2L)	0.046	0.019	0.007	-0.235	0.033	0.016	0.101	-0.19	0.106	0.139	0.576869	0.576883	0.903846	0.306847	0.0451658	-0.230199	-0.416118	0.153895	-0.546232	1759.7	1.1422	1.2135	0.9766	867.235	0.439	0.097
PF3D7_0917900	PFI0875w	heat shock protein 70 (HSP70-2)	-0.096	-0.067	-0.05	0.118	0.082	0.041	0.087	-0.005	1.101	0.172	0.478693	0.0929787	0.557639	0.298703	0.216205	-0.278525	-0.243406	0.0609596	-0.578925	1977.34	1.1037	1.1201	0.9971	864.684	0.4391	0.0951
PF3D7_1361000	PF13_0323	arginine methyltransferase 5, putative (PRMT5)	0.543	0.266	0.049	0.069	0.629	0.282	0.072	-0.201	0.254	0.411	0.128408	0.316595	0.292719	0.114749	-0.108534	-0.00198924	0.232459	-0.318481	-0.592848	1996.57	1.0895	1.111	0.9977	866.752	0.4393	0.0966
PF3D7_0524000	PFE1195w	karyopherin beta (KASbeta)	0.262	0.298	0.439	-0.09	-0.128	0.078	0.595	0.235	0.051	0.1	-0.0374022	0.131046	0.437524	0.259592	-0.11972	-0.219343	0.219749	-0.0412963	-0.626611	1970.03	1.0651	1.1218	0.9969	867.137	0.4393	0.0969
PF3D7_0709000	MAL7P1.27	chloroquine resistance transporter (CRT)	0.666	0.728	0.097	0.307	0.219	0.154	0.954	0.763	-0.991	-0.35	-0.406584	-0.702623	-0.479014	-0.224192	-0.00151844	-0.241076	0.0707766	-0.395929	-1.57684	931.335	0.8567	0.5718	0.1513	866.615	0.4395	0.0965
PF3D7_1136400	PF11_0375	conserved Plasmodium protein, unknown function	0.378	0.512	0.149	0.277	0.843	0.677	0.389	0.251	-0.462	-0.126	0.468502	0.138967	0.273816	0.0346522	-0.1818	-0.36943	-0.718735	-0.459041	-0.724115	1703.17	1.0423	1.2479	0.9632	867.072	0.4397	0.0969
PF3D7_1409800	PF14_0096	RNA binding protein Bruno, putative (HoBo)	0.258	0.027	0.757	0.675	0.319	0.353	0.154	0.074	0.737	0.871	-0.511569	-0.306581	-0.323256	-0.113465	0.301109	-0.154124	-0.438018	-0.197408	-0.909123	1563.05	0.9527	1.3164	0.9037	868.373	0.4414	0.0978
PF3D7_1001400	PF10_0018	alpha/beta hydrolase, putative	0.094	0.119	0.061	0.025	-0.723	-0.073	0.265	0.267	-0.01	-0.047	-0.474089	-0.562604	-0.377586	0.294938	0.565683	0.115036	0.204335	0.34222	0.430562	1321.37	0.9663	1.2711	0.6737	870.321	0.4468	0.0993
PF3D7_1016400	PF10_0160	serine/threonine protein kinase, FIKK family (FIKK10.1)	0.673	0.739	0.564	0.218	0.282	-0.201	0.22	0.282	0.678	0.546	-0.0202648	-0.432242	-0.186464	-0.106842	0.012108	-0.0770669	0.0966428	-0.401258	-0.947671	1700.1	0.9885	1.2498	0.9624	870.184	0.447	0.0992
PF3D7_1465200	PF14_0619	conserved Plasmodium protein, unknown function	0.033	-0.142	-0.238	0.154	0.626	0.459	0.032	0.056	0.391	0.327	-0.0467748	0.223407	0.075781	0.0196313	0.329362	0.0706003	-0.00152117	0.296515	-0.190428	2083.37	1.082	1.0822	0.9992	870.83	0.4479	0.0996
PF3D7_1402300	PF14_0025	26S proteasome regulatory subunit (RPN6)	0.374	0.366	0.601	0.441	0.177	0.205	0.243	0.126	0.131	0.329	0.233886	0.086882	0.0843083	-0.00971064	0.100804	0.164522	-0.185381	-0.467288	-0.519261	2155.11	1.0672	1.0618	0.9997	871.553	0.4497	0.1002
PF3D7_1229100	PFL1410c	ABC transporter, (CT family) (MRP2)	0.364	0.252	0.101	0.209	0.122	0.395	0.15	0.175	0.69	0.551	0.00950793	-0.301768	0.284474	-0.0685267	0.114238	-0.126029	-0.0921886	-0.168028	-0.170687	2081.91	1.0505	1.0825	0.9992	872.353	0.4505	0.1008
PF3D7_0527000	PFE1345c	DNA replication licensing factor MCM3, putative (MCM3)	0.094	-0.021	1.002	0.675	0.493	0.486	0.864	0.209	0.595	0.022	-0.130065	-0.0375488	0.0404159	-0.211451	-0.577856	-0.471436	-0.40013	-0.219794	-0.736385	1583.94	0.9916	1.3056	0.9155	872.606	0.4507	0.101
PF3D7_0323100	PFC1030w	conserved Plasmodium protein, unknown function	0.717	0.249	0.932	0.547	0.116	0.167	0.316	0.143	0.481	0.405	0.0236163	-0.0486435	0.114368	-0.325869	-0.292369	-0.529017	-0.0180728	-0.0688096	-0.748535	1762.43	1.0249	1.2113	0.9771	872.087	0.4509	0.1006
PF3D7_1230700	PFL1480w	protein transport protein Sec13, putative	-0.062	0.196	-0.482	-0.127	-0.766	-0.204	0.348	0.29	0.259	0.323	0.214679	0.310142	0.18051	0.253944	0.237137	-0.223064	-0.0652769	0.433235	0.0963064	1733.55	1.0804	1.2262	0.971	872.319	0.451	0.1008
PF3D7_1233400	PFL1610c	conserved Plasmodium membrane protein, unknown function	0.272	0.15	0.015	0.206	0.732	0.211	0.258	0.175	0.926	0.594	-0.284242	-0.0216551	-0.196166	0.0342255	-0.0206009	-0.00513999	0.0159631	-0.116389	-0.706901	1931.54	1.0124	1.1361	0.9953	875.949	0.4601	0.1035
PF3D7_1444100	PF14_0419	conserved Plasmodium protein, unknown function	0.154	0.089	0.101	0.185	-0.12	0.004	0.026	0.044	0.881	0.719	0.132126	-0.0247034	0.0457452	-0.202597	-0.133177	-0.164542	0.0398497	0.463588	0.0835349	1909.28	1.0653	1.1482	0.9941	876.163	0.4601	0.1037
PF3D7_0816100	MAL8P1.81	flavoprotein, putative	0.218	0.147	-0.063	0.314	-0.062	-0.398	0.065	0.08	0.72	0.353	0.122498	0.0287141	0.119756	0.168339	0.0475354	-0.0120761	-0.402205	0.632969	0.180743	1890.36	1.0793	1.1556	0.9928	875.659	0.4603	0.1033
PF3D7_1310700	PF13_0058	conserved Plasmodium protein, unknown function	-0.511	-0.379	-0.165	-0.246	-0.536	-0.255	-0.508	-0.104	0.734	0.333	-0.0318475	0.462457	0.197341	0.904418	0.542562	0.305956	0.0634038	-0.106219	-1.15255	1245.78	1.0325	1.2075	0.5701	875.885	0.4605	0.1035
PF3D7_0108300	PFA0410w	conserved Plasmodium protein, unknown function	0.44	0.259	0.234	0.208	0.623	0.371	0.4	0.134	0.616	0.433	0.0235041	-0.127508	-0.224372	-0.0694884	0.0217905	-0.162053	-0.146264	0.0324309	-0.380914	2048.69	1.0341	1.0939	0.9988	876.957	0.4621	0.1042
PF3D7_1244000	PFL2115c	glucose inhibited division protein a homologue, putative	0.117	0.079	0.169	0.42	0.065	0.196	-0.21	-0.038	1.179	0.935	0.510154	0.341007	0.271972	-0.117293	-0.268316	-0.35813	-0.633717	-0.541537	-0.594591	1674.39	1.0586	1.2658	0.9545	877.318	0.4627	0.1045
PF3D7_1243100	PFL2075c	zinc finger protein, putative	-0.063	0.226	0.141	-0.035	0.069	0.322	0.339	0.153	0.489	0.189	-0.298954	-0.193075	-0.232939	0.213976	0.799338	0.0657023	-0.411717	0.407257	-0.508739	1816.96	1.0083	1.1875	0.9858	877.953	0.4642	0.105
PF3D7_1207800	PFL0390c	conserved Plasmodium protein, unknown function	0.221	0.062	0.505	0.198	0.088	0.252	0.481	-0.023	0.17	0.218	-0.877878	-0.918807	-0.730985	0.0811169	1.06232	0.103838	-0.136297	-0.136967	-0.163568	1049.69	0.8929	0.8336	0.2882	878.925	0.4669	0.1058
PF3D7_0602600	MAL6P1.29	conserved Plasmodium protein, unknown function	-0.167	-0.132	-0.487	-0.268	-0.051	0.103	0.18	0.242	0.125	0.063	0.100746	-0.132885	-0.0897274	0.234015	0.421568	-0.136626	0.279584	0.497966	0.602578	1711.16	1.0562	1.2412	0.9654	879.681	0.4681	0.1063
PF3D7_1147900	PF11_0487	conserved Plasmodium protein, unknown function	0.736	0.981	0.598	0.344	0.927	0.387	0.21	0.156	0.863	0.175	-0.146353	-0.312514	0.167803	-0.150045	-0.249169	-0.818531	-1.07461	-0.4029	-1.26348	1296.91	0.9506	1.2469	0.6414	879.581	0.4684	0.1063
PF3D7_0902700	PFI0130c	Plasmodium exported protein (PHISTb), unknown function, pseudogene	0.269	0.265	1.027	0.589	0.277	0.196	0.105	0.042	0.795	0.251	-0.204318	0.0842857	0.202464	-0.0244404	-0.245205	0.260765	-0.470941	-0.625031	-0.897765	1810.27	1.0176	1.1909	0.9849	880.554	0.4704	0.107
PF3D7_0310300	PFC0430w	phosphoglycerate mutase, putative	0.044	0.035	0.093	0.019	0.305	-0.121	0.036	-0.005	0.366	0.272	0.406397	0.636556	0.539538	0.0532359	0.167	-0.273912	0.00462518	-0.045587	-0.176981	2049.75	1.1452	1.0932	0.9988	881.798	0.474	0.108
PF3D7_1131000	PF11_0320	RNA-binding protein s1, putative	0.094	0.562	0.395	0.032	-0.661	-0.07	0.149	-0.017	-0.797	-0.449	-0.553419	-0.229461	-0.255368	0.181272	0.407477	0.291719	0.270791	0.423489	0.325429	1237.8	0.9759	1.1944	0.5587	882.35	0.4753	0.1084
PF3D7_0507100	PFE0350c	60S ribosomal protein L4, putative	0.759	0.57	1.096	0.96	0.414	0.361	0.01	0.194	0.166	0.501	-0.2779	-0.130057	-0.167064	-0.0821255	0.00797572	-0.543416	-0.625887	-0.705481	-1.97637	1310.39	0.9239	1.2603	0.6593	882.925	0.4766	0.1089
PF3D7_1447900	PF14_0455	multidrug resistance protein 2 (heavy metal transport family) (MDR2)	0.596	0.302	0.552	0.585	0.122	0.041	0.203	0.061	0.16	-0.043	0.472017	0.396504	0.407452	-0.167376	-0.21248	-0.0903956	-0.311578	-0.35351	-0.539687	1937.65	1.0979	1.134	0.9956	883.304	0.4772	0.1092
PF3D7_1123500	PF11_0246	conserved Plasmodium protein, unknown function	0.384	0.329	0.54	0.393	0.254	0.139	0.164	0.159	0.639	-0.033	0.180856	0.0646544	0.249889	0.250843	-0.246928	0.146964	-0.157107	-0.608664	-1.34811	1860.48	1.0316	1.1702	0.9904	883.823	0.4784	0.1096
PF3D7_0407100	PFD0350w	methyltransferase, putative	0.411	0.343	0.674	0.073	-0.064	0.233	0.624	0.376	-0.426	-0.033	0.0707565	-0.075674	-0.233191	0.131041	-0.305835	0.0984479	-0.0111083	-0.809956	-0.000807778	1655.05	0.9982	1.2753	0.9477	884.441	0.48	0.1101
PF3D7_1465400	PF14_0621	conserved Plasmodium protein, unknown function	0.327	0.077	-0.162	0.591	0.959	0.163	0.246	0.198	0.364	0.244	0.292174	0.371078	0.244527	-0.213265	-0.473159	-0.73834	-0.431699	-0.173291	0.0901825	1682.3	1.0668	1.2613	0.9571	885.793	0.4833	0.1112
PF3D7_1355300	PF13_0293	histone-lysine N-methyltransferase, putative (SET6)	0.586	0.926	-0.13	0.396	0.425	0.17	0.117	0.61	-0.205	-0.08	0.00287778	0.0671976	0.14624	0.1632	-0.0684475	0.196296	-0.885428	-1.11459	-1.59888	1390.15	0.9553	1.3248	0.7565	885.744	0.4838	0.1111
PF3D7_0905800	PFI0285w	conserved Plasmodium protein, unknown function	0.372	0.358	0.138	-0.041	0.471	0.374	0.38	0.342	0.828	0.574	-0.472838	-0.367472	-0.5709	0.0486736	-0.0561587	-0.0674535	-0.20794	-0.354951	-0.211202	1542.58	0.9477	1.3305	0.8909	886.182	0.484	0.1115
PF3D7_1003800	PF10_0041	U5 small nuclear ribonuclear protein, putative	0.458	0.408	0.373	0.044	0.065	-0.16	0.438	0.279	0.243	0.179	-0.274792	0.324004	0.294835	-0.0964297	-0.130418	-0.0347194	0.194496	-0.0727514	-0.369844	1946.07	1.0625	1.1296	0.996	886.596	0.4848	0.1118
PF3D7_1037500	PF10_0368	dynamin-like protein (DYN2)	0.203	0.046	0.302	0.273	0.255	0.054	0.058	0.207	0.497	0.518	0.0618847	0.0412993	0.00881353	0.517249	0.195495	0.0968176	-0.983428	-0.373014	-0.117748	1938.82	1.0395	1.1328	0.9956	886.911	0.4852	0.112
PF3D7_0722400	MAL7P1.122	GTP binding protein, putative	0.151	-0.025	0.688	0.446	0.112	0.213	0.215	0.108	0.942	0.585	-0.141728	0.145917	0.106845	-0.0452622	-0.113306	-0.0145364	-0.194986	-0.253519	-0.636571	2009.76	1.0403	1.1056	0.998	887.48	0.4865	0.1125
PF3D7_0715800	PF07_0064	drug/metabolite exporter, drug/metabolite transporter	0.961	0.556	1.028	0.65	0.297	0.343	0.623	0.258	-0.277	-0.2	-0.144552	-0.338358	-0.126745	-0.503848	-0.0908242	-0.478948	-0.238453	-0.70307	-0.441302	1332.79	0.9573	1.2835	0.6883	890.393	0.4961	0.1149
PF3D7_0509000	PFE0445c	SNAP protein (soluble N-ethylmaleimide-sensitive factor Attachment Protein), putative	0.51	0.393	0.45	0.254	-0.193	0.095	0.404	0.168	0.295	0.221	0.0791048	-0.24973	0.0742559	0.12194	0.335942	0.378378	-0.589994	-0.481689	-0.699617	1905.15	1.0167	1.1508	0.9938	890.602	0.4962	0.115
PF3D7_1414100	PF14_0139	conserved Plasmodium protein, unknown function	0.06	0.149	-0.085	0.026	0.005	0.027	0.308	0.106	0.352	-0.508	0.0992227	0.0548745	0.0875583	0.251371	0.0591993	0.115901	0.218929	0.32318	0.217122	1881.23	1.0773	1.1607	0.9922	891	0.4969	0.1154
PF3D7_0303100	PFC0145c	conserved Plasmodium protein, unknown function	0.251	0.393	0.382	0.214	-0.356	-0.101	0.5	0.207	0.405	0.377	-0.676792	-0.747049	-0.32733	-0.0304568	0.467359	-0.0715199	-0.137146	0.00319809	0.303486	1336.52	0.9401	1.2855	0.693	892.229	0.5006	0.1164
PF3D7_0728300	PF07_0119	conserved Plasmodium protein, unknown function	0.017	-0.18	-0.091	-0.265	-0.131	-0.092	0.428	0.217	0.136	0.03	0.51047	0.45665	0.643471	-0.417948	0.169661	-0.140292	-0.0945258	0.154351	0.022472	1705.64	1.1206	1.2453	0.964	892.553	0.5012	0.1167
PF3D7_0912100	PFI0590c	conserved Plasmodium protein, unknown function	0.681	0.493	0.177	0.157	-0.345	0.1	-0.049	-0.014	0.548	0.107	-0.101062	0.162397	0.0695069	0.254275	0.367857	-0.0689673	-0.174519	0.126449	-0.235391	2021.41	1.0654	1.1021	0.9983	892.875	0.5016	0.1169
PF3D7_0417800	PFD0865c	cdc2-related protein kinase 1 (CRK1)	0.409	0.258	0.487	0.489	0.843	0.46	0.28	0.088	0.585	0.542	-0.46927	-0.393488	-0.441923	-0.461758	-0.128611	-0.163687	-0.0198982	-0.20554	-0.487547	1432.47	0.9471	1.3378	0.8007	894.253	0.5026	0.1181
PF3D7_0528100	PFE1400c	beta adaptin protein, putative	0.837	0.813	0.629	0.555	0.487	0.082	0.365	0.371	-0.348	0.173	-0.517545	-0.541495	-0.404386	-0.400314	-0.0568968	-0.167827	-0.12381	0.076206	-0.985862	1254.8	0.9185	1.2196	0.5831	894.179	0.503	0.118
PF3D7_1245400	PFL2180w	mitochondrial ribosomal protein L3 precursor, putative	0.256	0.493	0.375	0.379	0.211	0.085	-0.045	-0.076	0.339	0.288	0.230122	-0.311842	-0.052373	0.124328	0.232915	0.0826745	0.00706864	0.15106	-0.458946	2003.07	1.0495	1.1077	0.9978	894.028	0.5031	0.1179
PF3D7_1242800	PFL2060c	rab specific GDP dissociation inhibitor (rabGDI)	0.359	0.253	-0.074	0.139	0.135	0.097	0.097	0.148	0.441	0.166	0.360882	0.436508	0.135527	-0.00902988	0.0557859	-0.39843	0.211505	0.0768742	-0.29437	2084.94	1.1038	1.0814	0.9992	893.701	0.5033	0.1176
PF3D7_1221600	PFL1040w	conserved Plasmodium protein, unknown function	0.028	0.209	0.707	0.694	0.186	0.288	-0.136	0.198	0.67	0.623	0.140222	0.223678	0.281821	-0.419641	-0.819325	-0.39937	-0.320673	-0.415226	-0.390974	1557.86	1.0236	1.3251	0.9006	894.88	0.5035	0.1186
PF3D7_0708800	PF07_0033	heat shock protein 110 (HSP110c)	-0.496	0.258	0.639	0.046	0.382	0.247	1.084	-0.031	0.083	-0.359	-0.0198767	-0.125969	0.0203753	0.113741	0.426357	0.0434031	-0.260355	-0.27208	-0.245953	1717.55	1.026	1.2388	0.9671	894.763	0.5038	0.1185
PF3D7_0304400	PFC0200w	60S ribosomal protein L44, putative	0.299	0.465	0.183	0.205	-0.233	-0.249	0.61	0.495	0.547	0.493	0.365529	0.0154636	-0.0429309	-0.193435	0.0449133	-0.671324	-0.661472	-0.228932	-0.161849	1617.62	1.0192	1.2958	0.9322	894.019	0.5038	0.1179
PF3D7_0624400	MAL6P1.185	conserved Plasmodium protein, unknown function	1.005	0.863	0.724	0.692	0.51	0.478	0.141	0.2	-0.882	0.09	-1.05881	-0.753967	-0.731558	-0.112539	0.0310508	-0.122657	-0.342205	-0.159389	-0.814605	865.374	0.8469	0.4165	0.0955	893.699	0.504	0.1176
PF3D7_0219700	PFB0900c	Plasmodium exported protein (PHISTc), unknown function (GEXP20)	0.221	0.104	0.102	0.417	1.276	0.162	-0.103	0.083	-0.646	0.286	0.123218	0.0596627	0.17117	0.0166494	-0.188461	-0.585679	0.0256648	-0.0386495	0.483707	1717.39	1.062	1.2393	0.9671	896.072	0.5071	0.1196
PF3D7_1107800	PF11_0091	transcription factor with AP2 domain(s) (ApiAP2)	-0.265	-0.118	-0.078	-0.112	-0.281	-0.059	-0.387	-0.242	0.436	0.54	0.0347268	-0.0380332	0.117679	0.245137	0.440096	0.125624	0.144458	0.303263	0.484708	1607.1	1.0649	1.2953	0.9273	896.866	0.5093	0.1203
PF3D7_0812400	PF08_0087	karyopherin alpha (KARalpha)	0.641	0.391	0.781	0.437	0.252	0.088	-0.043	0.001	0.451	0.269	-0.069519	0.211098	0.0342264	0.0458081	0.0279492	-0.0163474	-0.253163	-0.0855836	-0.367969	2092.93	1.0661	1.0786	0.9993	897.067	0.5094	0.1205
PF3D7_1479000	PF14_0761	acyl-CoA synthetase (ACS1a)	0.076	0.186	-0.06	0.169	1.24	0.117	0.132	0.274	0.767	0.531	-0.0301837	0.0284078	-0.0111921	0.0871265	-0.221018	0.0297181	-0.583527	-0.341815	-0.0299374	1943.53	1.0382	1.1298	0.9959	897.321	0.5097	0.1207
PF3D7_1231800	PFL1530w	asparagine-rich protein, putative	0.089	0.138	0.238	0.224	0.418	0.163	0.11	0.148	0.967	0.692	0.213876	0.390166	0.231747	0.175827	-0.223998	-0.22222	-0.575474	-0.742349	-1.11675	1806.93	1.0344	1.1926	0.9844	898.392	0.5122	0.1216
PF3D7_0403400	PFD0160w	conserved Plasmodium protein, unknown function	0.004	-0.274	0.004	-0.14	-0.167	-0.024	-0.373	-0.193	0.274	0.531	0.518718	0.735108	0.964567	-0.0558582	0.242361	-0.196348	-0.33457	-0.191102	-0.422048	1587.08	1.1339	1.3034	0.9172	898.366	0.5127	0.1216
PF3D7_1143500	PF11_0448	conserved Plasmodium protein, unknown function	0.425	0.476	0.85	0.534	0.397	0.344	0.13	0.252	0.986	0.965	-0.479018	-0.349523	-0.403794	-0.855109	-0.80712	-0.938581	-0.981955	-0.955589	-0.991455	732.421	0.8319	0.1839	0.0287	899.16	0.5142	0.1223
PF3D7_1031400.1	PF10_0308	OTU-like cysteine protease, putative	0.058	-0.184	0.328	-0.059	-0.462	-0.005	0.371	0.3	0.651	0.268	0.229245	0.00885441	0.0169639	0.4982	0.155164	-0.211069	-0.397088	0.232999	-0.0798942	1912.34	1.0582	1.1459	0.9943	900.15	0.5157	0.1231
PF3D7_1354100	PF13_0284	conserved Plasmodium protein, unknown function	0.125	-0.376	-0.251	-0.111	0.167	0.196	-0.105	-0.125	-0.774	-0.589	0.0146731	0.0774166	0.13907	0.389893	1.24317	0.377568	-0.123486	-0.0463445	-0.0520191	1395.38	1.0451	1.3239	0.7622	900.071	0.5161	0.1231
PF3D7_0924400	PFI1200w	conserved Plasmodium protein, unknown function	0.57	0.381	0.412	0.229	-0.249	0.203	0.192	0.348	0.311	0.555	-0.12778	0.172842	0.272722	-0.0748196	0.261181	-0.0518431	-0.661713	-0.495612	-0.679818	1914.82	1.0275	1.144	0.9944	900.808	0.5167	0.1237
PF3D7_1469800	PF14_0666	conserved Plasmodium protein, unknown function	0.147	0.19	0.251	-0.035	-0.134	0.224	0.487	0.302	0.615	0.538	-0.0311836	0.0705534	0.217467	-0.305561	-0.14537	-0.280501	0.00688908	-0.240289	0.144794	1909.46	1.0491	1.1474	0.9941	900.613	0.5167	0.1235
PF3D7_1401100	PF14_0013	DnaJ protein, putative	0.07	0.256	-0.06	0.161	0.159	0.085	-0.221	-0.079	-0.472	0.241	-0.145761	-0.00497378	-0.150876	0.45105	0.10334	0.224123	0.378296	0.250082	0.0887681	1730.73	1.0383	1.2288	0.9704	900.064	0.5168	0.1231
PF3D7_0321900	PFC0970w	cyclic amine resistance locus protein (CARL)	-0.256	-0.069	-0.335	-0.014	-0.315	0.034	-0.737	-0.491	0.858	0.767	0.335997	0.12553	0.302057	0.0575444	-0.0510544	-0.0190698	0.319311	0.0675932	0.128948	1353.65	1.0675	1.3006	0.7142	902.021	0.5198	0.1247
PF3D7_1434500	PF14_0326	dynein-related AAA-type ATPase, putative	0.122	0.235	0.535	0.227	0.266	0.286	0.169	0.048	-0.757	-0.129	0.131853	0.198419	0.0133164	0.193144	0.0950578	-0.117338	0.0250716	0.276467	0.0163858	1931.83	1.0708	1.1357	0.9953	901.933	0.5201	0.1247
PF3D7_1441100	PF14_0390	conserved Plasmodium protein, unknown function	0.137	0.322	0.315	-0.063	0.541	0.194	-0.048	-0.108	0.665	0.215	0.570396	0.546605	0.471457	0.0292375	-0.0515441	-0.23125	-0.667637	-0.0577874	-1.5043	1728	1.0799	1.2303	0.9697	903.158	0.5226	0.1257
PF3D7_1443900	PF14_0417	heat shock protein 90, putative (HSP90)	-0.344	-0.278	-0.092	0.015	-0.07	-0.276	-0.029	-0.017	0.722	0.372	0.453957	0.672287	0.543214	0.128928	0.205967	0.195011	-0.169322	-0.311781	-0.614521	1722.43	1.1128	1.2355	0.9684	903.366	0.5227	0.1259
PF3D7_1123300	PF11_0244	RING zinc finger protein, putative	0.572	0.321	0.829	0.273	0.986	-0.087	0.955	-0.042	-1.304	-1.49	-0.0115204	0.150925	0.00569369	-0.240172	0.054433	-0.263465	-0.209701	-0.0155526	-0.73174	1062.2	0.9806	0.861	0.3049	903.028	0.5228	0.1256
PF3D7_0405500	PFD0270c	conserved Plasmodium protein, unknown function	0.427	0.625	0.474	0.642	-0.662	-0.041	-0.015	0.139	0.006	0.21	0.127908	0.110121	0.197003	0.314771	0.735071	-0.153621	-1.49137	-1.29964	-1.89932	1112.25	0.9316	0.9789	0.3749	903.957	0.5235	0.1264
PF3D7_0703200	PF07_0012	conserved Plasmodium protein, unknown function	0.034	-0.109	-0.23	-0.092	1.828	0.898	0.677	-0.004	0.385	0.041	0.0706873	0.103244	0.185952	-0.409443	-0.365606	-0.11579	-0.659962	-0.359563	-0.247211	1520.3	1.0241	1.3402	0.8756	903.878	0.5238	0.1264
PF3D7_1338100	MAL13P1.190	proteasome regulatory subunit, putative	-0.1	-0.324	0.042	-0.095	-0.419	-0.132	-0.494	-0.143	0.278	0.107	0.879995	0.869032	0.577476	0.0959946	0.0551574	-0.0943412	-0.11736	-0.0837871	-0.35577	1513.23	1.1392	1.3406	0.8704	904.306	0.5241	0.1267
PF3D7_1232400	PFL1560c	conserved protein, unknown function	0.269	0.378	0.181	-0.195	0.163	0.271	0.278	0.268	0.076	-0.066	0.233607	0.570141	0.21475	-0.0642389	-0.084367	0.0236114	-0.323124	-0.16556	0.0880357	2013	1.1004	1.1042	0.9981	904.685	0.5247	0.1271
PF3D7_1362800	MAL13P1.315	conserved Plasmodium protein, unknown function	0.367	0.847	0.068	0.447	0.703	0.39	0.076	0.022	0.707	0.262	0.220659	0.355382	0.369382	-0.525341	-0.451137	-0.578167	-0.647573	-0.646457	-0.662797	1469.78	1.0278	1.3406	0.8356	905.804	0.528	0.128
PF3D7_1224300	PFL1170w	polyadenylate-binding protein, putative (PABP)	0.201	0.188	0.287	-0.212	0.111	0.315	0.17	0.25	0.708	0.427	0.171673	0.375125	0.172987	0.113022	0.42419	-0.554049	-0.295001	-0.281394	-1.15066	1859.94	1.0458	1.171	0.9904	906.271	0.5291	0.1285
PF3D7_0803000	PF08_0128	peptidyl-prolyl cis-trans isomerase (CYP81)	-0.385	-0.154	0.15	-0.367	0.807	0.416	0.954	0.156	0.647	0.121	-0.456847	0.00705953	-0.117754	-0.214595	0.29248	0.0171539	-0.140433	0.190096	-0.53831	1557.86	0.9953	1.3245	0.9006	907.073	0.5313	0.1292
PF3D7_1304200.1	MAL13P1.23	CorA-like Mg2 transporter protein, putative	-0.515	-0.388	-0.254	-0.173	0.15	0.068	-0.131	-0.034	0.515	0.411	0.464609	0.302683	0.306829	-0.118309	0.0418561	0.0620941	0.0983942	0.223621	0.579267	1662.56	1.1149	1.2709	0.9504	907.271	0.5314	0.1293
PF3D7_1115500	PF11_0163	transcription factor with AP2 domain(s), putative (ApiAP2)	0.406	0.839	0.473	0.069	0.354	0.523	0.586	0.128	-0.466	0.015	0.239852	0.0630928	0.187226	-0.219274	0.197527	-0.596578	-0.831956	-0.144016	-0.317236	1656.51	1.0323	1.2723	0.9482	907.753	0.5316	0.1298
PF3D7_0214600	PFB0665w	serine/threonine protein kinase, putative	-0.443	-0.209	-0.556	-0.429	0.786	0.559	-0.231	0.039	-0.104	0.046	0.688518	0.605472	0.353339	0.545973	0.0322261	0.0864025	-0.960374	-1.17586	-0.358003	1203.11	1.0449	1.1476	0.5081	907.71	0.5322	0.1297
PF3D7_0936300	PFI1755c	ring-exported protein 3 (REX3)	0.639	0.291	1.289	0.612	0.503	0.704	-0.199	-0.229	0.726	0.469	0.115832	-0.17266	-0.0321247	-0.416617	-0.424967	-1.21976	-0.576085	-0.937549	-1.07341	986.639	0.9279	0.6858	0.2099	908.481	0.533	0.1304
PF3D7_1113200	PF11_0140	conserved Plasmodium protein, unknown function	-0.801	-0.689	-0.798	-0.695	-0.911	-0.514	-0.576	-0.253	-0.549	-0.164	-0.211135	-0.313762	-0.209263	0.878976	0.831872	0.116323	0.392745	0.5869	0.715661	556.428	0.9433	0.0338	0.0026	908.374	0.5333	0.1303
PF3D7_1240900	PFL1970w	erythrocyte membrane protein 1, PfEMP1 (VAR)	0.132	0.079	0.001	-0.305	-0.557	-0.109	0.007	-0.11	-0.186	-0.39	0.0249917	0.325435	0.14951	0.250606	1.30967	-0.00199738	-0.0837927	0.0618129	0.260303	1521.2	1.0773	1.3393	0.8762	909.434	0.5358	0.1313
PF3D7_1250800	PFL2440w	DNA repair protein rhp16, putative	0.1	0.173	0.237	0.085	-0.725	-0.229	0.188	0.107	0.472	0.155	0.554251	0.46234	0.590349	-0.189908	0.187546	-0.0475752	-0.262643	-0.151218	-0.333476	1792.08	1.1119	1.2	0.9822	911.293	0.5418	0.1329
PF3D7_1477000	PF14_0740	Plasmodium exported protein (hyp17), unknown function, pseudogene	-0.977	-0.792	-0.965	-0.405	-0.244	-0.298	-1.037	-0.555	0.334	-0.115	0.192098	-0.191541	0.0163898	0.313958	1.04543	0.283861	0.22722	0.635113	0.181999	661.002	0.9881	0.1025	0.0124	911.712	0.5427	0.1333
PF3D7_1443000	PF14_0408	serine/threonine protein kinase (SRPK2)	-0.386	-0.316	-0.367	-0.081	-0.885	-0.445	0.237	0.186	-0.289	-0.073	0.233484	0.0125603	-0.0319892	1.10751	0.814324	0.543136	-0.320842	-1.55959	-0.407775	966.745	0.9679	0.6465	0.1877	912.025	0.5431	0.1336
PF3D7_1412400	PF14_0123	conserved Plasmodium protein, unknown function	0.828	0.824	0.467	0.385	-0.446	0.064	0.171	0.152	0.376	0.432	0.199657	0.245997	0.0605763	-0.26945	0.336228	-0.113263	-0.751511	-0.586343	-1.01959	1698.81	1.0218	1.2503	0.962	912.502	0.5441	0.134
PF3D7_1135400	PF11_0364	conserved Plasmodium protein, unknown function	0.442	0.34	-0.029	0.274	0.404	0.055	0.143	0.045	0.392	0.392	0.405272	0.182294	0.210512	-0.383271	-0.19866	-0.424854	0.0815478	-0.0768145	-0.0384513	1873.88	1.0813	1.163	0.9916	913.008	0.5453	0.1344
PF3D7_1462300	PF14_0593	conserved Plasmodium protein, unknown function	0.105	-0.045	0.468	0.101	0.207	0.24	0.368	0.296	1.047	0.752	0.00597279	0.064967	-0.0824415	-0.064001	-0.0025692	-0.226619	-0.208543	-0.393835	-1.10221	1858.79	1.004	1.1718	0.9903	913.239	0.5454	0.1347
PF3D7_0213100	PFB0595w	heat shock protein 40, putative	-0.166	0.476	0.063	0.071	-0.138	0.047	-0.127	0.015	0.592	0.494	0.0448414	0.279189	0.163857	0.123737	0.228142	-0.377756	-0.310233	0.286295	0.39391	1940.04	1.0849	1.1325	0.9957	913.429	0.5455	0.1348
PF3D7_1218000	PFL0870w	thrombospondin-related apical membrane protein (TRAMP)	1.092	1.112	0.354	0.479	0.807	0.541	0.088	0.222	-0.45	0.089	-0.184056	-0.150189	-0.0591131	-0.326523	-0.352074	-0.301741	-0.871373	-0.605003	-0.259753	1396.2	0.9658	1.3248	0.7631	914.263	0.5478	0.1356
PF3D7_0210800	PFB0485c	conserved Plasmodium protein, unknown function	0.32	0.098	0.525	0.211	0.052	-0.092	0.515	0.113	0.271	0.453	0.221144	0.179191	0.252673	0.263789	0.112879	0.186397	-0.990919	-1.00543	-0.96321	1689.9	1.0151	1.2587	0.9594	914.509	0.548	0.1358
PF3D7_1025000	PF10_0244	formin 2, putative	0.529	0.55	0.064	0.403	0.048	0.181	-0.056	0.063	-0.515	0.065	0.143329	-0.132229	-0.0709609	-0.0258996	0.413095	0.032231	0.0622232	0.0530017	-0.166879	1890.75	1.0412	1.1547	0.9929	914.761	0.5482	0.136
PF3D7_0611300	MAL6P1.115	conserved Plasmodium protein, unknown function	0.329	0.149	0.422	0.285	-0.164	0.055	0.394	0.491	0.616	0.556	0.338007	0.0800763	0.320654	-0.446483	-0.0347877	-0.716255	-0.573895	-0.588394	-0.967607	1505.71	1.0012	1.3417	0.8648	915.139	0.5489	0.1364
PF3D7_1348400	PF13_0254	conserved Plasmodium membrane protein, unknown function	0.261	0.438	0.234	0.375	0.871	0.631	0.357	0.262	0.406	0.493	-0.173139	-0.57552	-0.384652	-0.233229	0.0919289	-0.123806	-0.398763	-0.379238	-0.998202	1498.12	0.9362	1.3424	0.8589	916.325	0.5526	0.1374
PF3D7_1115600	PF11_0164	peptidyl-prolyl cis-trans isomerase (CYP19B)	0.116	0.131	-0.059	0.074	0.845	0.22	-0.257	0.053	0.678	0.321	0.15647	0.0866234	0.00392595	0.119537	0.438144	-0.192542	-0.011334	0.18885	-1.47205	1839.17	1.0328	1.18	0.9884	916.856	0.5538	0.1379
PF3D7_0925200	PFI1235w	rRNA processing and telomere maintaining methyltransferase, putative	0.047	-0.122	-0.079	-0.007	-0.193	0.053	0.301	0.14	0.172	0.035	0.389088	0.32187	0.52466	-0.259555	0.278164	0.0431061	0.06074	-0.112965	0.114692	1929.78	1.114	1.138	0.9952	917.904	0.5569	0.1389
PF3D7_1024900	PF10_0243	conserved Plasmodium protein, unknown function	0.514	0.2	0.246	0.594	1.235	0.72	0.101	0.078	0.37	0.359	0.15402	0.0178435	-0.0304522	-0.292074	-0.447823	-0.62145	-0.81413	-0.738834	-0.253768	1468.27	0.991	1.3398	0.8342	918.471	0.5583	0.1394
PF3D7_1202600	PFL0130c	conserved protein, unknown function	0.226	0.251	0.566	0.005	-0.233	0.005	0.482	0.299	-0.149	-0.263	-0.154399	0.0505937	-0.00673051	0.0318171	0.123244	0.00922896	0.104705	0.36623	-0.139995	1839.75	1.0388	1.1796	0.9884	919.878	0.5627	0.1407
PF3D7_1423700	PF14_0228	conserved Plasmodium protein, unknown function	-0.2	0.408	-0.09	0.287	0.057	0.015	-0.322	-0.112	0.404	0.122	0.294018	0.55234	0.327525	-0.0798122	0.191261	-0.227329	-0.16059	0.194606	0.324552	1854.79	1.1195	1.1731	0.9899	921.619	0.5684	0.1423
PF3D7_1421400	PF14_0207	DNA-directed RNA polymerase III subunit C, putative	0.321	0.484	0.132	0.499	-0.857	-0.568	0.177	-0.062	0.527	0.242	-0.1581	-0.207312	-0.226036	-0.138603	0.309625	-0.0593498	-0.00112273	0.286443	0.472815	1378.45	1.0087	1.3193	0.7434	922.022	0.5685	0.1427
PF3D7_1323800	PF13_0135	vacuolar protein sorting 52 homologue	0.158	0.119	0.196	0.146	-0.019	0.014	0.028	0.132	0.243	0.577	0.0430686	-0.065112	-0.0255233	0.200662	0.407939	0.16299	-0.0665883	0.0211351	-0.428987	2072.16	1.0456	1.0868	0.9991	922.24	0.5687	0.1429
PF3D7_1117300	PF11_0179	conserved Plasmodium protein, unknown function	0.361	0.191	0.573	0.38	0.786	0.175	-0.107	-0.054	0.344	0.306	0.433506	0.360871	0.294633	0.0519817	-0.0526263	-0.449899	-0.647756	-0.192108	-0.643733	1879.82	1.0808	1.1614	0.9921	922.007	0.5692	0.1426
PF3D7_1001100.1	PF10_0015	acyl-CoA binding protein, isoform 1, ACBP1 (ACBP1)	0.275	0.368	0.128	-0.047	-0.472	0.211	0.305	0.432	-0.272	-0.144	0.176245	0.120193	0.227065	0.470714	0.036521	-0.226386	-0.715246	0.198893	-0.354541	1741.42	1.0364	1.2207	0.9728	923.374	0.57	0.1439
PF3D7_1307800	PF13_0042	fork head domain protein, putative	-0.26	-0.148	-0.525	-0.237	0.831	1.02	0.101	0.057	-0.216	0.032	-0.452205	-0.521403	-0.357171	-0.020471	0.402005	0.368595	0.00271361	0.389211	-0.33443	1243.58	0.9453	1.2049	0.567	923.302	0.5705	0.1439
PF3D7_0809500	MAL8P1.114	histone acetyltransferase subunit NuA4, putative	0.025	0.019	-0.111	-0.121	0.145	0.351	0.551	0.305	0.262	0.399	0.288469	0.518407	0.397037	-0.176727	0.310208	-0.0759208	-0.853857	-0.579083	-0.774351	1765.24	1.0535	1.2106	0.9776	923.144	0.5706	0.1437
PF3D7_0415200	PFD0735c	conserved Plasmodium protein, unknown function	0.154	0.555	0.239	0.239	0.661	0.2	-0.034	-0.027	0.429	0.453	0.16759	0.39843	0.171259	-0.633777	-0.320537	-0.381761	-1.01701	0.190612	0.129615	1523.9	1.0458	1.3384	0.8782	923.072	0.571	0.1437
PF3D7_0802300	PF08_0130	rRNA processing WD-repeat protein, putative	-0.283	-0.281	-0.349	-0.281	0.865	0.305	-0.516	-0.32	-0.051	-0.033	0.073052	-0.131337	-0.10014	0.217984	0.410218	0.112443	0.275768	0.39346	0.469252	1343.38	1.0391	1.29	0.7015	924.282	0.5714	0.1448
PF3D7_0824200	MAL8P1.34	conserved Plasmodium protein, unknown function	0.238	0.382	0.871	0.113	0.645	0.335	0.529	0.431	0.666	0.402	-0.261161	-0.292064	-0.142802	-0.35241	-0.598378	-0.889199	-0.718957	-0.393959	-0.420533	1240.84	0.9259	1.199	0.5631	924.514	0.5715	0.145
PF3D7_1342600	PF13_0233	myosin A (MyoA)	0.047	-0.086	0.326	-0.121	0.173	0.184	0.461	0.398	0.14	0.072	-0.0521503	0.125051	0.105129	0.769194	-0.241593	-0.0422521	-1.23723	-1.10065	0.231966	1443.77	0.9882	1.3379	0.8117	923.992	0.5716	0.1445
PF3D7_1331700	PF13_0170	glutamine--tRNA ligase, putative	1.189	1.072	0.546	0.406	0.199	0.245	0.128	-0.053	-0.962	0.169	-0.0708869	-0.052123	-0.0827029	-0.0523447	0.0593982	-0.64958	-0.413791	0.0506273	-0.161251	1550.42	1.0072	1.3275	0.8959	924.217	0.5718	0.1447
PF3D7_1326300	PF13_0147	RNA binding protein, putative	0.792	0.973	-0.737	0.029	0.27	0.045	0.008	0.108	-0.717	-0.447	-0.258004	-0.367753	-0.211937	0.146485	0.279056	0.0221274	-0.121096	0.307732	0.448976	1342.69	0.9848	1.29	0.7007	927.204	0.5807	0.1475
PF3D7_0723900	MAL7P1.126	conserved Plasmodium protein, unknown function	-0.101	-0.004	0.126	-0.052	0.628	0.185	0.494	0.407	-0.274	-0.113	-0.132502	-0.162624	-0.0422603	0.0991236	0.270751	-0.20175	-0.109787	0.618046	-0.361218	1773.1	1.0162	1.2077	0.9791	927.686	0.5818	0.148
PF3D7_0820500	MAL8P1.57	C-13 antigen	0.181	0.109	0.402	0.116	0.582	0.211	0.319	0.079	0.465	0.241	-0.218638	-0.0567923	0.00844817	0.170799	0.220214	-0.303476	0.192588	-0.349258	-0.0764857	2022.88	1.037	1.1006	0.9983	928.114	0.582	0.1484
PF3D7_1238800	PFL1880w	acyl-CoA synthetase (ACS11)	0.019	0.042	0.203	0.093	0.254	-0.054	0.274	0.156	0.371	0.385	0.180598	0.104974	0.300815	0.155267	0.281924	-0.347214	0.0499339	-0.0477843	-0.208766	2122.55	1.0843	1.0709	0.9995	928.034	0.5824	0.1483
PF3D7_1106500	PF11_0076	conserved Plasmodium protein, unknown function	-0.285	0.028	-0.226	-0.217	0.736	0.348	0.357	0.453	-0.264	-0.345	0.0310793	-0.33488	-0.180182	0.155482	0.447004	0.0657277	-0.0189255	0.112105	-0.265708	1559.36	0.9953	1.3246	0.9015	928.735	0.5836	0.149
PF3D7_1002400.1	PF10_0028	RNA binding protein, putative	0.217	0.051	0.376	0.166	0.118	0.224	0.444	0.252	0.393	0.272	0.250867	0.412464	0.38378	0.104823	0.0161043	-0.272461	-0.657018	-0.601766	-0.479628	1990.42	1.0682	1.1131	0.9975	929.212	0.5847	0.1495
PF3D7_1223400	PFL1125w	phospholipid-transporting ATPase, putative	0.06	0.197	0.116	0.343	0.119	-0.29	0.244	0.133	0.105	0.314	0.218946	0.692392	0.568706	-0.214612	-0.321808	-0.19207	-0.164857	-0.0457167	-0.367207	1802.15	1.0993	1.195	0.9837	929.408	0.5847	0.1497
PF3D7_1100200	PF11_0008	erythrocyte membrane protein 1, PfEMP1 (VAR)	-0.087	-0.233	-0.254	-0.211	0.722	0.154	-0.31	-0.214	0.305	0.038	0.265549	0.175679	0.0173845	-0.261721	-0.961642	0.300446	0.725924	-0.137799	0.875747	1260.92	1.0556	1.2247	0.5917	930.045	0.5863	0.1503
PF3D7_1105400	PF11_0065	40S ribosomal protein S4, putative	0.797	0.563	0.366	0.396	0.09	0.304	0.167	0.225	-1.942	-0.675	0.255868	0.281412	0.444789	0.126835	-0.0432393	-0.373488	-0.483882	-0.481689	-0.847181	1314.06	1.0014	1.2634	0.6641	930.554	0.5867	0.1507
PF3D7_1339000	MAL13P1.197	probable protein, unknown function	-0.126	0.046	0.283	-0.42	-1.237	-0.218	0.032	-0.043	0.177	-0.022	-0.226153	-0.135648	-0.211174	0.832617	0.777577	0.256085	0.183272	0.0200305	-0.282316	1203.04	0.9894	1.1481	0.508	930.536	0.5874	0.1507
PF3D7_1035500	PF10_0346	merozoite surface protein 6 (MSP6)	0.144	-0.026	0.035	0.007	0.292	0.398	-0.006	0.151	-0.326	0.096	0.0789576	0.0982971	0.179623	0.364211	0.485329	0.1686	-0.187636	-0.19221	-0.497981	1973.45	1.0519	1.1212	0.997	930.994	0.5878	0.1512
PF3D7_0209800	PFB0445c	ATP-dependent RNA helicase UAP56 (UAP56)	0.278	0.017	0.146	0.687	1.024	0.376	-0.044	-0.121	0.211	0.293	-0.102119	-0.140402	-0.032542	-0.0544972	-0.102932	-0.332745	-0.109763	0.165246	0.158009	1811.27	1.035	1.1898	0.985	932.001	0.5908	0.1521
PF3D7_1210100	PFL0505c	syntaxin, Qa-SNARE family (SYN2)	0.407	0.414	0.016	-0.116	0.362	0.17	0.694	0.325	-0.13	0.42	0.281143	0.000935488	-0.0622787	-0.321658	0.119551	-0.409888	-0.176469	-0.215264	-0.148944	1809.2	1.0322	1.1912	0.9847	933.115	0.5942	0.1532
PF3D7_1212700	PFL0625c	eukaryotic translation initiation factor 3 subunit 10, putative	-0.054	0.248	0.714	0.042	0.435	0.46	0.639	-0.074	0.695	0.189	-0.402029	-0.127139	-0.157064	0.0991598	0.125669	0.0983013	-0.350661	-0.161824	-0.652621	1775.67	0.9909	1.2069	0.9795	934.544	0.5988	0.1546
PF3D7_1227800	PFL1345c	histone S-adenosyl methyltransferase, putative	0.499	0.209	0.475	0.166	0.197	0.149	0.071	0.138	0.164	0.154	0.530983	0.281129	0.435658	-0.100334	0.0416725	-0.0969605	-0.544108	-0.127761	-0.83923	1999.44	1.0868	1.1099	0.9977	934.752	0.5989	0.1548
PF3D7_1009300	PF10_0090	conserved Plasmodium protein, unknown function	0.072	-0.027	0.238	-0.018	0.119	0.181	0.012	0.156	0.257	0.312	0.763266	0.379732	0.410629	0.0552789	0.11959	-0.317513	-0.335923	-0.327183	-0.455441	1996.85	1.1065	1.1106	0.9977	935.048	0.5993	0.1551
PF3D7_1027800	PF10_0272	60S ribosomal protein L3, putative	0.681	0.484	0.581	0.444	0.898	0.54	-0.121	0.349	0.066	0.252	-0.0943084	0.0197067	0.176293	-0.227128	-0.408728	-0.426479	-0.638678	-0.732169	-0.782452	1527.87	0.9806	1.3363	0.881	935.597	0.6007	0.1556
PF3D7_1316500	PF13_0091	conserved Plasmodium protein, unknown function	0.246	0.158	0.485	0.11	-0.333	-0.028	0.588	0.483	0.247	0.117	-0.0991929	0.186721	-0.0175778	0.12841	-0.0582118	0.223986	-0.134477	-0.703111	-0.772	1789.58	1.0026	1.2013	0.9818	936.526	0.6035	0.1565
PF3D7_1438900	PF14_0368	thioredoxin peroxidase 1 (Trx-Px1)	0.928	0.858	0.554	0.454	0.186	0.227	0.502	0.312	-0.291	0.144	-0.18708	-0.268872	-0.371207	-0.10372	-0.285195	-0.25882	-0.34572	-0.19935	-0.474077	1554.8	0.9623	1.3285	0.8987	937.043	0.6048	0.1571
PF3D7_1207500	PFL0375w	conserved Plasmodium protein, unknown function	0.364	0.409	0.178	0.194	0.804	0.277	-0.276	-0.146	0.504	0.703	0.219718	0.0365227	-0.0286702	-0.112844	0.107151	0.131011	-0.463665	-0.390888	-0.682791	1825.49	1.0333	1.1821	0.9868	937.916	0.6058	0.1579
PF3D7_1443700	PF14_0415	dephospho-CoA kinase, putative (DPCK)	0.657	0.533	0.605	0.42	0.512	0.112	0.275	0.064	0.974	0.502	-0.555187	-0.475114	-0.488147	0.135213	-0.051218	-0.439812	-0.321506	-0.643946	-1.19361	1258.79	0.8992	1.2233	0.5887	937.904	0.6065	0.1579
PF3D7_0203000	PFB0145c	conserved Plasmodium protein, unknown function	0.449	0.289	0.503	0.31	0.149	0.302	0.345	0.254	0.302	0.034	0.228463	0.411751	0.402283	0.00499933	-0.44991	-0.425152	-0.821281	-0.483785	-0.721629	1722.41	1.0373	1.236	0.9683	937.74	0.6067	0.1577
PF3D7_0420700	PFD0995c	erythrocyte membrane protein 1, PfEMP1 (VAR)	-0.548	-0.294	-0.563	-0.471	-0.344	-0.398	-0.314	-0.16	0.085	-0.113	0.198502	0.117726	-0.181695	-0.186943	0.994061	0.506332	-0.377231	0.611968	1.24113	1023.93	1.0467	0.778	0.2549	938.654	0.6079	0.1586
PF3D7_0914200	PFI0695c	phospholipid or glycerol acyltransferase, putative	0.717	0.577	0.542	0.605	0.905	0.415	0.045	0.152	-0.555	-0.025	0.0580432	0.0971393	-0.0621948	-0.0315816	0.0266081	-0.329471	-0.705657	-0.326828	-0.574667	1703.45	1.0105	1.2475	0.9633	938.9	0.6081	0.1589
PF3D7_1033700	PF10_0328	bromodomain protein, putative	0.689	0.503	-0.423	0.107	0.281	0.134	0.212	-0.038	-0.281	0.049	0.206194	0.53184	0.18002	0.216951	-0.047775	-0.111278	-0.00506747	-0.0593455	-0.748606	1857.24	1.0726	1.1725	0.9901	939.151	0.6084	0.1591
PF3D7_0810000	PF08_0099	acyl-CoA binding protein, putative	0.068	-0.201	0.564	0.504	0.272	0.122	0.369	0.318	0.694	0.578	0.188055	0.308969	0.119832	-0.394446	-0.0228355	0.0521577	-1.25645	-1.04772	-1.83214	1265.37	0.9514	1.2296	0.5979	939.668	0.6088	0.1596
PF3D7_0922100	PFI1085w	ubiquitin-like protein, putative	0.199	0.03	0.018	0.225	-0.719	-0.178	0.417	0.213	0.38	0.376	-0.109394	-0.211205	-0.245294	0.149385	0.160614	0.0530295	-0.00670754	0.35925	0.0810792	1700.25	1.0093	1.2493	0.9624	939.613	0.6094	0.1596
PF3D7_1039000	PF10_0380	serine/threonine protein kinase, FIKK family (FIKK10.2)	-0.08	0.097	0.124	0.155	-0.027	0.254	0.3	0.321	-0.16	-0.339	-0.098748	0.00472962	-0.0427412	0.202508	0.322753	0.242331	-0.0305827	0.0453453	-0.152546	1854.44	1.029	1.1735	0.9899	940.23	0.6102	0.1602
PF3D7_0906000	PFI0295c	RNB-like protein, putative	0.216	0.154	0.378	0.295	-0.102	0.282	-0.165	-0.111	0.414	0.277	-0.00062722	0.10835	0.103119	0.238044	0.303278	0.124665	-0.0228027	-0.162943	-0.495624	2018.1	1.0549	1.1031	0.9982	940.554	0.6107	0.1605
PF3D7_0302100	PFC0105w	serine/threonine protein kinase (SRPK1)	0.697	0.645	0.651	0.17	0.391	0.299	0.103	-0.018	-0.106	0.167	0.0720038	0.108921	0.376115	-0.167345	0.0292979	-0.400276	-0.122441	-0.208832	-0.605395	1894.56	1.057	1.1529	0.9931	941.062	0.612	0.161
PF3D7_1340000	MAL13P1.203	secreted ookinete protein, putative (PSOP7)	-0.278	-0.433	-0.527	-0.824	-0.382	-0.086	0.049	0.013	0.216	0.033	-0.089628	0.0373564	-0.119618	0.531427	0.375353	0.280158	0.0562012	0.626916	0.330489	1271.15	1.0204	1.2296	0.606	941.389	0.6125	0.1614
PF3D7_0710300	MAL7P1.31	conserved Plasmodium membrane protein, unknown function	0.334	0.191	0.491	0.403	0.929	0.349	0.397	0.116	0.168	0.028	-0.255349	0.235436	-0.247653	-0.21726	-0.00703508	-0.746335	0.323256	-0.276646	-0.937511	1537.71	0.9865	1.335	0.8876	941.729	0.613	0.1617
PF3D7_1316900	PF13_0094	conserved Plasmodium protein, unknown function	0.205	0.287	-0.005	0.005	0.525	0.297	0.163	0.127	0.108	-0.005	-0.0217422	0.0607155	-0.0185869	0.179529	-0.160252	0.0725459	0.134227	0.223563	-0.183789	2012.25	1.0526	1.1045	0.9981	942.045	0.6135	0.162
PF3D7_0618500	MAL6P1.242	malate dehydrogenase (MDH)	-0.441	-0.398	-0.359	0.069	0.954	-0.101	-0.84	-0.355	0.48	0.128	0.413122	0.200548	0.301063	0.035949	0.296487	0.23206	0.202332	-0.0146242	-0.160704	1339.92	1.076	1.2866	0.6973	942.313	0.6138	0.1623
PF3D7_1034500	PF10_0335	conserved Plasmodium protein, unknown function	0.479	0.384	0.356	0.116	-0.088	0.394	0.428	0.434	0.56	0.046	0.227407	0.319981	0.197007	-0.519453	-0.498434	-0.617321	-0.530824	-0.558806	-0.454746	1473.9	1.0067	1.3402	0.8391	942.973	0.6147	0.1629
PF3D7_1226800	PFL1295w	ataxin-3, putative (ATX3)	-0.321	-0.104	-0.103	-0.058	-0.058	-0.127	0.326	0.016	0.218	0.225	0.662726	0.715058	0.443025	-0.0290381	0.0123148	-0.00438075	-0.219139	-0.0152593	-0.361074	1823.43	1.1239	1.1836	0.9865	942.816	0.6149	0.1628
PF3D7_0505200	PFE0255w	actin-like protein, putative (ALP2b)	0.388	0.051	-0.081	-0.275	0.079	0.244	0.005	-0.044	0.407	0.234	0.505958	0.662938	1.08135	-0.234198	-0.0286482	-0.295763	-0.967901	-1.1695	-1.16509	1285.56	1.0491	1.237	0.6259	944.636	0.6176	0.1646
PF3D7_1342400	PF13_0232	casein kinase II beta chain (CK2beta2)	0.32	0.235	0.253	0.189	0.194	0.311	0.21	0.063	0.285	0.421	0.0992554	0.438518	0.542992	0.071686	-0.0516733	-0.23111	-0.322301	-0.796116	-0.92515	1901.63	1.0552	1.1527	0.9936	944.964	0.6181	0.165
PF3D7_1149000	PF11_0506	antigen 332, DBL-like protein (Pf332)	-0.268	0.158	-0.327	0.293	-0.159	-0.002	-0.658	-0.295	0.7	0.381	-0.0452648	-0.314835	-0.0785958	0.371993	0.650442	0.195622	-0.00624462	0.161747	-0.3925	1413.2	0.9999	1.3367	0.7813	944.57	0.6181	0.1646
PF3D7_1214600	PFL0705c	adrenodoxin-type ferredoxin, putative	0.266	0.187	0.219	0.162	0.391	-0.047	-0.05	-0.058	0.218	0.182	0.2003	0.515859	0.261503	0.0684341	0.142569	0.0106333	-0.0843405	0.0475706	-0.408274	2098.47	1.1059	1.0765	0.9993	944.231	0.6182	0.1642
PF3D7_1306700	MAL13P1.33	conserved Plasmodium protein, unknown function	0.353	0.267	-0.025	-0.145	-0.093	0.951	-0.145	-0.435	0.883	-0.075	0.696797	0.657535	0.479576	-0.607931	-0.52283	-0.689921	-1.18334	-0.744029	-0.923013	871.107	0.9969	0.4284	0.0997	944.474	0.6185	0.1645
PF3D7_1420800	PF14_0202	dynein-associated protein, putative	-0.039	0.131	-0.018	-0.164	0.021	-0.342	0.015	-0.034	0.083	-0.097	0.352496	0.561365	0.2638	-0.0523089	-0.128275	0.220459	0.262569	0.406543	-0.121552	1690.58	1.1086	1.2584	0.9596	944.173	0.6187	0.1642
PF3D7_1245800	PFL2195w	clathrin coat assembly protein AP180, putative	0.167	0.084	0.284	0.187	0.553	0.156	0.272	-0.003	0.417	0.716	0.199726	0.374749	0.3289	-0.184247	0.177651	-0.105845	-0.800644	-0.480043	-0.664363	1890.73	1.0574	1.1552	0.9929	946.729	0.6227	0.1668
PF3D7_1407100	PF14_0068	fibrillarin, putative (NOP1)	-0.146	0.077	0.024	-0.052	-0.883	0.204	-0.352	-0.181	0.821	0.546	0.301615	0.308027	0.186777	0.14638	0.101144	-0.0145922	0.355109	-0.216177	-0.435602	1593.04	1.0621	1.3008	0.9203	946.37	0.6228	0.1664
PF3D7_0321000	PFC0925w	conserved Plasmodium protein, unknown function	0.373	0.386	0.459	0.5	0.487	0.072	-0.254	-0.081	0.899	0.282	-0.0150765	-0.0510838	0.107666	0.00142753	0.323036	-0.158567	-0.355995	-0.333203	-0.609791	1906.13	1.0322	1.1496	0.9939	947.288	0.6233	0.1673
PF3D7_1404100	PF14_0038	cytochrome c, putative	-0.022	-0.449	-0.035	-0.341	-0.246	0.155	-0.016	0.049	1.025	0.722	0.190545	0.0774861	0.207096	-0.00520493	0.111	-0.12765	-0.17451	0.0582696	0.257442	1730.35	1.0625	1.2291	0.9703	947.074	0.6233	0.1671
PF3D7_1120500	PF11_0212	tRNA nucleotidyltransferase, putative	0.501	0.428	0.905	0.372	0.473	0.015	0.305	0.232	0.781	0.256	-0.305865	-0.388624	0.106996	-0.171637	-0.0988309	-0.389355	-0.139216	-0.390479	-1.49196	1528.38	0.9513	1.3356	0.8813	946.716	0.6234	0.1668
PF3D7_1308400	MAL13P1.39	conserved Plasmodium protein, unknown function	0.532	0.408	0.119	0.247	0.593	-0.002	0.319	0.1	0.897	0.662	0.0221896	0.220394	0.00882101	-0.113698	-0.0175584	-0.427018	-0.608072	-0.557179	-0.681626	1793.01	1.0164	1.1993	0.9824	948.939	0.6268	0.1691
PF3D7_1017400	PF10_0169	phosphomannomutase, putative	0.247	0.036	-0.046	0.167	-0.032	0.11	-0.117	-0.077	-1.029	-0.427	0.391596	0.287092	0.276097	-0.00410204	0.551878	0.0329379	0.0778957	0.184016	-0.163958	1626.29	1.0754	1.2906	0.936	948.89	0.6273	0.169
PF3D7_1417300	PF14_0171	cysteine protease ATG4, putative (ATG4)	0.282	0.127	0.734	0.523	0.403	-0.065	0.413	0.114	0.529	0.089	-0.0723888	0.0364407	0.0327819	-0.35898	-0.592978	-0.651429	-0.753799	0.73715	-0.304407	1435.79	0.9984	1.3362	0.804	948.708	0.6273	0.1688
PF3D7_0300900	PFC0045w	stevor-like	0.298	0.217	0.352	0.096	-0.227	-0.274	0.566	0.265	-0.095	0.21	-0.132279	-0.228275	-0.172662	0.122546	0.79066	0.35921	-0.56598	-0.965719	-0.420919	1504.42	0.9659	1.3422	0.8639	948.607	0.6276	0.1687
PF3D7_1002100	PF10_0025	PF70 protein (PF70)	-0.18	0.155	-0.121	0.095	1.115	0.313	-0.795	-0.233	0.808	0.445	-0.190313	-0.0476512	0.183505	0.358467	0.0552272	0.193911	-0.269124	-0.269105	-0.732104	1509.97	1.0073	1.3415	0.868	949.379	0.6277	0.1695
PF3D7_0937600	PFI1820w	erythrocyte membrane protein 1, PfEMP1 (VAR)	0.208	0.053	0.429	-0.239	-0.393	0.034	0.158	0.057	-0.244	-0.173	0.0497232	0.0588514	-0.0733822	0.582457	0.521876	0.295699	-0.0669141	0.00578859	-0.513531	1710.88	1.0325	1.2416	0.9654	951.731	0.6358	0.1719
PF3D7_0712800	MAL7P1.55	erythrocyte membrane protein 1, PfEMP1 (VAR)	0.184	0	0.372	0.282	0.082	0.156	0.308	0.224	0.601	0.348	-7.32175e-05	-0.232506	0.015697	-0.216445	-0.270943	-0.497274	-0.129771	0.0497843	0.624742	1759.43	1.0258	1.214	0.9766	952.833	0.6392	0.173
PF3D7_1320700	PF13_0120	conserved Plasmodium protein, unknown function	0.728	0.275	0.971	0.523	0.322	0.093	0.4	0.292	0.967	0.233	-0.384693	-0.382076	-0.589365	-0.21057	-0.656561	-0.471541	-0.865756	-0.422866	-0.441075	1132.33	0.8944	1.0222	0.4039	954.042	0.6422	0.1742
PF3D7_1405400	PF14_0051	DNA mismatch repair protein, putative	0.304	0.189	0.691	0.086	0.399	0.141	0.609	-0.122	0.242	0.058	-0.125315	0.0323143	0.151548	-0.32649	-0.263034	0.109641	-0.0903394	0.194607	-0.368522	1795.96	1.0365	1.1984	0.9828	953.938	0.6425	0.1741
PF3D7_1217300	PFL0835w	GTP binding protein, putative	0.061	0.31	0.278	0.075	0.504	0.227	-0.086	0.054	0.3	0.098	0.327424	0.380692	0.317227	0.215166	-0.453113	-0.245744	0.0230306	-0.0968354	-0.715386	1908.03	1.0747	1.1489	0.994	954.357	0.6427	0.1745
PF3D7_0413900	PFD0680c	ubiquitin carboxyl-terminal hydrolase 13, putative (USP13)	0.045	0.024	0.397	0.207	-0.116	0.327	0.2	0.188	1.05	0.63	-0.0613418	-0.388248	-0.0646443	0.108625	0.389439	-0.307179	-0.893558	-0.12608	-0.666285	1671.78	0.9714	1.2668	0.9536	955.612	0.6468	0.1759
PF3D7_0907200	PFI0345w	GTPase activator, putative	0.803	0.578	0.84	0.716	0.774	0.245	-0.443	-0.307	0.067	0.048	0.103011	-0.0212847	0.222573	-0.0975884	-0.0747693	-0.0097074	-0.779673	-0.621501	-1.11179	1407.66	0.9964	1.3324	0.7754	956.333	0.6488	0.1766
PF3D7_0522300	PFE1115c	S-adenosylmethionine-dependent methyltransferase, putative	0.058	0.083	0.144	0.267	-0.491	-0.054	0.011	-0.021	-0.508	0.009	0.305667	0.393041	0.172746	0.18796	0.352963	0.00337853	0.00525696	0.107431	0.00672517	1826.13	1.0845	1.1817	0.9869	956.832	0.6493	0.1771
PF3D7_0804300	MAL8P1.141	conserved Plasmodium protein, unknown function	0.216	0.288	0.06	0.147	0.463	0.134	-0.002	0.062	0.05	0.025	0.159859	0.305672	0.403652	-0.0395973	0.264845	-0.195975	-0.118302	-0.0918114	-0.00217999	2095.91	1.0977	1.0779	0.9993	956.746	0.6497	0.1771
PF3D7_1360700	PF13_0321	SUMO ligase, putative	0.199	0.173	0.078	0.084	-0.303	0.069	0.178	0.171	-0.173	-0.156	0.495414	0.292797	0.466357	-0.250559	-0.66879	-0.538816	0.0161303	-0.0529811	0.633965	1497.43	1.0734	1.3435	0.8584	957.239	0.65	0.1775
PF3D7_0203100	PFB0150c	protein kinase, putative	-0.047	0.011	-0.273	0.081	0.022	0.039	-0.006	-0.225	0.248	0.166	0.414306	0.334554	0.25752	0.134479	-0.263758	0.139494	-0.00949373	-0.121783	0.686364	1775.86	1.1048	1.206	0.9796	957.976	0.6513	0.1783
PF3D7_0831000	MAL8P1.2	Plasmodium exported protein (PHISTb), unknown function (GEXP09)	0.048	0.099	-0.031	-0.106	0.857	0.547	0.136	0.067	-0.934	-0.822	-0.0619253	0.0251909	0.110466	0.401808	0.328281	0.665703	-0.580099	-0.808114	-1.11984	1245.51	0.9604	1.2082	0.5697	957.975	0.652	0.1783
PF3D7_1230100	PFL1450c	conserved Plasmodium protein, unknown function	0.189	0.476	0.407	0.315	0.641	0.024	0.544	0.32	-0.485	-0.036	-0.309634	-0.314553	-0.280609	0.106404	0.688348	-0.327429	-0.405842	-0.572766	-0.401021	1510.12	0.9517	1.3403	0.8681	958.849	0.6539	0.1792
PF3D7_0102200	PFA0110w	ring-infected erythrocyte surface antigen (RESA)	0.205	0.221	-0.043	0.171	0.011	-0.032	-0.097	-0.116	-0.418	0.007	0.413715	0.412059	0.19958	0.83276	0.238505	0.0358849	-0.371223	-0.16794	-1.23745	1656	1.0524	1.2736	0.948	960.108	0.6581	0.1806
PF3D7_0210000	PFB0450w	secretory complex protein 61 gamma subunit (Sec61-gamma)	0.032	-0.023	0.272	-0.016	-0.14	0.094	0.495	0.25	0.444	0.497	0.202124	0.0142081	0.0737935	-0.141331	0.0236804	-0.61691	-0.203941	0.0459343	0.423976	1823.02	1.0495	1.1844	0.9865	960.676	0.6596	0.1812
PF3D7_1402400	PF14_0026	U1 small nuclear ribonucleoprotein C, putative	0.81	1.026	0.244	0.066	0.147	0.114	0.33	0.258	-0.756	-0.144	-0.531695	-0.790025	-0.469025	0.108189	0.209719	0.298353	-0.212173	-0.098843	-0.949356	1122.67	0.892	1.0042	0.3899	961.366	0.6614	0.1819
PF3D7_1331800	PF13_0171	60S ribosomal protein L23, putative	0.094	-0.158	0.128	0.219	0.427	0.456	0.159	0.116	0.213	0.317	0.734885	0.655684	0.395719	-0.131821	-0.175128	-0.657105	-0.753813	-1.06052	-1.52699	1328.63	1.0175	1.279	0.6831	961.583	0.6615	0.1821
PF3D7_1353000	MAL13P1.269	tryptophan-rich antigen, pseudogene	0.161	0.643	0.705	-0.611	-0.299	1.061	0.245	-0.009	-0.785	-1.128	0.125085	-0.0265734	-0.075925	0.0147698	-0.02131	-0.14319	-0.286225	0.159994	-0.102896	1189.83	0.9868	1.1249	0.4885	962.245	0.6618	0.1829
PF3D7_1212200	PFL0605c	conserved Plasmodium protein, unknown function	-0.062	0.007	0.637	0.185	0.285	0.224	0.621	0.305	0.255	0.156	-0.418665	-0.342547	-0.184559	0.324468	-0.181628	-0.0206351	-0.858504	-0.790362	0.454858	1451.58	0.9477	1.3417	0.8191	962.054	0.6618	0.1826
PF3D7_0420200	PFD0980w	holo-(acyl-carrier protein) synthase, putative	-0.739	-0.629	-0.671	0.024	0.31	-0.276	-0.579	-0.519	0.221	0.006	0.141184	-0.287517	-0.067562	0.505704	0.589925	0.0994427	0.0813267	0.515166	0.401699	950.08	1.0021	0.6132	0.17	962.008	0.6624	0.1826
PF3D7_1324700	MAL13P1.135	SNARE protein, putative (YKT6.2)	0.225	0.013	-0.519	-0.188	0.355	0.264	0.334	0.223	-1.078	-0.633	0.173346	0.293588	0.283283	0.15808	-0.0124737	0.112102	0.018603	0.146294	-0.213659	1525.88	1.0435	1.338	0.8796	963.201	0.6647	0.1839
PF3D7_1453800	PF14_0511	glucose-6-phosphate dehydrogenase-6-phosphogluconolactonase (G6PDH)	-0.069	0.081	-0.071	-0.055	-0.673	-0.242	0.18	0.036	0.37	-0.113	0.717345	0.976282	0.733402	0.0618434	-0.056758	-0.280624	-0.701111	-0.553512	-0.55417	1420.01	1.0984	1.3351	0.7883	964.117	0.6668	0.1848
PF3D7_0413100	PFD0635c	erythrocyte membrane protein 1, PfEMP1 (VAR)	0.013	0.087	0.272	-0.197	0.058	0.075	0.341	0.284	0.311	-0.276	-0.336991	-0.334868	-0.406826	-1.88717	-1.42706	-1.81592	-0.19556	1.02498	1.83899	501.779	0.856	0.0163	0.001	964.105	0.6675	0.1848
PF3D7_0102500	PFA0125c	erythrocyte binding antigen-181 (EBA181)	0.302	0.263	-0.083	0.133	-0.456	-0.01	0.594	0.442	0.144	0.26	0.299362	0.158584	-0.00229445	0.440858	-0.497908	-0.237324	-1.00389	-0.770275	-0.174826	1487.74	0.9855	1.3439	0.8507	964.597	0.668	0.1854
PF3D7_1308800	MAL13P1.42	tyrosine recombinase (INT)	0.44	0.342	0.374	0.213	0.102	0.023	0.382	0.275	0.238	-0.055	-0.00877121	-0.0661725	0.120049	0.226113	-0.0801376	-0.215209	-0.355521	0.143898	-0.313629	1996.13	1.0351	1.1114	0.9977	965.576	0.6703	0.1864
PF3D7_0525500	PFE1270c	conserved Plasmodium protein, unknown function	0.279	-0.597	-0.077	0.179	0.7	0.232	-0.204	-0.036	0.07	0.441	0.0391986	0.10652	0.0804705	-0.0453002	0.305081	0.002692	-0.0365861	0.170078	-0.0063707	1785.22	1.0568	1.2019	0.9811	965.41	0.6704	0.1863
PF3D7_1116800	PF11_0175	heat shock protein 101 (HSP101)	0.38	0.477	0.521	0.41	0.689	0.584	-0.055	-0.105	-0.093	0.503	0.0492077	-0.0558477	0.0491289	-0.0274308	-0.141053	-0.0402267	-0.223238	-0.771698	-1.04355	1684.61	0.9933	1.2613	0.9578	967.606	0.6766	0.1886
PF3D7_1033600	PF10_0327	myb2 transcription factor, putative (Myb2)	0.019	-0.04	0.327	0.284	-0.348	-0.054	0.349	0.079	-0.014	0.087	-0.519905	-0.394327	-0.424769	0.0530232	0.296793	0.30828	0.25651	0.343358	-0.0438665	1436.87	0.9604	1.3366	0.805	967.51	0.677	0.1885
PF3D7_1133700	PF11_0347	conserved Plasmodium protein, unknown function	-0.242	-0.225	0.089	-0.166	-0.247	0.002	0.743	0.145	0.213	0.133	-0.279025	-0.358082	-0.254034	0.40331	0.415332	-0.0491594	-0.403603	0.343612	0.342174	1511.38	0.9823	1.3411	0.869	968.75	0.6802	0.1898
PF3D7_1340500	PF13_0221	conserved Plasmodium protein, unknown function	-0.259	-0.24	-0.052	-0.027	0.27	0.008	-0.182	-0.058	0.117	0.12	0.0956132	-0.163402	-0.187078	0.261172	0.313795	0.462066	-0.510217	0.253897	1.03705	1605.11	1.0443	1.2962	0.9263	969.027	0.6805	0.1901
PF3D7_0922800	PFI1120c	conserved Plasmodium protein, unknown function	0.081	0.114	0.156	0.146	-0.228	-0.064	-0.241	-0.03	0.466	0.465	0.472397	0.363394	0.511074	0.0495227	0.185048	0.0174242	-0.272325	-0.371974	-0.467548	1908.77	1.0948	1.1486	0.994	969.702	0.6816	0.1909
PF3D7_1324200	MAL13P1.132	micro-fibrillar-associated protein, putative	-0.018	0.332	0.655	0.143	0.001	0.149	0.382	-0.092	0.698	0.401	-0.300784	-0.186229	-0.122195	0.235509	0.0317993	0.227822	-0.302176	-0.113504	-0.654431	1798.38	0.9922	1.1975	0.9832	969.648	0.6821	0.1908
PF3D7_1414900	PF14_0147	ATP-dependent protease, putative	0.726	0.472	0.323	0.276	-0.599	-0.079	0.392	0.442	0.106	0.388	-0.887748	-0.656459	-0.584476	0.0576245	0.454306	0.214723	-0.861087	-0.719584	-1.98179	795.446	0.8052	0.278	0.0535	970.987	0.6843	0.1923
PF3D7_1122100	PF11_0229	conserved Plasmodium protein, unknown function	0.77	0.701	0.312	-0.035	-0.552	-0.113	0.515	0.33	0.533	0.365	0.0395002	0.262701	0.0762491	-0.338131	-0.156229	-0.31767	-0.734697	0.0705494	-0.982085	1539.41	0.9998	1.333	0.8888	970.752	0.6849	0.192
PF3D7_0302800	PFC0130c	conserved Plasmodium protein, unknown function	0.52	0.4	0.448	0.208	-0.156	0.042	0.375	0.442	0.674	0.356	-0.0422124	-0.188946	-0.319866	0.179527	0.270787	-0.412927	-1.25159	-0.684922	-0.838893	1422.5	0.9311	1.3359	0.7909	970.983	0.685	0.1923
PF3D7_0905200	PFI0255c	mitochondrial carrier protein, putative	0.564	-0.055	0.172	0.127	0.297	0.105	0.386	0.183	0.527	0.246	-0.158246	-0.986067	-0.316233	0.17919	0.0160968	0.0678737	0.210275	-0.483435	-0.203453	1411.53	0.9401	1.3352	0.7795	972.848	0.6899	0.1943
PF3D7_1104900	PF11_0060	calcium/calmodulin-dependent protein kinase, putative	-0.365	-0.324	-0.187	-0.149	-0.525	-0.051	-0.48	-0.087	0.498	0.274	0.148147	-0.119583	0.103806	0.519127	0.169643	-0.0892457	0.423115	-0.415185	1.23584	1383.95	1.0501	1.3229	0.7496	972.729	0.6902	0.1941
PF3D7_1328900	PF13_0151	conserved Plasmodium protein, unknown function	0.293	0.278	0.361	0.172	0.262	0.296	0.338	0.348	0.305	0.413	-0.11569	-0.00788771	0.311289	0.0355578	-0.358186	-0.259601	-0.650975	-0.281568	-0.376189	1876.06	1.0126	1.1619	0.9918	974.236	0.6947	0.1958
PF3D7_0815800	MAL8P1.82	vacuolar sorting protein VPS9, putative	-0.855	-0.863	-0.493	-0.495	0.415	0.05	-0.419	-0.267	-0.189	-0.608	-0.42922	0.875686	0.631011	-0.218298	0.400361	0.0317959	0.368405	0.379171	-0.278132	781.995	1.0235	0.2602	0.0472	975.213	0.6978	0.1969
PF3D7_1412600	PF14_0125	deoxyhypusine synthase (DHS)	0.078	0.066	0.353	-0.084	0.02	-0.114	0.513	0.145	-0.248	-0.045	-0.24427	-0.323471	-0.0555652	0.104987	0.185357	0.0296466	0.232104	0.162437	0.43904	1687.62	1.0123	1.2599	0.9587	975.758	0.6991	0.1975
PF3D7_0923200	PFI1140w	flavodoxin-like protein	0.271	0.145	0.225	0.162	0.177	0.131	-0.214	-0.172	0.495	0.109	-0.145337	-0.147637	0.0630059	-0.144179	0.351259	0.0682941	-0.0461637	0.206325	0.383867	1819.83	1.0456	1.1857	0.9861	976.005	0.6993	0.1978
PF3D7_1417600	PF14_0175	conserved Plasmodium protein, unknown function	0.238	0.221	0.491	0.075	0.04	-0.1	0.401	0.399	0.103	0.196	-0.359995	-0.295613	-0.256106	0.220295	0.329557	0.0847406	-0.170033	-0.24763	-0.409807	1726.64	0.9705	1.2314	0.9694	976.21	0.6993	0.198
PF3D7_0109800	PFA0480w	phenylalanine--tRNA ligase, putative	0.445	0.37	0.426	0.259	-0.359	0.128	0.364	0.175	0.592	0.397	0.151308	0.168883	0.277566	-0.171257	0.183741	-0.124509	-0.658446	-0.475703	-1.47236	1736.51	1.006	1.2251	0.9717	977.534	0.7037	0.1995
PF3D7_0820000	PF08_0048	Snf2-related CBP activator, putative (SRCAP)	0.529	0.272	0.828	0.277	0	-0.172	0.351	-0.046	0.152	0.199	-0.233469	-0.267965	-0.0475919	-0.00245608	0.0181515	0.101757	-0.0485022	0.0113489	-0.14489	1804.61	1.0105	1.1936	0.9841	978.09	0.7043	0.2001
PF3D7_1304400	PF13_0020	conserved Plasmodium protein, unknown function	0.021	0.129	0.144	-0.011	0.073	0	0.225	0.203	0.521	-0.064	0.492766	0.670567	0.564073	-0.529934	0.354607	-0.111578	-0.848897	-0.735301	-2.38694	1212.63	0.9977	1.162	0.5221	978.019	0.7048	0.2
PF3D7_1003600	PF10_0039	membrane skeletal protein IMC1-related (ALV5)	0	0.106	0.001	-0.111	0.384	0.191	0.134	0.096	0.34	0.324	0.304108	0.263375	0.234036	0.509161	0.115825	0.151102	-0.717039	-0.652572	-0.687652	1859.05	1.0473	1.1714	0.9903	978.485	0.7051	0.2005
PF3D7_0312500	PFC0530w	transporter, putative	-0.788	-0.21	-0.57	-0.559	0.261	-0.236	-0.541	-0.319	-0.346	-0.135	0.342954	0.16573	0.0683177	0.285634	1.08029	0.283651	-0.00708277	-0.00794443	0.215088	1039.48	1.0368	0.8088	0.2748	979.129	0.7068	0.2013
PF3D7_0705300	MAL7P1.21	origin recognition complex subunit 2, putative (ORC2)	-0.24	-0.151	0.054	0.028	0.864	0.308	-0.02	-0.005	0.28	0.222	-0.0930439	-0.0966056	0.0391323	0.340817	-0.656666	0.396964	0.134763	-0.238572	-0.340018	1631.57	1.0054	1.2871	0.9383	981.196	0.7112	0.2036
PF3D7_1362900	MAL13P1.316	conserved Plasmodium protein, unknown function	-0.079	0.03	-0.289	-0.001	1.637	0.284	-0.073	0.047	-0.709	-0.146	-0.0248062	0.0550374	0.00819929	0.248681	-0.00642807	0.374926	0.0214895	-0.32481	-0.359454	1604.68	1.0176	1.2965	0.9261	981.073	0.7115	0.2035
PF3D7_0909400	PFI0455w	exoribonuclease, putative	-0.176	-0.151	0.17	0.069	0.197	0.184	0.229	0.196	0.652	0.668	-0.320186	-0.0204948	0.0445659	0.165819	0.116579	0.147887	-0.266404	-0.193778	-0.267966	1903.67	1.0129	1.1516	0.9937	981.48	0.7116	0.2039
PF3D7_1120700	PF11_0214	conserved Plasmodium protein, unknown function	-0.034	0.171	-0.122	0.024	-0.993	-0.552	0.102	0.067	0.205	0.075	0.307236	0.373258	0.369051	0.117212	0.294226	-0.0246174	-0.0913718	0.101737	0.133072	1524.84	1.0799	1.3381	0.8788	980.986	0.7119	0.2034
PF3D7_0722300	MAL7P1.120	ubiquitin carboxyl-terminal hydrolase, putative	-0.584	-0.167	-0.516	-0.186	1.035	0.791	-0.144	-0.039	-0.371	-0.135	0.0782199	-0.173925	-0.0574926	-0.281979	0.435733	0.103316	0.0861131	-0.0062809	0.455477	1324.12	1.0115	1.2733	0.6773	980.954	0.7126	0.2033
PF3D7_1364400	MAL13P1.323	conserved Plasmodium protein, unknown function	0.243	0.485	0.39	0.392	-0.014	0.183	0.471	0.343	0.665	0.44	-0.592967	-0.354876	-0.394218	0.0860517	0.131165	-0.212624	-0.519237	-0.529599	-0.706462	1452.98	0.9161	1.3411	0.8204	980.782	0.7127	0.2031
PF3D7_1146600	PF11_0477	CCAAT-box DNA binding protein subunit B (NFYB)	-0.321	-0.436	-0.345	-0.244	1.198	0.365	-0.282	-0.104	0.231	-0.155	0.157721	0.341714	0.395525	0.0483852	-0.150542	0.13573	-0.222119	-0.053387	0.539882	1490.33	1.0814	1.3439	0.8527	982.225	0.7129	0.2048
PF3D7_1116300	PF11_0170	peptidyl-prolyl cis-trans isomerase (CYP19C)	-0.209	-0.171	-0.277	0.159	0.024	-0.348	-0.095	-0.055	-0.141	-0.085	0.0996939	0.0701878	0.0849622	0.171635	0.236183	0.239284	0.276133	0.578906	0.20185	1585.98	1.0593	1.3037	0.9166	982.112	0.7132	0.2046
PF3D7_1456200	PF14_0535	SNARE protein, putative (SYN3)	0.414	0.411	0.56	0.65	-0.3	-0.021	0.377	0.124	0.579	0.353	-0.0685036	-0.106896	0.157803	-0.0734077	-0.0150459	0.0337893	-0.446603	-0.706751	-0.693581	1783.5	0.9981	1.2029	0.9809	983.184	0.716	0.2059
PF3D7_1021400	PF10_0208	endomembrane protein 70, putative	-0.057	0.031	0.125	-0.213	-0.201	0.035	0.24	0.136	0.174	-0.017	0.289594	0.666718	0.401396	0.0714286	0.303328	0.0808824	-0.128304	-0.136843	-0.953084	1857.45	1.0844	1.1721	0.9902	983.964	0.7174	0.2067
PF3D7_0217400	PFB0810w	conserved Plasmodium protein, unknown function	0.036	-0.017	0.314	0.256	0.635	0.165	0.121	-0.076	0.243	0.471	0.455516	0.275287	0.0868457	0.0297693	0.19026	-0.118908	-0.512743	-0.277717	-0.351228	2022.42	1.0752	1.1013	0.9983	983.884	0.7179	0.2067
PF3D7_1336000	MAL13P1.179	conserved Plasmodium protein, unknown function	-0.241	0.21	-0.067	-0.093	0.705	0.456	0.032	-0.215	0.23	0.01	0.536821	0.766975	0.431815	-0.0527537	0.0442917	-0.137553	-0.744925	-0.538699	-0.534435	1608.29	1.0852	1.2956	0.9279	985.635	0.7225	0.2087
PF3D7_0719600	PF07_0079	60S ribosomal protein L11a, putative	0.409	0.661	-0.082	0.201	0.581	0.259	0.466	0.197	-0.628	-0.438	0.209848	-0.0832065	0.0542286	-0.0328659	-0.328249	-0.0274585	-0.261159	-0.00420235	-0.356289	1649.74	1.0127	1.2779	0.9456	985.581	0.7231	0.2086
PF3D7_1112700	PF11_0527	conserved Plasmodium protein, unknown function	-0.1	-0.163	-0.402	-0.532	-0.266	0.066	-0.283	-0.14	0.207	0.135	0.659045	0.63899	0.37207	0.0920941	-0.254643	0.473876	0.069812	-0.239053	-0.681316	1395.01	1.0765	1.3254	0.7618	986.253	0.7242	0.2094
PF3D7_1012700	PF10_0124	protein phosphatase, putative	0.435	0.417	0.035	0.216	0.666	0.313	0.429	0.533	0.518	0.175	-0.173119	-0.00373949	-0.136728	-0.317491	0.057526	-0.445196	-0.514344	-0.558199	-0.986308	1583.64	0.9567	1.306	0.9153	987.971	0.7302	0.2113
PF3D7_1009200	PF10_0089	small subunit rRNA synthesis-associated protein, putative	0.161	0.023	-0.18	0.108	0.454	0.282	0.185	0.282	-0.182	0.071	0.244384	0.443377	0.361818	-0.14413	0.272599	-0.261233	0.0149233	-0.426075	-0.67803	1885.17	1.0635	1.1598	0.9925	989.497	0.7346	0.2131
PF3D7_0205400	PFB0240w	conserved Plasmodium protein, unknown function	-0.046	-0.112	0.014	-0.008	-0.379	-0.073	-0.154	-0.097	0.304	0.05	0.411634	0.736741	0.524514	0.372468	-0.0245045	0.0453671	-0.287821	-0.0490974	-0.567165	1720.11	1.1025	1.2372	0.9678	989.442	0.7352	0.213
PF3D7_0514200	PFE0710w	conserved Plasmodium protein, unknown function	0.005	0.172	0.118	0.179	-0.04	0.322	-0.022	-0.034	0.282	0.02	0.449903	0.395239	0.316198	-0.147093	0.114696	-0.251545	-0.887775	0.463589	-0.2101	1794.85	1.0803	1.1987	0.9826	990.847	0.7392	0.2146
PF3D7_0626100	MAL6P1.167	oxidoreductase, short-chain dehydrogenase family, putative	-0.46	-0.273	-0.073	-0.187	1.107	0.455	-0.444	-0.149	0.809	0.1	0.323168	0.268545	0.277517	0.243532	0.486458	-0.213627	-0.403418	-0.488389	-0.985532	1454.91	1.0356	1.3414	0.8222	991.645	0.7409	0.2156
PF3D7_0703400	PF07_0013	conserved Plasmodium protein, unknown function	-0.056	0.418	-0.336	0.23	0.157	0.572	-0.063	0.121	0.109	-0.023	-0.0796958	-0.123648	-0.35015	0.283612	0.0665596	-0.342474	-0.576264	0.874012	-0.0942964	1579.95	0.9916	1.3072	0.9133	991.522	0.7412	0.2155
PF3D7_1140300	PF11_0414	P-loop containing nucleoside triphosphate hydrolase, putative	0.55	0.245	0.298	0.404	-0.405	-0.12	0.369	0.313	0.881	0.462	0.244725	0.0962377	-0.054662	-0.358698	0.201934	-0.572555	-0.532305	-0.730676	-1.02688	1481.3	0.9753	1.3402	0.8454	991.968	0.7414	0.216
PF3D7_1408400	PF14_0081	DNA-repair helicase, putative	0.545	0.398	0.151	0.423	0.507	0.101	0.357	0.199	0.502	0.294	0.108197	0.269394	0.297518	-0.335062	-0.240932	-0.583859	-0.612203	-0.511041	-0.744484	1652.68	1.0159	1.2762	0.9467	992.263	0.7418	0.2163
PF3D7_0505000	PFE0245c	conserved Plasmodium membrane protein, unknown function	0.195	0.055	0.155	-0.14	-0.083	0.219	0.138	-0.123	0.242	0.061	0.121691	0.149821	-0.0297282	0.267025	0.458187	0.0882062	-0.101644	-0.109627	-0.00686137	1951.18	1.0599	1.1282	0.9962	992.5	0.7419	0.2166
PF3D7_1438400	PF14_0362	metacaspase-like protein (MCA2)	0.431	0.532	0.49	0.511	0.125	0.089	0.279	0.118	-0.601	0.023	-0.330623	-0.170619	-0.295689	0.169909	0.437074	-0.183168	-0.241886	0.0488138	-1.17601	1543.9	0.9497	1.3274	0.8917	993.529	0.7444	0.2178
PF3D7_1248500	PFL2325c	bax inhibitor 1, putative	-0.627	-0.455	-0.727	-0.338	0.477	-0.215	-0.356	-0.274	-0.334	-0.174	0.408824	0.522287	0.381772	0.266845	-0.332828	0.092902	0.303868	0.236249	0.310294	1061.26	1.0672	0.8596	0.3037	993.479	0.745	0.2177
PF3D7_1136500.1	PF11_0377	casein kinase 1 (CK1)	0.443	0.154	0.926	0.581	1.143	0.706	0.076	-0.034	0.092	-0.139	-0.649824	-0.843102	-0.667798	0.0808599	-0.160579	-0.311507	-0.352955	-0.314882	-0.66428	991.753	0.868	0.6957	0.2157	994.12	0.746	0.2185
PF3D7_1350100	PF13_0262	lysine--tRNA ligase, putative (KRS1)	0.137	-0.11	0.08	-0.143	-0.365	-0.203	0.174	0.162	0.225	-0.051	-0.167219	0.143473	0.378475	0.240327	0.107672	0.103827	-0.181633	0.350914	0.229623	1781.37	1.0596	1.2048	0.9805	996.566	0.7551	0.2214
PF3D7_1432600	PF14_0308	conserved Plasmodium protein, unknown function	-0.628	-0.57	-0.697	-0.809	-0.258	0.013	-0.477	-0.183	-0.142	-0.198	1.0691	1.19673	0.565779	-0.274766	0.177875	0.000259242	-0.593906	-0.368258	-1.16783	781.814	1.042	0.2602	0.0471	996.807	0.7553	0.2217
PF3D7_1147700	PF11_0485	mitochondrial ATP synthase delta subunit, putative	-0.002	0.133	0.524	0.033	0.555	0.175	0.065	-0.003	0.678	0.388	0.248998	0.385752	0.292779	-0.0983526	-0.497901	0.141042	-0.569064	-0.250781	-1.13212	1741.39	1.0383	1.2212	0.9728	998.182	0.7584	0.2233
PF3D7_1333700	PF13_0185	histone H3 variant (CenH3)	0.685	0.475	0.026	-0.001	-0.485	0.016	0.525	0.339	-0.214	0.264	0.000402828	-0.134788	0.0456081	-0.354736	0.529035	-0.198426	-0.251663	-0.16269	-0.517759	1646.55	0.994	1.2789	0.9444	998.044	0.7586	0.2231
PF3D7_1352900	MAL13P1.268	conserved Plasmodium protein, unknown function	-0.689	-0.614	-0.728	-0.632	0.948	1.311	-0.322	0.167	-1.49	-0.915	-0.0513088	-0.0333325	-0.00541979	-0.0092275	-0.502634	-0.537049	0.241881	0.727879	-0.118368	668.236	0.9203	0.1104	0.0136	997.941	0.759	0.223
PF3D7_1020200	PF10_0195	conserved Plasmodium protein, unknown function	0.153	0.062	0.171	0.353	0.64	0.491	0.301	0.229	0.322	0.329	0.139442	-0.155486	-0.0484536	-0.659607	-0.238845	-0.309458	-0.121966	-0.402364	-0.00595356	1630.81	0.9986	1.2877	0.938	998.621	0.7594	0.2238
PF3D7_0106100	PFA0300c	vacuolar ATP synthase subunit c, putative	0.077	0.413	-0.186	-0.126	0.352	0.235	0.048	0.138	0.641	0.318	0.623564	0.376422	0.396098	-0.00054531	0.14675	-0.303747	-1.22979	-1.34689	-3.40578	1047.08	0.9187	0.8311	0.2847	999.242	0.7611	0.2246
PF3D7_1253400	PFL2570w	acyl-CoA synthetase (ACS3)	0.42	0.222	0.563	0.487	0.535	0.251	-0.296	-0.194	0.812	0.551	0.156663	0.27165	0.335705	-0.150141	-0.215923	-0.320093	-2.06575	-1.48181	-2.35677	838.231	0.8891	0.3607	0.0772	999.824	0.7618	0.2252
PF3D7_0518700	PFE0935c	mRNA-binding protein PUF1 (PUF1)	-0.088	0.012	0.317	-0.141	-0.979	-0.477	0.074	0.065	-0.259	0.02	-0.471555	-0.452901	-0.390567	0.641359	1.27703	0.727585	-0.68363	-0.619101	-0.51339	889.517	0.9022	0.4731	0.1141	999.698	0.7621	0.2251
PF3D7_0628700	MAL6P1.141	conserved Plasmodium protein, unknown function	0.361	0.355	0.616	0.693	0.811	0.091	-0.211	-0.033	0.632	0.177	0.0590265	0.0161394	0.130292	0.0731162	-0.0970792	-0.805742	-0.779083	-0.295161	-0.416125	1561.85	1.0072	1.3171	0.903	1000.73	0.7622	0.2263
PF3D7_1240000	PFL1940w	3-hydroxyisobutyryl-coenzyme A hydrolase, putative	0.509	0.047	0.012	-0.077	0.202	-0.069	0.254	0.145	-0.015	-0.034	-0.0973395	0.360159	0.153114	0.187868	0.459691	0.408117	-0.691484	-0.390435	-0.685934	1772.28	1.0275	1.2084	0.9789	1000.24	0.7626	0.2257
PF3D7_0823800	PF08_0032	DnaJ protein, putative	0.807	0.472	0.279	0.558	-0.236	-0.179	0.218	0.092	0.17	0.233	-0.170246	-0.170707	0.0346217	0.104656	0.144981	-0.143826	-0.383241	-0.0106927	-0.198363	1842.48	1.0135	1.1773	0.9887	1000.65	0.7627	0.2262
PF3D7_0420300	PFD0985w	transcription factor with AP2 domain(s) (ApiAP2)	-0.28	-0.267	-0.253	-0.506	0.031	0.092	0.175	0.062	0.651	0.216	0.310325	0.0666458	0.164897	0.248373	0.309104	-0.149098	-0.0794038	0.0316862	0.221575	1736.95	1.0643	1.2242	0.9718	1000.49	0.7628	0.226
PF3D7_0306800	PFC0285c	T-complex protein beta subunit, putative	0.243	0.311	0.425	0.322	1.081	0.587	0.15	0.026	-0.243	-0.083	-0.0627746	0.164007	0.221659	-0.0861883	-0.188116	-0.38946	-0.33714	-0.347013	-0.255959	1761.89	1.0286	1.2122	0.977	1002.54	0.7686	0.2285
PF3D7_1244600	PFL2140c	ADP-ribosylation factor GTPase-activating protein, putative (ARFGAP)	0.26	0.164	0.033	0.075	0.169	0.002	0.229	0.014	0.374	0.281	-0.019069	0.231135	0.145931	-0.139499	-0.0663779	-0.200081	0.0862671	0.298741	-0.0230645	1991.97	1.0649	1.1124	0.9976	1003.25	0.7698	0.2293
PF3D7_0602100	MAL6P1.24	ATP-dependent RNA helicase, putative	-0.354	-0.116	-0.269	-0.545	-0.326	0.183	0.141	0.215	0.585	-0.028	0.0764218	0.182807	0.0195934	-0.00884318	0.3983	0.120104	0.154935	0.221102	-0.0749959	1644.28	1.0417	1.2793	0.9435	1003.19	0.7704	0.2292
PF3D7_1411300	PF14_0111	conserved Plasmodium protein, unknown function	-0.045	0.017	-0.41	0.178	0.923	-0.01	-0.211	0.026	0.351	0.367	0.187213	0.242591	0.372994	-0.0678807	-0.256507	-0.332625	-0.0816961	0.0166793	0.314789	1762.28	1.0763	1.2118	0.9771	1004.12	0.7724	0.2303
PF3D7_0807300	PF08_0110	Rab GTPase 18 (RAB18)	0.273	0.261	-0.002	-0.063	-0.456	-0.039	0.464	0.454	0.278	-0.067	0.149557	0.533223	0.280433	0.0737777	-0.249009	0.0818782	-0.339225	-0.463818	-1.8097	1512.19	0.9955	1.3408	0.8696	1004.64	0.7737	0.2309
PF3D7_1468000	PF14_0648	conserved Plasmodium protein, unknown function	0.22	0.468	0.43	-0.204	-0.499	-0.084	0.356	0.218	-0.03	-0.057	-0.31605	0.100557	-0.103741	0.0945934	0.183579	-0.0494492	-0.189983	0.310958	0.191993	1687.65	1.0153	1.2594	0.9587	1006.23	0.7791	0.2328
PF3D7_0401800	PFD0080c	Plasmodium exported protein (PHISTb), unknown function (PfD80)	-0.444	-0.26	-0.027	-0.164	-0.53	-0.08	0.102	0.029	-0.036	0.115	0.276558	0.05299	0.0934053	-0.329595	0.924083	0.529691	-0.014187	0.122598	-0.321611	1465.27	1.0385	1.3416	0.8315	1007.3	0.7826	0.2341
PF3D7_1327700	PF13_0158	regulator of nonsense transcripts 3B, putative (UPF3B)	0.023	0.252	0.32	0.274	0.622	0.439	0.101	-0.114	0.606	0.122	-0.215024	-0.128828	-0.417218	0.0334094	0.397853	-0.0776056	-0.452989	-0.337401	0.081539	1705.09	0.9889	1.2461	0.9638	1007.6	0.7831	0.2345
PF3D7_1226500	PFL1280w	RAP protein, putative	0.054	-0.303	-0.013	0.17	0.931	0.549	0.054	0.082	0.068	0.245	-0.164465	-0.347875	-0.270569	0.216612	0.350581	-0.078887	-0.0790832	-0.0293336	-0.336181	1693.76	0.984	1.2556	0.9605	1008.11	0.7844	0.2351
PF3D7_1473700	PF14_0706	conserved Plasmodium protein, unknown function	-0.797	-0.381	-0.346	-0.35	-0.053	-0.051	-0.335	-0.251	0.066	0.029	-0.0271541	-0.157538	-0.107147	0.227105	0.809415	0.405239	0.132974	0.489468	3.3972e-05	1155.88	1	1.0646	0.4384	1008.89	0.7867	0.2361
PF3D7_1357700	PF13_0309	U3 snoRNA-associated small subunit rRNA processing protein, putative	-0.494	-0.305	-0.494	-0.549	-0.27	-0.085	-0.863	-0.328	0.663	0.384	-0.0632957	0.189645	0.379883	0.110186	0.552708	0.0391292	0.0806305	0.324738	0.0658295	1135.31	1.0305	1.0306	0.4082	1009.14	0.7869	0.2364
PF3D7_0212900	PFB0585w	Leu/Phe-tRNA protein transferase, putative	0.511	0.973	0.15	0.112	0.381	0.224	0.225	0.166	-0.922	-0.334	0.348991	0.335846	0.434466	0.0168256	-0.230757	-0.27798	-0.731938	-0.725971	-0.994647	1424.04	1.0072	1.3344	0.7924	1010.25	0.7906	0.2377
PF3D7_1334300	PF13_0191	MSP7-like protein (MSRP5)	0.205	0.073	0.162	-0.222	-0.234	-0.011	-0.01	-0.142	-0.239	0.1	0.61959	0.955225	0.902469	-0.299844	-0.186279	-0.356131	-0.462409	-0.353297	-0.99714	1352.75	1.0846	1.3023	0.7131	1010.74	0.7909	0.2383
PF3D7_0522800	PFE1140c	G10 protein, putative	0.047	-0.05	0.345	-0.082	0.088	0.223	-0.363	-0.108	0.22	0.384	0.403587	0.0376447	0.215709	0.0657835	0.280642	-0.042711	-0.270904	0.38226	-0.475882	1855.1	1.0666	1.1727	0.99	1010.7	0.7916	0.2383
PF3D7_0502000	PFE0100w	conserved Plasmodium protein, unknown function	0.459	0.72	0.11	0.084	0.042	0.425	0.304	0.147	-0.003	0.384	0.326041	0.0717618	0.278005	-0.0284232	-0.0477549	-0.32932	-0.513179	-0.941483	-0.897352	1712.55	1.0076	1.2412	0.9658	1011.86	0.7923	0.2397
PF3D7_0602400	MAL6P1.27	elongation factor G (EF-G)	0.515	0.297	0.8	0.644	0.07	0.247	0.151	0.035	-0.724	-0.165	-0.433415	0.00464975	-0.116208	-0.112985	-0.224084	-0.035352	-0.285487	-0.100781	0.208446	1522.22	0.9802	1.3391	0.8769	1012.15	0.7927	0.2401
PF3D7_0608700	MAL6P1.90	chaperone, putative	-0.206	-0.175	0.246	0.018	0.226	0.075	0.101	-0.006	0.103	0.14	0.436725	0.912073	0.686965	-0.144418	-0.253104	-0.201569	-0.323843	-0.214561	-0.946939	1650.3	1.0926	1.2771	0.9458	1011.41	0.7929	0.2391
PF3D7_0711500	MAL7P1.38	regulator of chromosome condensation, putative	0.095	-0.027	0.388	0.349	-0.008	0.236	-0.026	0.006	0.014	0.334	0.00388069	0.152034	0.0925315	-0.167923	0.144533	-0.058309	0.0953423	-0.0749579	0.141358	1965	1.0551	1.1236	0.9967	1011.85	0.7931	0.2397
PF3D7_0606100	MAL6P1.64	RNA binding protein, putative	0.177	0.365	0.254	0.343	-0.137	-0.015	0.141	-0.022	0.654	0.327	-0.065702	-0.204037	-0.0899281	0.109689	0.18755	0.212562	-0.266049	0.0465983	-0.601498	1902.48	1.0086	1.1523	0.9937	1011.69	0.7933	0.2395
PF3D7_1442500	PF14_0403	protein prenyltransferase alpha subunit, putative	-0.274	-0.169	0.203	-0.078	0.097	0.076	-0.087	-0.011	0.378	0.201	-0.503645	-0.454098	-0.737686	0.0669124	0.0158023	0.0887627	0.129798	1.11485	0.32467	1203.14	0.9457	1.1469	0.5081	1012.77	0.7943	0.2408
PF3D7_0716800	MAL7P1.81	eukaryotic translation initiation factor 3 37.28 kDa subunit, putative	0.068	0.019	-0.28	-0.074	-0.128	-0.03	-0.063	0.004	0.24	0.325	-0.0645053	-0.138181	-0.165023	-1.2673	-0.45291	-0.902501	1.84728	0.734391	0.311817	919.969	0.9841	0.5437	0.1405	1013.82	0.7978	0.2421
PF3D7_0301700	PFC0085c	Plasmodium exported protein, unknown function	0.185	0.058	-0.092	0.299	-0.311	0.207	0.24	0.083	0.302	0.029	-0.0867262	0.15727	0.430572	-0.104281	0.691373	0.0682861	-0.314452	-0.361378	-0.578964	1863.91	1.0394	1.1672	0.9908	1014.26	0.798	0.2427
PF3D7_1452200	PF14_0497	aminomethyltransferase, putative	0.287	0.192	0.544	0.223	-0.057	-0.131	0.279	0.048	-0.034	-0.403	-0.0834479	-0.104126	-0.355479	0.054757	0.374491	0.332902	-0.018975	-0.0930045	-0.17354	1641.42	0.9984	1.2816	0.9423	1014.06	0.798	0.2424
PF3D7_1231200	PFL1505c	conserved Plasmodium protein, unknown function	0.469	0.159	0.12	0.01	-0.101	0.226	-0.127	-0.108	-1.27	0.165	0.44592	0.567501	0.331464	-0.139314	0.0899221	-0.163216	-0.221422	-0.436663	0.224306	1595.75	1.0705	1.3005	0.9217	1014.87	0.7988	0.2434
PF3D7_0302900	PFC0135c	exportin 1, putative	-0.197	-0.061	0.28	0.219	0.215	0.077	0.213	0.152	0.128	0.134	0.215205	0.71868	0.546074	0.223642	0.0861245	-0.43073	-0.596896	-0.593311	-1.0116	1697.59	1.0527	1.2509	0.9616	1015.08	0.7989	0.2437
PF3D7_1231300	PFL1510c	conserved Plasmodium protein, unknown function	-0.161	0.045	0.503	0.078	-0.095	-0.129	0.111	0.126	-0.685	-0.198	0.362129	-0.118309	0.169915	0.432489	-0.0987888	0.397153	-0.258475	-0.429564	0.0896006	1601.1	1.028	1.2992	0.9244	1014.76	0.7992	0.2433
PF3D7_1132600	PF11_0336	pre-mRNA splicing factor, putative	0.092	0.134	0.194	0.344	0.819	0.262	0.304	0.183	0.603	0.014	0.0910902	-0.213709	-0.00981669	-0.10565	-0.0238075	-0.130335	-0.539287	0.0960078	-0.35668	1913.44	1.0173	1.1452	0.9943	1016.71	0.8047	0.2457
PF3D7_1301800	PF13_0074	surface-associated interspersed protein 13.1 (SURFIN 13.1), pseudogene (SURF13.1)	0.01	0.103	-0.19	-0.086	-0.353	-0.07	0.086	0.134	-0.27	-0.182	-0.252216	-0.231495	-0.177592	0.443803	0.156868	0.150161	0.638024	0.297313	-0.130493	1494.4	0.9901	1.3464	0.856	1017.82	0.8084	0.2471
PF3D7_1345800	PF13_0243	conserved Plasmodium protein, unknown function	0.321	0.221	0.133	0.428	0.31	0.153	0.385	0.392	0.562	0.369	-0.175884	-0.219573	-0.190275	0.126159	0.152906	-0.188131	-0.507467	-0.800058	-1.26091	1615.14	0.9372	1.296	0.931	1018.99	0.8122	0.2486
PF3D7_0819000	MAL8P1.64	conserved Plasmodium protein, unknown function	0.208	0.065	0.177	0.192	-0.716	-0.258	0.09	0.155	0.489	0.419	0.0319734	0.0925252	0.0300639	0.0530214	0.215866	-0.205139	-0.243749	0.218274	0.179241	1787.98	1.04	1.202	0.9816	1020.48	0.8158	0.2504
PF3D7_1473200	PF14_0700	DnaJ protein, putative	0.221	0.075	0.198	0.121	0.289	-0.026	0.513	0.197	0.483	0.377	0.397971	0.280492	0.280434	-0.335632	-0.127572	-0.0458554	-0.66328	-0.407504	-0.899521	1772.47	1.0356	1.208	0.9789	1020.26	0.8158	0.2501
PF3D7_0708100	PF07_0027	DNA-directed RNA polymerase 2 8.2 kDa polypeptide, putative	0.035	-0.159	0.231	-0.147	0.597	0.63	0.09	0.006	0.046	0.197	-0.569354	-0.527453	-0.426851	0.266153	0.227693	0.359627	0.11831	-0.632058	-0.407212	1291.18	0.9188	1.2402	0.6337	1020.7	0.8159	0.2507
PF3D7_1111000	PF11_0116	tRNA m5C-methyltransferase, putative	-0.13	0.223	-0.139	0.043	0.633	0.365	-0.485	0.042	0.965	0.638	-0.14556	-0.228567	-0.10472	0.140781	0.0705767	-0.109465	-0.0682639	-0.345359	-0.464957	1657.63	0.9831	1.2723	0.9486	1020.1	0.8159	0.2499
PF3D7_1246400	PFL2225w	myosin light chain 1,myosin A tail domain interacting protein (MTIP)	0.3	0.089	-0.171	0.156	0.239	0.107	-0.134	-0.099	-1.511	-0.316	0.205467	0.438039	0.13457	0.413944	0.227267	0.0013538	-0.26537	-0.0524329	-0.0296259	1539.12	1.0412	1.3339	0.8886	1020.98	0.8161	0.251
PF3D7_0212300	PFB0550w	peptide chain release factor subunit 1, putative	0.47	1.013	0.179	0.421	0.001	0.143	0.263	0.246	-0.411	-0.206	-0.660333	-0.245506	-0.279874	0.123486	0.0358906	-0.234158	-0.027522	0.103079	-0.768997	1380.13	0.9306	1.3212	0.7453	1021.71	0.8167	0.252
PF3D7_1139100	PF11_0402	RNA binding protein, putative	-0.522	-0.433	-0.539	-0.144	-0.241	-0.186	-0.565	-0.394	0.032	-0.167	0.772183	0.884134	0.80926	0.114387	0.365137	0.0254698	-0.295563	-0.79843	-0.865761	971.903	1.0628	0.6558	0.1933	1021.63	0.8172	0.2519
PF3D7_1423800	PF14_0229	conserved Plasmodium protein, unknown function	0.211	0.336	0.592	0.041	0.115	0.565	0.393	0.127	0.465	0.184	-0.532026	-0.190576	-0.16031	0.230331	0.203596	-0.07777	-0.404872	-0.607149	-0.832	1622.07	0.9462	1.2902	0.9342	1021.53	0.8176	0.2517
PF3D7_0302600	PFC0125w	ABC transporter, (TAP family), putative	0.269	-0.049	0.015	0.018	-0.436	-0.091	0.301	0.223	0.19	0	0.608564	0.859547	0.678098	-0.26187	-0.306134	-0.357129	-1.37562	-0.628571	-0.725009	1239.32	1.0353	1.1967	0.5609	1022.54	0.8192	0.253
PF3D7_0623700	MAL6P1.192	ATP dependent DEAD-box helicase, putative	0.033	0.301	-0.065	0.049	0.485	0.178	0.192	0.091	0.335	0.229	0.460523	-0.0119265	0.00916467	0.251504	-0.186399	-0.337216	-0.220474	-0.308801	-0.000256046	1934.01	1.0477	1.135	0.9954	1023.29	0.8215	0.2539
PF3D7_1351900	MAL13P1.261	conserved Plasmodium protein, unknown function	0.851	0.433	0.55	0.183	0.181	-0.066	-0.065	0.098	0.215	0.373	-0.191685	-0.327636	-0.146816	0.143322	0.323061	-0.156412	-0.239668	-0.0570642	-0.825244	1746.05	0.9812	1.2196	0.9738	1023.89	0.8231	0.2547
PF3D7_1331100	MAL13P1.166	DEAD box helicase, putative	-0.437	-0.159	-0.583	-0.017	-0.789	-0.361	0.045	0.181	-0.05	-0.071	-0.0992848	-0.101187	-0.150786	0.141843	0.572544	0.260777	0.295328	0.382228	0.160352	1258.26	0.991	1.2234	0.588	1024.44	0.8237	0.2554
PF3D7_0729300	PF07_0121	60S ribosomal subunit export protein, putative	-0.243	-0.15	-0.445	-0.331	-1.116	-0.568	-0.002	-0.045	0.093	0.01	0.706439	0.887214	0.635677	-0.14457	0.0967957	0.0725987	-0.392746	-0.0819611	-0.155807	1095.58	1.0874	0.9391	0.3511	1024.3	0.824	0.2552
PF3D7_1469900	PF14_0667	conserved Plasmodium protein, unknown function	0.081	0.299	0.788	0.27	-0.076	0.086	0.241	0.217	0.267	0.163	-0.45447	-0.0486085	-0.141038	-0.165204	-0.446959	-0.0579194	0.0947595	-0.605329	0.37626	1561.89	0.9737	1.3166	0.903	1024.8	0.8244	0.2559
PF3D7_0417400	PFD0840w	conserved Plasmodium protein, unknown function	-0.175	0.2	-0.153	-0.012	-0.554	0.184	0.09	0.057	0.67	0.196	0.212844	0.279312	0.166959	0.243024	0.0923784	-0.481406	-0.233284	0.1624	0.0617289	1790	1.058	1.201	0.9819	1026.89	0.8322	0.2586
PF3D7_0709900	MAL7P1.29	conserved Plasmodium membrane protein, unknown function	-0.266	-0.141	0.446	0.026	0.375	0.39	0.248	0.035	0.247	0.532	-0.321838	-0.0221591	0.158711	0.292033	-0.0272354	0.143292	-0.224184	-0.30262	-0.747007	1779.72	0.9961	1.2049	0.9802	1027.5	0.8338	0.2593
PF3D7_0815300	PF08_0068	FAD-dependent monooxygenase, putative	0.626	0.031	0.413	0.357	-0.03	-0.011	0.469	0.243	0.634	0.336	0.088487	0.0235389	0.116063	-0.237992	-0.0022225	-0.0296336	-0.697106	-0.530678	-0.793814	1768.67	1.0002	1.2095	0.9783	1028.33	0.8355	0.2604
PF3D7_0719300	PF07_0077	actin-related protein, putative (ARP6)	0.075	-0.086	-0.581	-0.508	-0.605	-0.564	-0.091	-0.159	-0.372	-0.443	-0.17864	-0.118624	-0.14118	0.106606	0.47074	0.385002	0.340999	0.615316	0.424471	963.986	0.9796	0.6409	0.1847	1028.17	0.8357	0.2602
PF3D7_1019700	PF10_0190	conserved Plasmodium protein, unknown function	-0.28	-0.077	0.019	-0.009	-0.62	-0.33	-0.137	-0.002	0.658	0.533	0.718695	0.863589	0.795695	-0.778113	-1.05948	-0.813415	-0.897004	-0.787395	-0.428941	752.124	0.994	0.212	0.0352	1029.48	0.8395	0.2619
PF3D7_0107800	PFA0390w	DNA repair exonuclease Mre11, putative	0.077	-0.056	0.82	0.302	0.158	0.136	0.101	0.187	0.708	0.02	-0.112419	0.502525	0.209435	-0.258411	-0.116068	-0.220692	-0.477448	-0.14632	-0.33481	1822.15	1.044	1.1847	0.9864	1030.45	0.8417	0.2631
PF3D7_1105300	PF11_0064	conserved Plasmodium protein, unknown function	0.08	0.217	-0.109	0.22	0.222	0.143	0.111	-0.012	0.994	0.292	0.455516	0.474488	0.464146	-0.0187448	-0.558258	-0.684559	-1.94622	-0.422768	-1.47993	1090.02	0.9612	0.9213	0.3433	1032.18	0.842	0.2653
PF3D7_1253000	PFL2550w	gametocyte erythrocyte cytosolic protein (GECO)	0.166	0.067	0.143	0.271	0.462	0.547	0.186	0.013	0.267	0.012	-0.445909	-0.300719	-0.202848	0.132958	0.195118	0.122362	-0.12948	-0.466675	0.0485954	1687.54	0.9728	1.2604	0.9587	1031.99	0.8421	0.2651
PF3D7_0220100	PFB0920w	DnaJ protein, putative	-0.046	-0.277	0.431	0.246	0.111	-0.169	-0.26	-0.127	0.058	0.111	0.486173	0.102482	0.142916	0.326892	0.278548	0.163214	-0.243971	-0.0920556	-0.391675	1750.05	1.0615	1.2163	0.9747	1030.35	0.8422	0.263
PF3D7_0301500	PFC0075c	Plasmodium exported protein, unknown function	-0.109	0.193	-0.292	0.043	0.175	0.288	0.084	0.02	-0.231	0.237	0.0753843	0.0981299	0.0855673	0.339854	0.654255	0.0331171	-0.683417	-0.064552	-0.385114	1803.89	1.0256	1.1944	0.984	1031.84	0.8423	0.2649
PF3D7_0621100	MAL6P1.216	conserved Plasmodium protein, unknown function	0.492	0.389	0.276	0.193	0.448	0.13	0.354	0.203	0.942	0.636	-0.143409	-0.399133	-0.187334	-0.0958366	-0.493349	-0.649259	-0.958093	-1.23138	-0.201877	1184.17	0.9029	1.1168	0.4801	1030.84	0.8425	0.2636
PF3D7_1202100.1	PFL0105w	conserved protein, unknown function	0.073	0.068	0.601	0.065	0.314	0.246	0.319	0.039	0.158	0.169	-0.0448884	0.322482	0.155042	0.253437	0.0794337	-0.194788	-0.10165	-0.284262	-1.34807	1875.92	1.0195	1.1623	0.9918	1031.59	0.843	0.2646
PF3D7_1403900	PF14_0036	phosphatase, putative	0.076	0.096	0.064	-0.012	0.087	0.118	0.119	0.179	0.716	-0.275	0.481597	0.38832	0.108218	0.0600189	-0.164201	-0.0533537	0.0847686	-0.274581	-1.64522	1664.6	1.0259	1.2692	0.9511	1031.81	0.843	0.2648
PF3D7_0529900	PFE1490c	RING zinc finger protein, putative	0.011	0.319	0.159	0.161	-0.025	0.206	0.192	0.157	0.132	-0.277	0.122047	0.47005	0.395433	-0.169261	0.199203	-0.411383	-0.0510296	-0.0803286	-0.418807	1840.24	1.0662	1.1784	0.9885	1031.26	0.8434	0.2642
PF3D7_1365400	PF13_0344	ubiquitin-activating enzyme (Uba2)	0.449	0.148	0.356	0.182	-0.306	-0.039	0.637	0.38	0.196	0.224	-0.0252928	-0.439196	-0.0956528	-0.0122166	0.419971	-0.0721115	-0.344839	-0.686884	-0.893565	1601.72	0.9485	1.2985	0.9247	1031.47	0.8434	0.2644
PF3D7_1448300	PF14_0461	conserved Plasmodium protein, unknown function	-0.428	-0.377	-0.044	0.035	0.373	0.036	-0.196	-0.119	0.102	0.025	0.467449	0.80546	0.632676	0.216977	0.012792	-0.0289542	-0.237784	-0.396846	-1.24604	1466.76	1.0708	1.3403	0.8329	1035.3	0.8495	0.2693
PF3D7_0928900	PFI1420w	guanylate kinase (GK)	0.364	-0.109	0.233	0.124	0.407	0.271	-0.044	-0.038	0.198	0.144	0.0647373	0.222317	0.402204	0.147302	0.0872897	-0.0971825	-0.35763	-0.0126776	-0.385653	2014.77	1.0672	1.1034	0.9981	1034.59	0.85	0.2684
PF3D7_1216400	PFL0790w	conserved Plasmodium membrane protein, unknown function	-0.121	-0.251	-0.327	0.055	0.556	0.102	-0.097	-0.073	-0.077	-0.059	0.322544	0.144673	0.238732	-0.00695545	0.200924	0.0197475	-0.112997	0.191187	0.483373	1758.86	1.0806	1.2148	0.9764	1035.19	0.85	0.2691
PF3D7_0921800	PFI1070c	nucleolar preribosomal assembly protein, putative	0.258	-0.219	0.205	-0.067	0.126	0.151	0.19	0.305	0.051	0.111	0.261827	0.0163908	0.0143457	0.0919966	0.0810529	-0.318487	0.0474334	0.213392	-0.258222	1923.05	1.0436	1.14	0.9948	1035.68	0.8504	0.2698
PF3D7_1007800	PF10_0076	conserved Plasmodium protein, unknown function	-0.929	-0.645	-1.05	-0.445	-0.185	-0.038	-0.576	-0.29	-0.266	-0.173	-0.234432	-0.506983	-0.352496	0.296944	1.2599	0.162526	0.436653	-0.0112697	0.708696	656.715	0.9226	0.0993	0.0117	1035.14	0.8506	0.2691
PF3D7_1122200	PF11_0230	cupin-like protein, putative	0.393	0.286	0.384	0.293	-0.222	-0.278	-0.448	-0.111	0.099	-0.072	-0.338381	-0.0594299	0.0601096	0.222038	0.567836	0.128185	-0.172044	-0.0282651	-0.113767	1547.36	1.0047	1.3283	0.894	1034.54	0.8507	0.2683
PF3D7_1470600	PF14_0673	RAP protein, putative	0.059	-0.042	-0.218	0.048	0.285	0.221	0.068	-0.034	-1.581	-0.433	0.0587349	-0.167336	-0.00933139	0.131509	0.302001	0.236677	0.0852845	0.500389	-0.231326	1416.62	0.9928	1.3363	0.7848	1035.07	0.8512	0.269
PF3D7_1329100	MAL13P1.148	myosin C (MyoC)	0.042	0.41	0.488	0.69	0.236	0.226	0.117	0.141	-0.908	0.035	-0.59247	-0.615984	-0.377057	0.0225282	0.163485	-0.00854981	0.0479638	-0.0109958	-0.382252	1270.48	0.9099	1.2293	0.605	1036.3	0.8521	0.2706
PF3D7_1444500	PF14_0423	eukaryotic initiation factor 2alpha kinase 1 (IK1)	-0.042	0.158	0.434	0.15	-0.079	0.471	0.333	0.032	-0.745	0.385	-0.579797	-0.463691	-0.404679	0.208768	0.15491	0.105696	-0.327495	0.126484	-0.092381	1359.43	0.9237	1.3029	0.7212	1037.38	0.8548	0.272
PF3D7_0830500	PF08_0003	tryptophan/threonine-rich antigen (TryThrA)	-0.441	-0.406	-0.568	-0.51	0.297	0.052	-0.268	-0.025	0.263	0.003	0.357355	0.0685018	0.187547	0.550436	0.259456	0.0257235	-0.170307	0.436998	-0.205401	1427.5	1.0458	1.3353	0.7959	1037.35	0.8555	0.272
PF3D7_1113400	PF11_0142	ubiquitin domain containing protein	-0.25	-0.198	-0.798	-0.129	0.355	0.178	0.017	-0.031	0.136	-0.123	0.132182	-0.294183	-0.031955	0.164208	0.0295003	0.230596	0.466968	0.396534	-0.0569496	1493.37	1.0131	1.3457	0.8552	1038.03	0.8566	0.2728
PF3D7_0508900	PFE0440w	conserved Plasmodium protein, unknown function	0.849	1.243	0.131	0.177	0.49	0.246	0.461	0.13	-0.83	-0.433	-0.423646	-0.688995	-0.752218	0.0568321	0.259321	-0.22199	-0.33228	-0.575872	-0.680711	985.143	0.8657	0.683	0.2081	1038.65	0.8574	0.2736
PF3D7_0917400	PFI0850w	conserved Plasmodium protein, unknown function	0.11	0.319	0.438	0.011	-0.227	-0.133	0.201	-0.006	-0.9	-0.597	0.188304	0.320675	0.103918	0.214614	0.0863146	0.0695115	0.242065	0.0641997	-0.799065	1513.41	1.0247	1.3402	0.8706	1038.98	0.8579	0.2741
PF3D7_1104000	PF11_0051	phenylalanyl-tRNA synthetase beta chain, putative	0.156	0.366	0.454	0.511	0.652	0.69	-0.428	-0.102	-0.716	0.077	-0.124287	-0.207407	-0.160891	0.0772687	0.092024	-0.220146	-0.517825	-0.414673	0.279444	1466.89	0.9737	1.3392	0.833	1038.6	0.8581	0.2736
PF3D7_1244800	PFL2150c	cytoplasmic translation machinery associated protein, putative	-0.046	0.082	-0.286	-0.076	0.388	0.226	0.168	-0.01	1.045	0.641	0.300334	0.360256	0.192642	-0.070378	0.18388	-0.169375	-0.950388	-0.717996	-1.27137	1540.7	0.9996	1.3312	0.8897	1039.9	0.8583	0.2753
PF3D7_1236700	PFL1775c	s-adenosyl-methyltransferase, putative	0.216	0.311	-0.052	-0.265	-0.053	0.359	-0.079	-0.047	0.607	0.582	0.353095	0.303432	0.29126	-0.253379	-0.661841	-0.365934	0.142026	-0.536717	-0.517795	1500.71	1.0253	1.3436	0.861	1039.72	0.8584	0.275
PF3D7_1315100	PF13_0085	serine/threonine protein kinase (PK9)	-0.301	-0.169	0.01	0.054	0.375	0.685	0.148	0.104	0.156	0.047	0.386639	0.0406466	-0.0415621	0.406005	0.307451	-0.37454	-0.681812	-0.350912	-0.20979	1717.71	1.0207	1.2384	0.9672	1039.68	0.8591	0.275
PF3D7_1139800	PF11_0408	conserved Plasmodium protein, unknown function	0.34	0.418	-0.213	0.156	0.753	-0.169	0.897	-0.102	0.771	0.165	0.00984696	0.27387	0.0520881	-0.300676	-0.256499	-0.239428	-0.652013	-0.518131	-0.468512	1544.19	1.0018	1.3271	0.8919	1039.64	0.8598	0.2749
PF3D7_1466700	PF14_0635	large ribosomal subunit assembling protein, putative	0.296	0.438	0.161	0.374	0.573	0.126	0.591	0.345	-0.54	-0.057	0.402574	0.0606076	0.119091	-0.169356	-0.57238	-0.051603	-1.28428	-1.43553	-1.33704	1085.46	0.9152	0.9112	0.337	1040.98	0.8617	0.2766
PF3D7_0415300	PFD0740w	cdc2-related protein kinase 3 (CRK3)	0.171	0.279	0.467	0.306	0.44	0.069	0.143	-0.124	-0.152	0.046	-0.0802746	0.0468942	0.0425934	-0.0863099	0.249258	0.0912858	0.0260704	-0.383218	-0.0420671	1879.3	1.0337	1.1618	0.9921	1041.44	0.8628	0.2772
PF3D7_0314600	PFC0605w	conserved Plasmodium protein, unknown function	0.422	0.138	0.386	0.475	0.279	-0.045	0.333	0.171	0.159	-0.038	0.206994	-0.164148	-0.0887791	-0.138748	-0.416427	0.114601	-0.236214	-0.235164	-0.0667559	1783.19	1.0115	1.2038	0.9808	1042.89	0.8678	0.2791
PF3D7_0213400	PFB0605w	protein kinase 7 (PK7)	0.444	0.258	0.426	0.148	0.031	0.077	0.098	0.247	0.625	0.528	-0.413084	-0.382786	-0.1518	-0.164715	-0.569992	-0.147142	-0.154614	-0.119564	0.0476531	1527.59	0.9521	1.3373	0.8808	1044.02	0.8715	0.2806
PF3D7_0915100	PFI0740c	ubiquitin conjugating enzyme, putative	-0.399	-0.201	-0.467	-0.234	0.603	-0.224	-0.411	-0.28	0.724	0.234	0.102476	0.115967	0.439556	-0.0189927	0.0858346	0.0163775	0.0302469	0.4204	-0.0338319	1410.78	1.0563	1.3352	0.7788	1044.82	0.8731	0.2817
PF3D7_1243500	PFL2090c	endosome sorting protein (SNF7 homologue), putative	0.118	0.329	-0.108	0.044	-0.409	-0.244	0.135	-0.081	0.015	-0.021	0.332617	0.655196	0.444172	-0.523101	-0.0528947	0.216648	0.0355181	-0.0457949	-0.918565	1457.94	1.0571	1.3384	0.825	1044.63	0.8732	0.2814
PF3D7_1115100	PF11_0525	conserved Plasmodium protein, unknown function	0.067	-0.123	0.018	-0.124	-0.384	0.034	0.16	-0.039	0.866	0.635	0.384143	0.336093	0.157972	-0.36592	0.264108	-0.038617	-0.919567	0.0859055	-0.585929	1580.41	1.0338	1.3064	0.9136	1045.99	0.877	0.2832
PF3D7_0801500	PF08_0135	conserved Plasmodium protein, unknown function	-0.073	-0.106	-0.252	-0.153	0.11	0.213	-0.277	0.043	0.768	0.319	0.482175	0.586061	0.542462	-0.0878385	0.0586382	-0.207399	-0.483122	-0.377196	-0.537754	1689.65	1.0776	1.2591	0.9593	1046.67	0.878	0.2841
PF3D7_1474500	PF14_0713	splicing factor 3A subunit 1, putative (SF3A1)	0.331	-0.119	0.094	0.205	0.157	-0.206	0.377	0.144	-0.122	0.07	0.0109541	0.0466186	0.347108	-0.00964631	0.368621	0.0451878	-0.309917	-0.0808921	-0.213877	1910.43	1.046	1.147	0.9941	1046.56	0.8784	0.2839
PF3D7_0403700	PFD0180c	CGI-201 protein, short form	-0.31	-0.147	-0.91	-0.263	-0.044	0.281	-0.233	-0.207	0.553	-0.052	-0.017589	0.271499	0.383062	0.123735	0.221076	0.25267	0.0206708	0.232947	-0.167021	1457.36	1.0456	1.3396	0.8245	1048.19	0.8834	0.2861
PF3D7_1114400	PF11_0153	conserved Plasmodium protein, unknown function	-0.512	-0.138	-0.047	-0.301	0.661	0.155	-0.115	-0.03	0.106	-0.059	0.83534	0.707535	0.619844	-0.249514	0.133934	-0.0848275	-1.42708	-1.14977	-0.840563	1065.12	1.021	0.8674	0.3089	1049.08	0.8844	0.2872
PF3D7_1358900	MAL13P1.294	GTP binding protein, putative	0.247	0.26	0.095	0.038	0.143	-0.074	0.537	0.348	-0.486	-0.259	-0.013687	-0.032667	-0.434932	0.225777	0.366507	-0.234982	-0.12543	-0.0162011	-0.555507	1564.99	0.9699	1.315	0.9048	1049.37	0.8847	0.2876
PF3D7_1332600	PF13_0176	apurinic/apyrimidinic endonuclease Apn1, putative (APN1)	-0.143	0.15	-0.28	-0.061	0.643	0.132	0.23	0.092	0.585	0.267	0.0870153	-0.016922	0.0389332	-0.00292502	-0.02119	-0.449277	-0.190988	0.588566	-0.31669	1811.12	1.0311	1.1902	0.985	1048.96	0.8848	0.2871
PF3D7_1449800	PF14_0474	conserved Plasmodium protein, unknown function	0.073	-0.24	-0.168	0.127	1.291	0.246	0.151	-0.033	0.18	-0.213	-0.46688	-0.0948729	-0.539222	0.193315	0.672543	-0.124596	-0.162643	-0.221195	-0.084644	1394.11	0.9592	1.3251	0.7608	1048.79	0.885	0.2869
PF3D7_0924000	PFI1180w	patatin-like phospholipase, putative	0.475	0.49	0.161	0.479	-0.068	-0.002	0.189	0.164	-0.408	0.132	-0.307676	-0.115406	-0.0925201	0.230497	0.0407208	-0.108122	-0.340837	-0.0350572	-0.0853359	1742.73	0.9862	1.2201	0.9731	1051.74	0.8918	0.2908
PF3D7_0717800	PF07_0074	conserved Plasmodium protein, unknown function	0.334	-0.091	-0.028	-0.001	-0.301	-0.483	0.35	0.01	0.367	0.274	-0.189908	-0.190798	-0.0715176	-0.281504	0.286655	-0.161467	-0.50441	0.442365	1.21246	1406.85	1.0135	1.3338	0.7746	1051.38	0.8921	0.2903
PF3D7_0204000	PFB0185w	conserved Plasmodium protein, unknown function	-0.446	-0.177	-0.432	-0.304	1.462	1.492	-0.1	-0.265	-0.498	-0.371	-0.310542	-0.342343	-0.40691	-0.452311	0.659488	0.0468424	-0.504876	-0.314776	0.129437	860.903	0.9139	0.4076	0.0923	1052.27	0.8923	0.2915
PF3D7_0815200	PF08_0069	importin beta, putative	-0.243	-0.136	-0.047	0.019	0.714	0.22	0.314	0.171	0.153	-0.194	-0.0298757	-0.0816151	0.0124398	0.141767	0.135074	0.170967	0.221488	-0.285767	-0.383493	1802.8	1.0149	1.1946	0.9838	1051.72	0.8926	0.2907
PF3D7_1325000	PF13_0142	U6 snRNA-associated Sm-like protein LSm6, putative (LSM6)	0.066	0.215	0.603	0.123	0.554	0.33	0.389	-0.05	0.891	0.356	-0.418296	-0.245263	-0.188814	0.143369	0.136596	-0.0528111	-0.930837	-0.53315	-0.970636	1496.15	0.9321	1.3433	0.8574	1052.25	0.893	0.2914
PF3D7_1451800	PF14_0493	sortilin, putative	-0.014	-0.193	0.03	-0.144	0.127	-0.015	0.144	0.001	-0.1	-0.079	-0.292852	-0.259497	-0.142607	-0.0535326	0.682544	0.0150654	0.302323	0.526443	-0.034644	1535.46	0.9963	1.3371	0.8861	1052.88	0.8939	0.2923
PF3D7_0501300	PFE0065w	skeleton-binding protein 1 (SBP1)	0.076	-0.042	-0.161	0.094	0.05	-0.208	-0.561	-0.158	0.33	0.377	0.365396	0.5424	0.360124	-0.00538335	0.155092	-0.629775	-0.0913789	0.219896	-0.163813	1525.99	1.0759	1.3375	0.8797	1053.17	0.8942	0.2926
PF3D7_1317000	PF13_0096	U4/U6.U5 tri-snRNP-associated protein 2, putative (USP39)	0.463	0.133	0.657	0.382	0.4	0.25	0.162	0.115	0.848	-0.025	-0.429834	-0.247976	-0.168018	-0.176539	-0.12294	-0.014299	-0.141561	-0.329782	-0.815186	1600.47	0.9526	1.2993	0.9241	1054.66	0.8994	0.2947
PF3D7_1326400	MAL13P1.144	translation initiation factor EIF-2B gamma subunit, putative	-0.037	-0.118	0.016	0.049	0.77	0.425	-0.024	-0.111	0.164	0.022	-0.123708	0.15418	-0.104207	0.224136	0.402257	0.258168	-0.594987	-0.242764	-0.233475	1752.7	1.0139	1.216	0.9752	1055.07	0.9003	0.2952
PF3D7_0616800	MAL6P1.258	malate:quinone oxidoreductase, putative	0.258	0.201	0.321	0.299	0.125	0.145	0.312	0.305	0.638	0.612	0.131544	-5.23791e-05	0.0236114	-0.224192	-0.205134	-0.639525	-0.270893	-0.879695	-0.806735	1566.09	0.9702	1.3136	0.9054	1055.66	0.9018	0.296
PF3D7_1028000	PF10_0274	methyltransferase, putative	-0.084	-0.039	-0.092	0.031	-0.224	-0.014	0.013	0.107	0.694	0.463	0.0438919	-0.184941	-0.287894	0.293833	0.28408	-0.0207078	-0.570727	0.464385	-0.287899	1691.6	0.993	1.2573	0.9599	1056.62	0.9032	0.2973
PF3D7_1219600	PFL0950c	aminophospholipid-transporting P-ATPase (ATPase2)	-0.085	-0.164	-0.182	0.061	0.686	0.075	0.125	-0.104	-0.032	0.015	0.138062	0.338116	0.233544	0.314423	-0.0312251	0.354521	-0.00835958	-0.666142	-0.626504	1704.72	1.039	1.2464	0.9637	1056.5	0.9036	0.2972
PF3D7_1118000	PF11_0186	conserved Plasmodium protein, unknown function	-0.162	0.2	-0.311	-0.148	0.095	0.143	0.253	0.162	0.341	0.2	0.251894	0.148031	0.156778	0.0302716	0.161385	0.219585	-0.0874088	-0.362418	-0.316086	1938.55	1.0482	1.1332	0.9956	1056.32	0.9037	0.2969
PF3D7_1353100	PF13_0275	Plasmodium exported protein, unknown function	0.173	0.505	0.066	0.467	0.163	-0.012	0.133	-0.069	0.239	0.224	-0.38011	-0.525376	-0.431276	0.120817	0.123515	-0.414876	-0.175618	0.36446	0.128248	1431.18	0.9478	1.3371	0.7995	1058.51	0.9058	0.2998
PF3D7_1212800	PFL0630w	iron-sulfur subunit of succinate dehydrogenase	-0.022	-0.065	0.21	0.015	0.854	0.347	0.505	-0.068	0.128	0.114	0.45008	0.662337	0.350127	-0.822583	-0.668758	-0.606647	-0.660517	-0.850049	-0.500414	1135.43	1.001	1.0302	0.4084	1058.39	0.9061	0.2997
PF3D7_0923000	PFI1130c	DNA-directed RNA polymerase II, putative	0.182	0.002	0.161	0.18	0.478	0.293	0.145	0.059	0.29	0.09	0.147751	0.257176	0.296145	0.198569	0.0850962	0.0411544	-0.532964	-0.466744	-0.890069	1943.37	1.0379	1.1306	0.9958	1057.81	0.9063	0.2989
PF3D7_0827800	PF08_0012	SET domain protein, putative (SET3)	0.898	0.884	-0.068	0.073	0.561	0.443	-0.211	0.099	-0.311	-0.21	-0.120816	-0.128096	-0.012855	0.0761148	0.190851	-0.0698346	-0.701016	-0.830897	-0.000444884	1501.92	0.9785	1.3437	0.8619	1057.61	0.9064	0.2986
PF3D7_1305300	MAL13P1.26	conserved Plasmodium protein, unknown function	0.425	0.31	0.337	0.434	-0.111	0.089	0.345	0.153	-0.394	-0.144	-0.521514	-0.463225	-0.377481	0.203009	-0.0305844	-0.154463	0.0112604	0.0941819	-0.13543	1392.15	0.9305	1.3272	0.7587	1058.27	0.9065	0.2995
PF3D7_0111800	PFA0570w	conserved Plasmodium protein, unknown function	0.307	0.345	0.202	0.226	0.236	0.242	0.192	0.19	-0.327	-0.207	0.288056	0.498067	0.151481	-0.157368	0.055001	-0.15531	-0.333298	-0.203718	-1.0152	1773.15	1.0356	1.2072	0.9791	1059.35	0.9066	0.301
PF3D7_0904300	PFI0210c	conserved protein, unknown function	-0.075	-0.029	0.035	-0.035	-0.025	0.043	-0.056	0.103	-0.303	-0.297	-0.152722	0.0369124	0.0267995	0.315581	0.329931	0.517264	-0.42384	0.054155	0.130302	1634.83	1.014	1.2856	0.9397	1059.17	0.9068	0.3007
PF3D7_1311800	MAL13P1.56	M1-family alanyl aminopeptidase (M1AAP)	0.399	0.037	0.616	0.006	0.015	-0.459	0.628	-0.178	1.082	0.44	-0.0236068	-0.099502	0.213	0.10993	0.101552	-0.399206	-0.546656	-0.67417	-1.0489	1394.76	0.9724	1.3257	0.7616	1059.03	0.907	0.3005
PF3D7_1116000	PF11_0168	rhoptry neck protein 4 (RON4)	0.511	0.555	0.485	0.336	-0.072	0.214	0.479	0.203	0.411	0.351	-0.259645	-0.145301	-0.0145275	-0.196089	-0.840258	-0.457413	-0.872196	-0.699518	-0.00586585	1328.46	0.9321	1.2793	0.6829	1058.24	0.9072	0.2995
PF3D7_1462400	PF14_0594	conserved Plasmodium protein, unknown function	0.197	0.063	0.239	-0.219	-0.156	0.174	0.237	0.383	0.088	0.242	-0.015463	0.268454	0.177363	0.126979	0.182688	0.0317848	-0.443842	-0.256995	-0.525257	1919.36	1.0283	1.1414	0.9946	1059.91	0.9081	0.3017
PF3D7_1329600	PF13_0163	conserved Plasmodium protein, unknown function	-0.296	0.033	-0.553	0.134	-0.123	-0.192	-0.099	0.022	-0.864	-0.492	0.397833	0.64457	0.380271	-0.0925738	-0.248409	-0.169817	0.65875	0.262504	-0.560515	1246.09	1.0488	1.2069	0.5706	1060.41	0.9083	0.3024
PF3D7_1441900	PF14_0398	transcription factor TFIIH complex subunit Tfb5, putative	-0.483	-0.227	-0.428	0.045	-0.395	-0.135	-0.744	-0.442	1.043	0.392	0.371348	0.113665	0.319505	-0.0760298	0.382276	0.120068	0.112375	-0.168186	-0.584721	1193.62	1.0222	1.1345	0.4941	1061.48	0.9086	0.3039
PF3D7_0411800	PFD0585c	conserved Plasmodium protein, unknown function	-0.119	-0.2	-0.695	-0.472	-0.331	-0.055	-0.136	0.057	0.213	0.19	1.0596	0.98153	0.623689	-0.930093	-0.446872	-0.556264	-0.542406	-0.480633	-0.906879	862.506	1.0209	0.4098	0.0935	1061.14	0.9088	0.3034
PF3D7_0204800	PFB0215c	3'-5' exonuclease, putative	0.256	-0.07	0.245	0.004	0.229	0.078	0.288	0.276	0.034	0.26	0.254309	0.26912	0.0702867	-0.257183	-0.000561097	-0.301864	-0.759549	0.222997	0.0223305	1802.12	1.0422	1.1954	0.9837	1061.79	0.909	0.3043
PF3D7_0708300	MAL7P1.26	O-sialoglycoprotein endopeptidase, putative	0.044	0.011	0.516	-0.642	0.283	-0.06	0.034	-0.042	-0.124	-0.158	0.219883	0.111898	0.00936081	0.619439	0.75635	0.216902	-0.975166	-0.695459	-1.19156	1272.95	0.9745	1.2316	0.6085	1062.42	0.909	0.3052
PF3D7_1242700	PFL2055w	40S ribosomal protein S17, putative	-0.199	-0.088	-1.083	-1.096	-0.458	-0.022	-0.231	0.088	-0.059	0.028	1.37204	0.943406	0.6146	-0.245896	-0.386252	-0.76806	-0.893842	-0.789449	-2.14817	566.724	0.9532	0.0386	0.0031	1060.4	0.9092	0.3024
PF3D7_0903400	PFI0165c	DEAD/DEAH box helicase, putative	-0.016	-0.087	-0.024	0.244	-0.496	-0.335	0.318	0.263	0.139	0.016	-0.187302	-0.200179	-0.0347411	0.195164	0.331217	-0.141512	0.159532	0.258496	-0.136588	1602.97	0.9937	1.297	0.9253	1061.42	0.9092	0.3038
PF3D7_1006200	PF10_0063	DNA/RNA-binding protein Alba 3 (ALBA3)	0.322	0.069	0.714	0.54	0.199	0.165	0.165	0.146	0.777	0.319	0.0355455	-0.0756637	0.0491331	-0.0174939	-0.615181	-0.0443596	-0.549739	-1.14042	-1.37891	1423.5	0.9374	1.3348	0.7919	1061.1	0.9095	0.3034
PF3D7_1032600	PF10_0318	conserved protein, unknown function	-0.177	-0.134	-0.252	-0.25	0.855	0.169	-0.097	-0.187	-0.022	0.351	-0.0224372	-0.360633	-0.261702	-0.0620034	0.437721	0.289414	0.252544	0.00607881	-0.112963	1454.94	0.9876	1.3407	0.8222	1062.35	0.9095	0.3051
PF3D7_1414600	PF14_0144	RNA guanylyltransferase (Pgt1)	-0.193	-0.053	-0.397	-0.04	0.547	-0.078	-0.128	-0.131	-0.544	-0.34	0.145369	0.41509	0.0505545	-0.0103242	0.312465	0.0248362	0.169751	0.272698	0.25897	1500.63	1.0569	1.3441	0.8609	1063.09	0.9099	0.3061
PF3D7_1461200	PF14_0584	U3 small nucleolar ribonucleoprotein protein IMP3, putative (IMP3)	0.429	0.316	0.086	0.335	0.071	-0.113	0.121	0.044	0.35	-0.066	0.186603	0.0799551	0.318561	0.259368	0.451814	-0.145867	-0.879406	-0.887074	-1.06896	1596.57	0.994	1.3	0.9221	1062.25	0.91	0.3049
PF3D7_0320700	PFC0912w	signal peptidase complex subunit 2, putative (SPC2)	0.449	0.405	0.341	0.758	1.413	0.331	0.333	0.041	-0.224	-0.161	-0.194824	-0.0625717	-0.138629	-0.430528	0.01438	-0.376749	-0.753213	-0.503143	-1.00106	1324.91	0.9391	1.2737	0.6783	1061.06	0.9102	0.3033
PF3D7_1232500	PFL1565c	CG2-related protein, putative	0.657	0.81	0.203	0.843	0.06	0.598	0.1	0.313	0.09	0.138	-0.4468	-0.543488	-0.511273	-0.424742	-0.517689	-0.40323	-0.484438	-0.903696	-0.374183	999.634	0.8631	0.7128	0.225	1063.62	0.9104	0.3068
PF3D7_0714300	MAL7P1.68	zinc finger protein, putative (ERF2)	0.221	0.128	-0.138	0.039	-0.389	0.124	0.233	0.196	-0.081	-0.176	0.154773	0.360978	0.41973	0.0381202	0.233227	-0.429271	-0.29983	-0.123825	0.158442	1776.81	1.0612	1.2052	0.9797	1063.41	0.9104	0.3065
PF3D7_1338800	MAL13P1.195	CPW-WPC family protein	0.176	0.256	-0.387	0.039	-0.129	-0.296	0.227	0.212	-0.127	-0.155	0.200224	-0.00811754	0.0673657	0.40529	-0.168716	0.619213	-0.191092	-0.556709	-0.548374	1536.87	0.9988	1.3354	0.8871	1063.06	0.9107	0.306
PF3D7_0925700	PFI1260c	histone deacetylase (HDAC1)	0.396	0.406	-0.007	0.056	0.146	-0.043	-0.084	0.084	0.551	0.233	-0.415597	-0.283197	-0.511631	0.181341	0.142859	-0.366929	0.169613	0.187712	-0.15035	1494.83	0.9543	1.3463	0.8564	1064.05	0.9112	0.3073
PF3D7_1216000	PFL0770w	serine--tRNA ligase, putative	0.283	0.218	0.199	-0.143	-0.042	0.141	-0.102	0.004	0.874	0.383	0.385397	0.401443	0.330713	-0.229617	-0.382171	-0.564859	-0.440321	-0.535096	-0.0265317	1575.03	1.0451	1.3068	0.9106	1065.6	0.914	0.3094
PF3D7_1363400	PF13_0335	polyubiquitin binding protein, putative (DOA1)	-0.316	-0.266	-0.636	-0.281	0.33	0.118	-0.006	0.012	0.491	0.241	0.546667	0.5831	0.351389	-0.00448462	0.191978	0.0496086	-0.26408	-0.427865	-0.601728	1609.72	1.0684	1.2954	0.9286	1065.3	0.9145	0.309
PF3D7_1230900	PFL1490w	atypical protein kinase, RIO family, putative	0.006	-0.119	-0.15	-0.135	0.085	-0.063	0.236	0.082	0.337	0.063	-0.179544	0.0100316	0.292035	0.188796	0.242892	-0.134563	-0.227691	0.238908	0.42183	1830.2	1.0465	1.1805	0.9873	1065.58	0.9148	0.3094
PF3D7_0208300	PFB0375w	conserved Plasmodium protein, unknown function	0.021	0.042	0.22	0.031	1.302	0.275	0.068	0.061	-0.592	-0.196	-0.105471	0.165211	-0.105949	0.10824	0.165172	0.132677	-0.0951763	-0.553441	-0.174843	1681.08	1.0089	1.264	0.9567	1065.26	0.9152	0.309
PF3D7_0826300	PF08_0021	SPRY domain, putative	0.16	0.292	0.394	0.095	-0.087	-0.023	0.068	0.092	0.887	0.392	-0.0287341	0.2023	0.0477013	-0.53081	-0.175202	-0.0773682	0.0403382	-0.443979	-0.270008	1681.66	1.0135	1.2621	0.9568	1066.65	0.9174	0.3109
PF3D7_1456000	PF14_0533	transcription factor with AP2 domain(s) (ApiAP2)	0.104	0.389	0.203	0.221	-0.109	0.33	-0.112	0.074	0.41	0.41	0.549044	0.256645	0.349876	-0.355168	0.00165627	-0.293135	-0.658974	-0.662115	-0.892352	1617.68	1.0235	1.2953	0.9322	1067.77	0.9177	0.3124
PF3D7_1248200	PFL2310w	RNA binding protein, putative	0.248	0.254	-0.01	0.071	-0.598	-0.223	0.259	0.187	0.149	0.273	0.27586	0.584548	0.328539	0.0334826	0.225102	-0.33999	-0.345523	-0.37298	-0.727187	1719.95	1.048	1.2376	0.9677	1068.47	0.9179	0.3133
PF3D7_0826000	MAL8P1.24	conserved Plasmodium protein, unknown function	0.142	-0.05	0.477	0.057	-0.053	0.617	0.005	0.023	-0.535	-0.262	0.0610919	-0.0262674	0.0423251	0.0185413	0.652833	-0.0617485	-0.331574	-0.128758	-0.200377	1696.6	1.0138	1.2535	0.9613	1068.03	0.9179	0.3128
PF3D7_1366100	MAL13P1.331	conserved Plasmodium protein, unknown function	0.087	0.13	0.044	0.179	0.736	0.229	0.011	0.023	0.5	0.655	0.349099	0.265848	0.0684995	-0.0212031	0.154805	-0.340545	-1.12529	-0.58362	-2.22431	1362.23	0.9542	1.3059	0.7245	1067.69	0.9182	0.3123
PF3D7_1423200	PF14_0223	peptidyl-prolyl cis-trans isomerase (CYP52)	-0.142	-0.062	-0.618	-0.149	-0.427	0.083	-0.56	-0.12	0.347	0.008	-0.279912	-0.394522	-0.297344	0.879302	0.471318	0.207516	0.285359	0.00843587	-0.605944	1153.02	0.9373	1.0625	0.4342	1068.83	0.9185	0.3138
PF3D7_1309500	PF13_0051	small nucleolar ribonucleoprotein, putative	-0.367	-0.366	-0.124	-0.136	-0.289	-0.23	-0.319	-0.128	0.066	0.13	0.0642097	0.481017	0.152015	0.08547	-0.00792227	0.175154	-0.0379062	0.49204	0.568202	1433.64	1.064	1.3362	0.8019	1067.54	0.9185	0.3121
PF3D7_1442400	PF14_0402	conserved Plasmodium protein, unknown function	0.012	0.105	0.325	-0.065	-0.316	0.017	0.564	0.336	-0.123	0.089	0.230365	0.076472	0.0986782	-0.0890191	0.156131	0.0886355	-0.329178	-0.159465	-0.309811	1864.68	1.0287	1.1668	0.9908	1067.15	0.9186	0.3115
PF3D7_0724700	MAL7P1.134	conserved Plasmodium protein, unknown function	0.254	0.189	-0.088	0.215	-0.104	-0.127	-0.136	0.227	0.576	0.484	0.0492397	0.0740324	0.0235595	0.17798	0.057574	-0.256747	-0.280085	0.00921836	-0.262798	1906.09	1.0247	1.1505	0.9939	1068.44	0.9187	0.3133
PF3D7_1035000	PF10_0341	U2 snRNA/tRNA pseudouridine synthase, putative	0.05	-0.009	0.165	0.163	-0.35	-0.131	0.129	-0.11	-0.181	0.072	0.135384	0.272933	0.19257	0.282743	0.562633	0.432764	-0.26224	-1.23458	-1.42488	1384.12	0.9786	1.3225	0.7498	1067.43	0.9189	0.312
PF3D7_0727200	MAL7P1.150	cysteine desulfurase, putative (NFS)	0.505	0.061	0.548	0.434	-0.079	-0.207	-0.212	0.09	0.54	0.1	-0.437328	-0.354869	-0.250954	0.232768	0.621056	-0.0729249	-0.21667	-0.36902	-0.749259	1460.63	0.9412	1.3396	0.8274	1069.38	0.9191	0.3146
PF3D7_0107500	PFA0375c	lipid/sterol:H symporter	0.217	0.363	0.669	0.669	0.096	0.07	0.102	0.197	0.127	0.163	-0.0773947	0.320603	0.200656	-0.0499159	-0.237249	-0.870337	-0.495831	-0.164256	-0.825719	1554.85	0.9942	1.3279	0.8987	1069.23	0.9193	0.3144
PF3D7_1446500	PF14_0442	conserved Plasmodium protein, unknown function	0.111	0.078	0.469	-0.096	0.02	0.21	0.58	0.286	0.677	0.412	0.0617049	-0.130401	0.0299132	-0.182737	-0.00934463	-0.44856	-0.478129	-0.212192	-0.32816	1768.67	0.9966	1.209	0.9783	1069.89	0.9194	0.3153
PF3D7_1308500	MAL13P1.40	conserved Plasmodium protein, unknown function	0.334	0.015	0.392	0.267	0.46	-0.025	0.338	0.25	0.599	0.334	-0.234043	-0.0974238	-0.14037	-0.284908	-0.417233	0.320972	-0.365207	-0.385863	-0.901742	1582.97	0.9549	1.3066	0.915	1070.48	0.9201	0.3161
PF3D7_1221000	PFL1010c	histone-lysine N-methyltransferase, H3 lysine-4 specific (SET10)	0.326	0.28	0.296	0.403	0.909	0.695	-0.084	-0.056	0.43	0.555	-0.300018	-0.322103	-0.266831	-0.471045	0.155111	-0.161268	-0.882768	-1.14345	-0.708891	1189.18	0.8999	1.1242	0.4875	1069.88	0.9202	0.3153
PF3D7_1366900	MAL13P1.336	conserved Plasmodium protein, unknown function	-0.137	-0.132	0.088	-0.081	-0.081	-0.288	0.512	0.358	-0.006	-0.04	-0.0641659	0.0385907	0.104169	0.205929	0.212521	-0.122554	-0.0485009	-0.0231649	0.0397474	1730.79	1.0209	1.2283	0.9704	1070.36	0.9204	0.3159
PF3D7_1306300	MAL13P1.31	SAM dependent methyltransferase, putative	0.296	0.346	0.33	-0.029	0.047	0.143	0.32	-0.08	0.586	0.221	0.206156	0.092437	0.150925	-0.452378	0.530636	-0.464028	-0.694154	-0.57135	-0.195365	1605.39	1.014	1.2958	0.9265	1071.84	0.9222	0.318
PF3D7_1205300	PFL0265w	conserved Plasmodium protein, unknown function	-0.115	0.133	-0.269	0.022	0.74	0.324	0.175	0.258	0.347	0.288	0.0610482	0.330672	0.152056	-0.0523399	0.180951	-0.228971	-0.423345	-0.359096	-0.495133	1916.67	1.0333	1.1425	0.9945	1071.51	0.9225	0.3175
PF3D7_1321700	MAL13P1.120	splicing factor, putative	-0.413	-0.397	-0.165	-0.243	-0.983	-0.597	0.185	0.043	0.061	-0.013	0.0890358	0.229304	0.146733	0.19108	-0.0640481	0.397064	0.164313	0.418432	-0.0347682	1159.86	1.019	1.0691	0.4442	1071.82	0.923	0.318
PF3D7_1345600	MAL13P1.228	inner membrane complex protein	-0.556	-0.522	-0.63	-0.555	0.008	0.061	-0.259	0.004	0.247	0.094	0.18895	0.349696	0.206855	0.45307	-0.469202	0.150485	0.028039	-0.336539	0.685073	1200.28	1.0288	1.1431	0.5039	1071.51	0.9233	0.3175
PF3D7_0202600.1	PFB0125c	conserved Plasmodium protein, unknown function	-0.416	-0.408	-0.587	-0.468	-0.876	-0.543	-0.479	-0.138	-0.039	-0.01	-0.469452	-0.541013	-0.285783	0.0620476	0.288359	-0.0924457	0.6513	1.1907	1.08924	680.247	0.9337	0.123	0.0157	1072.42	0.9236	0.3188
PF3D7_0525000	PFE1245w	zinc finger protein, putative	0.103	0.158	0.294	0.284	0.696	0.01	-0.237	-0.049	0.024	0.303	0.188259	0.419569	0.106416	-0.20331	0.429083	-0.190785	-0.352056	-0.287549	-0.606612	1810.43	1.046	1.1905	0.9849	1072.94	0.9248	0.3195
PF3D7_1108600	PF11_0098	endoplasmic reticulum-resident calcium binding protein (ERC)	-0.059	-0.007	0.187	-0.029	0.287	0.156	0.35	0.148	0.16	0.038	0.299133	0.351268	0.257464	0.163317	0.208433	-0.161005	-0.290035	-0.182402	-1.90022	1721.28	1.0152	1.2366	0.9681	1074.6	0.9257	0.3218
PF3D7_0503300	PFE0160c	Ser/Arg-rich splicing factor, putative	0.171	0.66	-0.063	0.233	0.813	0.02	0.067	0.282	0.107	0.012	0.158063	0.12906	0.175395	0.0316342	0.0771274	-0.271309	-0.689585	-0.164804	-0.917445	1803.96	1.0144	1.194	0.984	1074.52	0.9262	0.3217
PF3D7_0807700	MAL8P1.126	serine protease, putative	-0.447	-0.316	-0.471	-0.109	0.657	0.023	-0.12	0.16	0.752	0.442	-0.29996	-0.273648	0.0212961	0.340204	0.128259	-0.217886	-0.163696	0.533874	-0.728523	1434.02	0.9671	1.3361	0.8022	1073.57	0.9265	0.3203
PF3D7_0527500	PFE1370w	Hsc70-interacting protein (HIP)	0.212	0.064	0.289	0.236	0.518	0.146	-0.034	-0.153	0.531	0.175	0.454978	0.412017	0.442632	-0.149349	-0.660538	-0.205995	-0.429133	-0.528712	-0.79445	1583.41	1.0409	1.3064	0.9152	1074.47	0.9268	0.3216
PF3D7_1310800	MAL13P1.52	conserved Plasmodium protein, unknown function	0.119	0.149	0.002	0.451	-0.161	-0.046	0.149	-0.026	-0.244	0.266	0.166942	-0.0308375	0.199875	0.553834	0.124047	0.187924	-0.731325	-0.341207	-0.794441	1696.11	1.0026	1.2549	0.9612	1075.11	0.9269	0.3225
PF3D7_0612600	MAL6P1.300	PP-loop family protein, putative	-0.376	-0.26	-0.425	-0.119	0.499	0.089	-0.275	-0.128	-0.287	0.099	0.326506	0.410617	0.291344	-0.0446293	0.13165	0.102678	-0.04922	0.43206	-0.178455	1548.04	1.0694	1.3283	0.8944	1074.37	0.9272	0.3215
PF3D7_1301600	MAL13P1.60	erythrocyte binding antigen-140 (EBA140)	0.454	0.374	0.6	0.687	0.492	0.222	-0.14	0.001	0.333	0.522	-0.397541	-0.189729	-0.364699	-0.843837	-1.34474	-0.677231	-0.656758	0.067089	-0.149007	848.178	0.8779	0.3802	0.0836	1074.01	0.9274	0.3209
PF3D7_0320800	PFC0915w	ATP-dependent RNA helicase, putative (DOZI)	-0.006	-0.162	0.386	0.205	-0.043	0.26	0.107	0.038	0.496	0.616	-0.0651893	-0.254865	0.0700849	-0.172472	-0.137468	-0.336144	0.138561	0.182291	-0.391589	1722.77	0.997	1.2346	0.9684	1074.22	0.9275	0.3212
PF3D7_1211900	PFL0590c	non-SERCA-type Ca2 -transporting P-ATPase (ATP4)	0.435	0.13	0.251	0.382	0.913	0.139	-0.142	-0.072	-0.356	0.264	0.126102	-0.0655471	-0.0457079	-0.0708308	0.164388	-0.147787	-0.11708	-0.0869311	-0.464802	1807.02	1.0184	1.1922	0.9844	1077.93	0.9364	0.3264
PF3D7_0523700	PFE1180c	conserved Plasmodium membrane protein, unknown function	0.3	0.185	-0.287	0.004	-0.12	0.173	0.336	0.363	0.013	-0.107	0.620737	0.400313	0.184562	-0.367422	-0.135767	-0.296123	-1.04992	-0.842668	-3.4962e-05	1386.01	1.0091	1.3233	0.7519	1077.91	0.9372	0.3264
PF3D7_0526800	PFE1335c	conserved Plasmodium protein, unknown function	-0.749	-0.756	0.396	-0.174	0.525	0.217	0.38	-0.274	-0.656	-0.349	-0.422289	0.193464	0.0617678	0.116039	0.0941227	-0.015401	0.149153	0.252628	0.259783	1077.59	0.9869	0.8934	0.326	1079.45	0.9407	0.3285
PF3D7_1431600	PF14_0295	ATP-specific succinyl-CoA synthetase beta subunit, putative	-0.076	0.016	0.142	0.466	1.119	0.162	-0.008	0.087	0.909	0.529	0.070939	0.0751483	0.0367688	-0.472127	-0.594328	-0.465425	-0.524276	-0.276944	-0.635223	1434.25	0.9773	1.3358	0.8025	1079.73	0.9409	0.3289
PF3D7_1445900	PF14_0436	DEAD/DEAH box ATP-dependent RNA helicase, putative	0.154	-0.067	0.158	-0.074	-0.192	-0.178	0.361	0.401	0.22	0.28	-0.0655783	-0.304044	-0.189173	-0.068318	0.259443	-0.246433	0.0498366	0.141437	-0.0653887	1676.53	0.9844	1.2662	0.9552	1079.34	0.9411	0.3283
PF3D7_1426800	PF14_0247	conserved Plasmodium protein, unknown function	0.519	0.666	0.073	-0.011	-0.372	0.092	0.744	0.353	0.624	-0.028	-0.646447	-0.644619	-0.347707	0.0913125	0.110554	-0.114329	-0.535271	-0.470189	-1.16471	1138.5	0.8651	1.0335	0.4129	1080.57	0.9434	0.33
PF3D7_0718100	MAL7P1.91	exported serine/threonine protein kinase (EST)	0.711	0.238	-0.044	0.114	0.369	0.41	-0.023	0.136	0.399	0.265	0.254601	0.195186	0.131629	-0.106557	0.256516	-0.426129	-0.720795	-0.663905	-1.05979	1679.86	0.9995	1.264	0.9563	1080.81	0.9435	0.3303
PF3D7_0927900	PFI1370c	phosphatidylserine decarboxylase (PSD)	-0.11	0.162	-0.3	0.045	1.322	0.796	-0.088	0.029	0.142	0.419	0.274745	0.268975	-0.0953301	0.0880398	-0.311829	-0.205798	-0.754788	-0.592724	-1.57796	1389.11	0.9619	1.325	0.7553	1081.82	0.9449	0.3317
PF3D7_1003400	PF10_0037	conserved Plasmodium protein, unknown function	-0.077	0.235	0.31	0.234	-0.344	-0.075	0.095	0.142	0.665	-0.027	-0.0408721	-0.146978	0.134091	-0.100805	-0.0975164	0.00203688	0.0778162	-0.477426	0.441174	1732.06	1.0168	1.2267	0.9707	1081.45	0.9452	0.3312
PF3D7_0209200	PFB0415c	3'exoribonuclease, putative	0.504	0.161	0.611	0.045	-0.04	-0.16	0.481	0.392	0.652	-0.133	-0.0340453	-0.150423	-0.0908357	-0.0415191	0.139979	-0.284891	-0.777605	0.0205153	-1.30838	1535.08	0.9514	1.3386	0.8858	1081.72	0.9454	0.3316
PF3D7_0313100	PFC0550w	ubiquitin-protein ligase, putative (HRD3)	0.248	0.185	-0.071	-0.325	-0.018	-0.047	0.482	0.291	-0.257	-0.55	0.105777	0.107657	0.222592	0.0218799	0.382076	-0.135355	-0.0546347	-0.241801	-0.274439	1625.31	1.0207	1.2905	0.9356	1082.32	0.9461	0.3324
PF3D7_1136600	PF11_0378	conserved Plasmodium protein, unknown function	-0.043	-0.189	-0.293	-0.356	0.404	0.223	0.294	0.285	0.683	0.28	0.0898786	0.138666	-0.0759977	0.270454	-0.290962	-0.178047	-0.0791684	-0.373333	-0.268515	1697.51	1.0061	1.2514	0.9616	1082.6	0.9464	0.3328
PF3D7_0720900	MAL7P1.111	conserved Plasmodium protein, unknown function	0.013	-0.433	0.176	0.259	0.611	0.217	0.096	-0.115	-0.174	0.022	0.40675	0.747858	0.832989	-0.422552	-0.441309	-0.559927	-0.849538	-0.661978	-0.89413	1135.17	1.0214	1.0308	0.408	1084.41	0.9494	0.3354
PF3D7_0202500	PFB0120w	early transcribed membrane protein 2 (ETRAMP2)	-0.161	-0.318	-0.522	-0.084	0.877	0.24	-0.937	-0.31	0.661	0.349	0.0122782	-0.193352	-0.173016	0.244257	0.254462	-0.457554	-0.569722	0.311731	0.470551	1150.74	0.978	1.0584	0.4308	1083.78	0.9494	0.3345
PF3D7_0607200	MAL6P1.75	RING zinc finger protein, putative	-0.389	-0.304	-0.499	-0.454	-0.045	0.233	-0.372	-0.268	0.336	-0.035	0.275092	-0.0438203	0.13493	-0.212511	-0.06987	-0.184478	2.22777	-0.0782342	0.365715	1186.48	1.0678	1.12	0.4836	1084.2	0.9494	0.3351
PF3D7_1005900	PF10_0060	conserved Plasmodium protein, unknown function	-0.005	0.315	0.694	0.219	-0.238	0.227	0.556	0.342	0.711	0.341	-0.268357	-0.126513	-0.128404	0.0862432	-0.305472	-0.536024	-0.946854	-0.544883	-0.809831	1393.09	0.9186	1.3268	0.7597	1084.82	0.9494	0.336
PF3D7_0530100	PFE1505w	SNARE protein, putative (SYN6)	-0.129	-0.132	-0.398	-0.189	0.017	-0.364	-0.177	0.045	-0.867	-0.087	0.231968	0.230164	0.247317	0.199276	0.4799	0.360659	-0.109857	-0.0812232	-0.012266	1422.9	1.0347	1.3359	0.7913	1084.03	0.9496	0.3349
PF3D7_1373500	PF13_0364	erythrocyte membrane protein 1, PfEMP1 (VAR)	-0.072	-0.21	-0.246	-0.082	0.582	0.457	-0.332	-0.136	0.224	-0.129	0.320855	0.43736	0.197113	-0.434863	0.107981	0.611982	-0.463582	-0.376864	-0.404838	1432.44	1.0386	1.3385	0.8007	1084.7	0.9497	0.3358
PF3D7_1122400	PF11_0232	conserved Plasmodium protein, unknown function	0.006	0.36	0.041	0.399	-0.105	-0.179	0.271	-0.079	0.116	0.18	-0.025738	0.0896739	0.0643838	-0.00798837	0.321453	0.0987734	-0.0133568	-0.000781475	-0.761582	1834.12	1.0194	1.1802	0.9878	1083.73	0.9501	0.3344
PF3D7_1447000	PF14_0448	40S ribosomal protein S2, putative	0.967	0.832	-0.207	0.088	0.391	0.345	0.401	0.265	-0.741	-0.243	0.121647	0.062047	0.00852152	-0.0889242	-0.29829	-0.500715	-0.753055	-0.403793	-0.360057	1402.17	0.9711	1.3287	0.7695	1086.58	0.9513	0.3384
PF3D7_1311300	PF13_0061	ATP synthase subunit gamma, mitochondrial	-0.151	-0.019	0.618	0.525	0.154	0.152	-0.459	0.289	0.904	0.048	-0.297134	0.340267	0.138596	-0.0510643	0.126796	-0.276975	-0.497308	-0.31587	-1.05075	1562.73	0.9822	1.3167	0.9035	1086.38	0.9514	0.3382
PF3D7_0416000	PFD0775c	RNA binding protein, putative	0.477	0.687	0.56	0.427	0.38	0.052	0.307	0.259	-0.019	-0.049	-0.244383	-0.284312	-0.138468	-0.103176	-0.239966	-0.488239	-0.409699	-0.174834	-0.202552	1556.82	0.9584	1.326	0.8999	1086.3	0.9519	0.3381
PF3D7_1410500	PF14_0103	conserved Plasmodium protein, unknown function	-0.405	-0.368	-0.536	-0.145	-0.047	-0.039	-0.129	-0.042	0.173	0.059	0.467204	0.588324	0.354851	0.251342	0.296813	0.248386	-0.629494	0.0580967	-0.938644	1438.46	1.0481	1.3377	0.8066	1085.71	0.9521	0.3372
PF3D7_0204100	PFB0190c	conserved Plasmodium protein, unknown function	0.438	0.326	0.37	0.307	0.307	-0.203	0.807	0.348	0.765	0.515	-0.885985	-0.798319	-0.731573	-0.421645	-0.830503	-0.789318	-0.852238	-0.60617	-0.689049	598.687	0.7746	0.0549	0.0051	1085.98	0.9523	0.3376
PF3D7_1209200	PFL0460w	U6 snRNA-associated Sm-like protein LSm7, putative (LSM7)	-0.086	-0.395	0.038	0.016	-0.073	0.017	-0.25	-0.207	0.114	0.078	0.252863	0.345205	0.273875	0.0378331	0.0998831	-0.220059	-0.0323442	0.357037	0.392363	1626.58	1.0771	1.2897	0.9362	1086.29	0.9527	0.338
PF3D7_1017700	PF10_0172	conserved Plasmodium protein, unknown function	-0.03	0.045	0.672	0.232	0.88	0.503	0.128	0.124	-0.106	0.432	-0.16712	-0.0870323	-0.0759237	-0.178607	-0.232191	-0.294248	-0.591933	-0.574212	0.152821	1596.87	0.9753	1.2996	0.9222	1087.29	0.9533	0.3394
PF3D7_1447800	PF14_0454	conserved Plasmodium protein, unknown function	0.944	0.721	1.189	0.46	0.054	0.166	0.109	0.146	0.186	-0.038	-0.705748	-0.719002	-0.952009	-0.212088	-0.0784111	-0.327986	-0.594316	-0.453712	-0.432342	876.243	0.8412	0.4421	0.1036	1087.64	0.9538	0.3399
PF3D7_0807100	PF08_0111	RNA helicase, putative	0.254	0.17	-0.132	-0.288	-0.088	-0.13	0.091	0.249	0.026	0.237	0.202239	0.438323	0.232567	-0.0591469	-0.153503	-0.0259608	0.157984	-0.51217	-0.153146	1742.36	1.0487	1.2205	0.973	1087.94	0.9541	0.3403
PF3D7_0208200	PFB0370c	RNA binding protein, putative	0.33	0.433	0.259	0.384	0.076	0.061	0.616	0.084	-0.279	-0.048	0.114925	0.195143	0.0412305	-0.0454788	0.0318424	0.0556762	-0.864411	-0.440836	-0.642438	1702.54	0.9979	1.2482	0.9631	1088.36	0.9541	0.3409
PF3D7_1021200	PF10_0206	conserved Plasmodium protein, unknown function	0.316	0.245	0.477	0.436	0.435	0.361	0.508	0.39	0.281	0.654	-0.633415	-0.532728	-0.676559	-1.10266	-1.12308	-0.839132	-1.5915	-1.16852	-0.920739	457.464	0.7357	0.0075	0.0003	1088.18	0.9542	0.3407
PF3D7_0623200	MAL6P1.197	ferredoxin NADP reductase (FNR)	-0.06	0.027	-0.377	-0.312	0.774	0.601	0.307	0.26	-0.192	-0.064	-0.0354379	0.154977	-0.0606747	0.1795	0.0512837	-0.364546	-0.152055	-0.365482	0.0143431	1623.81	1.0023	1.2908	0.935	1089.08	0.9552	0.3419
PF3D7_1324400	PF13_0138	MSF1-like protein, putative	0.02	0.11	0.121	0.145	-0.287	-0.049	0.041	0.251	0.215	0.161	0.0276397	0.309518	0.437403	-0.0464058	-0.228483	-0.57258	-0.209558	0.0329746	0.246883	1719.8	1.0476	1.2381	0.9677	1088.94	0.9555	0.3417
PF3D7_0826200	PF08_0022	alpha/beta hydrolase, putative	-0.413	-0.386	-0.147	0.036	-0.07	-0.147	-0.223	-0.072	0.592	0.372	0.0678708	-0.0145296	-0.264279	-0.00497264	-0.616546	-0.180128	-0.210996	1.07779	0.762547	1265.91	1.0051	1.2288	0.5986	1090.03	0.958	0.3432
PF3D7_1417200	PF14_0170	NOT family protein, putative	0.106	0.02	0.131	0.119	-0.639	-0.247	0.044	0.044	-0.176	-0.048	0.359134	0.251243	0.342585	0.112834	0.1403	-0.0124746	-0.000208508	0.105006	-0.313079	1710.85	1.0615	1.2426	0.9654	1092.05	0.9634	0.346
PF3D7_1115700	PF11_0165	cysteine proteinase falcipain 2a (FP2A)	-0.125	-0.185	0.116	0.127	-0.581	-0.234	0.045	0.168	0.541	0.077	0.69906	0.503036	0.380967	-0.0422402	0.106259	-0.127189	-0.350186	-0.523848	-0.896552	1574.44	1.0514	1.3075	0.9102	1091.65	0.9635	0.3455
PF3D7_0821100	PF08_0044	protein kinase 1 (PK1)	-0.739	-0.497	-0.723	-0.178	1.036	0.239	-0.42	-0.183	0.121	0.167	0.25649	0.230116	0.1216	0.0527325	0.203916	-0.25256	0.546016	-0.16101	-0.244542	1238.62	1.0255	1.1962	0.5599	1092.33	0.9636	0.3464
PF3D7_0510400	PFE0515w	conserved Plasmodium protein, unknown function	-0.267	-0.474	-0.374	-0.189	0.859	-0.261	-0.069	0.015	-0.003	-0.228	0.21655	0.305146	0.274694	0.343133	0.280841	0.528763	-0.202007	-0.643728	-0.831088	1339.77	1.0184	1.287	0.6971	1091.93	0.9637	0.3459
PF3D7_0107100	PFA0350c	conserved Plasmodium protein, unknown function	0.109	0.258	0.464	0.366	0.283	0.315	-0.136	0.083	-0.391	0.304	-0.20385	-0.607305	-0.308258	-0.218309	0.552154	0.0414968	-0.556051	-0.249958	-0.0516347	1404.37	0.9356	1.3314	0.7719	1093.54	0.9658	0.3481
PF3D7_1334200	PF13_0190	chaperone binding protein, putative	-0.325	-0.388	-0.704	0.053	0.972	0.065	0.108	-0.04	0.179	0.113	0.0673146	-0.0487928	0.175361	-0.124665	-0.228292	0.347649	0.0412271	0.0209365	0.0276786	1514.64	1.0191	1.3403	0.8715	1094.24	0.9661	0.3491
PF3D7_1134000	PF11_0351	heat shock protein 70 (Hsp70-3)	-0.592	-0.655	-0.777	-0.571	-0.881	-0.408	-0.541	-0.207	-0.157	-0.189	0.615862	0.66002	0.801447	-0.151766	-0.0400954	-0.0474088	0.155012	0.0622881	-0.0217883	764.566	1.0442	0.2326	0.0399	1093.26	0.9664	0.3477
PF3D7_1149400	PF11_0511	Plasmodium exported protein, unknown function	0.054	0.075	0.582	0.3	0.704	0.458	-0.181	0.02	0.185	0.248	0.0120576	-0.158653	0.101892	-0.430907	0.162055	-0.505084	-0.095696	-0.169947	-0.321196	1639.5	1.0006	1.2822	0.9416	1093.48	0.9664	0.348
PF3D7_1311200	MAL13P1.54	alternative splicing regulator, putative	-0.188	0.044	-0.096	-0.17	-0.046	-0.045	0.252	-0.002	0.271	0.179	-0.348928	-0.646513	-0.260615	-0.00135548	0.103018	0.244931	0.522901	0.304917	-0.106786	1362.9	0.9503	1.3066	0.7253	1094.13	0.9665	0.349
PF3D7_1001600	PF10_0020	alpha/beta hydrolase, putative	0.246	0.143	0.425	0.195	0.367	0.434	0.308	0.103	0.643	0.412	0.133357	0.0460736	0.145676	-0.132644	-0.0220244	-0.507349	-0.828281	-0.840793	-1.20436	1555.9	0.9652	1.3271	0.8994	1094.55	0.9665	0.3496
PF3D7_0704100	MAL7P1.17	conserved Plasmodium membrane protein, unknown function	0.407	0.227	0.438	0.383	-0.41	-0.06	0.185	0.318	0.503	0.195	0.00124361	0.219706	0.0494	-0.319314	0.124584	-0.346746	-0.403296	-0.522713	-0.277909	1713.67	1.0041	1.24	0.9661	1094.01	0.9669	0.3488
PF3D7_0613400	MAL6P1.291	apicoplast ribosomal protein L18 precursor, putative	0.115	-0.04	0.33	0.071	0.183	0.536	0.239	0.225	0.17	0.145	0.519586	0.365067	0.462195	-0.600123	-0.830005	-1.21672	-0.854571	-0.6556	-1.23568	957.197	0.9433	0.63	0.1774	1096.57	0.9735	0.3524
PF3D7_0212500	PFB0560w	conserved Plasmodium protein, unknown function	0.171	-0.098	0.526	-0.127	0.013	-0.164	0.358	0.196	0.316	0.505	-0.070702	0.0441878	0.0307316	0.0492083	0.0688808	-0.185157	-0.303805	0.0467617	-0.219914	1871.85	1.0187	1.1637	0.9914	1098.29	0.9793	0.3548
PF3D7_1223700	PFL1140w	integral membrane protein, putative	0.07	0.125	-0.061	0.101	0.024	-0.172	-0.175	0.032	0.407	0.165	0.64586	0.806477	0.431977	-0.355046	-0.801301	-0.437019	-0.377284	-0.377231	-0.480466	1357.01	1.0493	1.3028	0.7183	1098.99	0.9804	0.3559
PF3D7_1319300	PF13_0109	N2,N2-dimethylguanosine tRNA methyltransferase, putative	-0.089	0.244	0.069	-0.027	0.374	0.254	0.424	0.251	0.764	0.163	-0.424453	-0.0768802	-0.370254	-0.167133	-0.0645214	-0.0909893	-0.192641	0.0186741	-0.264553	1623.92	0.9604	1.2903	0.935	1098.97	0.9812	0.3558
PF3D7_1015300	PF10_0150	methionine aminopeptidase 1b, putative (MetAP1b)	0.408	0.145	-0.121	0.137	0.369	-0.064	0.2	0.046	-0.359	-0.25	0.301452	0.522469	0.189705	0.092544	0.332959	-0.193607	-0.549827	-0.128416	-0.845774	1706.56	1.0409	1.2451	0.9642	1099.71	0.9824	0.3569
PF3D7_1358800	PF13_0316	40S ribosomal protein S13, putative	0.246	0.234	0.381	0.191	-0.284	0.035	0.292	0.175	0.574	0.024	0.150803	0.407812	0.437056	-0.358226	-0.372805	-0.758635	-0.487946	-0.375637	-0.29021	1490.31	1.0182	1.3445	0.8527	1100.29	0.9838	0.3577
PF3D7_0403200	PFD0150w	conserved Plasmodium protein, unknown function	-0.177	-0.028	0.469	0.186	0.106	-0.125	0.404	0.055	-0.001	0.421	-0.206421	0.113863	0.0983384	-0.0475715	0.286223	-0.00154646	-0.226081	-0.135785	-0.178121	1861.52	1.0192	1.1695	0.9905	1100.89	0.9852	0.3585
PF3D7_1367000	MAL13P1.337	suppressor of kinetochore protein 1, putative	0.215	0.259	0.207	0.477	0.621	0.13	0.017	0.011	0.633	0.485	-0.176281	-0.5558	-0.180662	0.0116651	-0.436104	-0.366145	-0.289504	0.0990088	-0.605595	1498.4	0.941	1.3421	0.8592	1101.29	0.9852	0.3591
PF3D7_0403800	PFD0185c	alpha/beta hydrolase, putative	0.177	-0.068	0.386	0.337	0.222	-0.077	0.348	0.207	0.936	0.306	-0.396434	-0.0134435	-0.0647041	-0.196897	-0.229587	-0.443256	-0.0660554	-0.0379026	-0.662053	1585.62	0.9652	1.3057	0.9164	1101.21	0.9857	0.359
PF3D7_0105600	PFA0275c	conserved Plasmodium protein, unknown function	0.234	-0.035	0.118	0.283	-0.113	0.2	-0.052	0.075	0.721	0.417	-0.0377802	-0.126184	0.103916	0.157659	-0.0982152	-0.176465	-0.153218	-0.11503	-0.395185	1892.3	1.0081	1.154	0.993	1102.32	0.9858	0.3606
PF3D7_1317400	PF13_0099	conserved Plasmodium protein, unknown function	0.387	0.118	0.102	0.042	0.413	0.084	-0.089	-0.013	0.442	0.185	-0.124774	0.0392454	0.146222	0.0639796	0.377336	-0.0371556	-0.3559	-0.157213	-0.301133	1955.34	1.0279	1.128	0.9963	1102.24	0.9863	0.3605
PF3D7_0405300	PFD0260c	sequestrin (LISP2)	-0.201	-0.207	-0.319	-0.169	-0.441	-0.187	0.316	0.151	0.204	0.189	-0.32472	0.285153	0.380887	0.18817	-0.171953	0.372379	-0.0544035	0.00898856	-0.292041	1529.51	1.013	1.3361	0.8821	1101.8	0.9863	0.3598
PF3D7_1405100	PF14_0048	GTPase-activating protein, putative	-0.134	-0.193	-0.063	-0.203	-1.005	-0.09	-0.463	-0.415	0.601	0.345	0.167837	0.156859	0.0657711	0.0396529	0.447456	0.0193605	0.0788456	0.284471	-0.129511	1257.46	1.0214	1.2226	0.5868	1102.05	0.9864	0.3602
PF3D7_1226900	PFL1300c	conserved Plasmodium protein, unknown function	0.09	-0.031	-0.817	-0.365	0.69	0.332	-0.112	0.161	0.458	0.322	0.686715	0.205262	0.428261	-0.236512	0.100041	-0.519593	-0.448542	-0.799872	-1.28611	1272.9	0.9956	1.2322	0.6084	1103.16	0.9881	0.3617
PF3D7_1311500	PF13_0063	26S proteasome regulatory subunit 7, putative	-0.359	-0.021	-0.117	-0.235	-0.584	-0.202	0.057	0.089	-0.135	0.116	0.500311	0.400588	0.335132	0.128315	-0.060746	0.0343684	0.0267287	0.125137	-0.303326	1571.59	1.0631	1.3104	0.9086	1104.39	0.9921	0.3635
PF3D7_0320300	PFC0900w	T-complex protein 1 epsilon subunit, putative	-0.105	-0.038	-0.19	-0.15	-0.578	-0.483	0.364	0.34	-0.002	-0.141	0.273844	0.35806	0.340026	0.134157	0.0879928	-0.109037	-0.142478	-0.0663854	-0.118351	1507.57	1.0449	1.3413	0.8662	1105.05	0.9921	0.3644
PF3D7_0827500	PF08_0014	apicoplast ribosomal protein L21 precursor, putative	0.389	0.496	-0.018	0.033	0.145	0.324	0.443	0.189	-0.46	0.516	-0.0512792	0.260018	0.187956	-0.294136	-0.478057	-0.631208	-0.655257	-0.169961	-0.441914	1441.92	0.9755	1.3391	0.8099	1104.87	0.9922	0.3642
PF3D7_0623600	MAL6P1.193	transcription or splicing factor-like protein, putative	-0.442	-0.218	-0.651	-0.459	0.778	0.057	1.02	0.027	0.059	-0.363	-0.38627	-0.398522	-0.0259778	-0.0384522	-0.106112	0.449404	-0.00137803	-0.232892	-0.100568	1124.6	0.9342	1.0041	0.3927	1104.78	0.9927	0.364
PF3D7_1110900	PF11_0115	ES2 protein, putative	0.502	0.22	0.644	0.191	-0.339	0.168	0.298	0.261	0.347	-0.348	-0.480824	-0.143257	-0.00448374	-0.154261	-0.161692	-0.115485	-0.831164	-0.767681	0.597162	1328.85	0.943	1.2787	0.6834	1107.83	0.9945	0.3684
PF3D7_0930500	PFI1485c	diacylglycerol kinase, putative (DGK1)	0.044	0.108	0.02	-0.072	0.467	0.288	0.25	0.186	-0.991	-0.588	0.342187	0.523966	0.468733	-0.369865	-0.139159	-0.415377	-0.293174	-0.292157	-0.248761	1363.36	1.0288	1.3054	0.7258	1108.54	0.9947	0.3694
PF3D7_0504000	PFE0195w	cation transporting P-ATPase (ATPase3)	-0.479	-0.426	-0.604	-0.405	-0.091	0.154	-0.203	0.089	0.483	0.322	0.243364	0.0171399	0.0560383	-0.113354	-0.0990901	-0.120056	0.323929	0.345073	0.300369	1381.02	1.0223	1.3215	0.7464	1107.74	0.9949	0.3683
PF3D7_1426500	PF14_0244	ATP-binding cassette sub-family G member 2 (ABCG2)	-0.066	0.015	0.061	0.064	-0.355	-0.245	0.133	-0.018	0.253	0.212	0.10759	0.0589394	-0.185579	0.374777	0.401647	-0.154164	0.126401	-0.194506	-0.159697	1718.48	1.0151	1.2382	0.9674	1108.44	0.9951	0.3693
PF3D7_1128200	PF11_0293	multiprotein bridging factor type 1, putative (MBF1)	-0.867	-0.246	-1.175	-0.736	-0.87	-0.39	-0.705	-0.186	-0.138	-0.383	0.105586	-0.100004	-0.0526735	0.616707	0.503282	0.931449	0.0866309	-0.34301	-0.143306	635.717	0.9309	0.0831	0.0088	1107.38	0.9952	0.3677
PF3D7_1467500	PF14_0643	DNA/RNA-binding protein KIN17, putative	0.292	0.237	-0.023	-0.031	-0.146	0.147	0.403	0.179	0.467	0.505	-0.274531	0.178787	0.063247	0.0588918	0.00106696	-0.121774	-0.323727	-0.299014	-0.646816	1852.33	0.9932	1.1737	0.9897	1107.66	0.9955	0.3682
PF3D7_1217800	PFL0860c	zinc finger protein, putative	0.279	-0.005	0.488	0.46	0.338	0.197	-0.115	-0.086	0.442	0.332	0.122289	0.276821	0.138319	-0.141835	0.023341	-0.357618	-0.548258	-0.353931	-0.236082	1813.87	1.0336	1.188	0.9854	1107.06	0.9956	0.3673
PF3D7_1449100	PF14_0468	conserved Plasmodium protein, unknown function	0.162	-0.076	-0.133	-0.144	0.038	0.024	0.471	0.296	0.617	0.12	0.211378	0.707901	0.216349	-0.539399	-0.876369	-0.286166	-0.163114	-0.606643	-0.783888	1308.33	0.9939	1.2597	0.6566	1108.38	0.9957	0.3692
PF3D7_1145800	PF11_0469	conserved Plasmodium protein, unknown function	-0.205	-0.066	-0.399	0.038	-0.149	-0.218	-0.032	0.045	-0.107	0.091	-0.236767	0.179888	-0.300392	0.0744426	0.345933	0.286183	0.0908528	0.319134	0.152263	1507.16	0.9982	1.3415	0.8659	1107.35	0.9959	0.3677
PF3D7_1364500	PF13_0340	exosome complex exonuclease, putative	-0.074	-0.069	-0.194	-0.455	-0.153	0.12	0.268	0.219	0.571	0.078	0.640458	0.252524	0.306841	-0.0266675	0.0700872	-0.515462	-0.353627	-0.0715138	-0.442437	1631.08	1.0492	1.2873	0.9381	1107.03	0.9964	0.3672
PF3D7_1218300	PFL0885w	adaptor protein subunit, putative	0.347	0.172	-0.139	0.01	-0.306	-0.164	0.232	-0.03	-0.492	-0.046	0.0879136	0.153296	0.134747	0.0372473	0.182296	-0.213985	0.680612	-0.182789	-0.192517	1649.46	1.0318	1.2783	0.9455	1106.67	0.9967	0.3667
PF3D7_1401300	PF14_0015	aminopeptidase, putative	-0.747	-0.786	-0.909	-0.874	-0.396	-0.301	-0.59	-0.363	-0.285	-0.524	-0.190492	-0.238848	-0.285252	0.470889	1.0791	0.669154	-0.108261	0.274591	-0.134062	550.552	0.9032	0.0318	0.0024	1106.91	0.9968	0.3671
PF3D7_0603200	MAL6P1.35	mitochondrial chaperone BCS1, putative	0.319	0.367	-0.038	0.349	-0.008	0.079	0.257	0.226	-0.38	-0.346	0.112159	0.104817	0.124148	-0.452579	-0.762587	-0.453111	-0.174038	0.0498789	0.350716	1335.75	0.9899	1.2852	0.6921	1106.54	0.997	0.3665
PF3D7_0917100	PFI0835c	N-glycosylase/DNA lyase, putative	-0.085	0.279	0.322	-0.102	-0.778	-0.119	0.143	-0.071	0.245	-0.157	-0.133635	-0.00654808	0.0250814	-0.106273	0.565233	0.555024	-0.0430743	-0.139021	-0.707162	1471.75	0.9885	1.3413	0.8373	1109.37	0.997	0.3706
PF3D7_1351700	MAL13P1.260	alveolin, putative (ALV6)	-0.129	-0.248	-0.352	-0.442	-0.783	-0.48	-0.216	0.011	0.36	0.248	0.620859	0.370408	0.29251	0.749582	0.151757	0.195473	-0.708018	-1.1569	-1.50302	936.822	0.9651	0.5802	0.1567	1109.96	0.9984	0.3714
PF3D7_1116500	PF11_0172	folate transporter 2 (FT2)	0.279	0.203	0.397	-0.16	0.272	0.378	0.273	0.39	0.569	0.23	-0.0838688	-0.219345	-0.0437092	-0.0752237	0.0863861	-0.294374	-0.352673	-1.0477	-0.652857	1611.6	0.95	1.296	0.9294	1110.23	0.9986	0.3718
PF3D7_1302500	MAL13P1.13	conserved Plasmodium protein, unknown function	0.139	0.078	0.033	0.087	-0.203	-0.026	-0.078	0.161	0.331	0.383	0.0692943	0.304	0.398371	-0.0133396	0.163793	-0.0583946	-0.357017	-0.41368	-0.14687	1922.06	1.0497	1.1408	0.9948	1110.96	0.9997	0.3728
PF3D7_1108200	PF11_0095	D-tyrosyl-tRNA(Tyr) deacylase (DTD)	-0.303	-0.52	-0.661	-0.385	-0.586	-0.507	-0.064	-0.152	-0.61	-0.699	-0.538951	-0.508276	-0.6227	-0.177644	-0.284696	-0.418444	-1.09994	-1.7283	-1.31029	275.38	0.6534	0.0001	0	2758.01	1	1
PF3D7_1210000	PFL0500w	mitochondrial ribosomal protein L1-2 precursor, putative	-0.081	0.132	-0.108	-0.017	0.314	0.297	-0.155	0.012	0.541	0.423	0.501525	0.627613	0.372581	-0.14335	-0.0291416	-0.251947	-1.19272	-1.0452	-1.5449	1273.1	0.9851	1.2297	0.6087	1110.85	1.0001	0.3727
PF3D7_1419500	PF14_0189	conserved Plasmodium protein, unknown function	-0.983	-0.884	-1.267	-0.968	-0.823	-0.38	-1.417	-0.686	-0.02	-0.327	0.000501151	-0.0969727	-0.280074	-0.883538	-0.960274	-0.529157	-0.977511	-1.12372	-0.755589	142.455	0.6639	0	0	2745.52	1.0003	1
PF3D7_0904400	PFI0215c	signal peptidase complex subunit 3, putative (SPC3)	-0.186	-0.2	-1.143	-0.502	-0.112	-0.429	-0.453	-0.166	-0.013	-0.291	-0.342688	-0.650273	-0.723157	-0.762415	-0.618333	-0.60358	-1.60133	-1.01184	-1.64806	233.222	0.6354	0	0	2740.37	1.0006	1
PF3D7_1127900	PF11_0290	conserved Plasmodium protein, unknown function	0.002	0.158	-0.203	0.054	0.033	-0.039	-0.363	-0.24	-0.337	0.188	0.447361	0.357389	0.352199	0.402789	0.32066	-0.170797	-0.449474	-0.18811	-0.514665	1571.3	1.05	1.3114	0.9084	1111.85	1.0006	0.3741
PF3D7_1304300	MAL13P1.24	conserved Plasmodium protein, unknown function	-0.525	-0.244	-0.207	-0.246	-0.054	0.299	-0.416	-0.113	0.318	0.469	-0.0720599	0.0157301	0.0972185	0.213398	0.479831	0.0684529	-0.197777	0.245642	-0.297999	1502.11	1.0063	1.3433	0.8621	1111.49	1.0008	0.3736
PF3D7_1403200	PF14_0031	conserved Plasmodium protein, unknown function	-0.916	-0.509	-1.047	-0.853	-0.669	-0.562	-0.531	-0.449	-1.465	-0.633	-0.206966	-0.300905	-0.460675	-0.262383	-0.123767	-0.143148	-1.09185	-0.71039	-0.921504	236.986	0.6864	0	0	2731.84	1.0009	1
PF3D7_0908800	PFI0425w	transporter, putative	-0.716	-0.29	0.188	0.251	0.32	0.002	0.182	-0.139	0.049	0.06	0.189479	0.382262	0.205703	-0.0536915	-0.083806	-0.0370649	0.0169775	0.022117	0.0431133	1620.93	1.0557	1.2918	0.9337	1111.77	1.0011	0.374
PF3D7_1324900	PF13_0141	L-lactate dehydrogenase (LDH)	-0.611	-0.669	-0.975	-0.387	-0.517	-0.669	-0.608	-0.486	-0.71	-0.612	-0.0410118	-0.489903	-0.540208	-0.150935	-0.521813	-0.383633	-0.895627	-0.348171	-0.932256	277.607	0.7038	0.0001	0	2700.49	1.0013	1
PF3D7_0710900	PF07_0046	mitochondrial ribosomal protein L1 precursor, putative	-0.797	-0.546	-0.717	-0.65	-1.082	-0.392	-0.317	-0.022	-0.692	-0.616	-0.338128	-0.345297	-0.342935	-0.405404	-0.643725	-0.628476	-0.908519	-0.681987	-0.274222	299.084	0.7046	0.0002	0	2683.4	1.0016	1
PF3D7_0929100	PFI1430w	conserved Plasmodium protein, unknown function	-0.954	-0.334	-1.356	-0.589	-1.257	-0.669	-0.695	-0.399	-0.12	-0.136	-0.446529	-0.16854	-0.314677	-0.141826	-0.682947	-0.319359	-0.794497	-0.569713	-0.944092	256.693	0.7012	0	0	2683.15	1.0019	1
PF3D7_1203400	PFL0170w	transporter, putative	-1.141	-0.884	-1.383	-0.642	-0.043	-0.171	-0.717	-0.149	-1.038	-0.936	-0.0633375	-0.208972	-0.444309	-0.34155	-0.439082	-0.516326	-0.772433	-0.709355	-0.93365	259.534	0.6961	0	0	2680.8	1.0022	1
PF3D7_0803400	PF08_0126	DNA repair protein RAD54, putative	-0.642	-0.262	-0.392	-0.372	-0.75	-0.681	-0.183	-0.11	0.083	-0.072	-0.517614	-0.575034	-0.282439	-0.749946	-0.623018	-0.62725	-1.14213	-0.737004	-0.855262	324.418	0.6933	0.0004	0	2659.12	1.0025	1
PF3D7_0803200	MAL8P1.146	filament assembling protein, putative	-0.2	-0.204	-0.109	-0.085	-0.651	-0.144	-0.368	-0.086	-2.216	-1.044	-0.38909	-0.457574	-0.392215	-0.664462	-1.10299	-0.897033	-1.80311	-0.899814	-0.898645	217.007	0.6346	0	0	2647.46	1.0028	1
PF3D7_1458700	PF14_0560	exonuclease V, mitochondrial, putative	-0.964	-0.867	-0.435	-0.591	0.039	-0.377	-0.641	-0.453	0.176	-0.337	-0.592013	-0.678508	-0.496206	-0.124513	-0.275725	-0.508901	-1.3424	-0.809858	-0.697145	259.806	0.6814	0	0	2628.31	1.0031	1
PF3D7_1455700	PF14_0531	conserved Plasmodium protein, unknown function	-0.325	-0.476	-0.183	-0.362	-1.231	-0.801	0.009	-0.044	-0.973	-0.631	-0.589086	-0.590398	-0.332495	-0.27837	-0.21998	-0.478299	-0.787989	-0.887038	-0.880389	303.008	0.6919	0.0002	0	2627.03	1.0035	1
PF3D7_1143100	PF11_0442	transcription factor with AP2 domain(s) (AP2-O)	-0.928	-1.027	-0.991	-0.644	-0.581	-0.646	-1.199	-0.828	-0.481	-0.481	0.0763479	-0.235355	-0.265805	0.00922218	-0.261501	-0.243227	-1.17188	-1.26241	-1.06224	186.041	0.6929	0	0	2611.08	1.0038	1
PF3D7_0628600	MAL6P1.142	conserved Plasmodium protein, unknown function	-0.617	-0.325	-0.605	-0.507	0.331	-0.305	0.599	-0.13	0.37	-0.034	0.213976	0.326485	0.321698	-0.00287154	0.302383	0.160953	-0.176732	0.11438	-0.744419	1302.03	1.0251	1.2526	0.6483	1112.9	1.0038	0.3756
PF3D7_0312800	PFC0535w	60S ribosomal protein L26, putative	-0.375	-0.344	-0.68	-0.36	-0.666	-0.426	-0.072	-0.171	-0.047	-0.305	-0.302231	-0.61734	-0.290729	-0.0114844	-0.156302	-0.536015	-1.9878	-2.03649	-2.54489	249.3	0.6358	0	0	2607.28	1.0041	1
PF3D7_0503100	PFE0150c	4-diphosphocytidyl-2c-methyl-D-erythritol kinase (CMK), putative	-1.32	-0.939	-1.336	-0.894	-0.713	-0.258	-1.033	-0.52	-0.467	-0.321	0.102199	0.00930372	-0.145082	-0.303387	-0.101178	-0.458965	-0.898074	-0.718068	-1.21026	240.824	0.7226	0	0	2598.8	1.0044	1
PF3D7_1214100	PFL0685w	phosphatidylinositol-glycan biosynthesis class O protein, putative	-1.152	-0.738	0.238	-0.01	-0.017	-0.769	-1.313	-0.446	-0.656	-0.481	-0.338205	-0.758971	-0.51264	-0.200257	-0.505675	-0.429627	-1.12534	-1.52565	-1.08705	182.189	0.6472	0	0	2598.54	1.0047	1
PF3D7_0507600	PFE0375w	cell differentiation protein, putative (CAF40)	0.074	0.034	0.531	0.302	0.268	0.049	0.429	0.269	0.379	0.097	-0.103019	0.0832637	0.0306037	-0.0506916	-0.102961	-0.345469	-0.30452	-0.0552643	-0.53449	1869.07	1.0034	1.1651	0.9912	1113.42	1.0049	0.3764
PF3D7_0911800	PFI0575c	conserved Plasmodium protein, unknown function	-0.364	-0.455	-0.913	-0.446	-1.165	-0.645	-0.147	-0.184	-1.303	-1.021	-0.463617	-0.318817	-0.33772	0.153141	-0.038686	-0.701819	-1.1094	-0.814875	-1.03169	267.468	0.6865	0	0	2580.59	1.005	1
PF3D7_0606900	MAL6P1.72	glutaredoxin-like protein (GLP2)	-0.582	-0.44	-0.689	-0.803	-0.923	-0.242	-0.462	-0.023	-0.371	-0.317	-0.260671	-0.561798	-0.404826	-0.166754	-0.153674	-0.159109	-1.09487	-0.948253	-0.70806	400.315	0.7182	0.0025	0.0001	2577.95	1.0053	1
PF3D7_1147500	PF11_0483	farnesyltransferase beta subunit, putative	-0.411	-0.379	-0.004	-0.119	-0.618	-0.325	-0.028	-0.113	-0.169	-0.408	-0.877294	-0.706468	-0.631913	-0.294038	-0.289705	-0.326528	-2.31629	-0.826072	-2.10372	271.768	0.6268	0	0	2574.61	1.0057	1
PF3D7_0903900	PFI0190w	60S ribosomal protein L32, putative	-0.684	-0.52	-0.983	-0.905	-0.417	0.05	-0.066	0.032	0.042	-0.319	1.07405	1.08403	0.724364	-0.273921	-0.451318	-0.920528	-1.88357	-1.80717	-1.65894	341.27	0.8742	0.0006	0	1114.56	1.0059	0.378
PF3D7_0531000	PFE1550w	conserved Plasmodium protein, unknown function	-0.485	-0.419	-0.914	-0.736	-0.977	-0.512	-0.336	-0.211	-0.294	-0.156	-0.53857	-0.697106	-0.538493	-0.402089	-0.0953581	0.12261	-1.46932	-1.12917	-0.877589	260.163	0.6694	0	0	2561.32	1.006	1
PF3D7_0522600	PFE1130w	inner membrane complex protein	-0.494	-0.623	-0.639	-0.653	0.255	-0.248	-0.334	-0.201	0.209	-0.114	0.0170411	-0.236664	-0.298795	0.280754	-0.179616	0.065728	0.909866	0.753036	0.00546447	914.398	0.9657	0.5297	0.1354	1114.39	1.006	0.3777
PF3D7_0727900	PF07_0116	conserved Plasmodium protein, unknown function	-0.062	-0.084	-0.361	0.15	0.975	0.476	-0.177	-0.175	-0.144	-0.247	0.397807	0.657251	0.303386	0.095183	0.118548	-0.24714	-1.35558	-0.704742	-0.454422	1255.98	1.0147	1.2198	0.5847	1113.99	1.0062	0.3772
PF3D7_0722700	PF07_0093	conserved Plasmodium protein, unknown function	-0.825	-0.314	-0.618	-0.201	-0.788	-0.455	-0.067	-0.098	-0.193	-0.216	-0.341471	-0.215379	-0.295394	-1.0035	-0.519801	-1.27571	-0.825724	-0.681595	-0.325885	331.77	0.718	0.0005	0	2549.06	1.0063	1
PF3D7_1455400	PF14_0528	hemolysin, putative	-0.065	0.073	0.411	0.388	0.081	0.054	0.196	0.119	0.402	0.502	0.166243	0.164451	0.345726	0.137192	-0.307767	-0.455276	-0.240981	-1.18669	-1.75481	1398.18	0.9564	1.3271	0.7653	1114.3	1.0065	0.3776
PF3D7_0419200	PFD0930w	CGI-141 protein homolog, putative	-0.706	-0.317	-1.19	-0.767	-0.355	-0.357	-0.357	-0.095	-0.043	-0.156	-0.343447	-0.103293	-0.472162	-0.367884	-0.538229	-0.801185	-0.373404	-0.453296	-0.842265	415.199	0.74	0.0037	0.0001	2538.67	1.0066	1
PF3D7_1440500	PF14_0384	allantoicase, putative	0.294	0.261	-0.062	-0.108	-0.086	0.154	-0.064	-0.051	-0.309	-0.047	-0.352427	-0.216154	-0.275134	-0.0292327	0.969309	0.237056	-0.244974	0.0106206	-0.164964	1462.67	0.9652	1.3405	0.8292	1114.96	1.0066	0.3786
PF3D7_1024300	PF10_0236	conserved Plasmodium protein, unknown function	-1.371	-1.404	-1.376	-1.053	-0.453	-0.535	-0.929	-0.354	-0.299	-0.393	0.100522	-0.00970085	-0.0994848	-0.360409	-0.426418	-0.721988	-0.697745	-0.479761	-0.510804	193.674	0.7316	0	0	2536.25	1.0069	1
PF3D7_1332300	PF13_0174	sedlin, putative	-1.34	-0.857	-1.613	-0.889	-1.374	-0.531	-0.463	-0.468	-0.33	-0.491	-0.286888	-0.354877	-0.460437	-0.141774	-0.575535	-0.285388	-0.48473	-0.151021	-0.343313	194.669	0.7017	0	0	2534.89	1.0072	1
PF3D7_1003300	PF10_0036	N-acetyltransferase, putative	-1.153	-0.375	-0.411	-0.413	-0.522	-0.153	-0.437	-0.278	-0.349	-0.204	-0.159753	-0.351683	-0.218299	-0.199466	0.0487594	-0.317036	-0.842662	-0.671941	-1.35915	500.244	0.7527	0.016	0.0009	2531.71	1.0076	1
PF3D7_1227500	PFL1330c	cyclin (CYC2)	-0.695	-0.301	-0.633	-0.408	-0.708	-0.209	-0.451	-0.158	-0.007	-0.32	-0.167325	-0.303599	-0.129585	-0.330508	-0.228051	-0.634139	-0.528164	-0.745897	-0.623725	551.522	0.7748	0.0318	0.0024	2526.48	1.0079	1
PF3D7_0310400	PFC0435w	parasite-infected erythrocyte surface protein (PIESP1)	-0.116	-0.104	-1.653	-0.895	-0.545	-0.557	-0.055	-0.171	-1.157	-1.279	-0.036791	-0.0739678	0.0366186	-0.318878	-1.19198	-0.921539	-0.741817	-0.901676	-2.218	193.547	0.671	0	0	2526.38	1.0082	1
PF3D7_0416100	PFD0780w	glutamyl-tRNA(Gln) amidotransferase subunit A, putative	-0.367	-0.288	-0.835	-0.616	-0.614	-0.401	-0.265	-0.136	-0.568	-0.455	-0.143723	-0.198044	-0.309204	-0.287587	0.219472	-0.512882	-0.829426	-0.847961	-1.25172	479.611	0.748	0.0114	0.0006	2519.46	1.0085	1
PF3D7_1330600	MAL13P1.164	elongation factor Tu, putative	-0.822	-0.456	-1.172	-0.538	0.448	-0.019	-0.961	-0.284	-0.291	-0.251	-0.337114	-0.5299	-0.332618	-0.367547	-0.572683	-0.406974	-0.833739	-0.465712	-1.08462	357.8	0.7143	0.0008	0	2518.48	1.0088	1
PF3D7_1145100	PF11_0463	coatamer gamma subunit, putative	-0.436	-0.44	-0.377	-0.454	-0.543	-0.36	-0.156	0.036	-0.634	-0.284	-0.375069	-0.361117	-0.19792	-0.165922	-0.061409	-0.407587	-0.535901	-0.897194	-1.65806	540.146	0.741	0.0282	0.002	2509.31	1.0092	1
PF3D7_0730500	MAL7P1.167	conserved Plasmodium protein, unknown function	-0.359	-0.31	-0.546	-0.449	-0.63	-0.615	-0.09	-0.026	-0.504	-0.489	-0.675967	-1.03187	-0.933563	0.0194587	-0.0506011	-0.366645	-0.780658	-0.694001	-0.924059	309.835	0.6677	0.0003	0	2506.81	1.0095	1
PF3D7_1427900	PF14_0257	conserved protein, unknown function	-1.012	-0.964	-0.956	-0.751	-0.218	-0.66	-0.739	-0.532	-0.254	-0.327	0.0045279	0.0802158	-0.0922112	-0.166157	-0.349876	-0.434016	-0.537276	-0.495254	-1.77404	291.362	0.7457	0.0001	0	2501.06	1.0098	1
PF3D7_1403400	PF14_0032	conserved Plasmodium protein, unknown function	-0.227	-0.259	-0.508	-0.089	-0.774	-0.51	0.038	0.073	-0.251	-0.288	-0.312508	-0.195941	-0.238753	-1.97059	-1.45097	-1.08204	-1.08976	-0.63918	-1.2813	253.985	0.6627	0	0	2496.38	1.0101	1
PF3D7_0626400	MAL6P1.164	Sec14 domain containing protein	-0.676	-0.608	-0.696	-0.633	-0.611	-0.211	-0.501	-0.268	0.371	0.176	-0.2582	-0.309555	-0.691351	-0.410756	-0.575515	-0.670343	-1.13819	-0.456471	-0.625049	369.915	0.7184	0.0012	0	2494.89	1.0104	1
PF3D7_1203900	PFL0190w	ubiquitin conjugating enzyme E2 (UBC)	-0.502	-0.235	-0.924	-0.615	-0.336	-0.021	-0.305	0.001	-0.874	-0.281	-0.32949	0.0682941	-0.0990082	-0.202269	-0.31085	-0.869878	-1.41082	-0.969465	-1.0051	445.099	0.7365	0.0062	0.0003	2477.37	1.0108	1
PF3D7_0210300	PFB0465c	monocarboxylate transporter, putative	-0.456	-0.341	-0.851	-0.744	-0.632	-0.237	-1.087	-0.384	-0.856	-0.351	0.199583	0.0312789	-0.0273617	-0.219516	-0.0862961	-0.796642	-0.691467	-0.781452	-1.89346	354.637	0.7455	0.0008	0	2470.29	1.0111	1
PF3D7_1456500	PF14_0538	conserved Plasmodium protein, unknown function	0.082	-0.103	0.027	-0.243	-0.587	-0.311	-0.243	0.002	0.269	-0.096	0.963513	0.95134	0.506937	-0.579218	-0.617182	-0.396096	-0.362002	-0.454448	-1.20889	955.305	1.0196	0.6251	0.1754	1116.35	1.0111	0.3806
PF3D7_1245200	PFL2170c	conserved Plasmodium membrane protein, unknown function	-0.823	-0.333	-0.894	-0.504	-0.547	-0.211	-0.762	-0.409	-0.365	-0.163	-0.435413	-0.49162	-0.288098	0.0485469	-0.201645	-0.0255401	-0.742237	-0.751753	-0.877478	424.441	0.7352	0.0046	0.0002	2461.07	1.0114	1
PF3D7_0908200	PFI0395w	conserved Plasmodium protein, unknown function	-0.237	-0.521	-0.593	-0.303	-0.395	-0.289	-0.218	-0.197	-0.795	-0.462	-0.01249	-0.072695	-0.0814636	-0.389919	-0.479338	-0.373949	-0.476516	-0.905454	-0.835814	581.836	0.7876	0.0458	0.004	2458.01	1.0117	1
PF3D7_0321700	PFC0960c	microtubule and actin binding protein, putative	0.222	0.285	0.403	0.13	0.019	-0.135	0.228	0.15	0.235	0.437	0.595823	0.446536	0.289796	-0.782467	-0.818258	-0.928646	-1.06265	-0.828534	-0.884145	943.692	0.9455	0.5986	0.1635	1116.97	1.0118	0.3815
PF3D7_1361900	PF13_0328	proliferating cell nuclear antigen (PCNA)	-0.371	-0.295	-0.525	-0.393	-0.024	-0.216	-0.325	-0.172	-0.606	-0.304	-0.00849813	0.0446753	-0.176578	-0.540865	-0.377575	-0.443127	-0.928285	-0.895237	-0.855394	583.16	0.7858	0.0464	0.004	2449.7	1.012	1
PF3D7_0105400.1	PFA0265c	conserved Plasmodium protein, unknown function	0.543	0.653	0.346	0.721	-0.458	-0.054	-0.171	0.157	0.69	0.448	-0.0227985	-0.241717	-0.0127545	-0.368939	-0.590824	-1.04798	-0.814359	-0.698371	-0.0808948	1036.75	0.9106	0.8064	0.2712	1117.26	1.0121	0.3819
PF3D7_1231600	PFL1525c	pre-mRNA-splicing factor ATP-dependent RNA helicase PRP2, putative (PRP2)	0.12	0.063	0.226	0.17	-0.715	-0.327	0.435	0.342	0.316	0.297	0.115482	-0.0906318	0.220852	-0.042676	-0.189144	-0.255128	-0.11866	0.083953	-0.739201	1587.43	0.9918	1.3025	0.9173	1116.87	1.0123	0.3813
PF3D7_0313600	PFC0570c	conserved Plasmodium protein, unknown function	-0.734	-0.445	-1.27	-1.348	-1.02	-0.375	-0.318	-0.047	-0.628	-0.298	0.0889952	0.202114	-0.0447838	-0.585968	-0.491947	-0.564904	-0.732505	-1.02955	-0.609637	303.335	0.7517	0.0002	0	2447.42	1.0124	1
PF3D7_0313700.1	PFC0571c	conserved Plasmodium protein, unknown function	-0.577	-0.57	-0.427	-0.613	-0.506	-0.405	-0.298	-0.132	0	-0.178	-0.251903	-0.0164279	-0.190745	-0.459214	-0.355239	-0.404236	-0.71309	-0.430865	-0.491669	576.181	0.7938	0.0434	0.0036	2447.33	1.0127	1
PF3D7_0404100	PFD0200c	transcription factor with AP2 domain(s), putative (ApiAP2)	-0.13	-0.283	0.26	-0.044	0.548	0.262	0.218	0.375	0.403	0.259	0.17697	0.217848	0.0988057	0.239929	0.0951927	-0.48037	-0.852816	-0.546752	-1.09966	1565.94	0.9796	1.3147	0.9054	1117.65	1.0128	0.3825
PF3D7_0626800	MAL6P1.160	pyruvate kinase (PyrK)	-0.32	-0.652	-0.524	-0.348	0.345	-0.088	-0.535	-0.254	-0.032	-0.108	-0.591931	-0.536397	-0.674949	-0.127479	-0.7255	-0.578245	-0.866324	-0.597629	-0.637906	432.783	0.7167	0.0052	0.0002	2441.23	1.013	1
PF3D7_0719500	PF07_0078	conserved membrane protein, unknown function	-1.074	-0.722	-1.168	-0.494	0.526	-0.329	-0.685	-0.525	-0.194	-0.416	-0.173267	0.10415	-0.29902	-0.422379	-0.604974	-0.650912	-0.747209	-0.563824	-0.722395	319.212	0.7493	0.0003	0	2440.51	1.0133	1
PF3D7_0904000	PFI0195c	GTPase activator, putative	-0.171	0.279	-0.178	-0.332	0.537	0.333	0.295	0.341	0.574	0.184	0.00128425	-0.317548	-0.206759	-0.147997	0.20118	-0.186175	-0.378442	-0.138682	-0.141616	1635.3	0.9726	1.2842	0.9399	1118.06	1.0135	0.3831
PF3D7_1226600	PFL1285c	proliferating cell nuclear antigen 2 (PCNA2)	-0.693	-0.762	-0.716	-0.841	-0.13	-0.082	-0.863	-0.47	-0.172	-0.074	-0.225574	-0.25957	-0.298731	0.0413315	-0.0485006	-0.456235	-0.42517	-0.803953	-2.14792	376.998	0.7267	0.0014	0	2437.91	1.0136	1
PF3D7_0912000	PFI0585c	conserved Plasmodium protein, unknown function	-0.747	-0.663	-0.754	-0.417	-0.046	-0.025	-0.209	0.001	-0.247	-0.177	-0.309816	-0.488089	-0.43625	-0.116791	-0.289329	-0.611484	-0.429662	-0.816556	-0.865125	529.965	0.7472	0.0241	0.0016	2436.64	1.014	1
PF3D7_0321500	PFC0950c	peptidase, putative	-0.791	-0.588	-1.248	-0.534	-0.445	-0.442	-0.431	-0.255	-0.597	-0.212	0.303247	0.00543748	0.063938	-0.844714	-0.650435	-0.601252	-0.854617	-1.15734	-0.587249	321.535	0.7556	0.0003	0	2428.47	1.0143	1
PF3D7_1228500	PFL1380w	RNA pseudouridylate synthase, putative	-0.379	-0.095	-0.15	-0.248	-0.699	-0.184	-0.672	-0.15	-0.537	-0.453	-0.103848	0.0185763	0.0225699	-0.536354	-0.378129	-0.51419	-0.878262	-0.823317	-0.903406	559.658	0.7846	0.0348	0.0028	2428.4	1.0146	1
PF3D7_0726500	MAL7P1.147	ubiquitin carboxyl-terminal hydrolase, putative	-0.916	-0.985	-0.806	-0.774	-0.285	-0.573	-0.903	-0.581	-0.12	-0.402	-0.504932	-0.1624	-0.648308	-0.0639676	0.0638754	-0.261491	-0.382994	-0.274981	-0.889386	287.777	0.7279	0.0001	0	2428.04	1.0149	1
PF3D7_1108100	PF11_0094	conserved Plasmodium protein, unknown function	-0.514	-0.422	-0.537	-0.34	-0.546	-0.279	-0.5	-0.376	0.073	-0.215	-0.371409	-0.352644	-0.346258	-0.0841217	-0.0543397	-0.284553	-0.606462	-0.502401	-0.562314	596.929	0.7807	0.054	0.005	2426.92	1.0152	1
PF3D7_0317500	PFC0770c	kinesin-5, putative (KLP3)	-0.712	-0.695	-0.618	-0.345	-0.665	-0.372	-0.422	-0.235	0.026	-0.044	-0.0784227	-0.0164443	-0.131521	-0.0997845	-0.20181	-0.703458	-0.662504	-0.564489	-0.732212	559.572	0.7978	0.0349	0.0027	2418.25	1.0156	1
PF3D7_0506300	PFE0310c	conserved Plasmodium protein, unknown function	-0.375	-0.491	-0.427	-0.47	-0.309	-0.311	-0.127	-0.078	-0.103	0.004	-0.285844	-0.0383005	-0.239072	-0.463491	-0.387462	-0.111547	-1.32892	-0.867308	-1.20596	559.491	0.7607	0.0349	0.0027	2416.87	1.0159	1
PF3D7_0923600	PFI1160w	lipoate protein ligase a type 2 (LplA2)	-0.644	-0.362	-0.211	-0.567	-0.278	-0.309	-0.074	0.1	-0.584	-0.472	-0.387824	-0.375361	-0.252223	-0.162396	-0.104002	-0.310548	-0.698945	-0.507461	-1.71383	563.457	0.7472	0.0367	0.0029	2413.93	1.0162	1
PF3D7_1105000	PF11_0061	histone H4 (H4)	-0.114	0.365	-0.438	-0.218	-0.431	-0.091	-0.333	-0.11	-1.225	-0.622	-0.443158	-0.749871	-0.698333	-0.48664	-0.664835	-0.35779	-0.815567	-0.763346	-0.826407	385.245	0.6902	0.0017	0	2413.03	1.0165	1
PF3D7_1308900	PF13_0048	mRNA-decapping enzyme 2, putative (DCP2)	-0.377	-0.393	-0.681	-0.75	-0.094	-0.03	0.095	0.112	0.062	-0.296	0.664496	0.871757	0.385403	0.196582	0.0442915	-0.326278	-0.420003	-0.187162	-0.339536	1200.72	1.0554	1.1437	0.5046	1119.11	1.0167	0.3846
PF3D7_1249600	PFL2380c	leucine-rich repeat protein (LRR12)	-0.214	-0.166	-0.526	-0.135	-0.827	-0.411	-0.097	-0.031	-0.012	-0.035	-0.236399	-0.468111	-0.215832	-0.322095	-0.215098	-0.405833	-0.834706	-0.637157	-1.28601	637.373	0.7633	0.0842	0.009	2412.89	1.0169	1
PF3D7_1133600	PF11_0346	conserved Plasmodium protein, unknown function	-1.346	-1.042	-1.305	-0.798	-1.321	-0.663	-1.013	-0.618	-0.469	-0.261	-0.436892	-0.102089	-0.225911	0.0712493	-0.1165	-0.686435	-0.472203	-0.21094	-0.286364	191.649	0.7199	0	0	2408.43	1.0172	1
PF3D7_0711000	PF07_0047	AAA family ATPase, CDC48 subfamily (Cdc48)	-0.342	-0.231	-0.598	-0.409	-0.649	-0.348	-0.369	0.05	-0.177	-0.295	-0.285173	-0.156465	-0.19972	-0.367858	-0.228012	-0.538612	-0.607235	-0.482404	-0.485447	649.914	0.7933	0.0938	0.0107	2407.4	1.0175	1
PF3D7_1030500	PF10_0298	26S proteasome regulatory subunit, putative	-0.364	-0.308	-1.036	-0.475	0.255	-0.228	-0.065	0.018	-0.564	-0.487	-0.125876	-0.483145	-0.301699	-0.0943438	-0.303738	-0.214754	-1.16696	-1.38345	-1.84138	446.782	0.7132	0.0064	0.0003	2392.77	1.0178	1
PF3D7_1454000	PF14_0513	RNA binding protein, putative	-0.533	-0.332	-0.741	-0.366	-0.437	-0.37	0.185	-0.149	-0.55	-0.281	-0.414753	-0.616253	-0.4234	-0.312761	0.278976	-0.23224	-0.908823	-0.77144	-1.65002	453.675	0.7167	0.0072	0.0003	2391.38	1.0182	1
PF3D7_0612900	MAL6P1.296	nucleolar GTP-binding protein 1, putative	-0.411	-0.436	-0.776	-0.625	-0.475	-0.148	-0.494	-0.158	-0.267	-0.483	-0.238201	-0.508289	-0.463929	-0.103778	-0.0919175	-0.209354	-0.503035	-0.282555	-0.54064	566.726	0.7721	0.0384	0.0031	2389.03	1.0185	1
PF3D7_0405900	PFD0295c	apical sushi protein (ASP)	-0.394	-0.35	-0.237	-0.134	-0.555	-0.285	-0.311	0.01	0.05	-0.018	-0.0972432	-0.192565	-0.226204	-0.422557	-0.890519	-0.461022	-0.742329	-0.947778	-0.717127	628.398	0.7771	0.0773	0.008	2387.58	1.0188	1
PF3D7_0917500	PFI0855w	conserved Plasmodium protein, unknown function	-0.605	-0.31	-0.664	-0.647	-1.379	-0.397	-0.632	-0.163	0.242	0.096	-0.0549395	-0.182234	-0.23792	-0.0889692	-0.299575	-0.625411	-0.33247	-0.902367	-1.367	438.16	0.7567	0.0055	0.0002	2387.05	1.0191	1
PF3D7_0621800	MAL6P1.210	nascent polypeptide associated complex alpha chain, putative	-0.965	-0.723	-0.931	-0.624	-0.475	-0.15	-0.921	-0.323	-0.73	-0.273	-0.215884	-0.251242	-0.141272	0.109477	-0.142658	-0.687108	-0.436112	-0.255596	-0.663329	413.358	0.7649	0.0036	0.0001	2383.41	1.0195	1
PF3D7_1341900	PF13_0227	vacuolar ATP synthase subunit d, putative	-0.253	-0.098	0.315	0.007	0.033	-0.001	0.101	-0.006	0.075	0.188	0.556072	0.1484	0.88412	-0.235562	0.20713	-0.274015	-0.566191	-0.286006	-1.57726	1466.54	1.0258	1.3407	0.8327	1120.07	1.0196	0.386
PF3D7_0415700	PFD0760c	conserved Plasmodium protein, unknown function	-0.428	-0.033	-0.112	-0.258	0.076	-0.118	-0.172	-0.055	0.054	-0.045	-0.433741	-0.465559	-0.446669	-0.341196	-0.471721	-1.08134	-0.903467	-1.11199	-0.990491	518.289	0.7279	0.0206	0.0013	2380.76	1.0198	1
PF3D7_0320900	PFC0920w	histone H2A variant, putative (H2A.Z)	-0.701	-0.732	-0.895	-0.489	-0.459	-0.332	-0.347	-0.25	-0.646	-0.691	-0.273103	-0.532843	-0.351564	-0.544642	-0.724204	0.0617334	-0.483846	-0.158415	-0.302725	362.526	0.7408	0.001	0	2379.99	1.0201	1
PF3D7_1106000	PF11_0071	RuvB DNA helicase, putative (RUVB2)	-0.275	-0.334	-0.307	-0.492	-0.273	-0.124	-0.359	-0.27	-0.318	-0.074	-0.299486	-0.245124	-0.2414	-0.0955591	0.133573	-0.446024	-0.743944	-0.68733	-1.19682	685.576	0.7845	0.1299	0.0168	2378.97	1.0204	1
PF3D7_0316500	PFC0720w	conserved Plasmodium protein, unknown function	-0.467	-0.447	-0.55	-0.525	-0.985	-0.432	-0.361	-0.319	0.313	0.008	-0.359268	-0.157299	-0.0321135	-0.563051	-0.337583	-0.480629	-0.283171	-0.501052	-0.870986	502.762	0.7818	0.0163	0.001	2378.59	1.0208	1
PF3D7_0709500	PF07_0039	conserved Plasmodium protein, unknown function	-0.456	-0.532	-0.993	-0.713	-1.169	-0.731	-0.634	-0.312	-0.645	-0.551	-0.406992	-0.327741	-0.703648	0.0209224	0.277961	-0.333008	-0.495339	-0.550191	-0.367538	296.149	0.7246	0.0002	0	2376.53	1.0211	1
PF3D7_1319100	PF13_0106	conserved protein, unknown function	-0.252	0.273	-0.101	-0.262	-0.039	-0.134	0	0.016	0.179	-0.014	0.697594	0.608038	0.510616	-0.0763644	-0.107343	-0.441461	-0.407375	-0.0990897	-0.380781	1542	1.0767	1.3312	0.8905	1120.7	1.0211	0.3869
PF3D7_1213600	PFL0660w	dynein light chain 1, putative (DLC8)	-0.529	-0.418	-0.433	-0.337	0.324	-0.287	-0.876	-0.49	-0.523	-0.241	-0.118044	0.129965	-0.131474	-0.673852	-0.407577	-0.559252	-1.00999	-0.279463	-1.03122	451.794	0.779	0.007	0.0003	2372.45	1.0214	1
PF3D7_0703000	PF07_0010	conserved Plasmodium protein, unknown function	-0.558	-0.419	-0.751	-0.05	-0.805	-0.452	-0.193	-0.051	-0.361	-0.391	-0.525164	0.0265523	0.00694226	-0.0884894	-0.433048	-0.109668	-0.570214	-1.28397	-1.95139	463.278	0.7394	0.0085	0.0004	2367.8	1.0217	1
PF3D7_1419000	PF14_0184	conserved Plasmodium protein, unknown function	-1.081	-0.72	-1.359	-0.767	0.217	-0.163	-0.558	-0.315	-0.43	-0.333	0.0378271	-0.0967765	0.0213074	-0.292475	0.00848174	-0.741895	-0.675462	-0.555783	-0.888693	401.242	0.7778	0.0025	0.0001	2366.9	1.0221	1
PF3D7_1427300	PF14_0252	conserved Plasmodium protein, unknown function	-0.296	-0.188	-0.06	-0.071	-0.599	-0.148	-0.331	0.021	0.142	-0.035	-0.366609	-0.339211	-0.274827	-0.194336	-0.413037	-0.476747	-0.955869	-1.57376	-1.66054	569.854	0.7299	0.0399	0.0033	2364.36	1.0224	1
PF3D7_1469500	PF14_0663	conserved Plasmodium protein, unknown function	-0.787	-0.708	-1.122	-0.854	-0.632	-0.31	-0.673	-0.332	-0.305	-0.208	0.387161	0.111105	0.0574575	-0.263859	-0.225977	-0.821632	-1.18152	-0.665438	-1.33866	324.507	0.7654	0.0004	0	2363.28	1.0227	1
PF3D7_0717600	MAL7P1.87	conserved Plasmodium protein, unknown function	-0.675	-0.458	-0.877	-0.294	0.432	-0.036	-0.549	-0.393	-0.193	-0.031	-0.368178	-0.484012	-0.30498	-0.687219	-0.41044	-0.74367	-0.566204	-0.391582	-0.447064	448.292	0.7519	0.0065	0.0003	2361.97	1.023	1
PF3D7_0815700	PF08_0067	ubiquitin (Ub)	-0.827	-0.804	-0.198	-0.411	-0.098	-0.171	-0.511	-0.247	-1.137	-0.563	-0.298886	-0.166688	-0.331278	0.0120288	0.216427	-0.438546	-0.403767	-1.2955	-1.3385	430.915	0.7399	0.0052	0.0002	2358.16	1.0234	1
PF3D7_1472400	PF14_0692	M1-family aminopeptidase, putative	-0.584	-0.219	-0.9	-0.367	-0.453	-0.332	-0.192	-0.16	-0.162	-0.59	-0.214987	-0.137986	-0.512634	0.086671	-0.103514	-0.287316	-0.597049	-0.670574	-0.719692	603.163	0.7816	0.0578	0.0055	2356.22	1.0237	1
PF3D7_1233000	PFL1590c	elongation factor G (EF-G)	-0.831	-0.457	-0.941	-0.477	-0.64	-0.161	-1.213	-0.47	0.209	0.291	-0.399268	-0.558425	-0.409302	-0.247942	-0.192729	-0.34943	-0.626655	-0.0665567	-1.19939	373.797	0.7284	0.0013	0	2353.81	1.024	1
PF3D7_1113800	PF11_0146	conserved Plasmodium membrane protein, unknown function	-0.751	-0.643	-1.166	-0.793	-0.442	-0.45	-1.495	-0.648	-0.328	-0.394	-0.0650432	-0.0818015	-0.196273	-0.56626	-0.0746685	-0.341168	0.135831	-0.633437	-1.34284	276.302	0.7413	0.0001	0	2348.62	1.0243	1
PF3D7_0811000	PF08_0094	cullin-like protein, putative	-0.494	-0.706	-0.909	-0.472	-1.076	-0.635	-0.017	0.056	-0.087	-0.04	-0.0893842	-0.33931	-0.107598	-0.190178	-0.528348	-0.285823	-0.785311	-0.410784	-0.683904	500.648	0.776	0.016	0.0009	2347.98	1.0247	1
PF3D7_1349800	PF13_0261	nucleolar preribosomal associated cytoplasmic ATPase, putative	-0.102	-0.055	-0.085	-0.154	0.023	0.004	0.101	-0.047	0.165	0.067	0.0430867	0.135722	0.214438	0.162592	0.560432	-0.289721	-0.0601975	0.0840476	-0.0738042	1806.73	1.0441	1.1931	0.9844	1121.93	1.0249	0.3887
PF3D7_1360300	MAL13P1.300	conserved Plasmodium protein, unknown function	-0.266	-0.368	-0.158	-0.128	-0.578	-0.436	-0.505	-0.29	-0.298	0.189	-0.348749	-0.253198	-0.0941298	-0.138208	-0.0252075	-0.883603	-1.02747	-1.08867	-0.416176	546.447	0.7734	0.0302	0.0022	2344.04	1.025	1
PF3D7_1015400	PF10_0151	conserved Plasmodium protein, unknown function	-0.239	-0.522	-1.057	-0.903	-0.578	-0.399	-0.711	-0.227	-1.281	-0.886	0.301549	0.10595	-0.0121101	-0.208996	-0.740614	-0.31662	-0.764114	-0.432393	-0.965925	359.702	0.772	0.0009	0	2340.56	1.0253	1
PF3D7_0908600	PFI0415c	ribosomal RNA methyltransferase, putative	0.235	-0.02	0.348	0.117	-0.169	-0.325	0.417	0.174	0.604	0.362	-0.333188	-0.485964	-0.386451	-0.0264268	0.181241	0.0609845	-0.254125	0.238099	-0.759445	1419.42	0.9285	1.3362	0.7877	1122.73	1.0254	0.3898
PF3D7_0622200	MAL6P1.206	radical SAM protein, putative	0.164	0.137	-0.363	0.207	0.267	0.129	0.208	0.259	0.027	0.036	0.198233	-0.104135	0.0858743	0.186793	0.24073	-0.044853	-0.376916	-0.209926	-0.539535	1889.91	1.01	1.1564	0.9928	1122.31	1.0255	0.3892
PF3D7_0934700	PFI1680w	UBX domain, putative	0.219	0.156	0.457	0.353	0.164	0.195	0.013	0.128	0.306	0.426	-0.0471292	0.132038	0.0536323	0.0159592	0.105177	-0.460849	-0.312391	-0.357392	-0.671371	1871.13	1.0018	1.164	0.9914	1122.52	1.0255	0.3895
PF3D7_1317100	PF13_0095	DNA replication licensing factor MCM4 (MCM4)	-0.793	-0.513	-0.401	-0.419	-0.702	-0.302	-0.727	-0.271	0.065	0.206	0.070558	0.127577	-0.0125098	-0.353124	-0.388256	-0.615087	-0.741387	-0.858284	-1.20121	500.193	0.7906	0.0161	0.0009	2340.35	1.0257	1
PF3D7_1112500	PF11_0526	conserved Plasmodium protein, unknown function	-0.372	-0.536	-0.618	-0.378	-0.178	-0.335	-0.299	-0.307	-0.185	-0.378	-0.459735	-0.626628	-0.4635	-0.152713	0.154921	-0.208642	-0.637774	-0.429854	-0.373128	546.016	0.7667	0.0301	0.0022	2340.03	1.026	1
PF3D7_0728100	PF07_0118	conserved Plasmodium membrane protein, unknown function	-1.272	-0.835	-0.624	-0.713	0.095	0.063	-0.647	-0.487	-0.296	-0.145	-0.549397	-0.487274	-0.367643	-0.531396	-0.383825	-0.334006	-0.0764771	-0.540429	-0.540923	337.945	0.7311	0.0005	0	2339.41	1.0263	1
PF3D7_1126100	PF11_0271	autophagy-related protein 7, putative (ATG7)	-0.481	-0.578	-0.763	-0.38	-0.356	-0.328	-0.205	-0.109	-0.092	-0.228	-0.219926	-0.117346	-0.478504	-0.0360216	-0.472939	0.0222165	-0.471969	-0.756088	-1.47571	578.29	0.7657	0.0445	0.0037	2338.92	1.0266	1
PF3D7_1317800	MAL13P1.92	40S ribosomal protein S15/S19, putative	-0.418	-0.281	-0.402	-0.271	-0.411	-0.236	-0.711	-0.253	0.408	0.045	-0.507926	-0.040619	-0.0832191	-0.105543	-0.264486	-0.407976	-1.04384	-0.667452	-1.73298	581.759	0.7636	0.0459	0.0039	2337.34	1.027	1
PF3D7_1429900	PF14_0278	ATP-dependent DNA helicase, putative	0	-0.087	0.292	0.103	0.315	0.263	0.148	0.227	0.414	0.507	-0.147468	-0.138613	0.0774901	-0.0143048	0.0636891	-0.128687	-0.290009	-0.0925721	-0.6256	1893.69	0.9925	1.1533	0.9931	1123.39	1.0271	0.3908
PF3D7_0930800	PFI1500w	conserved Plasmodium membrane protein, unknown function	-0.705	-0.462	0.023	-0.081	0.166	-0.13	0.04	-0.198	-0.116	-0.12	-0.512862	-0.269424	-0.398304	-0.407314	-0.425197	-0.462545	-0.835219	-0.943725	-0.72205	597.326	0.7606	0.0541	0.005	2335.63	1.0273	1
PF3D7_0602500	MAL6P1.28	geranylgeranyltransferase, putative	-0.08	-0.186	-0.432	-0.04	-0.658	-0.041	0.064	0.241	0.159	0.343	-0.164173	-0.636163	-0.150274	-0.184305	0.386446	-0.108928	-0.0923496	0.159812	1.11699	1270.63	0.9622	1.2289	0.6052	1123.88	1.0273	0.3915
PF3D7_0527600	PFE1375c	conserved Plasmodium protein, unknown function	-0.413	-0.49	-0.16	-0.317	-0.635	-0.338	-0.566	-0.472	0.359	-0.129	-0.315078	-0.211057	-0.550045	-0.178201	0.143878	-0.204157	-1.15702	-0.481898	-1.32154	499.042	0.7565	0.0159	0.0009	2335.58	1.0276	1
PF3D7_1004300	PF10_0046	zinc finger, C3HC4 type, putative	-1.233	-1.194	-1.561	-1.282	-0.887	-0.404	-1.102	-0.588	-0.118	-0.459	0.377046	0.0251907	0.070156	0.346719	0.289329	0.347897	0.108537	0.347722	0.40832	298.159	0.9081	0.0002	0	1123.84	1.028	0.3915
PF3D7_0414000	PFD0685c	chromosome associated protein, putative	-0.302	-0.464	-0.685	-0.619	0.059	-0.156	-0.296	-0.194	0.173	0.187	-0.328565	-0.514432	-0.319144	-0.661391	-0.0476943	-0.689512	-0.840189	-0.581973	-0.51273	542.3	0.7627	0.029	0.002	2332.41	1.028	1
PF3D7_1234200	PFL1650w	conserved Plasmodium protein, unknown function, pseudogene	-0.469	-0.33	-0.754	-0.609	-0.952	-0.323	-0.332	-0.314	-0.482	-0.615	0.151806	-0.312598	-0.0628094	-0.161787	-0.212967	-0.393478	-0.498565	-0.290776	-0.405969	544.062	0.8085	0.0293	0.0021	2329.29	1.0283	1
PF3D7_0407000	PFD0345c	conserved Plasmodium protein, unknown function	-0.546	-0.133	-0.614	-0.215	-0.729	-0.75	-0.591	-0.373	-0.056	-0.28	-0.182371	-0.324742	-0.32326	0.124695	0.0942126	-0.108837	-1.01786	-1.13254	-1.21444	438.564	0.7495	0.0055	0.0002	2329.25	1.0286	1
PF3D7_1311400	PF13_0062	clathrin-adaptor medium chain, putative	0.266	0.162	0.296	0.098	0.52	0.182	0.563	0.284	0.34	0.009	0.0154527	0.267325	0.133066	-0.369086	-0.0930805	-0.422717	-0.859418	-0.639799	-0.453908	1571.59	0.9857	1.3098	0.9086	1124.51	1.0289	0.3924
PF3D7_1019400	PF10_0187	60S ribosomal protein L30e, putative	-0.256	-0.243	-0.27	-0.416	-0.658	-0.237	-0.145	-0.253	0.056	0.061	0.0600562	-0.0959681	-0.0614971	-0.00574985	-0.483746	-1.00771	-2.69959	-3.40287	-3.73111	251.605	0.6075	0	0	2326.34	1.029	1
PF3D7_1130100	PF11_0312	60S ribosomal protein L38e, putative	-0.407	-0.485	-0.31	0.052	0.038	-0.129	-0.142	-0.382	0.164	-0.269	-0.392391	-0.33127	-0.107531	-0.17857	-0.085747	-0.346612	-1.11879	-1.80404	-1.5297	523.648	0.7392	0.0224	0.0015	2325.3	1.0293	1
PF3D7_1364600	MAL13P1.324	aldo-keto reductase, putative	-0.457	-0.503	-0.995	-0.713	-0.834	-0.536	-0.354	-0.294	-0.228	-0.24	0.303028	0.180027	0.111073	-0.46754	-0.33413	-0.291978	-1.0332	-1.34049	-1.05764	383.285	0.7807	0.0017	0	2321.7	1.0296	1
PF3D7_0815000	MAL8P1.86	selenoprotein (Sel3)	0.049	-0.201	-0.115	0.043	-0.262	-0.047	-0.289	-0.045	0.131	0.064	-0.674309	-0.562637	-0.703629	-0.457499	-0.516655	-0.648276	-1.58317	-1.11309	-1.53867	410.009	0.6767	0.0033	0.0001	2318.9	1.0299	1
PF3D7_0830800	PF08_0002	surface-associated interspersed protein 8.2 (SURFIN 8.2) (SURF8.2)	-0.383	-0.451	-0.458	-0.487	-0.847	-0.584	-0.541	-0.262	-1.133	-1.011	-0.279462	-0.604564	-0.690251	-0.00234906	-0.262253	0.0353114	-0.106336	-0.476454	-0.781914	341.761	0.7226	0.0005	0	2315.11	1.0303	1
PF3D7_1004200	PF10_0045	conserved Plasmodium membrane protein, unknown function	-0.806	-0.425	0.009	-0.091	-0.184	-0.143	-0.445	-0.129	-0.227	-0.358	-0.623328	-0.556022	-0.471462	-0.107609	-0.0674479	-0.337165	-0.408659	-0.368266	-0.814712	590.543	0.7612	0.0505	0.0045	2314.76	1.0306	1
PF3D7_1213200	PFL0640w	conserved Plasmodium protein, unknown function	-1.399	-0.912	-1.325	-0.747	-0.2	-0.39	-0.566	-0.281	-0.863	-0.63	-0.124611	0.0348136	-0.21414	0.0595369	0.316626	-0.292963	-0.750151	-1.29618	-1.00056	291.592	0.736	0.0001	0	2314.6	1.0309	1
PF3D7_1453600	PF14_0509	RAP protein, putative	-0.332	-0.294	-0.298	-0.456	-0.45	-0.299	-0.138	0.15	-0.113	-0.11	-0.181643	-0.104754	-0.0741052	-0.0908202	-0.143535	-0.726024	-1.26618	-1.62409	-1.30626	558.398	0.7555	0.0347	0.0027	2311.55	1.0313	1
PF3D7_0909800	PFI0475w	small nuclear ribonucleoprotein Sm D3, putative (SNRPD3)	-0.404	-0.324	-0.363	-0.246	0.316	-0.24	-0.425	-0.168	-0.088	-0.121	-0.207717	-0.0738864	-0.203357	-0.366024	-0.434975	-0.840306	-0.903011	-0.371694	-0.553367	660.766	0.8036	0.1025	0.0123	2307.64	1.0316	1
PF3D7_0317200	PFC0755c	cdc2-related protein kinase 4 (CRK4)	-0.791	-0.603	-1.067	-0.894	-0.656	-0.272	-0.81	-0.518	-1.001	-0.742	0.214894	-0.000886718	0.0860426	-0.101863	-0.201205	-0.491276	-0.426159	-0.440353	-0.578459	363.427	0.7921	0.001	0	2305.14	1.0319	1
PF3D7_1448400	PF14_0462	ubiquitin-protein ligase, putative (Hrd3)	-0.004	-0.104	-0.045	-0.011	-0.025	-0.516	0.102	-0.254	-0.931	-0.767	-0.475901	-0.641644	-0.679283	-0.290753	-0.263733	-0.433259	-0.444589	-0.713361	-1.01555	478.292	0.7268	0.0111	0.0006	2301.94	1.0323	1
PF3D7_0509600	PFE0475w	asparagine-tRNA ligase, putative	-0.501	-0.311	-0.23	-0.335	-0.961	-0.428	-0.424	-0.08	0.33	0.228	-0.515328	-0.502907	-0.415521	-0.496275	-0.401057	-0.0909217	-0.578421	-0.426686	-1.12163	510.231	0.746	0.0181	0.0011	2300.59	1.0326	1
PF3D7_1438000	PF14_0360	eukaryotic translation initiation factor eIF2A, putative	-0.418	-0.352	-0.322	-0.642	0.326	0.035	-0.236	0.024	-0.48	-0.186	-0.510841	-0.435273	-0.366208	-0.0519774	-0.221667	-0.437922	-0.875576	-0.842226	-0.830049	622.032	0.7568	0.0723	0.0073	2299.34	1.0329	1
PF3D7_0710000	MAL7P1.30	conserved Plasmodium protein, unknown function	-0.869	-0.984	-0.696	-0.695	0.048	0.578	-1.162	-0.72	-0.571	-0.696	-0.306362	-0.413066	-0.198866	-0.247465	-0.050769	-0.376665	-0.933768	-0.724045	-0.848417	281.123	0.7215	0.0001	0	2297.59	1.0333	1
PF3D7_1324100	MAL13P1.131	conserved Plasmodium membrane protein, unknown function	-0.208	-0.171	-0.264	0.099	-0.929	-0.196	-0.4	-0.124	-0.259	0.116	-0.357993	-0.438575	-0.220065	0.0211094	-0.0393694	-0.48	-1.25814	-1.33704	-2.0979	498.729	0.7174	0.0159	0.0009	2294.97	1.0336	1
PF3D7_0614900	MAL6P1.277	conserved Plasmodium membrane protein, unknown function	-0.38	-0.331	-0.778	-0.597	-0.36	-0.505	-0.309	-0.159	-0.13	-0.157	0.303095	-0.00934846	-0.0499274	-0.340474	-0.134228	-0.599761	-0.707799	-1.05489	-0.684392	590.584	0.8167	0.0504	0.0045	2293.51	1.0339	1
PF3D7_0216300	PFB0745w	conserved Plasmodium protein, unknown function	-0.196	-0.144	-0.265	-0.059	0.168	-0.069	-0.093	-0.073	-0.364	-0.03	-1.05063	-0.963821	-1.78682	-0.375768	-0.568956	-0.428256	-0.344482	-1.34088	-1.0623	340.849	0.6204	0.0006	0	2290.53	1.0343	1
PF3D7_0903700	PFI0180w	alpha tubulin 1	-1.053	-0.803	-0.903	-0.441	0.274	-0.208	-1.393	-0.714	0.45	0.225	0.00530282	-0.278141	-0.12746	-0.484205	-0.198961	-0.663103	-0.767403	-0.78636	-1.61561	302.587	0.7333	0.0002	0	2289.39	1.0346	1
PF3D7_0627100	MAL6P1.157	ankyrin-repeat protein, putative	-0.557	-0.904	-0.494	-0.629	-0.308	-0.176	-0.593	-0.448	0.088	-0.213	-0.368088	-0.214933	-0.489602	-0.439054	-0.0112457	-0.312587	-0.204378	-0.111361	-0.639053	486.269	0.7815	0.0128	0.0007	2286.6	1.0349	1
PF3D7_1020000	PF10_0194	large subunit rRNA processing RRM protein, putative	0.002	-0.1	0.359	-0.101	-0.34	0.144	-0.224	0.091	-0.414	-0.021	-0.228012	-0.255066	-0.22904	0.441069	0.245602	0.0448746	0.116724	0.480299	-0.757177	1421.21	0.9543	1.3358	0.7895	1126.54	1.035	0.3954
PF3D7_1330400.1	MAL13P1.163	ER lumen protein retaining receptor 1, putative	-0.218	-0.228	-0.536	-0.264	-0.601	-0.14	-0.352	-0.151	-0.023	-0.203	-0.153012	-0.158005	0.0615466	-0.120363	-0.20449	-0.592211	-0.527991	-0.585671	-0.764896	808.309	0.8273	0.3035	0.06	2286	1.0353	1
PF3D7_0926100	PFI1280c	protein kinase, putative	0.223	0.06	0.072	0.079	0.52	0.153	0.233	0.215	0.689	0.343	-0.442749	-0.318704	-0.120788	0.131631	-0.0877307	-0.149208	-0.31296	-0.118055	-0.422238	1696.35	0.9559	1.254	0.9613	1126.45	1.0355	0.3953
PF3D7_0505900	PFE0290c	conserved Plasmodium protein, unknown function	-0.489	-0.548	-0.424	-0.376	0.179	-0.02	-0.449	-0.345	-0.522	-0.3	-0.468088	-0.178901	-0.324458	0.122405	0.208318	-0.342717	-1.693	-1.9124	-1.76705	374.173	0.6989	0.0013	0	2285.22	1.0356	1
PF3D7_1242500	PFL2045w	conserved protein, unknown function	-0.341	-0.174	-0.211	-0.494	-0.815	-0.042	-0.431	0.028	-0.058	-0.056	-0.294369	-0.307484	-0.0632994	-0.238039	-0.493258	-0.588372	-0.537672	-0.340747	-0.734865	718.71	0.7992	0.1687	0.0247	2284.98	1.0359	1
PF3D7_1424100	PF14_0230	60S ribosomal protein L5, putative	-0.336	-0.324	-0.405	-0.305	-0.669	-0.341	-0.518	-0.254	0.005	-0.388	-0.0564963	-0.238097	-0.174175	-0.223955	-0.151361	-0.570239	-0.390105	-0.382657	-0.183613	684.339	0.8261	0.1282	0.0165	2282.7	1.0363	1
PF3D7_0822800	MAL8P1.43	U5 snrnp-specific protein, putative	0.211	-0.203	-0.099	-0.014	-0.196	-0.097	-0.104	-0.036	0.42	0.191	0.194222	0.221656	0.100834	0.139093	0.280484	0.129296	-0.117185	-0.0561513	-0.207645	1844.43	1.0491	1.1771	0.9889	1127.15	1.0364	0.3963
PF3D7_1415000	PF14_0148	uracil-DNA glycosylase, putative	-0.132	-0.596	-0.282	0.058	0.059	-0.434	0.032	-0.09	-1.436	-0.816	0.0947577	-0.161916	-0.224667	-0.48594	-0.822121	-0.834875	-1.13557	-0.798495	-0.501039	426.404	0.7537	0.0048	0.0002	2282.5	1.0366	1
PF3D7_0507200	PFE0355c	subtilisin-like protease 3 (SUB3)	0.08	-0.668	-0.36	-0.146	-0.643	0.187	-0.024	-0.086	-0.415	0.002	-0.145326	-0.242907	-0.130712	-0.335395	-0.4222	-0.539933	-1.58524	-1.04123	-1.29396	556.553	0.7492	0.0337	0.0026	2282.25	1.0369	1
PF3D7_1325400	PF13_0145	conserved Plasmodium protein, unknown function	-0.334	-0.314	-0.066	-0.405	-0.694	-0.271	-0.11	0.062	-0.307	-0.085	-0.142003	0.00827178	0.080795	-0.911063	-1.13305	-0.827269	-0.661448	-0.658302	-0.707302	506.32	0.778	0.0171	0.001	2281.3	1.0373	1
PF3D7_1029900	PF10_0292	conserved Plasmodium protein, unknown function	-0.257	-0.243	0.017	-0.147	-0.506	-0.478	-0.395	-0.151	0.018	0.061	-0.796103	-0.613813	-0.667066	-0.238528	-0.244744	-0.55839	-1.06101	-0.805479	0.0319561	457.046	0.727	0.0075	0.0003	2281.3	1.0376	1
PF3D7_1022500	PF10_0218	citrate synthase, mitochondrial precursor, putative	-0.353	-0.243	0.336	0.096	0.459	0.09	-0.098	0.085	0.87	0.574	-0.310218	-0.223259	0.0179983	-0.429373	0.0265636	-0.304591	-0.677362	0.622847	-0.37376	1373.91	0.9594	1.3151	0.7382	1127.68	1.0376	0.397
PF3D7_0416300	PFD0790c	DNA helicase MCM9, putative (MCM9)	-0.635	-0.587	-0.836	-0.417	0.169	-0.148	-0.576	-0.415	-0.346	-0.228	-0.187722	-0.0620682	-0.0571123	-0.360784	-0.0978446	-0.336218	-0.460879	-0.317245	-0.50441	615.342	0.8216	0.067	0.0066	2273.67	1.0379	1
PF3D7_1306600	PF13_0034	vacuolar ATP synthase subunit h, putative	-0.181	-0.109	-0.754	-0.167	-0.13	0.042	-0.562	-0.174	-0.907	-0.613	-0.0670615	-0.25015	-0.373153	-0.0529519	0.114832	-0.253692	-0.858019	-0.905039	-1.92905	569.004	0.7521	0.0395	0.0032	2273.22	1.0383	1
PF3D7_1364300	MAL13P1.322	pre-mRNA-splicing factor ATP-dependent RNA helicase PRP16 (PRP16)	-0.165	0.026	-0.274	-0.31	0.585	0.421	-0.151	0.024	-0.085	0.432	0.154804	0.249561	0.0669972	0.194084	0.059068	-0.0746503	-0.0103638	-0.222832	-0.620005	1716.83	1.0222	1.2406	0.9669	1128.36	1.0384	0.398
PF3D7_1336200	MAL13P1.180	conserved Plasmodium protein, unknown function	0.466	0.277	0.397	0.339	0.143	-0.296	0.127	0.246	0.205	0.001	-0.571558	-0.449077	-0.40167	-0.0996886	0.0846227	0.115437	-0.106151	-0.632418	0.0707038	1310.54	0.9163	1.2591	0.6595	1128.12	1.0384	0.3977
PF3D7_1406100	PF14_0058	conserved Plasmodium protein, unknown function	-0.555	-0.29	-0.035	-0.108	-0.44	-0.168	-0.007	0.086	-0.116	-0.268	-0.617741	-0.07777	-0.199684	-0.301033	-0.25447	-0.402216	-1.20905	-0.565669	-0.810809	687.923	0.7793	0.1316	0.0172	2272.89	1.0386	1
PF3D7_0408500	PFD0420c	flap endonuclease 1 (FEN1)	-0.189	0.03	-0.438	-0.168	-0.366	-0.42	-0.25	-0.061	-0.287	-0.453	-0.121265	-0.249647	-0.153928	-0.733986	-0.900663	-0.388216	-0.364446	-0.260182	-0.756444	627.609	0.7932	0.0767	0.0079	2272.49	1.039	1
PF3D7_1109400	PF11_0105	U3/U14 snoRNA-associated small subunit rRNA processing protein, putative	-0.445	-0.09	-0.149	-0.141	-0.542	-0.233	-0.173	-0.026	-1.555	-0.59	-0.257913	-0.282413	-0.218211	-0.0738648	-0.23565	-0.208844	-0.462016	-0.378983	-1.14782	687.526	0.7819	0.1313	0.0172	2272.19	1.0393	1
PF3D7_1369200	MAL13P1.349	conserved Plasmodium protein, unknown function	-0.311	-0.289	-0.501	-0.255	-0.121	-0.034	-0.312	-0.221	-0.031	-0.009	-0.15131	-0.211919	-0.378509	-0.131554	0.0204805	-0.236698	-0.880278	-0.914228	-0.877109	782.736	0.8013	0.2606	0.0475	2271.8	1.0396	1
PF3D7_0311300	PFC0475c	phosphatidylinositol 3- and 4-kinase, putative	-0.244	-0.188	-0.24	-0.416	0.087	-0.024	-0.339	-0.167	-0.276	-0.338	-0.0868943	-0.0914556	0.117308	-0.168607	-0.421986	-0.496017	-1.15981	-0.834854	-1.14482	707.594	0.8049	0.1574	0.0218	2270.01	1.04	0.9999
PF3D7_0813000	PF08_0083	conserved Plasmodium protein, unknown function	-0.845	-0.631	-0.548	-0.868	-0.53	-0.242	-0.846	-0.526	0.05	-0.283	0.115156	0.0277695	-0.033917	0.0486797	-0.0730468	-0.430649	-0.364557	-0.761178	-1.57721	443.122	0.7906	0.006	0.0002	2267.97	1.0403	0.9999
PF3D7_0109900.1	PFA0485w	phosphatidate cytidylyltransferase, putative	-0.271	-0.035	-0.429	-0.059	0.355	-0.12	-0.035	-0.115	-0.539	-0.328	-0.16942	-0.190075	-0.180837	-1.20626	-0.262294	-0.665686	-1.01657	-0.61501	-1.12392	580.273	0.7662	0.0453	0.0039	2267.38	1.0406	0.9999
PF3D7_0624500	MAL6P1.184	anaphase promoting complex subunit, putative	-0.114	-0.172	-0.362	-0.207	-0.071	-0.309	-0.594	-0.299	-0.318	-0.094	0.044724	0.0436836	-0.0366416	-0.313744	0.0697704	-0.656387	-1.34566	-1.08307	-1.0549	608.208	0.7997	0.0618	0.0059	2265.75	1.041	0.9999
PF3D7_1113600	PF11_0144	Rpr2, RNAse P, putative	-0.533	-0.286	-0.689	-0.534	-0.757	-0.065	-0.341	-0.197	-0.817	-0.405	-0.0579015	-0.0525365	-0.203607	-0.52254	-0.489383	-0.374891	-0.671011	0.0873294	-0.349481	555.798	0.8022	0.0337	0.0026	2265.62	1.0413	0.9999
PF3D7_0504300	PFE0210c	conserved Plasmodium protein, unknown function	-0.454	-0.283	-0.361	-0.224	-0.663	-0.4	-0.232	-0.025	0.151	-0.011	-0.0659225	-0.280175	-0.030656	-0.0646435	-0.127731	-0.295457	-1.06709	-0.787412	-0.993506	747.143	0.8063	0.2042	0.0335	2263.37	1.0417	0.9999
PF3D7_0820800	MAL8P1.55	conserved Plasmodium protein, unknown function	-0.327	-0.338	-0.202	-0.282	-0.722	-0.343	-0.289	0.02	-0.206	-0.419	0.194124	-0.15957	-0.186929	-0.519353	-0.703645	0.0351662	-0.619241	-0.982799	-2.19249	509.234	0.7593	0.018	0.0011	2260.05	1.042	0.9999
PF3D7_1439800	PF14_0377	vesicle-associated membrane protein, putative	-0.469	-0.33	-0.846	-0.773	0.264	0.168	-1.04	-0.876	-0.973	-0.818	-0.454009	-0.589361	-0.40474	-0.1308	0.102955	-0.331398	-0.339729	-0.391305	-0.852345	320.774	0.7277	0.0003	0	2259.87	1.0423	0.9999
PF3D7_1464500	PF14_0613	conserved Plasmodium membrane protein, unknown function	-1.349	-1.143	-1.023	-0.732	-0.224	-0.339	-1.127	-0.637	0.122	0.011	-0.112657	-0.51184	-0.336342	-0.0635878	0.0472658	-0.187968	-0.337029	-0.316678	-0.732985	318.278	0.7527	0.0003	0	2259.79	1.0427	0.9999
PF3D7_1028300	PF10_0277	nucleolar preribosomal assembly protein, putative	-0.482	-0.695	-0.106	-0.208	-0.433	-0.153	-0.433	-0.086	-0.123	-0.036	-0.112665	-0.150237	-0.17289	-0.190101	0.25725	-0.241349	-1.24729	-2.01022	-2.44315	452.347	0.7236	0.0071	0.0003	2258.96	1.043	0.9999
PF3D7_1223100	PFL1110c	cAMP-dependent protein kinase regulatory subunit (PKAr)	-0.495	-0.063	-0.249	-0.211	-0.613	-0.402	-0.434	-0.203	-0.921	-0.579	-0.061569	-0.1163	-0.454175	0.349663	-0.221686	-0.399749	-0.836637	-0.913413	-1.91817	476.672	0.7432	0.0109	0.0006	2258.74	1.0434	0.9999
PF3D7_1241700	PFL2005w	replication factor C subunit 4, putative	-0.404	-0.505	-0.329	-0.324	-0.171	-0.256	-0.755	-0.322	0.598	0.209	-0.0182577	-0.241634	-0.0902497	-0.1459	-0.496628	-0.609436	-1.27775	-1.06451	-1.26896	512.992	0.7661	0.0189	0.0012	2258.31	1.0437	0.9999
PF3D7_1238100	PFL1845c	calcyclin binding protein, putative	-0.35	-0.3	-0.458	-0.799	-0.213	0.002	-0.314	-0.247	0.409	-0.101	-0.433922	-0.480783	-0.355728	-0.310447	-0.1696	-0.320659	-0.504614	-0.544613	-0.421439	657.228	0.7866	0.0998	0.0118	2255.87	1.044	0.9999
PF3D7_1320100	MAL13P1.111	ATP-dependent Clp protease adaptor protein ClpS, putative	-0.439	-0.277	-0.794	-0.199	0.045	-0.042	-0.358	-0.143	-0.022	-0.026	0.00215496	-0.225757	-0.17687	-0.283029	-0.323416	-0.41691	-0.95945	-0.512908	-0.526624	781.718	0.8193	0.2604	0.0471	2255.04	1.0444	0.9999
PF3D7_1136000	PF11_0371	conserved Plasmodium protein, unknown function	-0.461	-0.515	-0.696	-0.395	0.065	-0.135	-0.603	-0.321	-0.27	-0.283	0.212316	0.112644	0.0777565	-0.204896	-0.3994	-0.419156	-0.840219	-0.825916	-1.04472	608.842	0.8218	0.0622	0.006	2253.95	1.0447	0.9999
PF3D7_1228300	PFL1370w	NIMA related kinase 1 (NEK1)	-0.717	-0.469	-0.481	-0.38	-0.178	-0.016	-0.472	-0.109	-0.204	-0.251	-0.183491	-0.191803	-0.32554	-0.358813	-0.566669	-0.178944	-0.16622	-0.493638	-0.521518	671.114	0.8044	0.1127	0.0141	2252.06	1.0451	0.9999
PF3D7_1135300	PF11_0363	conserved Plasmodium membrane protein, unknown function	-0.523	-0.244	-0.144	-0.164	-0.606	-0.151	-0.249	0.002	-0.778	-0.414	-0.230255	-0.195055	-0.364437	0.259387	-0.0115776	-0.496589	-0.917482	-1.02288	-2.60156	493.939	0.7255	0.0147	0.0008	2249.48	1.0454	0.9999
PF3D7_1229800	PFL1435c	myosin D (MyoD)	-0.065	0.256	-0.03	-0.178	-0.328	0.029	-0.689	-0.3	-1.191	-0.857	-0.637995	-0.603282	-0.875063	-0.332187	-1.27383	-0.183175	-0.551732	-0.726628	-0.465097	325.065	0.6863	0.0004	0	2249.3	1.0457	0.9999
PF3D7_0111500	PFA0555c	UMP-CMP kinase, putative	-0.556	-0.207	-0.26	-0.117	0.224	-0.136	-0.824	-0.389	-0.023	-0.148	-0.116693	0.102781	-0.0130152	-0.127737	-0.520677	-0.690082	-0.848433	-1.13949	-0.943128	598.438	0.8003	0.0549	0.0051	2248.52	1.0461	0.9999
PF3D7_0515000	PFE0750c	RNA binding protein, putative	-0.131	-0.167	-0.28	-0.307	-0.923	-0.605	0.035	0.099	-0.254	-0.346	-0.382168	-0.375142	-0.333957	-0.130283	-0.103396	-0.0351591	-0.881597	-0.862371	-1.01412	595.35	0.7656	0.0532	0.0049	2246.18	1.0464	0.9999
PF3D7_0601600	MAL6P1.20	Tetratricopeptide repeat protein, putative	0.004	-0.304	-0.75	-0.298	-0.484	-0.417	0.079	-0.117	-0.714	-0.215	-0.197514	-0.202637	-0.198794	-0.384886	-0.112377	-0.259803	-0.831769	-1.20359	-0.100434	631.901	0.7931	0.0799	0.0084	2245.45	1.0468	0.9999
PF3D7_1012500	PF10_0122	phosphoglucomutase, putative	-0.628	-0.786	-0.959	-0.337	-0.226	-0.341	-0.73	-0.723	-0.084	-0.276	0.212014	0.00360031	0.0987904	-0.212817	-0.0855413	-0.111471	-0.708245	-0.806631	-1.13016	455.913	0.8098	0.0075	0.0003	2243.43	1.0471	0.9999
PF3D7_0611400	MAL6P1.116	SWI/SNF-related matrix-associated actin-dependent regulator of chromatin	-0.204	-0.183	-0.371	-0.07	-0.38	-0.335	-0.15	0.044	0.101	-0.831	-0.251529	-0.224796	-0.196039	-0.105687	-0.00910311	-0.211741	-1.00186	-0.882248	-1.5524	686.633	0.7775	0.1309	0.017	2242.8	1.0474	0.9999
PF3D7_0925600	PFI1255w	zinc binding protein (Yippee), putative	-0.356	-0.135	-0.583	-0.506	0.097	-0.322	-0.431	-0.096	0.041	-0.121	-0.0900775	-0.173198	-0.0891276	-0.448008	-0.303096	-0.42535	-0.541247	-0.539607	-0.412548	771.201	0.8305	0.2436	0.0426	2239.37	1.0478	0.9999
PF3D7_1440800	PF14_0387	major facilitator superfamily, putative	-0.459	-0.566	-0.621	-0.291	-0.514	-0.27	-0.707	-0.534	-0.531	-0.457	0.0673227	-0.22376	-0.252137	-0.319649	0.0182046	-0.210851	-0.21916	-0.026918	-0.988127	542.933	0.8081	0.029	0.0021	2236.18	1.0481	0.9999
PF3D7_0926400	PFI1295c	monocarboxylate transporter, putative	0.114	0.434	-0.328	0.238	0.79	0.123	0.086	0.085	0.858	0.484	-0.0407909	-0.222077	0.0330876	-0.0358151	-0.302927	-0.161348	-0.187948	-1.36334	-1.71589	1284.23	0.9083	1.235	0.6241	1131.73	1.0484	0.4028
PF3D7_1471100	PF14_0678	exported protein 2 (EXP2)	-1.688	-1.123	-1.394	-0.688	-0.086	-0.018	-0.957	-0.469	-0.526	-0.319	0.0976225	-0.314558	-0.359118	0.0672047	-0.167589	-0.13611	-0.481297	-0.342612	-0.649681	310.181	0.7572	0.0003	0	2229.78	1.0485	0.9999
PF3D7_0629400	MAL6P1.134	RNA binding protein, putative	0.357	0.575	-0.096	0.172	-0.586	-0.243	0.523	0.297	-0.23	-0.037	0.165473	0.261308	0.182835	0.0505137	0.151136	-0.139448	-0.575238	-0.758462	-0.788914	1502.16	0.9846	1.3427	0.8621	1131.29	1.0485	0.4022
PF3D7_1248100	PFL2305w	methyltransferase, putative	0.19	0.001	-0.048	-0.002	0.918	0.512	-0.175	-0.095	0.442	0.069	-0.263266	-0.226858	-0.26211	0.0852178	0.0760667	-0.0543757	-0.268126	0.228695	-0.305287	1620.96	0.9751	1.2912	0.9337	1131.55	1.0486	0.4026
PF3D7_1368200	MAL13P1.344	RNAse L inhibitor protein, putative	0.332	0.08	0.218	0.165	-0.032	-0.148	0.18	-0.053	0.515	0.255	0.0999409	0.504866	0.294946	-0.106454	-0.126101	-0.318129	-0.188205	-0.049125	-1.03005	1746.56	1.0348	1.2183	0.9739	1132.05	1.0487	0.4033
PF3D7_0933900	PFI1640c	conserved Plasmodium protein, unknown function	-0.455	-0.222	-0.603	-0.689	-1.083	-0.424	-0.199	-0.244	-0.356	-0.47	0.0171598	0.0490119	-0.130824	-0.113667	0.070959	-0.066158	-0.81611	-0.310901	-1.29334	579.551	0.809	0.045	0.0038	2229.18	1.0488	0.9999
PF3D7_0627500	MAL6P1.153	4-methyl-5(B-hydroxyethyl)-thiazol monophosphate biosynthesis enzyme	-0.857	-0.697	-1.338	-0.896	0.036	0.026	-0.482	-0.331	-0.544	-0.552	0.223054	0.0720287	-0.080237	-0.369999	-0.835272	-0.257156	-0.314561	-0.462237	-1.25497	388.468	0.7802	0.0019	0.0001	2228.32	1.0491	0.9999
PF3D7_1453400	PF14_0507	conserved Plasmodium protein, unknown function	-0.395	-0.45	-0.35	-0.217	-0.055	0.21	-0.301	-0.237	-0.657	-0.41	-0.162981	-0.456206	-0.279158	-0.0701155	0.0228772	-0.0740695	-0.718418	-0.772373	-1.73636	639.221	0.7678	0.0856	0.0093	2227.81	1.0495	0.9999
PF3D7_1461100	PF14_0583	conserved Plasmodium protein, unknown function	-0.657	-0.168	-0.34	-0.224	0.374	0.101	-0.624	-0.531	-0.17	0.049	-0.369837	-0.415711	-0.320313	-0.66324	-0.522129	-0.744597	-0.97269	-0.266116	-0.346655	481.519	0.7625	0.0117	0.0006	2226.08	1.0498	0.9999
PF3D7_1364100	PF13_0338	cysteine-rich surface protein (Pf92)	-0.215	-0.097	0.189	-0.325	-0.537	-0.228	-0.671	-0.154	-0.379	-0.331	-0.0198048	0.061943	-0.0860084	-0.113835	-0.170619	-0.502612	-0.571821	-0.759439	-1.25733	743.364	0.8213	0.1991	0.0322	2225.33	1.0502	0.9999
PF3D7_1223500	PFL1130c	conserved Plasmodium protein, unknown function	-0.443	-0.318	-0.422	-0.296	-0.449	-0.488	-0.379	-0.237	-0.187	-0.12	-0.0257396	-0.14948	-0.110213	-0.125705	0.0421432	-0.236092	-0.422477	-0.480081	-0.59612	797.18	0.8444	0.2791	0.0543	2221.48	1.0505	0.9999
PF3D7_1126400	PF11_0274	large ribosomal subunit processing factor, putative	0.145	0.244	0.075	0.357	0.401	0.238	0.22	0.186	0.446	0.115	0.179653	0.0804119	-0.259395	-0.110448	0.146661	-0.14175	-1.08198	-0.281933	-0.494132	1709.02	0.9807	1.2434	0.9649	1132.75	1.0505	0.4043
PF3D7_0703600	MAL7P1.13	conserved Plasmodium protein, unknown function	-0.587	-0.467	-0.047	-0.282	-0.268	-0.478	-0.328	-0.348	-0.295	-0.09	-0.0735745	0.183432	-0.0386253	-0.18638	-0.223447	-0.300683	-0.666606	-0.354714	-0.798653	728.602	0.8473	0.1805	0.0276	2218.6	1.0509	0.9999
PF3D7_1223600	PFL1135c	conserved Plasmodium protein, unknown function	-0.512	-0.521	-0.362	0.079	0.346	-0.244	0.018	-0.091	0.023	0.153	-0.789063	-0.749395	-0.448484	-0.270558	-0.195146	-0.543755	-0.733086	-0.905049	-0.8342	530.004	0.7314	0.0241	0.0016	2217.82	1.0512	0.9999
PF3D7_1119800	PF11_0205	alternative splicing factor ASF-1, putative (ASF1)	-0.63	-0.364	-0.723	-0.446	-0.915	-0.859	-0.172	-0.332	-1.017	-0.508	0.324483	0.293185	-0.0109534	-0.0481001	0.0638592	-0.418948	-1.081	-1.25005	-1.88132	320.864	0.7643	0.0003	0	2216.54	1.0515	0.9999
PF3D7_1359000	MAL13P1.293	conserved Plasmodium protein, unknown function	-0.444	-0.232	-0.74	-0.487	-0.288	-0.318	-0.609	-0.294	-0.228	-0.196	0.192963	-0.21366	-0.137495	0.028663	0.0185286	-0.190615	-0.772579	-0.557705	-0.893037	695.085	0.8253	0.1409	0.0188	2215.85	1.0519	0.9999
PF3D7_0820200	MAL8P1.58	phosphatidylglycerophosphate synthase (PGPS)	-0.879	-0.903	-0.574	-0.609	-0.124	0.629	-0.615	-0.226	-1.78	-1.391	-0.697077	-0.67486	-0.530854	-0.154329	-0.14633	-0.115827	-0.665882	-0.480616	-0.726412	250.767	0.681	0	0	2214.41	1.0522	0.9999
PF3D7_1448500	PF14_0463	conserved Plasmodium protein, unknown function	-0.792	-0.405	-0.977	-0.829	-0.848	-0.584	-0.286	-0.386	-0.755	-0.968	0.252582	-0.0411889	-0.132642	-0.277179	-0.260576	-0.194951	-0.211279	-0.428492	-0.3295	392.094	0.8047	0.0021	0.0001	2213.38	1.0526	0.9999
PF3D7_0913500	PFI0660c	protease, putative	-0.304	-0.383	-0.255	-0.159	0.148	-0.18	-0.445	-0.327	-0.447	-0.226	-0.0882988	-0.164535	-0.226184	0.0184837	-0.204103	-0.443455	-1.00463	-0.647083	-0.28199	748.536	0.8227	0.2062	0.0339	2211.57	1.0529	0.9999
PF3D7_1134500	PF11_0356	alpha/beta hydrolase, putative	-1.288	-1.118	-1.8	-1.393	0.675	0.005	-1.855	-0.881	-1.296	-0.899	-0.0355834	0.195385	-0.088224	-0.212049	-0.338088	-0.796763	-0.371759	-0.469091	-1.17928	121.214	0.7035	0	0	2211.01	1.0533	0.9999
PF3D7_0827600	MAL8P1.18	conserved Plasmodium protein, unknown function	-0.076	-0.168	-0.998	-0.306	-1.237	-0.801	-0.024	-0.098	-1.376	-1.013	-0.344134	-0.4936	-0.532381	-0.218437	-0.401498	0.0132015	-0.324209	-0.219006	-0.370493	345.636	0.7372	0.0006	0	2210.97	1.0536	0.9999
PF3D7_0622500	MAL6P1.203	RNA methyltransferase, putative	-0.324	-0.288	-0.6	-0.306	-0.612	-0.049	-0.107	-0.05	-0.44	-0.121	0.296532	-0.0451543	0.199626	0.0940009	0.71099	0.542067	-0.514792	0.106574	0.00905747	1236.89	1.0043	1.1924	0.5574	1133.8	1.0536	0.4058
PF3D7_1026200	PF10_0259	conserved Plasmodium protein, unknown function	-0.123	0.153	0.028	0.136	0.345	0.207	-0.102	0.027	0.373	0.419	0.32778	0.335725	0.44486	-0.35434	-0.372604	-0.344533	-0.246263	-0.425154	-0.426148	1650.56	1.0363	1.2767	0.9459	1134.09	1.0538	0.4062
PF3D7_0613300	MAL6P1.292	rhoptry protein (ROP14)	-0.517	-0.468	-0.394	-0.349	-0.185	-0.08	-0.129	-0.032	0.264	0.128	-0.249181	-0.215796	-0.152303	-0.813844	-0.464866	-0.55781	-0.392318	-0.64085	-0.544498	697.555	0.8027	0.1441	0.0194	2210.38	1.054	0.9999
PF3D7_1426600	PF14_0245	conserved Plasmodium protein, unknown function	-0.782	-0.344	-1.371	-0.662	-1.418	-1.098	-0.265	-0.362	-1.183	-0.975	0.29347	0.3965	0.156819	-0.147217	-0.769286	-1.06835	-0.58855	-0.889803	-0.576852	179.886	0.7514	0	0	2208.85	1.0543	0.9999
PF3D7_1324500	MAL13P1.134	DEAD box helicase, putative	0.008	0.02	-0.553	-0.26	-0.66	-0.231	-0.168	0.04	0.123	-0.039	-0.0583953	-0.143293	-0.167511	-0.123868	-0.885944	-0.500598	-0.877431	-0.877423	-0.963013	731.576	0.7937	0.1838	0.0285	2205.22	1.0546	0.9999
PF3D7_1474800	PF14_0716	proteosome subunit alpha type 1, putative	0.198	0.148	0.117	0.018	-0.448	-0.052	0.29	0.344	0.831	0.552	-0.0553909	-0.176575	-0.234823	-0.345342	-0.0431316	-0.258591	-0.140548	-0.115634	-0.512761	1560.35	0.9567	1.3212	0.902	1134.51	1.0546	0.4069
PF3D7_1366300	MAL13P1.333	conserved Plasmodium protein, unknown function	0.119	0.062	-0.181	0.067	0.036	-0.049	0.007	-0.023	0.437	0.46	0.0240265	-0.404678	-0.276914	0.180663	0.265971	-0.201515	-0.124073	0.359789	-0.301566	1656.34	0.9781	1.2727	0.9482	1134.78	1.0547	0.4072
PF3D7_1412100	PF14_0120	conserved Plasmodium protein, unknown function	-0.239	-0.374	-0.276	-0.015	-0.068	0.031	-0.197	-0.039	-1.104	-0.537	-0.443307	-0.271044	-0.510468	-0.113588	-0.303987	-0.368641	-0.42863	-0.381135	-0.540916	720.545	0.7853	0.1707	0.0252	2204.27	1.055	0.9999
PF3D7_1338400	MAL13P1.191	conserved Plasmodium protein, unknown function	-0.269	-0.094	0.029	0.01	-0.113	0.125	-0.54	-0.27	-0.083	0.195	-0.539834	-0.351312	-0.431234	-0.274067	-0.59264	-0.503317	-1.0572	-0.491915	-0.931676	639.235	0.7607	0.0853	0.0093	2202.54	1.0553	0.9999
PF3D7_1354200	PF13_0285	inositol-polyphosphate 5-phosphatase, putative	-0.392	-0.519	0.2	-0.275	0.228	0.237	-0.221	0.062	-1.397	-1.438	-0.13474	-0.160639	-0.331167	-0.46429	-0.396285	-0.654646	-0.647741	-0.80618	-1.61864	433.574	0.7363	0.0053	0.0002	2201.62	1.0557	0.9999
PF3D7_1023100	PF10_0224	dynein heavy chain, putative	-0.065	-0.374	0.145	-0.287	0.113	-0.242	-0.08	0.043	-0.447	0.209	0.451351	-0.069466	0.164008	0.228273	0.42479	0.443102	-0.578369	-0.358806	-0.397611	1465.52	1.0101	1.3412	0.8318	1135.28	1.0557	0.408
PF3D7_1341200	PF13_0224	60S ribosomal protein L18, putative	-0.63	-0.458	-0.45	-0.304	-0.072	-0.249	-0.184	-0.198	-0.241	-0.135	-0.103695	-0.169518	-0.210625	-0.175539	-0.269045	-0.182046	-0.246602	-0.303625	-0.707089	820.356	0.8375	0.3245	0.0665	2200.03	1.056	0.9999
PF3D7_0504200	PFE0205w	ATP-dependent helicase, putative	-0.51	-0.571	-0.589	-0.334	-0.266	-0.269	-0.065	0.107	-0.234	-0.342	-0.0748814	-0.0623972	-0.12199	-0.0476466	-0.0805387	-0.319296	-0.598329	-0.760962	-0.698857	800.365	0.8291	0.2849	0.0559	2198.36	1.0564	0.9998
PF3D7_0411900	PFD0590c	DNA polymerase alpha	-0.443	-0.231	-0.275	-0.282	-0.495	-0.132	-0.174	-0.213	-0.042	-0.039	0.365795	-0.0984338	0.100008	-0.547954	-0.703744	-0.638209	-1.29989	-0.517842	-1.40756	581.125	0.8006	0.0456	0.0039	2198.32	1.0567	0.9998
PF3D7_1242400	PFL2040w	conserved Plasmodium protein, unknown function	0.243	0.607	0.294	0.229	0.343	0.511	0.017	0.018	0.8	0.356	-0.702988	-0.675299	-0.489871	-0.151062	-0.135442	-0.0597726	-0.664848	-0.510761	-0.442163	1109.15	0.8689	0.9704	0.3704	1135.78	1.0568	0.4087
PF3D7_0529300	PFE1460w	apicoplast TIC22 protein (TIC22)	-0.352	0.256	-0.344	-0.02	-0.045	-0.068	0.272	0.036	-0.392	-0.317	-0.523352	-0.384734	-0.5842	-0.429973	-0.72791	-0.673662	-0.736886	-0.820148	-2.02119	486.768	0.7077	0.0129	0.0007	2198.1	1.0571	0.9998
PF3D7_1138000	PF11_0392	conserved Plasmodium protein, unknown function	0.453	0.363	0.192	0.401	0.607	0.096	0.454	0.185	-0.384	0.033	-0.0570075	0.244969	0.0463327	-0.262542	-1.11503	-0.786604	-1.07977	-1.30602	0.100278	963.428	0.9068	0.6401	0.1841	1137.45	1.0571	0.4111
PF3D7_0727400	PF07_0112	proteasome subunit alpha type 5, putative	-0.508	-0.624	-0.314	-0.018	0.018	0.278	-0.215	-0.254	-0.453	-0.248	0.143972	0.570157	0.313584	0.164196	0.133773	-0.185185	-0.0647794	0.56694	-0.342512	1244.44	1.0363	1.2059	0.5682	1136.11	1.0572	0.4092
PF3D7_1236100	PFL1745c	clustered-asparagine-rich protein	-0.202	-0.149	-0.407	-0.382	0.029	-0.081	-0.028	0	0.316	0.196	0.360714	0.720424	0.785675	-0.00436376	0.000665294	-0.424681	-0.297223	-0.647746	-0.277649	1443.37	1.0659	1.338	0.8113	1137.24	1.0572	0.4108
PF3D7_1402000	PF14_0022	conserved Plasmodium protein, unknown function	-0.329	-0.137	-0.298	0.159	-0.795	-0.216	-0.637	-0.434	0.227	0.521	0.269639	0.13917	0.101545	0.307417	0.353431	-0.00156485	-0.0438963	-0.119232	-0.140433	1213.29	1.0082	1.1616	0.523	1136.61	1.0573	0.4099
PF3D7_0103200	PFA0160c	nucleoside transporter 4 (NT4)	0.262	0.096	0.207	0.238	0.721	0.1	0.205	0.072	0.022	0.158	0.000587707	0.15553	0.180051	-0.11389	-0.567109	-0.248992	0.0364537	-0.434022	-0.396399	1732.39	1.0076	1.2263	0.9708	1136.83	1.0573	0.4102
PF3D7_0319600	PFC0870w	elongation factor 1 (EF-1), putative	-0.302	-0.293	-0.116	-0.387	-0.222	0.093	0.192	0.055	-0.153	0.043	-0.725823	-1.10742	-0.754729	-0.166099	-0.46739	-0.659029	-0.492802	-0.571661	-1.15628	453.56	0.6978	0.0072	0.0003	2197.61	1.0574	0.9998
PF3D7_0408400	PFD0415c	conserved Plasmodium protein, unknown function	0.177	0.119	-0.175	0.087	0.328	0.142	-0.187	0.065	0.902	0.586	-0.0470841	0.227338	-0.0355016	-0.30086	-0.386298	-0.157562	-0.258499	-0.145018	-0.290974	1661.01	0.9991	1.2718	0.9498	1137.11	1.0576	0.4106
PF3D7_1021000	PF10_0204	conserved Plasmodium protein, unknown function	0.233	0.25	0.216	0.356	0.616	-0.051	0.394	0.34	0.087	0.526	-0.238999	-0.0296817	-0.0908242	-0.178659	-0.690325	0.00783161	-0.597019	-0.602755	-1.51406	1338.59	0.9077	1.2874	0.6956	1136.45	1.0576	0.4097
PF3D7_0810300	MAL8P1.109	protein phosphatase, putative	-0.453	-0.666	-0.809	-0.391	-0.868	-0.695	-0.426	-0.181	-0.216	-0.097	0.204987	-0.175936	-0.0714346	-0.00518835	0.207193	-0.557804	-0.555086	-0.451966	-0.884028	549.603	0.8181	0.0314	0.0023	2195.81	1.0578	0.9998
PF3D7_1018700	PF10_0180	conserved Plasmodium protein, unknown function	-0.461	-0.469	-0.404	-0.174	-0.274	-0.018	-0.034	-0.087	-0.131	-0.094	-0.168509	0.0236034	-0.164256	-0.276371	-0.425594	-0.546664	-0.792123	-0.632215	-0.182426	813.125	0.8325	0.3112	0.0625	2194.59	1.0581	0.9998
PF3D7_1133200	PF11_0342	conserved Plasmodium protein, unknown function	-0.582	-0.623	-0.782	-0.351	-0.139	-0.326	-1.184	-0.653	-0.052	-0.247	0.119015	0.18907	0.233758	-0.423239	-0.494277	-0.464623	-0.74659	-0.300923	-0.665965	456.371	0.8256	0.0076	0.0003	2193.52	1.0585	0.9998
PF3D7_1117700	PF11_0183	GTP-binding nuclear protein ran/tc4 (RAN)	-0.412	-0.398	-0.065	-0.042	-0.612	-0.143	-0.237	-0.059	0.006	0.072	-0.133416	-0.430758	-0.120185	0.0193497	-0.322811	-0.600751	-0.912336	-0.356055	-0.871606	802.348	0.8077	0.2896	0.0569	2189.72	1.0588	0.9998
PF3D7_1435300	PF14_0334	NAD(P)H-dependent glutamate synthase, putative	0.125	0.142	0.593	0.096	0.522	0.307	-0.129	-0.102	0.158	0.229	-0.340517	-0.337614	-0.312724	-0.000340291	-0.0207157	-0.0301511	-0.663388	0.365166	-0.0103666	1509.42	0.9557	1.3421	0.8676	1138.19	1.059	0.4122
PF3D7_1210600	PFL0530c	conserved Plasmodium protein, unknown function	-0.289	-0.474	-0.14	-0.266	-0.946	-0.592	-0.343	-0.065	0.003	0.06	-0.109757	-0.35564	-0.29643	-0.00572111	-0.148345	-0.129328	-0.617324	-0.394056	-0.688366	709.135	0.8142	0.158	0.0222	2186.56	1.0591	0.9998
PF3D7_1011800	PF10_0115	QF122 antigen	-0.592	-0.49	-0.333	-0.448	-0.798	-0.425	-0.63	-0.527	-0.067	-0.029	-0.529732	-0.478121	-0.450599	-0.170997	0.302753	-0.283044	-0.177646	-0.508043	-0.315394	475.355	0.7734	0.0106	0.0005	2185.44	1.0595	0.9998
PF3D7_1230400	PFL1465c	ATP-dependent protease subunit ClpQ (ClpQ)	0.191	-0.318	-0.365	-0.028	0.282	-0.056	-0.061	-0.128	0.054	0.047	-0.919516	-0.667878	-1.4777	-0.110338	-0.459425	-0.396664	-1.29197	-0.890931	-1.73887	392.409	0.6485	0.0021	0.0001	2183.45	1.0598	0.9998
PF3D7_0605000	MAL6P1.53	50S ribosomal protein L24, putative	0.096	0.02	-0.061	-0.09	-0.425	-0.1	-0.165	-0.009	0.048	-0.165	-0.275834	-0.0179307	-0.36091	-0.174542	-0.673779	-0.594409	-1.07826	-0.656831	-1.40143	740.399	0.7816	0.1948	0.0313	2181.7	1.0602	0.9998
PF3D7_1343500	MAL13P1.217	conserved Plasmodium protein, unknown function	-0.438	-0.387	-0.471	-0.032	0.152	-0.002	-0.346	-0.149	-0.112	-0.097	0.107462	0.0888756	0.15449	-0.597448	-0.498002	-0.894672	-1.38395	-1.39729	-2.05435	456.62	0.7563	0.0075	0.0003	2181.24	1.0605	0.9998
PF3D7_1450000	PF14_0476	serine/threonine protein kinase, putative	-0.65	-0.786	-0.59	-0.451	-0.326	-0.047	-0.506	-0.206	-0.531	-0.092	0.174878	0.0967874	0.0952355	-0.0279269	0.0610515	-0.293958	-1.23549	-1.36583	-1.55999	515.338	0.7876	0.0196	0.0012	2181.22	1.0609	0.9998
PF3D7_1345100	MAL13P1.225	thioredoxin 2 (TRX2)	-0.38	-0.241	-0.282	-0.249	-0.673	-0.272	-0.332	-0.247	-0.122	0.015	-0.427029	-0.321497	-0.337746	0.239857	0.0341689	-0.159914	-0.822674	-0.471123	-1.46485	682.472	0.779	0.1259	0.0162	2177.79	1.0612	0.9998
PF3D7_0806600	MAL8P1.132	kinesin-like protein, putative	-0.188	-0.282	-0.026	-0.066	0.338	0.189	-0.223	-0.03	-0.216	-0.014	-0.0996243	0.15167	-0.0896739	0.312709	0.57554	0.252126	-0.339126	0.0406806	-0.472128	1591.86	0.9994	1.3005	0.9197	1139.07	1.0614	0.4135
PF3D7_1318800	PF13_0102	secretory complex protein 63 (SEC63)	-0.461	-0.339	-0.483	-0.25	0.117	-0.044	-0.88	-0.393	-0.16	-0.209	-0.144228	-0.414119	-0.312674	0.016058	-0.162149	-0.284178	-0.0852384	-0.763807	-1.06612	654.492	0.7953	0.0976	0.0114	2175.78	1.0616	0.9998
PF3D7_0422400	PFD1055w	40S ribosomal protein S19, putative	-0.79	-0.814	-0.746	-0.828	-1.165	-0.551	-0.472	-0.312	0.112	-0.123	-0.0329988	0.054753	-0.0237762	-0.180084	-0.342176	0.192678	-0.542298	-0.347327	-1.74463	396.259	0.7821	0.0023	0.0001	2173.35	1.0619	0.9998
PF3D7_1405500	PF14_0052	COBW domain-containing protein 1, putative (CBWD1)	-0.686	-0.828	-0.065	-0.473	0.065	-0.14	-1.514	-0.68	-0.021	-0.052	-0.270601	-0.255264	-0.170927	-0.134708	0.196178	-0.25059	-0.599052	-0.511018	-0.542088	497.09	0.7976	0.0156	0.0009	2170.21	1.0623	0.9998
PF3D7_1020700	PF10_0200	ribosomal processing ATPase, putative	-0.524	-0.586	-0.646	-0.263	0.013	-0.232	-0.374	-0.169	-0.479	-0.13	-0.268534	-0.284399	-0.135817	-0.00273235	0.0289487	-0.40555	-0.514322	-0.255753	-0.281496	770.74	0.8299	0.2429	0.0424	2169.88	1.0626	0.9998
PF3D7_1401900	PF14_0021	conserved Plasmodium protein, unknown function	-0.523	-0.407	-0.663	-0.193	-0.8	0.077	-0.253	-0.228	-0.132	-0.089	-0.22907	-0.0414157	-0.00962514	0.404617	0.367577	0.43394	-0.0692555	0.163648	0.373362	1072.4	0.9692	0.8812	0.3187	1139.67	1.0628	0.4143
PF3D7_1401200	PF14_0014	Plasmodium exported protein, unknown function	-0.247	-0.129	-0.26	-0.196	-0.438	-0.232	-0.364	-0.018	-0.493	-0.444	-0.335985	-0.160417	-0.252958	-0.318715	-0.451439	-0.413551	-0.0861204	-0.214703	-0.539682	771.863	0.818	0.2443	0.0429	2169.54	1.063	0.9998
PF3D7_1239800	PFL1930w	conserved Plasmodium protein, unknown function	-0.418	-0.158	-0.022	-0.363	-1.183	-0.283	-0.117	0.077	-0.107	-0.085	-0.657775	-0.48522	-0.431478	-0.167057	0.193627	-0.125758	-0.569216	-0.552758	-1.32469	596.73	0.7552	0.054	0.005	2168.76	1.0633	0.9998
PF3D7_1118600	PF11_0192	histone acetyltransferase, putative (MYST)	-0.559	-0.224	-1.235	-1.119	0.075	0.047	-0.615	-0.258	-1.56	-1.44	-0.378028	-0.197248	-0.487093	-0.0552057	0.0527833	-0.218364	-0.628679	0.0309511	-0.540914	344.601	0.7458	0.0006	0	2162.84	1.0636	0.9997
PF3D7_1334500	PF13_0192	conserved Plasmodium protein, unknown function	-0.468	-0.382	-1.467	-0.705	1.186	0.026	-0.259	-0.14	-1.202	-0.336	-0.323289	-0.402586	-0.198896	-0.13481	-0.374818	-0.364117	-0.792679	-0.425795	-1.34216	461.769	0.7482	0.0083	0.0004	2162.53	1.064	0.9997
PF3D7_1426900	PF14_0248	ubiquinol-cytochrome c reductase hinge protein, putative	-0.521	-0.567	-1.04	-0.669	0.489	0.1	0.01	0.013	-0.198	-0.291	-0.261533	-0.420766	-0.350848	-0.774994	-1.21907	-1.00435	-0.592267	-0.291146	-0.253591	384.527	0.7404	0.0017	0	2159.67	1.0643	0.9997
PF3D7_1202000	PFL0100c	ATP-dependent RNA helicase, putative	0.09	0.125	0.222	0.347	0.427	0.2	0.044	0.067	0.325	0.498	-0.140545	-0.0765837	-0.105192	0.295902	-0.114918	-0.0904139	-0.334932	-0.641187	-0.899824	1725.19	0.9614	1.2319	0.969	1142.57	1.0643	0.4186
PF3D7_1144700	PF11_0459	apicoplast import protein Tic20, putative (TIC20)	-0.541	-0.335	-0.292	-0.197	0.605	0.051	-0.337	-0.272	0.368	0.217	-0.360843	-0.333285	-0.341236	-0.605566	-0.766055	-0.849286	-0.655596	-1.1274	-0.88678	509.654	0.752	0.018	0.0011	2159.39	1.0647	0.9997
PF3D7_1132000	PF11_0329	ubiquitin-like protein, putative	-0.428	-0.216	-0.815	-0.208	1.056	0.446	-0.076	0.091	0.432	0.045	-0.131622	-0.0678131	0.00592374	-0.00127952	0.21663	-0.198712	-0.0302697	0.177053	-0.208073	1484.51	0.991	1.3431	0.848	1142.22	1.0648	0.4181
PF3D7_1464600	PF14_0614	phosphatase, putative	-0.429	-0.602	-0.088	-0.144	-0.511	-0.359	-0.293	-0.233	-0.495	-0.345	-0.112264	-0.367394	-0.268424	0.0705278	0.140383	-0.251045	-0.441387	-0.249063	-0.821871	738.324	0.8202	0.1924	0.0306	2158.08	1.065	0.9997
PF3D7_1404000	PF14_0037	DNA-directed RNA polymerase II subunit RPB4, putative (RPB4)	-0.088	-0.307	0.072	0.084	0.316	0.044	-0.259	-0.22	0.539	0.166	0.134845	-0.148721	-0.0628466	-0.100757	-0.170174	0.0414824	0.419158	0.199597	-0.10115	1555.17	1.0133	1.3276	0.8989	1142.07	1.065	0.4179
PF3D7_1408200	PF14_0079	transcription factor with AP2 domain(s) (ApiAP2)	0.069	0.004	-0.284	-0.247	0.31	0.286	0.286	0.254	-0.348	-0.227	-0.120387	-0.310525	-0.252006	0.378304	0.247278	-0.159893	-0.0918553	0.027331	-0.171837	1508.29	0.9595	1.3415	0.8668	1142.5	1.065	0.4185
PF3D7_1432900	PF14_0311	SF-assemblin, putative	0.332	0.402	0.065	0.142	0.283	0.098	-0.007	0.071	0.281	0.274	-0.193793	-0.180661	-0.0420324	-0.184355	0.457599	-0.654526	-0.375926	0.191787	-0.435893	1621.5	0.9745	1.291	0.9339	1140.51	1.0651	0.4156
PF3D7_0801800	MAL8P1.156	mannose-6-phosphate isomerase, putative	-0.734	-0.517	-1.039	-0.778	-0.525	-0.259	-0.561	-0.336	-0.166	0.008	-0.0137401	-0.828553	-0.0353027	-0.102478	-0.00933077	-0.371564	-0.146579	-0.0399789	-0.751807	489.307	0.79	0.0135	0.0007	2157.9	1.0654	0.9997
PF3D7_1320400	PF13_0118	type I signal peptidase (SPB)	-0.845	-0.586	-1.126	-0.955	-1.045	-0.722	-0.523	-0.411	-1.016	-0.715	0.147578	-0.0113983	-0.165416	-0.313875	0.0863485	-0.310755	-0.0280425	-0.0759952	-0.684098	313.03	0.7891	0.0003	0	2157.35	1.0658	0.9997
PF3D7_0304900	PFC0221c	conserved Plasmodium protein, unknown function	-0.103	-0.365	0.162	0.148	0.611	0.189	0.318	0.104	0.498	0.076	0.0167611	0.283072	0.224917	-0.300891	0.231355	-0.386782	-0.780262	-0.15229	-0.113931	1656.28	1.0206	1.2732	0.9481	1142.07	1.0659	0.4179
PF3D7_0514100	PFE0705c	ATP-dependent DNA helicase UvrD (UvrD)	-0.113	-0.318	-0.149	-0.19	-0.015	-0.169	-0.27	-0.159	-0.943	-0.202	0.0676082	0.00996582	-0.109088	-0.196011	0.101513	-0.552443	-0.527743	-0.701968	-1.28956	835.913	0.833	0.3555	0.0757	2156.75	1.0661	0.9997
PF3D7_1125800	PF11_0268	kelch protein, putative	-0.386	-0.6	-0.437	-0.597	-0.302	0.008	-0.043	-0.011	-0.08	-0.105	0.680493	0.560713	0.398312	0.283226	0.136714	0.184679	-0.585795	-0.242711	-0.536627	1217.65	1.0387	1.1686	0.5294	1141.04	1.0662	0.4164
PF3D7_1343400	MAL13P1.216	DNA repair protein RAD5, putative (RAD5)	0.048	-0.478	-0.11	0.17	-0.393	-0.101	-0.146	0.045	0.213	0.176	0.446196	0.430977	0.27731	0.0683572	0.363484	-0.0310009	-0.610514	-0.0998717	-0.333689	1627.32	1.0522	1.2884	0.9365	1141.25	1.0662	0.4167
PF3D7_1229000	PFL1405w	conserved Plasmodium membrane protein, unknown function	-0.448	-0.587	-0.417	-0.327	-0.084	-0.312	-0.196	-0.107	-0.318	-0.117	-0.14004	-0.173237	-0.130409	0.031492	0.0445721	-0.237669	-0.591785	-0.442126	-0.570069	867.672	0.8441	0.4209	0.0972	2156.06	1.0665	0.9997
PF3D7_0113700	PFA0660w	heat shock protein 40, type II (HSP40)	-0.46	-0.334	-1.142	-0.409	-0.206	-0.346	-0.387	-0.02	-0.504	-0.529	0.146101	0.139032	0.0871617	0.589092	0.807785	0.408462	-0.466613	0.104619	-0.407287	920.112	0.9689	0.5435	0.1406	1141.61	1.0667	0.4172
PF3D7_1113000	PF11_0528	conserved Plasmodium protein, unknown function	-0.081	-0.147	-0.454	-0.276	0.459	0.539	0.201	0.128	-0.472	-0.432	0.468385	0.529686	0.305204	-0.442333	-0.959186	0.0890515	-0.377811	-0.621907	-0.112923	1101.75	0.9946	0.9497	0.3599	1142.06	1.0667	0.4179
PF3D7_0722600	PF07_0092	nucleolar rRNA processing protein, putative	-0.575	-0.555	-0.326	-0.297	0.265	-0.137	-0.269	-0.136	0.367	0.019	-0.747255	-0.543032	-0.484139	-0.198253	0.108885	-0.468605	-0.426445	-0.48454	-0.78902	625.29	0.7698	0.0749	0.0076	2156.05	1.0668	0.9997
PF3D7_1251200	PFL2460w	coronin	-0.325	-0.166	-0.756	-0.693	-0.601	-0.402	-0.685	-0.27	-1.532	-0.599	0.0792507	-0.103958	0.0234578	0.352867	-0.390577	-0.0888101	-1.08415	-1.20178	-1.11463	411.327	0.7594	0.0034	0.0001	2155.62	1.0672	0.9997
PF3D7_0615900	MAL6P1.267	conserved Plasmodium protein, unknown function	0.175	0.224	-0.009	0.333	0.421	0.083	-0.093	0.188	0.222	0.422	-0.00615723	-0.0797518	-0.0542059	-0.373408	-0.11084	-0.285829	-0.223398	-0.0737296	0.0906052	1724.52	0.997	1.2322	0.9689	1143.59	1.0673	0.4201
PF3D7_1237200	PFL1800w	conserved Plasmodium protein, unknown function	0.274	-0.138	0.61	0.442	0.219	-0.21	0.348	0.196	-0.037	-0.121	-0.0126081	-0.184072	0.00371276	-0.024445	0.28479	0.0144628	-0.323421	-0.264596	-0.675019	1707.51	0.9838	1.2444	0.9645	1141.99	1.0673	0.4178
PF3D7_1368800	MAL13P1.346	DNA repair endonuclease, putative	-0.309	-0.22	-0.069	-0.193	-0.955	-0.29	-0.441	-0.069	-0.16	-0.211	-0.00101178	-0.176846	-0.229668	-0.0822097	-0.256056	-0.338851	-0.665421	-0.399889	-0.16696	813.301	0.8417	0.3112	0.0626	2155.16	1.0675	0.9997
PF3D7_0624700	MAL6P1.182	N-acetylglucosaminylphosphatidylinositol deacetylase, putative	-0.284	-0.142	0.073	-0.166	-0.752	-0.021	-0.184	-0.14	0.233	0.244	-0.213971	-0.316994	-0.175545	-0.156876	-1.01316	-0.860672	-0.905575	-0.506636	-0.79095	665.691	0.7837	0.1079	0.0131	2154.34	1.0679	0.9997
PF3D7_0919000	PFI0930c	nucleosome assembly protein (NAPS)	-0.798	-0.687	-0.644	-0.469	-0.083	0.074	-0.394	-0.126	-0.044	-0.047	0.0999828	-0.00937358	-0.209255	-0.0153344	-0.0841364	-0.25933	-0.52097	-0.922894	-1.18732	705.958	0.8199	0.1547	0.0214	2153.67	1.0682	0.9997
PF3D7_1136800	PF11_0380	DnaJ protein, putative	-0.808	-0.698	-0.803	-0.78	-0.315	-0.369	-1.035	-0.503	-0.039	-0.063	0.146068	0.0582101	0.249133	-0.216468	-0.0394003	-0.215904	-0.588968	-0.676057	-0.666036	484.311	0.833	0.0122	0.0007	2152.53	1.0686	0.9997
PF3D7_1435700.1	PF14_0338	ataxin-2 like protein, putative	-0.473	-0.09	-0.249	-0.261	-0.52	-0.068	-0.33	-0.327	-0.62	-0.419	0.0261149	-0.178306	-0.185231	-0.432838	0.394961	-0.386489	-0.600773	-0.804225	-0.617424	693.31	0.8206	0.1389	0.0184	2152.04	1.0689	0.9997
PF3D7_0708400	PF07_0029	heat shock protein 90 (HSP90)	-0.892	-0.841	-0.941	-0.835	-0.341	-0.019	-0.608	-0.333	-0.146	-0.334	-0.331012	-0.287864	-0.268057	0.205669	0.366697	-0.324551	-0.751523	-0.397106	-0.973751	446.361	0.769	0.0063	0.0003	2151.9	1.0693	0.9997
PF3D7_0715000	PF07_0059	4-nitrophenylphosphatase (PNPase)	-0.181	0.273	-0.254	-0.264	-0.48	0.206	-0.138	-0.27	-0.966	-0.752	-0.0627899	-0.157633	-0.226669	-0.218621	-0.117387	-0.226458	-0.836575	-0.953781	-1.50842	645.811	0.78	0.0899	0.0102	2151.65	1.0696	0.9997
PF3D7_0413600	PFD0665c	26S proteasome AAA-ATPase subunit RPT3, putative	0.188	0.228	0.031	-0.115	0.299	-0.005	0.549	0.106	1.045	0.117	-0.234158	-0.363273	-0.211703	-0.0392074	0.234015	-0.225312	-0.374857	-0.230583	-0.498009	1619.73	0.9517	1.2927	0.9331	1144.52	1.0699	0.4215
PF3D7_1337000	MAL13P1.184	endopeptidase, putative	-0.658	-0.183	-0.589	-0.013	-0.503	-0.077	-0.557	-0.224	0.081	0.109	-0.0138629	-0.342992	-0.216445	-0.369052	0.177164	-0.232245	-0.549827	-0.794643	-0.890738	760.817	0.8131	0.2258	0.0384	2150.89	1.07	0.9997
PF3D7_1029300	PF10_0286	conserved Plasmodium protein, unknown function	-0.407	-0.172	-0.387	-0.216	-0.558	-0.377	-0.323	-0.223	-0.28	0.046	0.101814	0.358089	0.10954	-0.240284	-0.481207	-0.798884	-0.774007	-0.55881	-1.02152	678.512	0.8417	0.1212	0.0154	2150.62	1.0704	0.9997
PF3D7_0517100	PFE0855c	conserved Plasmodium protein, unknown function	-0.292	-0.202	-0.518	-0.419	-0.148	-0.032	-0.119	-0.081	-0.537	-0.496	-0.110742	-0.255308	-0.158912	-0.179731	-0.58677	-0.586586	-0.57608	0.0164859	-0.313786	763.817	0.8254	0.2317	0.0397	2148.44	1.0707	0.9997
PF3D7_0724600	MAL7P1.132	protein kinase, putative	-0.095	-0.112	-0.126	0.117	0.25	0.086	0.112	0.306	0.876	0.21	0.185206	0.269709	0.248998	-0.0547898	-0.0144045	-0.055904	-0.527321	-0.476256	-1.2226	1710.86	1.0012	1.2421	0.9654	1145.03	1.0709	0.4222
PF3D7_0504100	PFE0200c	AN1-like zinc finger family protein	-0.874	-0.616	-1.147	-1.14	-1.2	-0.513	-0.516	-0.284	-0.728	-0.635	0.288771	0.38673	0.152262	-0.15476	-0.184453	-0.201462	-0.468164	-1.48782	-0.805928	283.437	0.7864	0.0001	0	2146.57	1.071	0.9997
PF3D7_1035700	PF10_0348	duffy binding-like merozoite surface protein (DBLMSP)	-1.78	-1.263	-1.245	-0.702	-0.381	-0.378	-1.838	-0.061	-0.941	-0.42	0.155482	-0.104215	-0.270199	0.253375	-0.0777124	-0.291868	-0.365927	-0.70741	-0.496158	257.838	0.7483	0	0	2146.04	1.0714	0.9997
PF3D7_1441200	PF14_0391	60S ribosomal protein L1, putative	-0.028	-0.1	-0.163	-0.03	-0.463	-0.355	-0.01	0.228	-0.023	0.036	-0.275825	-0.237243	-0.171943	-0.236345	-0.822936	-0.758311	-1.29602	-1.46348	-0.976505	577.622	0.7501	0.0442	0.0037	2145.35	1.0718	0.9997
PF3D7_1002900	PF10_0033	conserved Plasmodium protein, unknown function	-0.396	-0.356	-0.362	-0.26	-0.332	-0.146	-0.026	-0.065	0.397	-0.222	-0.380015	-0.465367	-0.569887	-0.110709	0.21635	-0.158675	-0.74776	-0.5938	-1.33721	722.658	0.7749	0.1732	0.0258	2141.4	1.0721	0.9996
PF3D7_0407800	PFD0385w	conserved Plasmodium protein, unknown function	-0.026	-0.017	0.039	0.082	-0.177	-0.017	0.031	0.123	0.368	0.193	-0.250545	-0.0997593	-0.0226121	0.571644	0.0722357	0.238974	-0.402759	-0.537595	-0.0647082	1693.33	0.9806	1.2559	0.9604	1145.6	1.0722	0.423
PF3D7_0916700	PFI0820c	RNA-binding protein musashi, putative (HoMu)	0.519	0.34	0.024	0.295	0.78	0.506	0.228	0.158	0.11	0.078	-0.0522946	-0.204116	-0.0874618	-0.00116252	-0.00784081	-0.495471	-0.598717	-0.643181	-0.829309	1573.8	0.946	1.3075	0.9099	1146.7	1.0722	0.4247
PF3D7_0308300	PFC0355c	conserved Plasmodium protein, unknown function	-0.172	-0.258	0.246	-0.062	-0.345	-0.215	0.174	-0.226	-0.644	-0.519	-0.191162	-0.190634	-0.176224	0.241887	-0.455064	-0.596382	0.248172	0.609184	1.28319	962.784	0.9623	0.6384	0.1834	1146.07	1.0723	0.4238
PF3D7_1355500	PF13_0294	serine/threonine protein phosphatase (PP5)	-0.065	-0.171	0.1	-0.123	0.268	-0.19	-0.144	-0.095	0.764	0.461	0.40901	0.465674	0.350827	0.314909	-0.136573	-0.353876	-0.487392	-0.774894	-1.19286	1424.82	1.0117	1.3349	0.7932	1146.98	1.0724	0.4251
PF3D7_1340900	MAL13P1.206	sodium-dependent phosphate transporter (PiT)	-0.488	-0.307	-0.522	-0.315	-1.562	-0.558	-0.695	-0.18	-0.256	0.013	-0.835994	-0.564069	-0.39226	-0.313841	-0.251638	-0.168543	0.120901	-0.229254	-0.270724	363.356	0.7457	0.001	0	2141.23	1.0725	0.9996
PF3D7_1358600	PF13_0314	zinc finger protein, putative	-0.376	-0.186	-0.509	-0.458	-0.574	-0.347	-0.291	-0.085	0.79	0.304	-0.528934	-0.74536	-0.389744	-0.0323823	-0.80447	-0.735775	-1.43699	-1.12676	-0.354607	399.973	0.711	0.0025	0.0001	2140.12	1.0728	0.9996
PF3D7_1349200	PF13_0257	glutamate--tRNA ligase, putative	-0.627	-0.641	-0.836	-0.588	-0.201	0.162	0.064	0.021	0.232	0.094	0.568744	0.246352	0.58949	-0.0319875	0.256054	-0.3049	-0.198131	-0.0033542	-0.214209	1210.55	1.0361	1.1593	0.5191	1146.69	1.073	0.4247
PF3D7_1464200	PF14_0610	zinc finger protein, putative	-0.003	0.034	-0.433	-0.253	-0.346	-0.159	-0.089	0.202	0.336	0.195	0.170315	0.225167	0.13386	0.324121	0.848008	0.0724869	-1.59951	-0.734827	-0.831577	1219.51	0.9559	1.1707	0.5322	1146.01	1.073	0.4237
PF3D7_0208700.1	PFB0391c	conserved Plasmodium protein, unknown function	0.32	0.389	-0.032	0.541	0.198	0.099	0.039	0.1	-0.021	0.242	-0.144649	0.11174	-0.0993905	0.15779	0.108668	-0.304694	-0.381499	-0.285137	-0.384951	1827.16	0.9912	1.1814	0.987	1146.48	1.0731	0.4244
PF3D7_0520400	PFE1025c	conserved Plasmodium protein, unknown function	-0.336	-0.361	0.005	-0.034	-0.267	-0.351	-0.333	-0.304	-1.691	-1.201	-0.0677121	-0.1009	-0.349576	-0.503301	-0.52147	-0.438314	0.0951491	-0.157152	-0.959664	474.005	0.7802	0.0104	0.0005	2135.89	1.0732	0.9996
[truncated: 1,709 more rows]
