# Supplementary material for: Plasmodium parasites mount an arrest response to dihydroartemisinin, as revealed by whole transcriptome shotgun sequencing (RNA-seq) and microarray study
Source: BMC Genomics. 2015 Oct 21;16:830. doi: 10.1186/s12864-015-2040-0 (PMC4618149; doi:10.1186/s12864-015-2040-0)
Supplement: Additional file 4: — RNA-seq data analysis from DHA treatment of P. falciparum Limma results from 1 h treatments with 500 nM DHA in P. falciparum K1 rings, trophozoites and schizonts. (XLS 2040 kb) [file 12864_2015_2040_MOESM4_ESM.xls]

## Sheet: column headings
Header	Description
GeneID	Gene annotation from PlasmoDB v. 11.0
Product Description	Product description of annotated gene in PlasmoDB v. 11.0
logFC(DHA/vehicle)	log 2 average normalized fold-change (DHA treated/vehicle solvent control treated)
AveExpr	log 2 average normalized expression 0.5*(DHA treated*vehicle solvent control treated)
t	moderated t-statistic reported by limma
P.Value	uncorrected P-value from t-statistic
BH-adj.P.Val	Benjamini-Hochberg corrected P-value

## Sheet: ring
GeneID	Product Description	logFC(DHA/vehicle)	AveExpr	t	P.Value	BH-adj.P.Val
PF3D7_0731300	Plasmodium exported protein (PHISTb), unknown function (PfG174)	3.45503	6.86633	16.9201	3.87885e-14	1.58063e-10
PF3D7_0730900	EMP1-trafficking protein (PTP4)	3.34746	6.30965	14.5667	8.17785e-13	1.66624e-09
PF3D7_1026000	conserved Plasmodium protein, unknown function	2.38077	7.0363	13.1267	6.49424e-12	8.02748e-09
PF3D7_0301700	Plasmodium exported protein, unknown function	3.60394	5.69722	12.9983	7.87974e-12	8.02748e-09
PF3D7_0601900	conserved Plasmodium protein, unknown function	1.99499	8.44803	11.982	3.84434e-11	2.76477e-08
PF3D7_1015900	enolase (ENO)	-1.49904	12.5325	-11.9465	4.07083e-11	2.76477e-08
PF3D7_1201100	RESA-like protein with PHIST and DnaJ domains	4.99095	4.32386	11.7583	5.52385e-11	2.96079e-08
PF3D7_1401300	aminopeptidase, putative	4.40393	4.71187	11.7271	5.8126e-11	2.96079e-08
PF3D7_0424700	serine/threonine protein kinase, FIKK family (FIKK4.2)	2.07366	6.88676	11.5028	8.40886e-11	3.77427e-08
PF3D7_1372000	Plasmodium exported protein (PHISTa), unknown function	5.53611	4.01696	11.4446	9.26201e-11	3.77427e-08
PF3D7_1401500	lysophospholipase, putative	3.89336	4.76803	10.9617	2.09445e-10	7.75897e-08
PF3D7_0702400	small exported membrane protein 1 (SEMP1)	1.64205	8.67525	10.8848	2.39084e-10	8.11888e-08
PF3D7_1446200	M17 leucyl aminopeptidase (LAP)	-1.37832	10.2831	-10.8045	2.74685e-10	8.61033e-08
PF3D7_0220600	Plasmodium exported protein (hyp9), unknown function	2.39387	6.02021	10.6489	3.60247e-10	1.04857e-07
PF3D7_1246800	signal recognition particle receptor, beta subunit (SRPR-beta)	1.83001	6.97155	10.4478	5.13448e-10	1.39487e-07
PF3D7_0831700	heat shock protein 70 (HSP70-x)	-1.21805	12.886	-10.2161	7.76915e-10	1.9787e-07
PF3D7_0702500	Plasmodium exported protein, unknown function	1.47043	8.48416	9.94208	1.27834e-09	3.06426e-07
PF3D7_1037300	ADP/ATP transporter on adenylate translocase (ADT)	-1.25966	9.9749	-9.50275	2.89466e-09	6.31003e-07
PF3D7_0410000	conserved Plasmodium protein, unknown function	1.62691	7.21829	9.49414	2.9421e-09	6.31003e-07
PF3D7_0501400	interspersed repeat antigen (FIRA)	-1.25776	10.3146	-9.32614	4.04775e-09	8.24728e-07
PF3D7_0202400	conserved Plasmodium protein, unknown function	2.27486	5.71136	9.07288	6.5917e-09	1.2791e-06
PF3D7_0832200.1	Plasmodium exported protein (PHISTa-like), unknown function	2.17892	5.5917	8.8175	1.08682e-08	2.01309e-06
PF3D7_0908000	P1 nuclease, putative	1.95556	5.93478	8.71225	1.33883e-08	2.30753e-06
PF3D7_1149100.1	Plasmodium exported protein, unknown function	-1.46833	7.33954	-8.70472	1.35903e-08	2.30753e-06
PF3D7_1477000	Plasmodium exported protein (hyp17), unknown function, pseudogene	2.06518	5.71279	8.45209	2.25577e-08	3.6769e-06
PF3D7_0818900	heat shock protein 70 (HSP70)	0.965803	13.8364	8.23835	3.48606e-08	5.46374e-06
PF3D7_0810700	conserved Plasmodium protein, unknown function	-2.16002	5.18427	-8.11805	4.46582e-08	6.74009e-06
PF3D7_1320500	SNARE protein, putative (SNAP23)	2.90452	5.00151	8.09102	4.72264e-08	6.87313e-06
PF3D7_1478600	EMP1-trafficking protein (PTP3)	2.82263	4.61842	8.01736	5.50266e-08	7.73218e-06
PF3D7_1204300	eukaryotic translation initiation factor 5A (EIF5A)	-1.02944	11.579	-7.88864	7.2001e-08	9.78014e-06
PF3D7_1438900	thioredoxin peroxidase 1 (Trx-Px1)	-1.05645	9.19371	-7.8622	7.61095e-08	1.00047e-05
PF3D7_1451100	elongation factor 2	-0.930783	12.5079	-7.76681	9.3056e-08	1.18501e-05
PF3D7_1357100	elongation factor 1-alpha	-0.943669	12.9864	-7.70239	1.0666e-07	1.29754e-05
PF3D7_1001500	early transcribed membrane protein 10.1 (ETRAMP10)	-0.983217	13.2452	-7.69537	1.08261e-07	1.29754e-05
PF3D7_1301400	Plasmodium exported protein (hyp12), unknown function	1.06425	8.4668	7.64727	1.19921e-07	1.39622e-05
PF3D7_0831800	histidine-rich protein II (HRPII)	-0.912933	13.6018	-7.5641	1.43225e-07	1.62122e-05
PF3D7_1439900	triosephosphate isomerase (TIM)	-0.969844	10.0397	-7.4638	1.7765e-07	1.95655e-05
PF3D7_0522000	conserved Plasmodium protein, unknown function	1.69954	6.25226	7.37482	2.15297e-07	2.30878e-05
PF3D7_0826700	receptor for activated c kinase (RACK)	-0.989836	12.1067	-7.28142	2.63727e-07	2.75561e-05
PF3D7_0818800	U3 small nucleolar ribonucleoprotein protein, putative	1.37175	6.55999	7.25731	2.77959e-07	2.83171e-05
PF3D7_0627500	protein DJ-1 (DJ1)	-0.994578	10.1318	-7.24132	2.87836e-07	2.85525e-05
PF3D7_1357000	elongation factor 1-alpha	-0.898162	12.8174	-7.2236	2.99197e-07	2.85525e-05
PF3D7_1120100	phosphoglycerate mutase, putative (PGM1)	-0.933215	11.6853	-7.22041	3.0129e-07	2.85525e-05
PF3D7_0626700	conserved protein, unknown function	-0.989618	8.35363	-7.14907	3.52277e-07	3.19501e-05
PF3D7_0306300	glutaredoxin 1 (GRX1)	-0.990193	10.0007	-7.14836	3.52823e-07	3.19501e-05
PF3D7_1372200	histidine-rich protein III (HRPIII)	-0.837359	14.3043	-7.0636	4.25215e-07	3.73199e-05
PF3D7_0501200	parasite-infected erythrocyte surface protein (PIESP2)	1.28035	6.81477	7.05807	4.30438e-07	3.73199e-05
PF3D7_1139300	transcription factor with AP2 domain(s) (ApiAP2)	1.47837	6.27717	6.99407	4.95895e-07	4.20018e-05
PF3D7_0626800	pyruvate kinase (PyrK)	-0.855213	12.4666	-6.98582	5.05052e-07	4.20018e-05
PF3D7_1001400	alpha/beta hydrolase, putative	1.05038	7.78794	6.9432	5.55177e-07	4.52469e-05
PF3D7_0607400	G-protein associated signal transduction protein, putative	1.35294	6.48186	6.89027	6.24621e-07	4.99084e-05
PF3D7_0731400	serine/threonine protein kinase, FIKK family, pseudogene (FIKK7.2)	2.85191	3.62457	6.86644	6.58736e-07	5.16221e-05
PF3D7_1224300	polyadenylate-binding protein, putative (PABP)	-0.85818	12.4282	-6.74907	8.56861e-07	6.58813e-05
PF3D7_1353200	membrane associated histidine-rich protein (MAHRP2)	-0.929158	13.0865	-6.72836	8.97739e-07	6.7746e-05
PF3D7_0320300	T-complex protein 1 epsilon subunit, putative	-0.923238	8.45496	-6.71512	9.24901e-07	6.78328e-05
PF3D7_1418000	ubiquitin fusion degradation protein UFD1, putative (UFD1)	1.04427	7.91743	6.71164	9.32181e-07	6.78328e-05
PF3D7_1372300	Plasmodium exported protein (PHIST), unknown function	-0.880677	9.32131	-6.68244	9.95608e-07	7.11772e-05
PF3D7_1473200	DnaJ protein, putative	1.14214	6.95987	6.66036	1.0465e-06	7.35256e-05
PF3D7_0903900	60S ribosomal protein L32 (RPL32)	-0.879396	11.1121	-6.55062	1.342e-06	9.2689e-05
PF3D7_0719600	60S ribosomal protein L11a, putative	-0.859396	10.4559	-6.50326	1.49474e-06	0.000101517
PF3D7_1433300	chromatin assembly factor 1 P55 subunit, putative	1.57356	5.5237	6.45538	1.66732e-06	0.000110447
PF3D7_0322000	peptidyl-prolyl cis-trans isomerase (CYP19A)	-0.853537	11.4103	-6.45195	1.68042e-06	0.000110447
PF3D7_0826800	small nucleolar RNA snoR05	-0.993898	8.88101	-6.44079	1.72383e-06	0.000111502
PF3D7_0814900	superoxide dismutase [Fe] (FeSOD)	-0.917107	8.56461	-6.39372	1.91999e-06	0.000122249
PF3D7_1446900	glutaminyl-peptide cyclotransferase, putative	-1.02264	7.30779	-6.38491	1.95919e-06	0.000122826
PF3D7_0731200	Plasmodium exported protein, unknown function	1.00432	7.68589	6.31379	2.30698e-06	0.000142439
PF3D7_0104500	conserved protein, unknown function	-1.22425	6.2025	-6.28637	2.45745e-06	0.00014883
PF3D7_0616000	pyridoxal kinase (PDXK)	1.77883	5.04226	6.28178	2.48355e-06	0.00014883
PF3D7_1302800	40S ribosomal protein S7, putative	-0.789858	10.616	-6.27357	2.53104e-06	0.000149478
PF3D7_1366800	phosphatidylserine synthase, putative	0.90728	8.07608	6.23887	2.7422e-06	0.000159635
PF3D7_1408600	40S ribosomal protein S8e, putative	-0.80408	11.1112	-6.15143	3.35773e-06	0.000191179
PF3D7_0915400	6-phosphofructokinase (PFK9)	-0.824994	10.415	-6.14886	3.37788e-06	0.000191179
PF3D7_1423600	calcium-dependent protein kinase, putative	1.38048	5.69677	6.13689	3.47305e-06	0.000193872
PF3D7_1012400	hypoxanthine-guanine phosphoribosyltransferase (HGPRT)	-0.863164	11.6526	-6.09079	3.86608e-06	0.000212896
PF3D7_0511000	translationally-controlled tumor protein homolog (TCTP)	-0.801137	9.29176	-6.05626	4.19002e-06	0.000227658
PF3D7_0500800	mature parasite-infected erythrocyte surface antigen,erythrocyte membrane protein 2 (MESA)	1.68487	4.87181	6.04671	4.28439e-06	0.000229722
PF3D7_1250600	eukaryotic translation initiation factor 2b, subunit 2, putative	-1.01306	6.9729	-6.03177	4.43644e-06	0.000234785
PF3D7_0911900	falstatin (ICP)	-0.772836	10.0921	-5.99953	4.7835e-06	0.000249907
PF3D7_1338300	elongation factor 1-gamma, putative	-0.767629	10.9788	-5.98276	4.97487e-06	0.000256615
PF3D7_0609100	Zn2+ or Fe2+ permease	-0.929665	7.65036	-5.9228	5.72549e-06	0.000285514
PF3D7_1441200	60S ribosomal protein L1, putative	-0.812109	8.66574	-5.91465	5.83606e-06	0.000285514
PF3D7_0908800	transporter, putative	-1.0608	6.70726	-5.91291	5.85993e-06	0.000285514
PF3D7_1248600	conserved Plasmodium protein, unknown function	-1.5553	4.96174	-5.90833	5.9233e-06	0.000285514
PF3D7_1252300	conserved Plasmodium protein, unknown function	0.929794	7.9997	5.90644	5.94963e-06	0.000285514
PF3D7_0813400	conserved Plasmodium protein, unknown function	-0.827732	9.57634	-5.90602	5.95552e-06	0.000285514
PF3D7_1477500	Plasmodium exported protein (PHISTb), unknown function	1.14723	6.34008	5.88926	6.19475e-06	0.00029353
PF3D7_1418800	signal recognition particle RNA	-1.7041	4.81399	-5.8829	6.28811e-06	0.000294529
PF3D7_1311800	M1-family alanyl aminopeptidase (M1AAP)	-0.80579	9.09554	-5.8704	6.47572e-06	0.00029987
PF3D7_0411000	conserved Plasmodium protein, unknown function	0.95742	7.40313	5.8345	7.04683e-06	0.00032265
PF3D7_0220300	Plasmodium exported protein, unknown function	2.71843	3.71559	5.81381	7.3991e-06	0.000335015
PF3D7_1105400	40S ribosomal protein S4, putative	-0.744682	11.2394	-5.80491	7.55593e-06	0.00033563
PF3D7_1034900	methionine--tRNA ligase, putative	-0.844729	8.19401	-5.79995	7.64493e-06	0.00033563
PF3D7_1007000	conserved membrane protein, unknown function	1.00623	7.21595	5.79913	7.65977e-06	0.00033563
PF3D7_0501300	skeleton-binding protein 1 (SBP1)	-0.703156	13.3293	-5.77938	8.02536e-06	0.000347908
PF3D7_0317600	40S ribosomal protein S11, putative (RPS11)	-0.765975	11.1697	-5.73816	8.84673e-06	0.000379478
PF3D7_0423700	early transcribed membrane protein 4 (ETRAMP4)	1.55197	5.0514	5.71164	9.42002e-06	0.00039986
PF3D7_1223800	mitochondrial carrier protein, putative	0.841425	7.81692	5.68319	1.00773e-05	0.00042335
PF3D7_1421200	40S ribosomal protein S25 (RPS25)	-0.752099	10.7836	-5.66156	1.0608e-05	0.0004411
PF3D7_0418400	conserved Plasmodium protein, unknown function	1.29807	5.59711	5.61781	1.17702e-05	0.000483664
PF3D7_1462800	glyceraldehyde-3-phosphate dehydrogenase (GAPDH)	-0.675874	14.685	-5.6133	1.1897e-05	0.000483664
PF3D7_1240100	early transcribed membrane protein 12 (ETRAMP12)	0.7788	9.00012	5.60915	1.20151e-05	0.000483664
PF3D7_1414100	conserved Plasmodium protein, unknown function	-1.25274	5.62569	-5.60596	1.21064e-05	0.000483664
PF3D7_1408100	plasmepsin III,histo-aspartic protease (HAP)	-0.718413	10.0229	-5.59978	1.22858e-05	0.000485465
PF3D7_0830900	Plasmodium exported protein, unknown function	1.22247	5.80405	5.59624	1.23898e-05	0.000485465
PF3D7_0414900	armadillo-domain containing rhoptry protein (ARO)	0.763546	9.96897	5.59078	1.2552e-05	0.000487136
PF3D7_1205600	conserved Plasmodium protein, unknown function	-0.917201	7.40698	-5.58065	1.28584e-05	0.000491273
PF3D7_0814200	DNA/RNA-binding protein Alba 1 (ALBA1)	-0.6989	12.4514	-5.5793	1.28997e-05	0.000491273
PF3D7_0614500	60S ribosomal protein L19 (RPL19)	-0.702702	10.6007	-5.5597	1.35167e-05	0.000510007
PF3D7_0532400	lysine-rich membrane-associated PHISTb protein (LyMP)	1.38597	5.47392	5.54488	1.40028e-05	0.0005235
PF3D7_1132200	TCP-1/cpn60 chaperonin family, putative	-0.716854	9.89913	-5.53855	1.42159e-05	0.000526636
PF3D7_1253300	Plasmodium exported protein (PHISTa), unknown function, pseudogene	-0.726682	9.10566	-5.51797	1.49314e-05	0.000548158
PF3D7_1206200	eukaryotic translation initiation factor 3 subunit 8, putative	-0.772442	8.37893	-5.50238	1.54977e-05	0.000559371
PF3D7_1465900	40S ribosomal protein S3	-0.735192	11.5333	-5.50201	1.55114e-05	0.000559371
PF3D7_1445600	RNA-binding protein, putative	-0.75468	8.67887	-5.48053	1.63288e-05	0.000583683
PF3D7_1440500	allantoicase, putative	1.55415	4.74671	5.47209	1.66616e-05	0.0005904
PF3D7_0913200	elongation factor 1-beta (EF-1beta)	-0.718019	9.38527	-5.41453	1.91236e-05	0.000666222
PF3D7_1144300	60S ribosomal protein L41 (RPL41)	-0.827517	9.57183	-5.41105	1.92837e-05	0.000666222
PF3D7_0917900	heat shock protein 70 (HSP70-2)	-0.659838	11.6886	-5.40925	1.93669e-05	0.000666222
PF3D7_0422400	40S ribosomal protein S19 (RPS19)	-0.70257	10.6178	-5.40735	1.94553e-05	0.000666222
PF3D7_0605100	RNA-binding protein, putative	-0.873663	7.61752	-5.37477	2.10371e-05	0.000713252
PF3D7_0608700	chaperone, putative	-0.693957	9.78626	-5.37197	2.11788e-05	0.000713252
PF3D7_1142500	60S ribosomal protein L28 (RPL28)	-0.7407	10.4046	-5.34425	2.26367e-05	0.000756105
PF3D7_0519400	40S ribosomal protein S24 (RPS24)	-0.720052	11.0429	-5.33286	2.32648e-05	0.000767731
PF3D7_1444300	1-acyl-sn-glycerol-3-phosphate acyltransferase, putative (LPAAT)	0.816491	7.77942	5.33113	2.33616e-05	0.000767731
PF3D7_1459000	ATP-dependent RNA helicase DBP5 (DBP5)	-0.749628	8.9889	-5.3238	2.37771e-05	0.000775133
PF3D7_1033400	haloacid dehalogenase-like hydrolase (HAD1)	-0.702261	9.05173	-5.31784	2.41204e-05	0.000780086
PF3D7_1309100	60S ribosomal protein L24, putative	-0.668504	10.5235	-5.28972	2.58086e-05	0.000828111
PF3D7_0921000.1	ubiquitin-conjugating enzyme, putative	-0.752234	8.92803	-5.27281	2.68816e-05	0.000855799
PF3D7_0313100	ubiquitin-protein ligase, putative (HRD3)	1.30611	5.33378	5.26436	2.74341e-05	0.000866621
PF3D7_0614300	organic anion transporter	-0.677684	9.80508	-5.25496	2.80624e-05	0.000878752
PF3D7_1473700	nucleoporin NUP116/NSP116, putative (NUP116)	2.56072	2.93058	5.25221	2.82495e-05	0.000878752
PF3D7_1002100	EMP1-trafficking protein (PTP5)	-0.695433	9.35212	-5.24205	2.89493e-05	0.000892973
PF3D7_1006100	CCR4-NOT transcription complex subunit 5, putative (NOT5)	-2.38022	3.16762	-5.23827	2.92149e-05	0.000892973
PF3D7_0916700	RNA-binding protein musashi, putative (HoMu)	-0.666885	10.8753	-5.23355	2.95491e-05	0.000892973
PF3D7_1234800	splicing factor 3B subunit 3, putative (SF3B3)	-0.771376	7.93847	-5.23012	2.97941e-05	0.000892973
PF3D7_0721600	40S ribosomal protein S5, putative	-0.650423	11.7119	-5.23001	2.98023e-05	0.000892973
PF3D7_0814100	conserved Plasmodium protein, unknown function	-0.92565	7.04874	-5.22534	3.01402e-05	0.000896505
PF3D7_1424400	60S ribosomal protein L7-3, putative	-0.659952	11.6917	-5.21245	3.10917e-05	0.000918106
PF3D7_0623800	tyrosine kinase-like protein, putative (TKL4)	-0.731159	8.89745	-5.20817	3.14146e-05	0.000920968
PF3D7_0402000	Plasmodium exported protein (PHISTa), unknown function	1.78363	4.30509	5.18482	3.32366e-05	0.000967423
PF3D7_1229400	macrophage migration inhibitory factor (MIF)	-0.740715	10.3757	-5.17348	3.41598e-05	0.000987243
PF3D7_0109500	N-acetyltransferase, putative	0.939461	6.53512	5.1444	3.66475e-05	0.00105168
PF3D7_1325100	phosphoribosylpyrophosphate synthetase	-0.667079	9.69966	-5.12675	3.82454e-05	0.0010844
PF3D7_1027300	peroxiredoxin (nPrx)	-0.681546	11.2638	-5.12299	3.85945e-05	0.0010844
PF3D7_1414300	60S ribosomal protein L10, putative	-0.69383	10.7962	-5.12037	3.88408e-05	0.0010844
PF3D7_0523400	DnaJ protein, putative	1.03859	6.09463	5.12024	3.88521e-05	0.0010844
PF3D7_1401200	Plasmodium exported protein, unknown function	2.24728	3.21168	5.11254	3.95829e-05	0.00109728
PF3D7_0810600	RNA helicase, putative	-0.751933	8.23098	-5.10309	4.04989e-05	0.00111509
PF3D7_1445900	ATP-dependent RNA helicase DDX5, putative (DDX5)	-0.680047	9.19618	-5.0846	4.23541e-05	0.00115834
PF3D7_1114100.1	rhomboid protease ROM1 (ROM1)	0.72361	8.56695	5.0789	4.29423e-05	0.0011666
PF3D7_0813900	40S ribosomal protein S16, putative	-0.685342	11.2524	-5.0695	4.39319e-05	0.00118558
PF3D7_1339300	conserved Plasmodium protein, unknown function	-0.702653	9.25565	-5.04726	4.63654e-05	0.00124302
PF3D7_0932300	M18 aspartyl aminopeptidase (M18AAP)	-0.931333	6.46669	-5.04388	4.67471e-05	0.00124506
PF3D7_1465300	tRNA 3'-trailer sequence RNase, putative	-0.805376	7.26865	-5.0371	4.75215e-05	0.00125747
PF3D7_0209800	ATP-dependent RNA helicase UAP56 (UAP56)	-0.640086	10.7085	-5.02861	4.85105e-05	0.00127536
PF3D7_0513300	purine nucleoside phosphorylase (PNP)	-0.701699	9.58846	-5.01411	5.02477e-05	0.00131256
PF3D7_1231700	conserved Plasmodium protein, unknown function	-1.36787	4.88059	-4.94498	5.94338e-05	0.00154263
PF3D7_1357800	TCP-1/cpn60 chaperonin family, putative	-0.648251	9.89868	-4.93677	6.06318e-05	0.00155432
PF3D7_1250700	conserved Plasmodium protein, unknown function	-0.932044	6.37045	-4.93666	6.0647e-05	0.00155432
PF3D7_0705700	40S ribosomal protein S29, putative	-0.689411	10.7825	-4.91261	6.43009e-05	0.00163766
PF3D7_0416800	small GTP-binding protein sar1 (SAR1)	-0.676784	8.77564	-4.89273	6.74872e-05	0.00170814
PF3D7_0934800	cAMP-dependent protein kinase catalytic subunit (PKAc)	0.676269	8.49	4.88231	6.92211e-05	0.00173491
PF3D7_0708900	Cg3 protein	-0.978256	6.06762	-4.88127	6.93962e-05	0.00173491
PF3D7_1426200	arginine methyltransferase 1 (PRMT1)	-0.738269	7.56054	-4.87237	7.09162e-05	0.0017621
PF3D7_0217800	40S ribosomal protein S26 (RPS26)	-0.693889	9.79437	-4.84947	7.49833e-05	0.00185186
PF3D7_0415300	cdc2-related protein kinase 3 (CRK3)	-0.706073	8.07104	-4.84651	7.55258e-05	0.00185402
PF3D7_0211800	asparagine--tRNA ligase (AsnRS)	-0.648704	8.70663	-4.8321	7.82239e-05	0.00190876
PF3D7_1126000	threonine--tRNA ligase (ThrRS)	-0.708703	7.79659	-4.80676	8.32081e-05	0.00201829
PF3D7_1469000	translation initiation factor IF-1, putative	2.19192	3.32663	4.80241	8.40939e-05	0.00202771
PF3D7_1337300	exoribonuclease, putative	-0.965874	6.12056	-4.79368	8.59033e-05	0.00205915
PF3D7_1460400	ubiquitin carboxyl-terminal hydrolase isozyme L3 (UCHL3)	-0.678325	8.64684	-4.77388	9.01534e-05	0.00214839
PF3D7_0309500	asparagine synthetase, putative	-0.615582	10.2996	-4.76553	9.20083e-05	0.00217985
PF3D7_0321200	N-acetylglucosamine-1-phosphate transferase, putative	-2.43963	2.69654	-4.75955	9.33627e-05	0.00219915
PF3D7_1229500	T-complex protein 1, gamma subunit, putative	-0.617514	9.71561	-4.75375	9.46918e-05	0.00221764
PF3D7_1001000	Plasmodium exported protein (hyp12), unknown function (PfJ13)	2.09572	3.32547	4.74422	9.69195e-05	0.0022485
PF3D7_0416000	RNA-binding protein, putative	-0.841289	6.76938	-4.74341	9.71131e-05	0.0022485
PF3D7_1243600	translation initiation factor SUI1, putative	-0.612008	10.5575	-4.74096	9.76956e-05	0.00224921
PF3D7_0520900	S-adenosyl-L-homocysteine hydrolase (SAHH)	-0.622671	9.74316	-4.72962	0.000100437	0.00229933
PF3D7_1219600	aminophospholipid-transporting P-ATPase (ATPase2)	-0.684118	8.0938	-4.72219	0.000102275	0.00232834
PF3D7_1402800	conserved Plasmodium protein, unknown function	1.32526	4.72699	4.71339	0.000104496	0.00236567
PF3D7_0605900	long chain polyunsaturated fatty acid elongation enzyme, putative	0.690607	8.44423	4.70065	0.000107797	0.00242324
PF3D7_1340600	RNA lariat debranching enzyme, putative (DBR1)	0.88451	6.39667	4.69902	0.000108228	0.00242324
PF3D7_1013000	zinc finger protein, putative	1.52005	4.39853	4.69462	0.000109398	0.00243604
PF3D7_1343000	phosphoethanolamine N-methyltransferase (PMT)	-0.596648	11.8194	-4.68987	0.000110675	0.00245108
PF3D7_1407900	plasmepsin I (PMI)	-0.605985	9.85143	-4.68341	0.000112435	0.00246574
PF3D7_1333300	transmembrane protein Tmp21 homologue, putative	-0.996696	6.17316	-4.683	0.000112547	0.00246574
PF3D7_1478000	Plasmodium exported protein (PHISTa), unknown function (GEXP17)	-1.28321	4.89694	-4.68053	0.000113227	0.00246738
PF3D7_1301500	Plasmodium exported protein (PHISTa), unknown function	2.03072	3.21431	4.66682	0.000117085	0.00253006
PF3D7_1401100	DnaJ protein, putative	-0.584554	10.7738	-4.66591	0.000117345	0.00253006
PF3D7_0307200	60S ribosomal protein L7, putative	-0.592141	11.1757	-4.65827	0.000119555	0.00256415
PF3D7_0610600	calcium-dependent protein kinase 2 (CDPK2)	1.16955	5.15555	4.65551	0.000120367	0.00256803
PF3D7_1426100	basic transcription factor 3b, putative	-0.613288	9.251	-4.63832	0.00012553	0.00266425
PF3D7_1454700	6-phosphogluconate dehydrogenase, decarboxylating, putative	-0.662689	8.11879	-4.63061	0.00012792	0.00268776
PF3D7_1342000	40S ribosomal protein S6	-0.600764	10.5036	-4.63049	0.000127957	0.00268776
PF3D7_0920800	inosine-5'-monophosphate dehydrogenase	-0.60619	8.96547	-4.57716	0.00014578	0.00304643
PF3D7_0220700	Plasmodium exported protein (hyp9), unknown function	0.92974	5.99787	4.57157	0.000147786	0.0030726
PF3D7_1328100	proteasome subunit beta type-7, putative	-0.719643	7.40691	-4.56849	0.000148902	0.00308009
PF3D7_1003500	40S ribosomal protein S20e, putative	-0.64171	10.838	-4.56185	0.000151341	0.00311473
PF3D7_1328500	alpha/beta-hydrolase, putative	1.24234	5.07384	4.55785	0.000152831	0.00312958
PF3D7_0931300	asparagine-rich antigen, putative	1.38627	4.48389	4.54831	0.000156441	0.00318748
PF3D7_0821700	60S ribosomal protein L22, putative	-0.622787	10.5029	-4.54338	0.00015834	0.00320234
PF3D7_0512700	orotate phosphoribosyltransferase (OPRT)	-0.770607	7.30738	-4.54234	0.000158742	0.00320234
PF3D7_0810800	dihydropteroate synthetase (DHPS)	-1.43954	4.29691	-4.51989	0.000167707	0.00336653
PF3D7_0622900	transcription factor with AP2 domain(s), putative (ApiAP2)	0.80037	7.16008	4.48879	0.00018097	0.00360188
PF3D7_0919000	nucleosome assembly protein (NAPS)	-0.565681	10.6257	-4.48828	0.000181199	0.00360188
PF3D7_1236200	conserved Plasmodium protein, unknown function	2.34903	2.92883	4.47801	0.000185809	0.00367558
PF3D7_1017500	conserved Plasmodium protein, unknown function	0.628648	8.2125	4.46739	0.000190706	0.00375424
PF3D7_1142700	methyltransferase, putative	-0.88815	6.15395	-4.45976	0.000194299	0.00380082
PF3D7_0206400	pentafunctional AROM polypeptide, putative, pseudogene (AROM)	1.52013	4.12745	4.45842	0.000194938	0.00380082
PF3D7_1424600	small nucleolar RNA snoR28	-0.600709	8.70859	-4.44872	0.000199622	0.00387362
PF3D7_0730300	transcription factor with AP2 domain(s) (AP2-L)	0.646936	9.3517	4.42461	0.000211761	0.0040897
PF3D7_1115100	conserved Plasmodium protein, unknown function	-0.878237	6.21973	-4.41965	0.000214349	0.00412016
PF3D7_0730000	conserved Plasmodium protein, unknown function	2.47085	2.06963	4.41606	0.000216242	0.00413703
PF3D7_1012600	GMP synthetase (GMPS)	-0.579806	9.14658	-4.40295	0.000223295	0.004252
PF3D7_0406400	cytosolic glyoxalase II (cGloII)	0.841198	6.97143	4.39962	0.000225124	0.00426688
PF3D7_1242700	40S ribosomal protein S17, putative	-0.56186	10.5445	-4.3897	0.000230661	0.00435159
PF3D7_0901800	Plasmodium exported protein, unknown function	1.88932	3.2358	4.38627	0.000232608	0.004364
PF3D7_1427900	conserved protein, unknown function	-0.867557	6.13773	-4.38478	0.000233461	0.004364
PF3D7_1128400	geranylgeranyl pyrophosphate synthase, putative (GGPPS)	-0.819535	7.1277	-4.37919	0.000236676	0.00440389
PF3D7_0307100	40S ribosomal protein S12, putative	-0.559781	11.1278	-4.34902	0.000254828	0.00472011
PF3D7_1360800	falcilysin (FLN)	-0.824028	7.07974	-4.34598	0.000256732	0.00473386
PF3D7_1338100	26S proteasome regulatory subunit RPN3, putative (RPN3)	-0.628307	8.13388	-4.33539	0.000263478	0.00483637
PF3D7_0820100	conserved Plasmodium protein, unknown function	2.47532	2.30779	4.3277	0.000268483	0.00490614
PF3D7_0922500	phosphoglycerate kinase (PGK)	-0.565411	9.86732	-4.30318	0.000285099	0.00517176
PF3D7_1453700	co-chaperone p23 (P23)	-0.563849	10.4226	-4.30253	0.000285557	0.00517176
PF3D7_1008800	nucleolar protein 5, putative (NOP5)	-0.553027	9.96606	-4.28032	0.000301517	0.00543664
PF3D7_1468700	eukaryotic initiation factor 4A (eIF4A)	-0.534213	13.2161	-4.27387	0.000306319	0.0054989
PF3D7_1136300	tudor staphylococcal nuclease (TSN)	-0.727193	6.98989	-4.26654	0.00031187	0.00553939
PF3D7_0628300	choline/ethanolaminephosphotransferase, putative (CEPT)	0.541427	11.7902	4.26573	0.000312485	0.00553939
PF3D7_0212600	secreted protein with altered thrombospondin repeat domain (SPATR)	0.662782	7.67351	4.26551	0.000312653	0.00553939
PF3D7_0520000	40S ribosomal protein S9, putative	-0.525644	11.3306	-4.255	0.000320804	0.00564914
PF3D7_0111800	conserved Plasmodium protein, unknown function	1.6065	4.32388	4.25397	0.00032162	0.00564914
PF3D7_0409700	peptide chain release factor 2, putative	1.61115	3.77232	4.25149	0.000323579	0.00565344
PF3D7_1424500	small nucleolar RNA snoR27	-0.571029	8.76523	-4.25015	0.000324639	0.00565344
PF3D7_1414400	serine/threonine protein phosphatase PP1 (PP1)	0.737591	7.19808	4.24726	0.000326944	0.00566934
PF3D7_1202100.1	conserved protein, unknown function	-0.631046	7.71993	-4.24257	0.00033072	0.00571053
PF3D7_0830700	Plasmodium exported protein (hyp9), unknown function	0.691047	7.24373	4.23834	0.000334164	0.00574565
PF3D7_1365100	mitochondrial ribosomal protein S17 precursor, putative	1.17995	4.92968	4.22502	0.00034524	0.00591115
PF3D7_0517300	pre-mRNA-splicing factor (SR1)	-0.541345	10.2001	-4.21315	0.000355427	0.00605319
PF3D7_1463500	fam-a protein	-0.570036	8.79363	-4.21191	0.000356507	0.00605319
PF3D7_0717700	serine--tRNA ligase, putative	-0.543501	9.86855	-4.20946	0.000358644	0.00606421
PF3D7_1409000	conserved Plasmodium protein, unknown function	-0.744508	6.64911	-4.20581	0.000361868	0.00609344
PF3D7_1332900	isoleucine--tRNA ligase, putative	-0.683104	7.22085	-4.19746	0.00036934	0.00619367
PF3D7_1363500	DNase I-like protein, putative	2.3281	2.86236	4.19291	0.00037348	0.00623742
PF3D7_1144000	40S ribosomal protein S21 (RPS21)	-0.589873	11.1101	-4.1903	0.000375872	0.00625175
PF3D7_0706400	60S ribosomal protein L37 (RPL37)	-0.623673	9.34704	-4.18657	0.00037932	0.00628345
PF3D7_1225400	conserved Plasmodium protein, unknown function	0.880394	5.90343	4.18176	0.000383811	0.00631632
PF3D7_0406200	sexual stage-specific protein precursor (Pfs16)	0.834908	7.42232	4.18113	0.000384404	0.00631632
PF3D7_0503800	60S ribosomal protein L31 (RPL31)	-0.577411	10.5035	-4.179	0.00038641	0.00632379
PF3D7_1415300	RNA-binding protein Nova-1, putative	1.10242	5.25244	4.17407	0.000391105	0.00636735
PF3D7_0916800	conserved Plasmodium protein, unknown function	1.63791	3.62948	4.17136	0.000393702	0.00636735
PF3D7_1467800	conserved Plasmodium protein, unknown function	1.3024	4.54719	4.1713	0.00039376	0.00636735
PF3D7_0419600	ran binding protein 1, putative	-0.568016	8.56143	-4.16054	0.000404269	0.00651145
PF3D7_0615000	conserved Plasmodium protein, unknown function	0.748425	6.60988	4.15278	0.000412025	0.00661025
PF3D7_1404100	cytochrome c, putative	-0.689048	7.07058	-4.14332	0.000421667	0.00673841
PF3D7_0717300	transcription initiation factor IIE, alpha subunit, putative	-0.72716	7.27146	-4.13646	0.000428813	0.00682582
PF3D7_1320900	RNA-binding protein, putative	-0.702764	7.30574	-4.12615	0.000439765	0.00696945
PF3D7_1447000	40S ribosomal protein S5	-0.511229	12.0406	-4.12477	0.000441256	0.00696945
PF3D7_0217700	E2F-associated phosphoprotein, putative	-0.78426	6.40147	-4.11258	0.00045461	0.00715264
PF3D7_1314900	TFIIH basal transcription factor subunit, putative	-0.644046	7.49022	-4.10871	0.000458931	0.00719287
PF3D7_1201200	Plasmodium exported protein (PHISTa-like), unknown function	-0.530098	9.90687	-4.10669	0.000461209	0.00720087
PF3D7_1024800	conserved Plasmodium protein, unknown function	-0.573898	8.70614	-4.09098	0.000479266	0.00745423
PF3D7_0501000	Plasmodium exported protein, unknown function	0.58801	9.13435	4.08903	0.000481565	0.0074615
PF3D7_1328800	transcriptional regulatory protein sir2a (SIR2A)	-0.813563	6.17475	-4.08677	0.000484235	0.00747446
PF3D7_1006800	RNA-binding protein, putative	-0.51461	10.6908	-4.08167	0.000490311	0.00753969
PF3D7_0717600	conserved Plasmodium protein, unknown function	1.59955	3.93234	4.07357	0.00050011	0.00766145
PF3D7_0221200	Plasmodium exported protein (hyp15), unknown function	-1.73793	3.45031	-4.04401	0.000537591	0.00819708
PF3D7_1253700	rifin,PIR protein (RIF)	2.18868	2.35992	4.04287	0.000539096	0.00819708
PF3D7_0522100	conserved Plasmodium protein, unknown function	1.69364	3.47826	4.0371	0.000546746	0.00828249
PF3D7_1366000	conserved Plasmodium protein, unknown function	-0.91361	5.63937	-4.03451	0.000550222	0.00830428
PF3D7_0628000	6-pyruvoyltetrahydropterin synthase (PTPS)	-1.12006	4.73156	-4.03167	0.000554057	0.00833129
PF3D7_0304200	EH (Eps15 homology) protein (PAST1)	0.583523	8.32271	4.02929	0.000557282	0.00834898
PF3D7_1430000	conserved Plasmodium protein, unknown function	-1.06119	4.8864	-4.0252	0.000562876	0.0084019
PF3D7_0802000	glutamate dehydrogenase, putative (GDH3)	0.719352	6.99966	4.02368	0.000564972	0.00840241
PF3D7_1103100	60S acidic ribosomal protein P1, putative (RPP1)	-0.541478	11.5185	-4.01544	0.00057646	0.00854208
PF3D7_1225800	ubiquitin-activating enzyme E1 (UBA1)	-0.565851	8.65231	-4.00988	0.000584351	0.00862765
PF3D7_0113300	Plasmodium exported protein (hyp1), unknown function	-0.565765	8.04131	-3.99444	0.000606809	0.00892688
PF3D7_1365500	glycine cleavage T protein, putative (GCVT)	1.51217	3.71703	3.99261	0.000609521	0.00893452
PF3D7_1336700	conserved Plasmodium protein, unknown function	0.895713	6.01972	3.98062	0.000627637	0.0091522
PF3D7_0304400	60S ribosomal protein L44 (RPL44)	-0.543084	11.092	-3.97982	0.000628863	0.0091522
PF3D7_1226100	haloacid dehalogenase-like hydrolase, putative (HAD3)	1.88144	2.76919	3.96365	0.000654171	0.00948665
PF3D7_0306800	T-complex protein beta subunit, putative	-0.626761	7.35741	-3.95271	0.000671875	0.00970883
PF3D7_0206800	merozoite surface protein 2 (MSP2)	0.572661	8.40657	3.94709	0.000681152	0.00978608
PF3D7_1003600	inner membrane complex protein 1c, putative (IMC1c)	0.518391	9.41772	3.94657	0.000682024	0.00978608
PF3D7_1441100	conserved Plasmodium protein, unknown function	-0.490527	10.9487	-3.93234	0.000706107	0.0100867
PF3D7_0808800	rifin,PIR protein (RIF)	1.3637	4.12815	3.93129	0.000707922	0.0100867
PF3D7_1324400	MSF1-like protein, putative	0.561684	8.3422	3.92505	0.000718779	0.0102057
PF3D7_0507400	conserved Plasmodium protein, unknown function	1.32548	4.07976	3.92325	0.000721938	0.0102149
PF3D7_0219900	Plasmodium exported protein, unknown function	0.695877	6.6529	3.91795	0.000731333	0.0103121
PF3D7_1239900	vacuolar protein sorting-associated protein 16, putative (VPS16)	-0.829389	5.99338	-3.9077	0.000749846	0.0105199
PF3D7_1124900	60S ribosomal protein L35, putative	-0.530091	9.99033	-3.90597	0.000753018	0.0105199
PF3D7_1006200	DNA/RNA-binding protein Alba 3 (ALBA3)	-0.541249	10.5455	-3.90467	0.000755411	0.0105199
PF3D7_1018700	conserved Plasmodium protein, unknown function	-0.629213	7.16779	-3.90354	0.00075748	0.0105199
PF3D7_0409400	heat shock protein 40 (DnaJ)	-0.776679	6.32178	-3.90273	0.000758982	0.0105199
PF3D7_1101500	exported protein family 4 (EPF4)	-2.1249	2.43548	-3.88602	0.00079054	0.0109202
PF3D7_1121000	palmitoyltransferase, putative (DHHC3)	-1.30681	4.32239	-3.87713	0.000807836	0.0110529
PF3D7_1463900	conserved Plasmodium membrane protein, unknown function	1.09347	4.89559	3.87707	0.000807951	0.0110529
PF3D7_0309600	60S acidic ribosomal protein P2 (PfP2)	-0.51375	10.5374	-3.8769	0.000808289	0.0110529
PF3D7_0527100	ubiquitin-conjugating enzyme E2 N, putative (UBC13)	-0.544551	10.0652	-3.87541	0.000811241	0.0110562
PF3D7_0511800	inositol-3-phosphate synthase (INO1)	-0.574306	7.84477	-3.87246	0.000817093	0.0110988
PF3D7_0425500	stevor,PIR protein	1.39751	3.84056	3.86948	0.000823044	0.0111153
PF3D7_0410400	exosome complex component RRP4, putative (RRP4)	0.616701	7.3254	3.86912	0.000823759	0.0111153
PF3D7_0830400	conserved Plasmodium protein, unknown function	-0.560102	10.45	-3.86421	0.000833671	0.011172
PF3D7_0618300	60S ribosomal protein L27a, putative	-0.509233	11.0155	-3.86402	0.000834048	0.011172
PF3D7_0622800	leucine--tRNA ligase, putative	-0.710924	6.89285	-3.86297	0.000836187	0.011172
PF3D7_0610400	histone H3 (H3)	0.55206	9.05132	3.86067	0.000840882	0.011198
PF3D7_0405700	lysine decarboxylase, putative	2.14334	2.14266	3.85667	0.000849117	0.0112709
PF3D7_0305300	conserved Plasmodium membrane protein, unknown function	-0.516279	8.69294	-3.84788	0.00086748	0.0114734
PF3D7_1442400	conserved Plasmodium protein, unknown function	1.98359	2.48729	3.84669	0.000870009	0.0114734
PF3D7_0210900	conserved Plasmodium protein, unknown function	-0.544226	8.2785	-3.84445	0.000874755	0.0114988
PF3D7_0102200	ring-infected erythrocyte surface antigen (RESA)	-0.514908	11.3437	-3.83083	0.000904252	0.0118483
PF3D7_1438100	secretory complex protein 62 (SEC62)	0.563869	7.9195	3.8281	0.000910268	0.0118522
PF3D7_1419300	glutathione S-transferase (GST)	-0.615362	7.43959	-3.82806	0.000910369	0.0118522
PF3D7_1222500	ATP-binding protein, putative	0.583177	7.50828	3.81957	0.000929359	0.0120159
PF3D7_1360200	conserved protein, unknown function	0.592133	8.01343	3.81907	0.000930479	0.0120159
PF3D7_1372500	stevor, pseudogene,PIR protein, pseudogene	0.743741	6.18508	3.81745	0.000934172	0.0120159
PF3D7_1212500	glycerol-3-phosphate 1-O-acyltransferase (GAT)	-0.534838	8.21918	-3.8172	0.000934733	0.0120159
PF3D7_0519700	conserved Plasmodium protein, unknown function	-0.496624	9.46077	-3.80991	0.000951459	0.0121924
PF3D7_0525000	zinc finger protein, putative	1.15427	4.40303	3.80404	0.000965134	0.0123289
PF3D7_1229100	ABC transporter, (CT family) (MRP2)	-0.602773	8.54101	-3.80054	0.000973378	0.0123954
PF3D7_1367300	conserved Plasmodium protein, unknown function	-1.22265	4.17034	-3.79544	0.00098553	0.012511
PF3D7_1223900	50S ribosomal protein L24, putative	1.10945	4.76057	3.79386	0.000989323	0.0125202
PF3D7_0520600	bis(5'-nucleosyl)-tetraphosphatase [asymmetrical]	-0.514092	10.1895	-3.78997	0.000998712	0.0125724
PF3D7_1219000	formin 2	1.40677	3.73514	3.7896	0.000999625	0.0125724
PF3D7_0405400	pre-mRNA-processing-splicing factor 8, putative (PRPF8)	-0.647335	7.42287	-3.77759	0.00102922	0.0129048
PF3D7_0103800	actin-related protein (ARP1)	0.771271	6.08648	3.7748	0.00103621	0.0129527
PF3D7_0624200	conserved Plasmodium protein, unknown function	1.58819	3.8447	3.77173	0.00104397	0.0130097
PF3D7_1217500	conserved Plasmodium protein, unknown function	0.617271	7.08143	3.76793	0.00105365	0.0130904
PF3D7_1108600	endoplasmic reticulum-resident calcium binding protein (ERC)	-0.501396	9.63326	-3.76511	0.00106089	0.0131402
PF3D7_0405100	protein transport protein Sec24B (SEC24B)	-0.619148	7.03457	-3.74972	0.0011013	0.0135993
PF3D7_0106400	pre-rRNA-processing protein TSR2, putative	-0.528976	9.30688	-3.74732	0.00110773	0.0136375
PF3D7_1410600	eukaryotic translation initiation factor 2 gamma subunit, putative	-0.470209	11.141	-3.74527	0.00111326	0.0136405
PF3D7_1029600	adenosine deaminase (ADA)	-0.538289	10.4944	-3.74475	0.00111467	0.0136405
PF3D7_1465400	conserved Plasmodium protein, unknown function	-0.556679	8.50701	-3.74039	0.00112652	0.0137068
PF3D7_1200800	serine/threonine protein kinase, FIKK family (FIKK12)	0.618586	7.20763	3.74028	0.00112682	0.0137068
PF3D7_0916500	ubiquitin fusion degradation protein 1 (UFD1)	0.801183	5.79454	3.73808	0.00113284	0.013739
PF3D7_0305700	ubiquitin-conjugating enzyme E2, putative	-0.495772	9.3591	-3.73668	0.00113669	0.0137449
PF3D7_1136500.1	casein kinase 1 (CK1)	-0.465904	10.922	-3.7333	0.00114606	0.0138171
PF3D7_1032500	DER1-like protein, putative (Der1-2)	0.909127	5.65728	3.73149	0.00115111	0.0138371
PF3D7_0217500	calcium-dependent protein kinase 1 (CDPK1)	0.550519	7.95192	3.72497	0.00116945	0.0140162
PF3D7_1139900	conserved protein, unknown function	0.781211	5.90077	3.72263	0.00117611	0.0140547
PF3D7_1107800	transcription factor with AP2 domain(s) (ApiAP2)	0.604886	7.11178	3.72008	0.00118342	0.0141006
PF3D7_1351100	conserved Plasmodium protein, unknown function	-0.517309	8.67281	-3.71308	0.00120367	0.0142342
PF3D7_1467400	50S ribosomal protein L22, apicoplast, putative (L22)	1.20535	4.27383	3.71279	0.00120452	0.0142342
PF3D7_1314100	conserved Plasmodium protein, unknown function	-1.1692	4.41115	-3.7122	0.00120625	0.0142342
PF3D7_0523700	conserved Plasmodium membrane protein, unknown function	-1.80866	2.85024	-3.71062	0.00121087	0.0142342
PF3D7_0517700	eukaryotic translation initiation factor, putative	-0.511041	8.56751	-3.71021	0.00121209	0.0142342
PF3D7_1251000	conserved Plasmodium protein, unknown function	-1.01728	4.94305	-3.70584	0.00122499	0.0142923
PF3D7_1449900	conserved Plasmodium protein, unknown function	0.92007	5.16014	3.70421	0.00122984	0.0142923
PF3D7_1351400	60S ribosomal protein L17, putative	-0.502439	11.8695	-3.70402	0.00123041	0.0142923
PF3D7_0902600	serine/threonine protein kinase, FIKK family (FIKK9.7)	0.732351	6.20071	3.70285	0.0012339	0.0142923
PF3D7_1126200	40S ribosomal protein S18, putative	-0.500737	11.6464	-3.70262	0.00123458	0.0142923
PF3D7_0711500	regulator of chromosome condensation, putative	0.797699	5.70247	3.69973	0.00124328	0.0143523
PF3D7_1123400	translation elongation factor EF-1, subunit alpha, putative	-0.493112	8.78445	-3.69593	0.00125478	0.0144441
PF3D7_1456900	conserved protein, unknown function	0.558885	7.81355	3.68966	0.00127396	0.0146236
PF3D7_1018800	conserved protein, unknown function	-1.50174	3.34409	-3.68665	0.00128329	0.0146573
PF3D7_0501600	rhoptry-associated protein 2 (RAP2)	0.54618	8.09483	3.6858	0.00128595	0.0146573
PF3D7_1215100	conserved Plasmodium protein, unknown function	1.71123	2.91227	3.68524	0.00128768	0.0146573
PF3D7_1252600	lysophospholipase, putative	0.59659	7.32302	3.68192	0.00129807	0.0147343
PF3D7_0928200	conserved Plasmodium protein, unknown function	-0.678444	6.64512	-3.68056	0.00130237	0.0147421
PF3D7_0314000	co-chaperone p23 (P23)	0.801538	5.89995	3.67924	0.00130655	0.0147484
PF3D7_1351500	small nucleolar RNA snoR21	-0.52097	9.82077	-3.66638	0.00134787	0.0151728
PF3D7_0805200	gamete release protein, putative (GAMER)	0.492144	9.04139	3.6551	0.00138515	0.0154832
PF3D7_1303600	conserved Plasmodium protein, unknown function	1.20626	4.23823	3.65373	0.00138977	0.0154832
PF3D7_0707600	conserved Plasmodium protein, unknown function	0.904557	5.31541	3.65363	0.00139008	0.0154832
PF3D7_1347200	nucleoside transporter 1 (NT1)	-0.47975	11.2979	-3.65347	0.00139064	0.0154832
PF3D7_0813600	translation initiation factor SUI1, putative	-0.488752	8.74055	-3.65068	0.00140005	0.0155141
PF3D7_1341200	60S ribosomal protein L18, putative	-0.499669	10.86	-3.65039	0.00140103	0.0155141
PF3D7_1004000	60S ribosomal protein L13, putative	-0.487206	11.5251	-3.64831	0.00140811	0.0155168
PF3D7_1031500	DEAD/DEAH box helicase, putative	-0.593644	7.2935	-3.64785	0.00140968	0.0155168
PF3D7_1127600	CRAL/TRIO domain-containing protein, putative	0.594343	7.49756	3.64696	0.00141269	0.0155168
PF3D7_1244800	cytoplasmic translation machinery associated protein, putative	-0.493757	9.72243	-3.6449	0.00141976	0.0155525
PF3D7_1010700	dolichyl-phosphate-mannose protein mannosyltransferase, putative	-0.507964	9.2245	-3.64151	0.00143144	0.0156384
PF3D7_1415400	conserved Plasmodium protein, unknown function	1.85168	2.56323	3.64017	0.00143608	0.0156471
PF3D7_0915100	SUMO-conjugating enzyme UBC9 (UBC9)	-0.516839	8.24312	-3.63667	0.00144829	0.0157163
PF3D7_0510500	topoisomerase I (TopoI)	0.985656	4.96294	3.63614	0.00145014	0.0157163
PF3D7_0608800	ornithine aminotransferase (OAT)	0.908706	5.15804	3.62992	0.00147214	0.0159124
PF3D7_1317800	40S ribosomal protein S19 (RPS19)	-0.486283	11.1961	-3.62577	0.00148697	0.0160301
PF3D7_0210400	50S ribosomal protein L33, putative	2.00425	2.50972	3.62396	0.00149348	0.0160578
PF3D7_0518900	conserved Plasmodium protein, unknown function	1.55658	3.29227	3.62247	0.00149888	0.0160735
PF3D7_0907900	peptide deformylase (PDF)	-0.656854	7.28377	-3.62078	0.00150502	0.016097
PF3D7_0710800	conserved Plasmodium protein, unknown function	0.65032	6.73023	3.61291	0.00153388	0.0163627
PF3D7_1205900	conserved protein, unknown function	0.753792	6.07489	3.60846	0.00155047	0.0164965
PF3D7_1238900	protein kinase 2 (PK2)	0.82041	5.50599	3.60408	0.00156694	0.0166283
PF3D7_0422000	steroid dehydrogenase, putative	1.30323	3.93715	3.59924	0.00158535	0.01678
PF3D7_1450000	serine/threonine protein kinase, putative	0.587533	7.1487	3.59738	0.00159249	0.016812
PF3D7_1007700	transcription factor with AP2 domain(s) (ApiAP2)	1.00777	4.71131	3.59255	0.00161118	0.0169653
PF3D7_1359900	conserved Plasmodium membrane protein, unknown function	1.1406	4.35287	3.58975	0.0016221	0.0170362
PF3D7_1019400	60S ribosomal protein L30e, putative	-0.492905	10.53	-3.58463	0.00164227	0.0172004
PF3D7_1461900	valine--tRNA ligase, putative	-0.689989	6.33948	-3.58337	0.00164725	0.0172004
PF3D7_0523800	transporter, putative	0.547787	7.52733	3.58258	0.00165039	0.0172004
PF3D7_0418300	conserved Plasmodium protein, unknown function	-0.481208	10.5478	-3.57799	0.00166877	0.0173475
PF3D7_1250500	AP-3 complex subunit sigma, putative	0.724936	6.03221	3.56234	0.00173295	0.0179688
PF3D7_1315800	transcription factor MYB1 (MYB1)	-1.07414	4.70283	-3.56086	0.00173913	0.0179872
PF3D7_1027800	60S ribosomal protein L3 (RPL3)	-0.439433	12.3245	-3.55823	0.00175022	0.018056
PF3D7_1455100	protein tyrosine phosphatase, putative (PTP1)	0.748212	5.88328	3.55683	0.00175613	0.0180713
PF3D7_1135400	conserved Plasmodium protein, unknown function	0.824858	5.61794	3.55483	0.00176459	0.0181126
PF3D7_1022400	serine/arginine-rich splicing factor 4 (SRSF4)	0.556227	7.48644	3.55324	0.00177137	0.0181365
PF3D7_1233600	asparagine and aspartate rich protein 1 (AARP1)	-0.68564	6.85084	-3.54265	0.00181715	0.0184864
PF3D7_1308300	40S ribosomal protein S27 (RPS27)	-0.472089	10.6254	-3.54183	0.00182073	0.0184864
PF3D7_0723500	dynactin subunit 5, putative	1.42101	3.61075	3.54078	0.00182533	0.0184864
PF3D7_0827000	ATP-dependent RNA helicase DBP10, putative (DBP10)	-0.660369	6.77127	-3.54029	0.00182747	0.0184864
PF3D7_1356300	ubiquitin-conjugating enzyme, putative	0.556872	7.73869	3.53941	0.00183137	0.0184864
PF3D7_1309200	protein phosphatase 2c-like protein, putative	-0.502221	8.04102	-3.53909	0.00183277	0.0184864
PF3D7_0629200	DnaJ protein, putative	0.563743	7.34372	3.53619	0.00184563	0.0185703
PF3D7_0828600	folate transporter 1 (FT1)	0.821927	5.44483	3.53248	0.00186216	0.0186763
PF3D7_1104000	phenylalanyl-tRNA synthetase beta chain, putative	-0.597215	7.02541	-3.53178	0.00186534	0.0186763
PF3D7_0319600	elongation factor 1 (EF-1), putative	-0.48143	10.1746	-3.53003	0.00187319	0.0186927
PF3D7_1365900	ubiquitin-60S ribosomal protein L40	-0.462985	10.5198	-3.52837	0.0018807	0.0186927
PF3D7_1367700	alanine--tRNA ligase (AlaRS)	-0.577654	7.26405	-3.52749	0.00188466	0.0186927
PF3D7_1346300	DNA/RNA-binding protein Alba 2 (ALBA2)	-0.448163	10.6535	-3.52735	0.00188532	0.0186927
PF3D7_0815200	importin beta, putative	-0.459044	9.78136	-3.5228	0.00190607	0.0188525
PF3D7_1414700	ubiquitin carboxyl-terminal hydrolase, putative	1.07468	4.53938	3.51761	0.00193	0.0190429
PF3D7_0110700	chromatin assembly factor 1 protein WD40 domain, putative	-0.636867	6.53409	-3.51549	0.00193988	0.0190942
PF3D7_0610800	transketolase (TK)	-0.44253	10.7236	-3.51226	0.001955	0.0191967
PF3D7_0102900	aspartate--tRNA ligase	-0.527849	7.64308	-3.51005	0.00196541	0.0192525
PF3D7_1439800	vesicle-associated membrane protein, putative	0.483745	8.45766	3.50704	0.00197969	0.019337
PF3D7_0615600	conserved Plasmodium protein, unknown function	-0.712939	6.35594	-3.50624	0.00198353	0.019337
PF3D7_0309800	YTH domain-containing protein, putative	-0.483699	8.36275	-3.50037	0.00201169	0.0195647
PF3D7_1344500	conserved Plasmodium protein, unknown function	1.98263	2.23929	3.49803	0.00202302	0.0196281
PF3D7_0710200	conserved Plasmodium protein, unknown function	1.15461	4.23693	3.48342	0.00209529	0.0202665
PF3D7_1457300	conserved Plasmodium protein, unknown function	-0.527934	7.94794	-3.48273	0.00209876	0.0202665
PF3D7_0525800	inner membrane complex protein 1g, putative (IMC1g)	0.477512	8.66289	3.47766	0.00212445	0.020409
PF3D7_1401800	choline kinase (CK)	0.720328	6.24779	3.47746	0.00212549	0.020409
PF3D7_1004400	RNA-binding protein, putative	0.984942	4.64479	3.47579	0.00213404	0.020409
PF3D7_0102600	serine/threonine protein kinase, FIKK family (FIKK1)	1.08405	4.58714	3.47568	0.00213457	0.020409
PF3D7_1027600	topoisomerase, putative	-1.45969	3.29402	-3.4749	0.00213856	0.020409
PF3D7_1015300	methionine aminopeptidase 1b, putative (METAP1b)	-0.511017	7.77301	-3.46725	0.00217821	0.0207213
PF3D7_1118100	AP-1 complex subunit sigma, putative	0.735392	5.83889	3.4666	0.00218159	0.0207213
PF3D7_1303000	conserved Plasmodium protein, unknown function	-0.832317	5.46914	-3.46566	0.00218654	0.0207213
PF3D7_0903400	DEAD/DEAH box helicase, putative	-0.551129	7.73502	-3.46256	0.00220286	0.020819
PF3D7_0504700	conserved Plasmodium protein, unknown function	1.40912	3.38088	3.46176	0.00220707	0.020819
PF3D7_0528200	eukaryotic translation initiation factor 3, subunit 6, putative	-0.451403	9.77776	-3.45688	0.00223306	0.0210155
PF3D7_1434700	mitochondrial import inner membrane translocase subunit TIM17, putative (TIM17)	1.09544	4.33525	3.44963	0.00227222	0.0213348
PF3D7_1438600	conserved protein, unknown function	0.859947	5.24931	3.44802	0.002281	0.021368
PF3D7_1421000	conserved Plasmodium protein, unknown function	0.952057	5.12353	3.44216	0.00231328	0.0216065
PF3D7_0717000	conserved Plasmodium membrane protein, unknown function	1.44383	3.32043	3.44148	0.00231706	0.0216065
PF3D7_0204300	conserved Plasmodium protein, unknown function	-0.920737	4.94745	-3.43993	0.00232564	0.021637
PF3D7_1357900	pyrroline-5-carboxylate reductase	0.585319	7.58086	3.43731	0.00234032	0.021724
PF3D7_0927000	CS domain protein, putative	0.819381	5.39018	3.43605	0.0023474	0.0217401
PF3D7_0510300	stripes inner membrane complex protein, putative (SIP)	-1.66083	2.71913	-3.43415	0.00235808	0.0217895
PF3D7_0526800	conserved Plasmodium protein, unknown function	-0.542168	7.36449	-3.42834	0.00239109	0.0220446
PF3D7_1243300	conserved Plasmodium protein, unknown function	1.54204	3.17206	3.42335	0.00241988	0.0222596
PF3D7_0610500	conserved protein, unknown function	-0.684419	6.10927	-3.42136	0.00243139	0.0222774
PF3D7_1125000	conserved Plasmodium protein, unknown function	0.83789	5.23231	3.42113	0.00243275	0.0222774
PF3D7_1429700	mitochondrial ribosomal protein L15 precursor, putative	-0.524513	7.76833	-3.41931	0.00244335	0.0223243
PF3D7_1356600	regulator of chromosome condensation, putative	0.732841	5.99495	3.4138	0.00247577	0.022508
PF3D7_0209400	conserved protein, unknown function	-0.555799	7.07415	-3.41364	0.00247676	0.022508
PF3D7_1026800	40S ribosomal protein S2 (RPS2)	-0.435029	12.8202	-3.41309	0.00248002	0.022508
PF3D7_1216200	glycerol-3-phosphate dehydrogenase, putative	-0.459388	9.49166	-3.40896	0.00250463	0.0226808
PF3D7_0814000	60S ribosomal protein L13-2, putative	-0.433446	11.7689	-3.40714	0.00251552	0.0227289
PF3D7_0302000	golgi organization and biogenesis factor, putative	0.552255	7.2194	3.40478	0.0025298	0.0228074
PF3D7_0417800	cdc2-related protein kinase 1 (CRK1)	1.73064	2.51663	3.40312	0.00253984	0.0228473
PF3D7_0808900	rifin,PIR protein (RIF)	1.4141	3.33916	3.39573	0.00258513	0.0231583
PF3D7_1474700	protein kinase, putative	-1.49935	3.0809	-3.39562	0.00258577	0.0231583
PF3D7_0825300	conserved protein, unknown function	1.85666	2.34174	3.39341	0.00259949	0.0232301
PF3D7_0816000	nucleolar preribosomal assembly protein, putative	-0.459333	8.46095	-3.38443	0.00265585	0.0236322
PF3D7_1332000	syntaxin, Qa-SNARE family (SYN5)	0.577237	6.83574	3.38439	0.00265609	0.0236322
PF3D7_1249100	conserved Plasmodium protein, unknown function	-0.53542	7.39777	-3.38308	0.00266444	0.0236548
PF3D7_1412500	actin II (ACT2)	0.460013	8.83707	3.38198	0.00267141	0.0236652
PF3D7_1434200	calmodulin (CAM)	-0.477564	9.0651	-3.36782	0.00276324	0.024313
PF3D7_1139100	RNA-binding protein, putative	-0.75588	5.86613	-3.36766	0.00276435	0.024313
PF3D7_0731600	acyl-CoA synthetase (ACS5)	0.834678	5.21017	3.36743	0.00276587	0.024313
PF3D7_0509600	asparagine--tRNA ligase (AsnRS)	0.794798	5.3114	3.36704	0.0027684	0.024313
PF3D7_1338200	60S ribosomal protein L6-2, putative	-0.420663	11.145	-3.36357	0.00279143	0.0244626
PF3D7_1362100	14-3-3 protein (14-3-3II)	-1.09646	4.67486	-3.36058	0.0028114	0.0245846
PF3D7_0810300	protein phosphatase, putative	0.512461	7.53212	3.35901	0.00282195	0.0246241
PF3D7_0205700.1	conserved Plasmodium protein, unknown function	-0.498333	7.72193	-3.3495	0.00288669	0.0251352
PF3D7_0423800	cysteine-rich protective antigen (CyRPA)	0.637989	6.50506	3.34578	0.00291234	0.0252374
PF3D7_1112100	conserved Plasmodium protein, unknown function	1.24265	3.7132	3.34561	0.00291351	0.0252374
PF3D7_1105000	histone H4 (H4)	-0.473793	9.87807	-3.34476	0.00291947	0.0252374
PF3D7_0110500	bromodomain protein, putative	1.76912	2.61787	3.34422	0.0029232	0.0252374
PF3D7_1126900	small nuclear ribonucleoprotein F, putative (SNRPF)	0.471237	8.80342	3.34203	0.0029385	0.0252759
PF3D7_0220200	Plasmodium exported protein, unknown function	-0.466921	8.17489	-3.34181	0.00294007	0.0252759
PF3D7_0825500	protein KRI1, putative (KRI1)	0.579552	6.7458	3.33982	0.00295402	0.0253424
PF3D7_1420400	glycine--tRNA ligase (GlyRS)	-0.487121	7.80974	-3.33623	0.00297939	0.0254724
PF3D7_1304700	cyclin (CYC4)	1.80579	3.17021	3.33591	0.00298168	0.0254724
PF3D7_0608310	sorting assembly machinery 50 kDa subunit, putative (SAM50)	1.58478	3.19327	3.33492	0.0029887	0.0254789
PF3D7_1421600	conserved Plasmodium protein, unknown function	-0.710136	5.83047	-3.32839	0.00303553	0.0258242
PF3D7_0525200	conserved Plasmodium protein, unknown function	0.998561	4.43598	3.32704	0.00304531	0.0258534
PF3D7_0822200	conserved Plasmodium membrane protein, unknown function	-1.38229	3.95718	-3.3255	0.00305645	0.0258941
PF3D7_0716800	eukaryotic translation initiation factor 3 37.28 kDa subunit, putative	-0.441844	9.75473	-3.32412	0.00306649	0.0259252
PF3D7_0532300	Plasmodium exported protein (PHISTb), unknown function	0.433807	9.43949	3.32222	0.00308042	0.025989
PF3D7_1038000.1	antigen UB05	-0.408645	12.3732	-3.32112	0.00308848	0.0260032
PF3D7_0926700	glutamine-dependent NAD(+) synthetase, putative (NADSYN)	-0.752434	5.50979	-3.31821	0.00310992	0.0260864
PF3D7_1104200	chromatin remodeling protein (SNF2L)	0.563507	6.91438	3.31804	0.00311116	0.0260864
PF3D7_1324900	L-lactate dehydrogenase (LDH)	-0.432546	12.4103	-3.31554	0.00312974	0.0261882
PF3D7_1436900	histidine triad protein, putative	-0.798217	5.94392	-3.3142	0.00313974	0.0261902
PF3D7_0107900	conserved Plasmodium protein, unknown function	1.93643	2.03847	3.31379	0.00314282	0.0261902
PF3D7_1035800	probable protein, unknown function (M712)	-0.495332	7.62537	-3.31216	0.00315503	0.0262383
PF3D7_0720600	conserved Plasmodium protein, unknown function	-0.447458	8.82453	-3.31013	0.00317028	0.0263114
PF3D7_1457100	conserved Plasmodium protein, unknown function	1.06113	4.34645	3.30802	0.00318619	0.0263666
PF3D7_1424100	60S ribosomal protein L5, putative	-0.423164	11.5679	-3.30754	0.00318987	0.0263666
PF3D7_0621800	nascent polypeptide associated complex alpha chain, putative	-0.433138	11.8254	-3.29659	0.00327391	0.0269757
PF3D7_1464400	zinc finger protein, putative	0.56159	7.97893	3.29622	0.0032768	0.0269757
PF3D7_0707400	AAA family ATPase, putative	0.767848	5.35188	3.29338	0.00329901	0.0271037
PF3D7_1353000	tryptophan-rich antigen, pseudogene	0.561064	7.20039	3.28888	0.00333441	0.0273395
PF3D7_0524000	karyopherin beta (KASbeta)	-0.438212	10.0113	-3.28238	0.00338627	0.0276833
PF3D7_1361000	protein arginine N-methyltransferase 5, putative (PRMT5)	-0.723855	5.6711	-3.28172	0.00339162	0.0276833
PF3D7_1425700	conserved Plasmodium protein, unknown function	0.93105	4.7083	3.28108	0.00339673	0.0276833
PF3D7_1343500	conserved Plasmodium protein, unknown function	1.37458	3.48116	3.27906	0.00341303	0.0277607
PF3D7_0106100	vacuolar ATP synthase subunit c, putative	0.800419	5.16985	3.27738	0.00342674	0.0277974
PF3D7_1106000	RuvB-like helicase 2 (RUVB2)	0.476992	8.00048	3.27683	0.00343119	0.0277974
PF3D7_1002400.1	RNA-binding protein, putative	-0.420181	10.8677	-3.27444	0.00345072	0.0279001
PF3D7_1113700	glyoxalase I (GloI)	-0.723189	5.81821	-3.27041	0.00348383	0.0280665
PF3D7_1420000	splicing factor 3B subunit 4, putative (SF3B4)	0.443624	9.10455	3.27026	0.00348507	0.0280665
PF3D7_0607600	spindle assembly abnormal protein 6, putative (SAS6)	1.29454	3.60169	3.26837	0.00350071	0.0281369
PF3D7_0602500	geranylgeranyltransferase, putative	-0.929328	5.02919	-3.26584	0.00352181	0.0282341
PF3D7_1211200	conserved Plasmodium protein, unknown function	1.21449	3.69613	3.26525	0.00352667	0.0282341
PF3D7_1242600	protein geranylgeranyltransferase type II, alpha subunit, putative	1.01085	4.78244	3.26293	0.00354618	0.0282843
PF3D7_0804900	GTPase-activating protein, putative	0.658187	6.03263	3.26285	0.00354681	0.0282843
PF3D7_1402400	U1 small nuclear ribonucleoprotein C, putative	1.34731	3.42422	3.25625	0.00360274	0.0286742
PF3D7_0415000	arsenical pump-driving ATPase, putative	0.621571	6.54291	3.25508	0.00361272	0.0286975
PF3D7_0206300	pentafunctional AROM polypeptide, putative, pseudogene (AROM)	1.74886	2.40971	3.24974	0.00365869	0.0290061
PF3D7_0215400	conserved Plasmodium protein, unknown function	-0.481675	8.3129	-3.24633	0.00368832	0.0291843
PF3D7_1445700	conserved Plasmodium protein, unknown function	-0.428486	9.25426	-3.24373	0.00371109	0.0293076
PF3D7_1010600	eukaryotic translation initiation factor 2 beta subunit, putative	-0.427516	9.8829	-3.23781	0.00376351	0.0296641
PF3D7_0211900	conserved Plasmodium protein, unknown function	1.62626	2.49363	3.23229	0.00381292	0.0299954
PF3D7_0707700	E3 ubiquitin-protein ligase, putative	-0.501299	7.79766	-3.23122	0.0038226	0.0300137
PF3D7_1024000	conserved Plasmodium protein, unknown function	1.41619	3.10808	3.21965	0.00392859	0.0307685
PF3D7_0826900	conserved Plasmodium protein, unknown function	-1.8841	2.20149	-3.21909	0.00393383	0.0307685
PF3D7_0823300	histone acetyltransferase GCN5 (GCN5)	0.592111	6.61866	3.21629	0.00395995	0.0309134
PF3D7_1203700	nucleosome assembly protein (NAPL)	-0.405865	11.3573	-3.21532	0.00396898	0.030916
PF3D7_0818200	14-3-3 protein (14-3-3I)	-0.419074	12.2117	-3.21463	0.00397546	0.030916
PF3D7_1236100	clustered-asparagine-rich protein	0.515407	7.34051	3.21319	0.00398898	0.0309621
PF3D7_0308500	activator of Hsp90 ATPase, putative	-0.828011	5.013	-3.2112	0.00400784	0.0310493
PF3D7_0927500	dynein light chain, putative	1.09212	4.01015	3.20373	0.00407915	0.0315289
PF3D7_1339400	conserved Plasmodium protein, unknown function	0.910493	4.88857	3.2031	0.00408522	0.0315289
PF3D7_1410500	conserved Plasmodium protein, unknown function	-1.24584	3.77556	-3.20094	0.00410603	0.0316296
PF3D7_1241900	tetratricopeptide repeat protein, putative	0.616438	6.28323	3.19789	0.00413572	0.0317982
PF3D7_1211400	heat shock protein DNAJ homologue Pfj4 (PfJ4)	-0.417153	10.4881	-3.19524	0.00416163	0.0319372
PF3D7_0608000	conserved protein, unknown function	-0.544814	7.30967	-3.1925	0.00418858	0.0320836
PF3D7_0501100.1	heat shock protein 40, type II (HSP40)	-0.408729	10.1067	-3.19007	0.00421267	0.032133
PF3D7_1342800	phosphoenolpyruvate carboxykinase (PEPCK)	-0.670781	6.05515	-3.18993	0.00421414	0.032133
PF3D7_1349400	cytidine and deoxycytidylate deaminase, putative	-0.581274	7.2171	-3.18947	0.00421869	0.032133
PF3D7_1132800	aquaglyceroporin (AQP)	0.569582	6.8387	3.18759	0.00423743	0.0322155
PF3D7_1330800	conserved Plasmodium protein, unknown function	-0.486244	8.27734	-3.18596	0.0042537	0.032279
PF3D7_1134100	protein disulfide isomerase (PDI-11)	-0.698564	5.65002	-3.18333	0.00428014	0.0324192
PF3D7_1426000	60S ribosomal protein L21 (RPL21)	-0.42321	10.7583	-3.17764	0.00433798	0.0327964
PF3D7_1340900	sodium-dependent phosphate transporter (PiT)	0.439268	8.4876	3.17488	0.0043662	0.0328946
PF3D7_1146200	conserved Plasmodium protein, unknown function	0.981683	4.3169	3.17408	0.00437444	0.0328946
PF3D7_1203500	threonylcarbamoyl-AMP synthase, putative (SUA5)	-0.441117	8.42803	-3.17401	0.00437519	0.0328946
PF3D7_1402000	conserved Plasmodium protein, unknown function	-0.636954	6.10211	-3.17144	0.00440174	0.0330333
PF3D7_1138800	conserved Plasmodium protein, unknown function	0.669489	5.78566	3.16997	0.00441703	0.0330872
PF3D7_0618200	conserved Plasmodium protein, unknown function	-0.459971	7.86255	-3.16799	0.00443765	0.0331806
PF3D7_1214900	conserved Plasmodium membrane protein, unknown function	0.685286	6.02049	3.16599	0.00445861	0.0332763
PF3D7_1030400	conserved Plasmodium protein, unknown function	-1.12853	3.77851	-3.16276	0.00449259	0.0334686
PF3D7_0613000.1	conserved Plasmodium protein, unknown function	-0.965465	4.70515	-3.15565	0.00456836	0.0339709
PF3D7_0623100	coronin binding protein, putative	-0.408186	10.1181	-3.1535	0.00459152	0.0340809
PF3D7_1470100	conserved Plasmodium protein, unknown function	-1.46365	2.85564	-3.1499	0.00463054	0.0342533
PF3D7_1402600	small nucleolar RNA snoR22	-0.448029	8.96338	-3.14981	0.00463155	0.0342533
PF3D7_0918100	cytochrome b5-like heme/steroid binding protein, putative	-0.432541	10.524	-3.14677	0.0046647	0.0344359
PF3D7_1245500	conserved Plasmodium protein, unknown function	1.64679	2.3269	3.13684	0.00477483	0.0351513
PF3D7_1229900.1	conserved Plasmodium protein, unknown function	-0.851308	5.51062	-3.13648	0.00477885	0.0351513
PF3D7_1324300	conserved Plasmodium membrane protein, unknown function	-1.77652	2.13745	-3.12932	0.00485987	0.0356828
PF3D7_0527600	conserved Plasmodium protein, unknown function	-0.495298	7.50354	-3.12754	0.00488015	0.0357673
PF3D7_1343100	conserved Plasmodium protein, unknown function	0.746627	5.25859	3.12034	0.00496334	0.0363117
PF3D7_1329500	conserved Plasmodium protein, unknown function	-0.43097	9.78262	-3.11186	0.0050629	0.0369737
PF3D7_0932200	profilin, putative (PFN)	0.438901	9.05703	3.10794	0.00510963	0.0372219
PF3D7_0815800	vacuolar protein sorting-associated protein 9, putative (VPS9)	1.15699	4.13987	3.10748	0.00511515	0.0372219
PF3D7_1127000	protein phosphatase, putative	0.579112	6.80248	3.10516	0.00514308	0.0373584
PF3D7_0908700	tRNA pseudouridine synthase, putative	0.813859	5.07641	3.10178	0.00518389	0.0375878
PF3D7_1369600	conserved Plasmodium protein, unknown function	1.79087	1.9661	3.09669	0.00524608	0.037918
PF3D7_1130100	60S ribosomal protein L38 (RPL38)	-0.449458	9.43541	-3.09653	0.00524804	0.037918
PF3D7_0322700	conserved Plasmodium protein, unknown function	-0.755409	5.28032	-3.09554	0.00526018	0.0379214
PF3D7_0406100	vacuolar ATP synthase subunit b	-0.405245	9.37576	-3.09498	0.00526713	0.0379214
PF3D7_1119200	conserved protein, unknown function	0.491573	7.23368	3.09212	0.00530252	0.0381067
PF3D7_1102800	early transcribed membrane protein 11.2 (ETRAMP11.2)	-0.364394	14.9393	-3.09139	0.00531156	0.0381067
PF3D7_1478100	Plasmodium exported protein (hyp13), unknown function	-0.547663	6.61641	-3.08729	0.00536268	0.0383896
PF3D7_0611900	lsm12, putative	1.06531	4.12855	3.08672	0.00536983	0.0383896
PF3D7_1451700	protein phosphatase 2b regulatory subunit, putative (CNB)	0.611312	6.50879	3.08415	0.00540223	0.0385313
PF3D7_0418500	trafficking protein particle complex subunit 3, putative (BET3)	0.525401	7.39454	3.08365	0.00540857	0.0385313
PF3D7_1118300	insulinase, putative	-0.503657	7.99676	-3.08194	0.00543026	0.0385595
PF3D7_1448000	U3 snoRNA-associated small subunit rRNA processing protein, putative	-0.606959	6.37588	-3.08184	0.00543144	0.0385595
PF3D7_0718400	mitochondrial ribosomal protein S8 precursor, putative	0.536842	6.84145	3.07825	0.00547719	0.0387808
PF3D7_0710600	60S ribosomal protein L34 (RPL34)	-0.412951	11.3059	-3.07791	0.00548165	0.0387808
PF3D7_1213800	proline--tRNA ligase (PRS)	-0.41922	8.44981	-3.07358	0.00553734	0.0391069
PF3D7_1039000	serine/threonine protein kinase, FIKK family (FIKK10.2)	0.534545	7.02957	3.07059	0.00557612	0.0393126
PF3D7_1410100	alpha/beta hydrolase, putative	-1.64052	2.3003	-3.06726	0.00561965	0.0395511
PF3D7_1337100	protein kinase 6 (PK6)	-1.36643	3.26183	-3.06491	0.00565061	0.0397004
PF3D7_1345700	isocitrate dehydrogenase (NADP), mitochondrial precursor (IDH)	-0.553964	6.51908	-3.06338	0.00567077	0.0397735
PF3D7_0312100	E3 ubiquitin-protein ligase, putative	1.5857	2.44305	3.06243	0.00568344	0.0397938
PF3D7_0623300	EGF-like membrane protein, putative	0.89738	4.74958	3.06131	0.00569833	0.0398297
PF3D7_1316600	choline-phosphate cytidylyltransferase (CCT)	-0.742249	5.74369	-3.05823	0.00573937	0.0400478
PF3D7_0619000.1	conserved Plasmodium protein, unknown function	-0.613111	6.02236	-3.05548	0.00577624	0.0402362
PF3D7_0322900	40S ribosomal protein S3A, putative	-0.402387	10.9931	-3.05427	0.00579259	0.0402812
PF3D7_1021700	conserved Plasmodium membrane protein, unknown function	0.599294	6.3676	3.0531	0.00580839	0.0403223
PF3D7_1220400	debranching enzyme-associated ribonuclease, putative (DRN1)	0.933256	4.38582	3.05087	0.00583869	0.0404637
PF3D7_0417000	conserved Plasmodium protein, unknown function	-1.72171	2.10136	-3.04249	0.00595387	0.0411919
PF3D7_1122400	conserved Plasmodium protein, unknown function	0.614981	6.2448	3.0387	0.00600668	0.0414868
PF3D7_1202600	conserved protein, unknown function	-0.515015	7.04686	-3.03651	0.00603733	0.0415803
PF3D7_0901700	Plasmodium exported protein (hyp5), unknown function	1.70372	2.36073	3.03628	0.00604062	0.0415803
PF3D7_1364900	ferrochelatase (FC)	-0.675115	5.63155	-3.03296	0.00608746	0.041832
PF3D7_1312500	conserved Plasmodium protein, unknown function	0.789043	5.08122	3.03057	0.00612141	0.0419946
PF3D7_1123100	calcium-dependent protein kinase 7 (CDPK7)	0.470871	7.51617	3.02784	0.00616044	0.0421848
PF3D7_0803300	mitogen-activated protein kinase organizer 1, putative (MORG1)	-1.48086	3.28953	-3.02719	0.00616985	0.0421848
PF3D7_1136600	conserved Plasmodium protein, unknown function	0.523926	6.82251	3.02573	0.0061908	0.0422571
PF3D7_1107500	prefoldin, putative	-0.59018	6.29283	-3.01345	0.00637001	0.0433534
PF3D7_1446400	pyruvate dehydrogenase E1 component subunit beta (pdhB)	-1.08166	3.7467	-3.01327	0.00637269	0.0433534
PF3D7_1433000	H/ACA ribonucleoprotein complex subunit 3, putative (NOP10)	-0.500566	7.02582	-3.00855	0.00644293	0.0437582
PF3D7_0202200	EMP1-trafficking protein (PTP1)	-0.393346	9.94142	-3.00551	0.00648858	0.0439355
PF3D7_0108500	conserved Plasmodium protein, unknown function	-0.38065	10.9245	-3.0049	0.00649779	0.0439355
PF3D7_0932800	conserved Plasmodium protein, unknown function	-0.626989	6.80239	-3.00467	0.00650137	0.0439355
PF3D7_1342100	aconitate hydratase	-0.684583	5.57952	-3.00321	0.00652333	0.0439568
PF3D7_0824500	conserved Plasmodium protein, unknown function	1.49535	2.78973	3.00303	0.0065261	0.0439568
PF3D7_1106500	conserved Plasmodium protein, unknown function	1.50788	2.8084	3.00009	0.00657074	0.0441844
PF3D7_1331800	60S ribosomal protein L23, putative	-0.412032	11.2881	-2.99911	0.00658571	0.0442121
PF3D7_1371800	Plasmodium exported protein, unknown function	1.58853	2.29683	2.99797	0.00660312	0.0442561
PF3D7_0825400	conserved Plasmodium protein, unknown function	1.26137	3.32409	2.99627	0.00662923	0.0443581
PF3D7_1317200	transcription factor with AP2 domain(s) (ApiAP2)	1.7156	1.93834	2.99556	0.00664026	0.0443591
PF3D7_1363400	polyubiquitin binding protein, putative (DOA1)	-0.640235	5.76076	-2.99431	0.00665945	0.0444145
PF3D7_0209200	3'exoribonuclease, putative	-0.422319	8.1999	-2.99305	0.00667892	0.0444715
PF3D7_0522700	iron-sulfur assembly protein, putative (SufA)	1.41788	2.76574	2.98883	0.00674463	0.0448358
PF3D7_0524300	conserved Plasmodium protein, unknown function	1.0587	4.02847	2.98647	0.00678171	0.0449498
PF3D7_1237700	conserved Plasmodium membrane protein, unknown function	-0.440154	8.26821	-2.98573	0.00679337	0.0449498
PF3D7_0212200	mitochondrial ribosomal protein L12 precursor, putative	0.838889	5.12123	2.98563	0.00679487	0.0449498
PF3D7_1009500	metallopeptidase, putative	1.07129	3.97094	2.98348	0.00682884	0.0451014
PF3D7_1022000	RNA-binding protein, putative	1.08017	4.16237	2.97965	0.00688966	0.0454294
PF3D7_1362700	conserved Plasmodium protein, unknown function	1.34147	2.96155	2.97736	0.00692627	0.045582
PF3D7_1347500	DNA/RNA-binding protein Alba 4 (ALBA4)	-0.363534	13.1685	-2.97547	0.00695666	0.045582
PF3D7_1439400	ubiquinol-cytochrome c reductase iron-sulfur subunit, putative	0.554696	6.38075	2.9745	0.00697234	0.045582
PF3D7_1450700	conserved Plasmodium protein, unknown function	0.485346	7.101	2.97439	0.00697417	0.045582
PF3D7_1110600	mitochondrial ribosomal protein L11 precursor, putative	0.628075	5.81336	2.97413	0.00697824	0.045582
PF3D7_1327600	nicotinate-nucleotide adenylyltransferase (NMNAT)	0.881685	4.78117	2.97401	0.00698031	0.045582
PF3D7_0407700	conserved Plasmodium protein, unknown function	0.809596	4.88183	2.97334	0.00699111	0.045582
PF3D7_1428700	conserved protein, unknown function	1.26964	3.19933	2.96696	0.00709512	0.0461766
PF3D7_1358800	40S ribosomal protein S15 (RPS15)	-0.392661	10.4797	-2.96636	0.00710496	0.0461766
PF3D7_1209300	zinc finger transcription factor, putative (KROX1)	1.04244	3.88246	2.96091	0.00719499	0.0466873
PF3D7_1408900	tRNA-dihydrouridine synthase, putative	0.453536	7.47477	2.95824	0.00723961	0.0469021
PF3D7_0507500	subtilisin-like protease 1 (SUB1)	0.429504	7.86032	2.95386	0.00731329	0.0473042
PF3D7_1428300	proliferation-associated protein 2g4, putative	-0.396368	8.83073	-2.95177	0.00734871	0.047458
PF3D7_1127800	conserved Plasmodium protein, unknown function	0.752204	5.07565	2.94934	0.00739009	0.0476497
PF3D7_1466400	transcription factor with AP2 domain(s) (ApiAP2)	0.430392	8.19108	2.94676	0.00743417	0.0478582
PF3D7_1137000	U2 spliceosomal RNA	-0.775921	5.15855	-2.94511	0.00746259	0.0479654
PF3D7_0916600	methyltransferase, putative	-0.654318	5.51355	-2.94361	0.00748846	0.0480559
PF3D7_0622000	conserved Plasmodium protein, unknown function	-0.739053	5.54646	-2.94087	0.0075359	0.0482842
PF3D7_1468500	derlin-1 (DER1-1)	0.582748	6.32553	2.9388	0.00757199	0.0484394
PF3D7_0930500	diacylglycerol kinase, putative (DGK1)	0.719957	5.17382	2.93808	0.0075846	0.048444
PF3D7_0424800	Plasmodium exported protein (PHISTb), unknown function	-0.965008	4.08854	-2.93407	0.00765511	0.0486086
PF3D7_1116000	rhoptry neck protein 4 (RON4)	-0.624427	6.4643	-2.93278	0.00767783	0.0486086
PF3D7_0706000	importin-7, putative	-0.51093	7.59741	-2.9327	0.0076793	0.0486086
PF3D7_1326700	conserved Plasmodium protein, unknown function	-0.901739	4.43542	-2.93209	0.00769009	0.0486086
PF3D7_1310600	secretory complex protein 61 alpha,ras-related protein Rab-5B (RAB5b)	0.462842	7.49887	2.93209	0.00769022	0.0486086
PF3D7_1246400	myosin light chain 1,myosin A tail domain interacting protein (MTIP)	0.382121	9.57338	2.93199	0.00769183	0.0486086
PF3D7_1143400	translation initiation factor eIF-1A, putative	-0.401833	9.27191	-2.93188	0.00769387	0.0486086
PF3D7_0912900	26S proteasome regulatory subunit RPN8, putative (RPN8)	-0.423576	8.01612	-2.93074	0.00771406	0.0486607
PF3D7_0202600.1	conserved Plasmodium protein, unknown function	1.23415	3.35073	2.92899	0.00774538	0.0487827
PF3D7_1220600	conserved Plasmodium protein, unknown function	1.05464	3.87526	2.92776	0.0077673	0.0488453
PF3D7_0214100	protein transport protein SEC31 (SEC31)	-0.405061	10.0479	-2.92636	0.00779244	0.0489279
PF3D7_0624600	SNF2 helicase, putative (ISWI)	0.573181	6.74641	2.91898	0.00792603	0.0496703
PF3D7_0110400	DNA-directed RNA polymerase 2, putative	0.439245	7.79182	2.91848	0.00793507	0.0496703
PF3D7_1426700	phosphoenolpyruvate carboxylase (PEPC)	-0.60057	6.45653	-2.91281	0.00803932	0.0501801
PF3D7_0719700	40S ribosomal protein S10, putative	-0.382204	12.0709	-2.91271	0.00804113	0.0501801
PF3D7_0323800	conserved Plasmodium protein, unknown function	-0.698673	5.25828	-2.91192	0.0080559	0.0501954
PF3D7_0725100	conserved Plasmodium membrane protein, unknown function	0.804388	4.73839	2.90578	0.00817036	0.0508309
PF3D7_1402700	U2 snRNP-associated SURP motif-containing protein, putative (SR140)	-0.438673	7.53185	-2.9016	0.0082494	0.0510414
PF3D7_1332500	SAM-dependent RNA methyltransferase, putative	-0.434988	7.7854	-2.90155	0.00825027	0.0510414
PF3D7_0104900	RNase MRP	0.769369	4.89132	2.90154	0.00825039	0.0510414
PF3D7_0208700.1	conserved Plasmodium protein, unknown function	-0.452231	7.97484	-2.90134	0.0082543	0.0510414
PF3D7_1323200	vacuolar ATP synthase subunit g, putative	-0.490795	8.19944	-2.89774	0.00832291	0.0513877
PF3D7_0211200	ras-related protein Rab-5A (RAB5a)	1.28536	3.05101	2.89619	0.00835244	0.051492
PF3D7_0830600	Plasmodium exported protein (PHISTc), unknown function	-0.363137	10.7167	-2.89422	0.0083904	0.0516479
PF3D7_0617900	histone H3 variant, putative (H3.3)	-0.389871	9.78065	-2.88996	0.00847296	0.0520774
PF3D7_1369700	U2 small nuclear ribonucleoprotein A', putative	0.436762	7.80883	2.8861	0.00854823	0.0524609
PF3D7_1472800	conserved Plasmodium protein, unknown function	0.795266	4.93328	2.88355	0.00859849	0.05269
PF3D7_0301600	Plasmodium exported protein (hyp1), unknown function (GEXP21)	-0.39242	8.46984	-2.88231	0.00862305	0.0527611
PF3D7_0419900	phosphatidylinositol 4-kinase, putative	0.522841	7.47084	2.88139	0.00864122	0.0527931
PF3D7_0714600	conserved Plasmodium protein, unknown function	0.559775	6.1798	2.88026	0.00866365	0.0528509
PF3D7_0418700	RNA-binding protein NOB1, putative	0.642981	5.71289	2.87898	0.00868918	0.0529273
PF3D7_1033600	myb2 transcription factor, putative (Myb2)	-0.502643	6.84845	-2.87791	0.00871039	0.0529774
PF3D7_1214500	conserved Plasmodium protein, unknown function	-0.827019	4.77816	-2.87665	0.00873554	0.0530511
PF3D7_1001700	Plasmodium exported protein (PHISTc), unknown function	-0.380216	9.94065	-2.87487	0.0087713	0.0531891
PF3D7_1218000	thrombospondin-related apical membrane protein (TRAMP)	0.609926	6.06882	2.87409	0.00878712	0.0532058
PF3D7_0217600	conserved Plasmodium protein, unknown function	1.00521	3.87016	2.86824	0.00890572	0.0537773
PF3D7_0912400	conserved Plasmodium protein, unknown function	-0.453901	7.296	-2.86798	0.00891084	0.0537773
PF3D7_0917500	conserved Plasmodium protein, unknown function	1.42429	2.54023	2.86748	0.00892109	0.0537773
PF3D7_1417200	NOT family protein, putative	0.478208	6.99818	2.8643	0.00898627	0.0540902
PF3D7_1038100	GDP dissociation inhibitor, putative	-1.09195	3.53973	-2.86287	0.00901589	0.0541132
PF3D7_1368100	26S proteasome regulatory subunit RPN11, putative (RPN11)	0.505798	6.65057	2.86283	0.00901665	0.0541132
PF3D7_1402500	ubiquitin-40S ribosomal protein S27a, putative	-0.386721	11.1148	-2.86219	0.00902993	0.0541132
PF3D7_0524200	conserved Plasmodium membrane protein, unknown function	0.833526	4.78996	2.86088	0.00905699	0.0541956
PF3D7_0804200	Plasmodium RNA of unknown function RUF3	1.05889	3.68302	2.85974	0.0090806	0.0542453
PF3D7_1417600	conserved Plasmodium protein, unknown function	0.539778	6.47989	2.8592	0.00909192	0.0542453
PF3D7_0211000	unspecified product	-0.617217	5.93996	-2.85845	0.00910744	0.0542585
PF3D7_1236700	S-adenosyl-methyltransferase, putative	-0.801066	4.58268	-2.85613	0.00915589	0.0544675
PF3D7_1441000	conserved Plasmodium protein, unknown function	-0.927635	4.06246	-2.85364	0.00920825	0.0546617
PF3D7_1406800	glideosome associated protein with multiple membrane spans 3 (GAPM3)	0.389494	8.65652	2.8533	0.00921536	0.0546617
PF3D7_0425200	Plasmodium exported protein (hyp15), unknown function	0.427893	7.62568	2.85239	0.00923458	0.0546961
PF3D7_1118000	conserved Plasmodium protein, unknown function	0.618588	5.88546	2.85157	0.00925187	0.054719
PF3D7_1210600	conserved Plasmodium protein, unknown function	-0.566229	6.12193	-2.84938	0.00929833	0.054914
PF3D7_1434300	Hsp70/Hsp90 organizing protein (HOP)	-0.406944	8.20714	-2.84635	0.00936299	0.0551467
PF3D7_0817200	conserved Plasmodium protein, unknown function	1.19913	3.31798	2.84627	0.00936479	0.0551467
PF3D7_0213500	conserved Plasmodium protein, unknown function	-0.647202	5.98204	-2.8417	0.0094631	0.0556452
PF3D7_1030100	pre-mRNA-splicing factor ATP-dependent RNA helicase PRP22, putative (PRP22)	-0.449324	7.45588	-2.83997	0.00950049	0.0557089
PF3D7_1129800	conserved Plasmodium protein, unknown function	-0.703947	5.28952	-2.83993	0.00950127	0.0557089
PF3D7_1423200	peptidyl-prolyl cis-trans isomerase (CYP52)	-0.609847	6.06864	-2.83197	0.00967549	0.0566489
PF3D7_1105100	histone H2B (H2B)	-0.373914	11.527	-2.83129	0.00969062	0.0566561
PF3D7_1457200	thioredoxin 1 (TRX1)	-0.450774	7.76259	-2.83033	0.00971179	0.0566985
PF3D7_0314400	serine/threonine protein phosphatase 6, putative (PPP6)	0.542107	6.61843	2.82757	0.00977324	0.0569756
PF3D7_0631200	erythrocyte membrane protein 1 (PfEMP1), pseudogene (VAR)	-1.60166	2.16161	-2.81983	0.0099472	0.0578531
PF3D7_0210100.1	60S ribosomal protein L37ae, putative	-0.375949	11.4257	-2.81961	0.00995216	0.0578531
PF3D7_1126300	DnaJ protein, putative	-0.5979	6.01974	-2.81636	0.010026	0.0581994
PF3D7_0926100	protein kinase, putative	-0.409917	7.92883	-2.81464	0.0100655	0.0583454
PF3D7_1110400	asparagine-rich antigen	-0.438739	7.81768	-2.81328	0.0100966	0.0584033
PF3D7_1308200	carbamoyl phosphate synthetase (cpsSII)	-0.495023	7.50222	-2.81296	0.0101041	0.0584033
PF3D7_1402100	conserved Plasmodium protein, unknown function	-1.01915	3.72551	-2.80721	0.0102371	0.0590612
PF3D7_0713700	conserved Plasmodium protein, unknown function	0.435795	7.81677	2.80679	0.0102469	0.0590612
PF3D7_1144900	ras-related protein Rab-6 (RAB6)	0.507856	6.56051	2.80442	0.0103022	0.0592961
PF3D7_1128500	conserved protein, unknown function	0.729097	5.01601	2.80147	0.0103716	0.0596113
PF3D7_1370300	membrane associated histidine-rich protein (MAHRP1)	-0.365063	12.0387	-2.79705	0.0104765	0.0600661
PF3D7_1236300	conserved Plasmodium protein, unknown function	1.33492	2.72447	2.79689	0.0104802	0.0600661
PF3D7_1316500	pre-mRNA-processing factor 40, putative (PRP40)	-0.651009	5.32088	-2.79409	0.0105472	0.0603647
PF3D7_1027200	mitochondrial ribosomal protein S22 precursor, putative	-0.484687	6.71489	-2.79336	0.0105647	0.0603804
PF3D7_1216400	conserved Plasmodium membrane protein, unknown function	-0.504771	6.50044	-2.7923	0.0105901	0.060441
PF3D7_0903000	conserved protein, unknown function	1.26532	2.92347	2.78792	0.010696	0.0609598
PF3D7_1307000	exosome complex component RRP40, putative (RRP40)	0.461374	7.13259	2.78643	0.0107322	0.0610275
PF3D7_0724600	protein kinase, putative	-1.16787	3.24657	-2.78615	0.0107391	0.0610275
PF3D7_0310600.1	SAC3/GNAP family-related protein, putative	-0.392583	8.41753	-2.78559	0.0107528	0.0610275
PF3D7_0802200	1-cys peroxiredoxin (1-CysPxn)	-0.659093	5.29195	-2.7834	0.0108062	0.0612451
PF3D7_1466300	26S proteasome regulatory subunit RPN2, putative (RPN2)	-0.442603	7.65705	-2.77757	0.0109502	0.0618945
PF3D7_1309300	U4/U6 small nuclear ribonucleoprotein PRP3, putative (PRPF3)	-0.482422	7.1276	-2.77753	0.0109511	0.0618945
PF3D7_1219400	erythrocyte membrane protein 1 (PfEMP1), pseudogene (VAR)	1.59098	1.87545	2.77448	0.0110272	0.0622381
PF3D7_0830300	sporozoite invasion-associated protein 2 (SIAP2)	-1.39949	2.58268	-2.77058	0.0111251	0.0626248
PF3D7_1407200	conserved Plasmodium protein, unknown function	0.866944	4.32887	2.77052	0.0111265	0.0626248
PF3D7_1209700	conserved Plasmodium protein, unknown function	-1.2401	3.30673	-2.76964	0.0111487	0.0626634
PF3D7_0612100	eukaryotic translation initiation factor 3 subunit L, putative	-0.459016	7.29863	-2.76791	0.0111924	0.0628226
PF3D7_0303100	conserved Plasmodium protein, unknown function	1.33693	2.63838	2.76393	0.0112939	0.0632809
PF3D7_1030200	conserved Plasmodium protein, unknown function	0.451578	7.21616	2.76349	0.0113052	0.0632809
PF3D7_1330900	small nucleolar RNA snoR17	-1.11047	3.61217	-2.75868	0.011429	0.0638863
PF3D7_0506000	conserved Plasmodium protein, unknown function	1.19434	3.56835	2.75471	0.011532	0.0643736
PF3D7_1402200	conserved Plasmodium protein, unknown function	0.482111	6.73558	2.75032	0.0116472	0.0649268
PF3D7_1108400	casein kinase 2, alpha subunit (CK2alpha)	-0.372725	9.14875	-2.74972	0.0116629	0.0649268
PF3D7_1030300	conserved Plasmodium protein, unknown function	-0.561792	6.32747	-2.74799	0.0117085	0.0650913
PF3D7_1208600	mitochondrial import inner membrane translocase subunit TIM10, putative (TIM10)	-0.585362	5.90776	-2.74685	0.0117389	0.0651714
PF3D7_1013400	conserved Plasmodium protein, unknown function	1.49688	2.79139	2.74577	0.0117674	0.0652408
PF3D7_0529400.1	conserved Plasmodium protein, unknown function	0.664608	5.61504	2.74171	0.0118759	0.06573
PF3D7_0627900	ribonuclease P protein subunit p29, putative (POP4)	-0.390672	8.06701	-2.74126	0.0118879	0.06573
PF3D7_0802300	rRNA processing WD-repeat protein, putative	-0.620226	5.93592	-2.74048	0.0119088	0.0657565
PF3D7_1223100	cAMP-dependent protein kinase regulatory subunit (PKAr)	0.42859	7.49181	2.73733	0.0119939	0.0661366
PF3D7_1021000	conserved Plasmodium protein, unknown function	0.815195	4.4022	2.73489	0.0120601	0.0664123
PF3D7_1019500.1	conserved Plasmodium membrane protein, unknown function	0.521467	6.60114	2.73241	0.0121278	0.0666947
PF3D7_0619900	splicing factor 3A subunit 2, putative (SF3A2)	0.498243	6.49493	2.73097	0.0121672	0.066821
PF3D7_1403600	selenoprotein (Sel1)	0.735949	6.02213	2.72737	0.0122663	0.067275
PF3D7_0731800	alpha/beta hydrolase, putative (GEXP08)	0.86779	4.18994	2.72441	0.0123486	0.067635
PF3D7_0219700	Plasmodium exported protein (PHISTc), unknown function (GEXP20)	-0.409027	7.73328	-2.72123	0.0124373	0.0680294
PF3D7_1228900	conserved Plasmodium protein, unknown function	-0.612343	5.82355	-2.71902	0.0124994	0.0682775
PF3D7_1431700	60S ribosomal protein L14, putative	-0.366181	11.1292	-2.71817	0.0125233	0.0683165
PF3D7_0219200	40S ribosomal protein S30	-0.392681	9.9009	-2.71749	0.0125424	0.0683295
PF3D7_1242900	mitochondrial import inner membrane translocase subunit TIM13, putative (TIM13)	1.12484	3.60789	2.71671	0.0125645	0.0683583
PF3D7_1104700.1	RNA polymerase subunit, putative	0.452537	7.43119	2.71539	0.012602	0.0684711
PF3D7_0617800	histone H2A (H2A)	-0.378852	8.83853	-2.71246	0.0126852	0.068777
PF3D7_0821100	protein kinase 1 (PK1)	-0.380921	8.38253	-2.71222	0.0126921	0.068777
PF3D7_1237000	SUMO-activating enzyme subunit 2 (UBA2)	-0.575969	5.7563	-2.70846	0.0127999	0.069269
PF3D7_1315600	phosphatidylinositol synthase (PIS)	0.626791	5.74533	2.70776	0.0128202	0.0692866
PF3D7_0219400.1	ribosome associated membrane protein RAMP4, putative	0.42627	8.59572	2.70613	0.0128671	0.0693397
PF3D7_1021800	schizont egress antigen-1 (SEA1)	0.745908	5.15352	2.70566	0.0128809	0.0693397
PF3D7_0622700	conserved Plasmodium membrane protein, unknown function	-0.992551	3.65807	-2.70565	0.012881	0.0693397
PF3D7_1471500	conserved Plasmodium membrane protein, unknown function	1.60318	1.88084	2.70419	0.0129235	0.0694766
PF3D7_1214700	conserved Plasmodium protein, unknown function	1.05817	3.56214	2.70212	0.0129837	0.0697085
PF3D7_0506500	conserved Plasmodium protein, unknown function	0.863024	4.1509	2.69999	0.0130461	0.0699513
PF3D7_1318800	translocation protein SEC63 (SEC63)	-0.377815	8.3894	-2.69911	0.0130717	0.0699964
PF3D7_0513100	conserved Plasmodium protein, unknown function	0.649628	5.36071	2.69841	0.0130924	0.070015
PF3D7_1333400	conserved protein, unknown function	-0.413092	8.43108	-2.69512	0.0131894	0.0704413
PF3D7_1103400	FeS cluster assembly protein SufD, putative (SufD)	1.44635	2.21925	2.69357	0.0132356	0.0705362
PF3D7_1344800	aspartate carbamoyltransferase (ATCase)	-0.41997	7.58532	-2.69336	0.0132418	0.0705362
PF3D7_0620700	DnaJ protein, putative	0.995314	3.8116	2.69132	0.0133025	0.0707674
PF3D7_0716400	transcription initiation factor IIA subunit 1, putative	-0.580537	6.31946	-2.68972	0.0133503	0.0709287
PF3D7_1015600	heat shock protein 60 (HSP60)	-0.745133	4.79811	-2.68909	0.0133693	0.0709371
PF3D7_1464500	conserved Plasmodium membrane protein, unknown function	1.27114	2.9413	2.6884	0.01339	0.070955
PF3D7_1232800	conserved Plasmodium protein, unknown function	-1.64141	1.49587	-2.68687	0.0134359	0.071038
PF3D7_1016300	glycophorin binding protein (GBP)	-0.53141	6.45887	-2.68672	0.0134406	0.071038
PF3D7_0517000	60S ribosomal protein L12, putative	-0.34853	11.3627	-2.68394	0.0135246	0.0713657
PF3D7_1129000	spermidine synthase (SpdSyn)	0.45372	7.07953	2.68307	0.013551	0.0713657
PF3D7_1110200	pre-mRNA-processing factor 6, putative (PRPF6)	-0.404493	8.1297	-2.68283	0.0135582	0.0713657
PF3D7_1105500	centrin-4 (CEN4)	-0.609957	5.68955	-2.68236	0.0135726	0.0713657
PF3D7_1202700	conserved Plasmodium protein, unknown function	-0.383131	7.94085	-2.6805	0.0136294	0.0715718
PF3D7_0105300	cyclase-associated protein, putative (CAP)	0.479356	6.62234	2.67888	0.0136788	0.0717389
PF3D7_0316800	40S ribosomal protein S15A, putative	-0.353081	11.4461	-2.67426	0.0138213	0.0723589
PF3D7_1023300	conserved Plasmodium protein, unknown function	1.13458	3.36277	2.67389	0.0138325	0.0723589
PF3D7_1246200	actin I (ACT1)	0.334715	11.5572	2.673	0.0138601	0.0724102
PF3D7_0518200	SWIB/MDM2 domain-containing protein, putative	0.732696	4.80703	2.67137	0.0139109	0.0725824
PF3D7_0722300	ubiquitin carboxyl-terminal hydrolase, putative	-0.466836	6.80492	-2.66363	0.0141539	0.0737525
PF3D7_1221400	inner membrane complex protein 1h, putative (IMC1h)	1.08915	3.30296	2.66308	0.0141713	0.0737525
PF3D7_1425900	conserved Plasmodium protein, unknown function	0.412788	7.61396	2.66025	0.0142612	0.0741256
PF3D7_1007400	conserved Plasmodium protein, unknown function	-0.64197	5.32292	-2.65945	0.0142868	0.0741637
PF3D7_0206700	adenylosuccinate lyase (ASL)	-0.420574	7.40835	-2.65613	0.0143931	0.0746206
PF3D7_0621900	signal recognition particle subunit SRP68, putative (SRP68)	-0.436969	7.02253	-2.65536	0.0144181	0.0746554
PF3D7_0906100	vacuolar protein sorting-associated protein 46, putative (VPS46)	0.824028	4.41411	2.65279	0.014501	0.0749892
PF3D7_0821300	ATP-dependent RNA helicase prh1, putative	0.470786	6.71239	2.64707	0.0146875	0.0758573
PF3D7_1028300	rRNA-processing protein EBP2, putative (EBP2)	0.500925	6.31007	2.64549	0.0147393	0.0759533
PF3D7_1411900	p1/s1 nuclease, putative	-0.431851	7.14729	-2.6453	0.0147454	0.0759533
PF3D7_1205400	conserved Plasmodium protein, unknown function	1.44965	2.26059	2.64437	0.014776	0.0759533
PF3D7_1208800	zinc finger protein, putative	0.577179	5.65364	2.64423	0.0147806	0.0759533
PF3D7_1368200	RNAse L inhibitor protein, putative	-0.353946	8.67591	-2.64275	0.0148297	0.0760178
PF3D7_0402400	Plasmodium exported protein, unknown function (GEXP18)	-0.359625	8.8863	-2.64272	0.0148305	0.0760178
PF3D7_0205900	26S proteasome regulatory subunit RPN1, putative (RPN1)	-0.349064	9.05584	-2.63668	0.0150316	0.0769519
PF3D7_0214300	conserved Plasmodium protein, unknown function	-0.904395	4.08256	-2.63571	0.0150641	0.0770216
PF3D7_1350500	conserved Plasmodium protein, unknown function	0.51425	6.39708	2.63499	0.0150884	0.077049
PF3D7_1421500	mitochondrial import inner membrane translocase subunit TIM8, putative (TIM8)	-1.51463	2.60179	-2.62813	0.0153206	0.0781368
PF3D7_1200900	Plasmodium exported protein (PHISTc), unknown function	0.744381	4.77454	2.62362	0.0154751	0.0788265
PF3D7_0109800	phenylalanine--tRNA ligase, putative	0.624744	5.49329	2.61971	0.0156104	0.079416
PF3D7_1354900	conserved Plasmodium protein, unknown function	1.21565	2.96358	2.61798	0.0156706	0.079592
PF3D7_0401600.1	rifin,PIR protein (RIF)	0.425136	7.19568	2.61706	0.0157027	0.079592
PF3D7_0932000	conserved Plasmodium protein, unknown function	0.404737	7.40638	2.61703	0.0157035	0.079592
PF3D7_1440900	conserved Plasmodium protein, unknown function	0.765222	4.50733	2.61254	0.0158611	0.0801884
PF3D7_0508300	triose phosphate transporter (TPT)	-0.581474	5.78118	-2.6123	0.0158697	0.0801884
PF3D7_1115600	peptidyl-prolyl cis-trans isomerase (CYP19B)	0.402482	7.84065	2.61071	0.0159255	0.0801884
PF3D7_0501900	conserved protein, unknown function	1.50408	2.44863	2.61046	0.0159345	0.0801884
PF3D7_1037700	enhancer of rudimentary homolog, putative (ERH)	0.546188	5.96331	2.61046	0.0159346	0.0801884
PF3D7_0321700	microtubule and actin binding protein, putative	1.30801	3.06941	2.61	0.0159509	0.0801884
PF3D7_1365700	SNARE associated Golgi protein, putative	-0.430925	7.43589	-2.60927	0.0159768	0.0801884
PF3D7_0532600	Plasmodium exported protein, unknown function	1.52756	1.83534	2.60922	0.0159786	0.0801884
PF3D7_1205500	zinc finger protein, putative	-0.451808	7.56982	-2.606	0.0160931	0.0806632
PF3D7_1359500	conserved Plasmodium protein, unknown function	-0.959934	3.68241	-2.60513	0.0161243	0.0807207
PF3D7_1107400	DNA repair protein RAD51 (RAD51)	1.09249	3.29247	2.60071	0.0162831	0.0814157
PF3D7_1353900	proteasome subunit alpha type-7, putative	-0.352016	8.9004	-2.59986	0.0163138	0.0814691
PF3D7_1207100	small subunit rRNA processing factor, putative	0.432434	7.31561	2.59609	0.0164509	0.0819292
PF3D7_1342400	casein kinase II beta chain (CK2beta2)	-0.399828	7.60929	-2.5952	0.0164831	0.0819292
PF3D7_1016400	serine/threonine protein kinase, FIKK family (FIKK10.1)	-0.351582	8.54418	-2.59501	0.0164903	0.0819292
PF3D7_0519100	mitochondrial ribosomal protein L14 precursor, putative	1.46738	1.99891	2.59489	0.0164946	0.0819292
PF3D7_1037100	pyruvate kinase 2 (PyKII)	-1.08003	3.2108	-2.59456	0.0165065	0.0819292
PF3D7_0616800	malate:quinone oxidoreductase, putative	0.940685	3.97132	2.59265	0.0165768	0.082178
PF3D7_1448300	conserved Plasmodium protein, unknown function	0.92971	3.8101	2.59199	0.0166009	0.0821976
PF3D7_1341300	60S ribosomal protein L18-2, putative	-0.345379	11.1288	-2.59133	0.0166253	0.0822184
PF3D7_0719300	actin-related protein, putative (ARP6)	0.587679	5.65723	2.58867	0.0167235	0.0826041
PF3D7_1435700.1	ataxin-2 like protein, putative	-0.793331	4.81329	-2.58507	0.0168571	0.0831629
PF3D7_1310200	conserved Plasmodium protein, unknown function	0.635482	5.18835	2.58412	0.0168926	0.0831629
PF3D7_1123500	conserved Plasmodium protein, unknown function	-0.519	6.63453	-2.58347	0.016917	0.0831629
PF3D7_0317900	conserved Plasmodium protein, unknown function	1.36909	2.89384	2.58309	0.016931	0.0831629
PF3D7_0711400	sin3 associated polypeptide p18-like protein	0.98334	3.69854	2.58289	0.0169387	0.0831629
PF3D7_1460100	FYVE and coiled-coil domain-containing protein (FCP)	0.87532	3.97587	2.57964	0.0170608	0.0836618
PF3D7_1125400	mitochondrial import inner membrane translocase subunit TIM44, putative (TIM44)	-0.451756	6.79771	-2.57652	0.0171792	0.0841403
PF3D7_1455500	AP-1 complex subunit gamma, putative	-0.539233	5.84148	-2.57597	0.0171997	0.0841403
PF3D7_0419500	conserved Plasmodium membrane protein, unknown function	-0.713498	4.66171	-2.57445	0.0172579	0.0843237
PF3D7_0616900	conserved Plasmodium protein, unknown function	0.815977	4.23987	2.57234	0.0173386	0.0845729
PF3D7_1230100	thioredoxin-like associated protein 1, putative (TLAP1)	1.21358	2.79552	2.57203	0.0173504	0.0845729
PF3D7_1205000	conserved Plasmodium protein, unknown function	0.633821	5.25342	2.56639	0.0175679	0.0855308
PF3D7_1414600	RNA guanylyltransferase (Pgt1)	0.414181	7.22605	2.56498	0.0176224	0.0856936
PF3D7_1217400	conserved Plasmodium protein, unknown function	-0.609105	5.47092	-2.55547	0.0179961	0.0874065
PF3D7_1032800	leucine-rich repeat protein (LRR1)	1.39765	2.33996	2.55325	0.0180842	0.0877301
PF3D7_0714200	conserved Plasmodium protein, unknown function	0.903947	4.16079	2.5491	0.0182503	0.0884305
PF3D7_1247400	FK506-binding protein (FKBP)-type peptidyl-prolyl isomerase (FKBP35)	-0.490308	6.50694	-2.54787	0.0182996	0.0885641
PF3D7_0820200	phosphatidylglycerophosphate synthase (PGPS)	0.49239	6.19899	2.54677	0.0183441	0.0886742
PF3D7_1310400	conserved Plasmodium protein, unknown function	-0.738339	4.55981	-2.54516	0.0184095	0.088831
PF3D7_0214000	T-complex protein 1, putative	-0.363998	7.98981	-2.54489	0.0184202	0.088831
PF3D7_1136900	subtilisin-like protease 2 (SUB2)	0.479553	6.53116	2.54314	0.0184914	0.0890691
PF3D7_0932400	peptide release factor, putative	1.30766	2.85088	2.54137	0.0185634	0.0892162
PF3D7_0914700	transporter, putative	0.39345	7.84155	2.54131	0.0185657	0.0892162
PF3D7_0516300	tRNA pseudouridine synthase, putative	-0.449122	6.81257	-2.54066	0.0185924	0.089239
PF3D7_0321400	protein kinase, putative	0.514422	6.2388	2.53983	0.0186265	0.0892974
PF3D7_1334700	MSP7-like protein (MSRP7)	-0.346791	8.91701	-2.53408	0.0188633	0.0903268
PF3D7_0924700	splicing factor 3A subunit 3, putative (SF3A3)	0.587233	5.58202	2.5329	0.0189125	0.0903723
PF3D7_1003200	conserved Plasmodium protein, unknown function	1.27426	2.46587	2.53277	0.0189178	0.0903723
PF3D7_1410200	cytidine triphosphate synthetase	-0.391804	7.57048	-2.53225	0.0189394	0.0903723
PF3D7_0113700	heat shock protein 40, type II (HSP40)	0.331079	9.41562	2.52876	0.0190851	0.0909613
PF3D7_0818500	zinc finger protein, putative	-0.326815	10.1576	-2.52748	0.0191387	0.0910649
PF3D7_1125300	DNA-directed RNA polymerase (mtRNAP)	-0.715269	4.64237	-2.52718	0.0191516	0.0910649
PF3D7_0301500	Plasmodium exported protein, unknown function	-0.473193	6.31799	-2.52571	0.0192133	0.0911743
PF3D7_0312400	glycogen synthase kinase 3 (GSK3)	0.422573	7.34794	2.5252	0.0192348	0.0911743
PF3D7_0521300	conserved Plasmodium protein, unknown function	-0.550662	5.7514	-2.52504	0.0192417	0.0911743
PF3D7_1321300	conserved Plasmodium membrane protein, unknown function	0.867042	3.89731	2.524	0.0192856	0.091276
PF3D7_1403900	phosphatase, putative	0.622914	5.1073	2.52318	0.0193201	0.0913332
PF3D7_1437800	41-2 protein antigen precursor,trafficking protein particle complex subunit 5, putative (TRAPPC5)	-0.473966	6.59186	-2.51854	0.0195177	0.0921608
PF3D7_1127300	methyltransferase, putative	-0.679444	4.75565	-2.51784	0.0195476	0.092195
PF3D7_0602200	MYND finger protein, putative	0.484595	6.29284	2.5153	0.0196568	0.0926028
PF3D7_0613700	syntaxin binding protein, putative	0.576111	5.46921	2.51306	0.0197537	0.0929521
PF3D7_1434000	CCR4-associated factor 16, putative (CAF16)	-0.372278	7.73776	-2.51099	0.0198433	0.0932658
PF3D7_0909900	helicase with Zn-finger motif, putative	-0.518091	5.93706	-2.50658	0.0200356	0.0940613
PF3D7_1355300	histone-lysine N-methyltransferase, putative (SET6)	0.468964	6.42332	2.50326	0.0201821	0.0945359
PF3D7_0617200	conserved Plasmodium protein, unknown function	-0.333839	9.39067	-2.50323	0.0201831	0.0945359
PF3D7_1423300	serine/threonine protein phosphatase 7 (PP7)	0.43669	6.93195	2.4988	0.0203796	0.0953466
PF3D7_1302900	conserved Plasmodium protein, unknown function	-1.27277	2.58222	-2.49762	0.0204321	0.0954825
PF3D7_1211800	polyubiquitin (PfpUB)	0.333797	10.8323	2.49265	0.0206555	0.0961863
PF3D7_1250300	vacuolar protein sorting-associated protein 26, putative (VPS26)	0.666587	4.81856	2.49257	0.0206588	0.0961863
PF3D7_1321400	palmitoyltransferase, putative (DHHC8)	0.465182	7.00313	2.49229	0.0206716	0.0961863
PF3D7_0522800	G10 protein, putative	0.374599	7.58568	2.49217	0.0206771	0.0961863
PF3D7_0625600	poly(A) polymerase PAP, putative	0.955344	3.56674	2.49152	0.0207062	0.0962046
PF3D7_0708800	heat shock protein 110 (HSP110c)	-0.345267	9.57815	-2.49104	0.0207283	0.0962046
PF3D7_1472900	dihydroorotase, putative	0.551149	5.55392	2.49051	0.0207523	0.0962064
PF3D7_1420600	pantothenate kinase, putative (PANK)	0.625663	5.27595	2.48714	0.0209053	0.0968058
PF3D7_0506100	60S ribosomal subunit protein L24-2, putative	-0.37468	7.57124	-2.48581	0.0209661	0.0969773
PF3D7_1351000	phosphatidylinositol transfer protein, putative	0.498289	6.16042	2.48393	0.0210523	0.0972656
PF3D7_1119600	ATP-dependent zinc metalloprotease FTSH, putative	-0.530795	5.75133	-2.48203	0.0211398	0.0974615
PF3D7_1125900	conserved Plasmodium protein, unknown function	-0.459105	6.58805	-2.48168	0.0211559	0.0974615
PF3D7_1433100	conserved Plasmodium membrane protein, unknown function	1.57254	2.03351	2.48145	0.0211665	0.0974615
PF3D7_0113000	glutamic acid-rich protein (GARP)	-0.362787	9.51531	-2.48026	0.0212211	0.0976028
PF3D7_0215700	DNA-directed RNA polymerase II second largest subunit, putative	-0.35961	8.05647	-2.47972	0.0212462	0.0976082
PF3D7_0309300	N2227-like protein, putative	0.382931	7.55398	2.47406	0.0215101	0.0987089
PF3D7_0613900	myosin E, putative (myoE)	0.477666	6.35689	2.47203	0.0216052	0.0989401
PF3D7_1359600	conserved Plasmodium protein, unknown function	0.8749	3.92195	2.47195	0.021609	0.0989401
PF3D7_1309600	ribosomal RNA methyltransferase, putative	0.803394	4.08009	2.47067	0.0216691	0.0991041
PF3D7_1343200	tRNA guanosine-2'-O-methyltransferase, putative	0.487429	6.07578	2.47011	0.0216958	0.0991148
PF3D7_1454400	aminopeptidase P (APP)	-0.331133	8.83524	-2.46783	0.0218034	0.0994948
PF3D7_1249500	cutA, putative	-1.51669	2.77641	-2.46363	0.0220038	0.100297
PF3D7_1234400	aspartyl protease, putative	-1.42237	2.17311	-2.46065	0.0221467	0.100835
PF3D7_0401800	Plasmodium exported protein (PHISTb), unknown function (PfD80)	0.406315	7.0403	2.45918	0.0222175	0.101045
PF3D7_0624500	anaphase promoting complex subunit, putative	0.547034	5.59042	2.45612	0.0223659	0.101538
PF3D7_0316600	formate-nitrite transporter, putative	-0.31839	11.0988	-2.45591	0.0223757	0.101538
PF3D7_1222700	glideosome-associated protein 45 (GAP45)	0.36348	7.70035	2.45523	0.022409	0.101558
PF3D7_0905900	beta subunit of coatomer complex, putative (SEC27)	0.510144	5.85291	2.4548	0.0224299	0.101558
PF3D7_0317800	proteasome regulatory protein, putative	-0.500443	6.04726	-2.45428	0.0224554	0.10156
PF3D7_1446300	conserved Plasmodium membrane protein, unknown function	-0.793004	4.06825	-2.44883	0.0227225	0.102654
PF3D7_1453800	glucose-6-phosphate dehydrogenase-6-phosphogluconolactonase (G6PDH)	-0.345799	8.14461	-2.44653	0.0228362	0.103054
PF3D7_0520200	conserved Plasmodium protein, unknown function	-0.856989	3.78174	-2.44184	0.0230693	0.103991
PF3D7_0711100	conserved Plasmodium membrane protein, unknown function	0.434535	6.69911	2.4402	0.0231515	0.104246
PF3D7_0629900	sec14-like cytosolic factor or phosphatidylinositol/phosphatidylcholine transfer protein, putative	-0.328911	9.1265	-2.43795	0.0232646	0.104639
PF3D7_0608500	proteasome subunit alpha type-2, putative	-0.336765	8.62926	-2.43502	0.0234124	0.10512
PF3D7_0220500	Plasmodium exported protein (hyp2), unknown function	0.640198	4.93418	2.43481	0.0234231	0.10512
PF3D7_1411500	conserved Plasmodium protein, unknown function	0.612737	5.12967	2.42849	0.0237457	0.106451
PF3D7_1135900	3-oxo-5-alpha-steroid 4-dehydrogenase, putative	0.384723	9.44967	2.42651	0.0238478	0.106791
PF3D7_0113900	Plasmodium exported protein (hyp8), unknown function (GEXP10)	0.407446	7.1523	2.42535	0.0239077	0.106942
PF3D7_1333000	20 kDa chaperonin (CPN20)	-0.383993	7.22116	-2.42234	0.0240635	0.107413
PF3D7_1304900	DNA-directed RNA polymerase 2, putative	0.35186	7.94909	2.42223	0.0240694	0.107413
PF3D7_0318700	trophozoite stage antigen	0.713706	4.68992	2.42179	0.0240921	0.107413
PF3D7_0212300	peptide chain release factor subunit 1, putative	-0.323307	8.74896	-2.41611	0.0243895	0.10862
PF3D7_0208200	KRR1 small subunit processome component, putative (KRR1)	-0.359288	7.71767	-2.41148	0.0246342	0.10959
PF3D7_0906600	zinc finger protein, putative	-0.342195	8.92063	-2.41092	0.0246641	0.109603
PF3D7_1424300	small nucleolar RNA snoR26	-0.410945	7.13649	-2.40793	0.0248237	0.110192
PF3D7_0311500	conserved Plasmodium protein, unknown function	-0.407746	7.39755	-2.40467	0.0249985	0.110832
PF3D7_1466200	conserved Plasmodium protein, unknown function	1.11633	2.87075	2.40399	0.0250351	0.110832
PF3D7_0317500	kinesin-5 (EG5)	-1.07296	2.97142	-2.40349	0.0250619	0.110832
PF3D7_1004100	hypothetical protein	-1.1538	2.62868	-2.40322	0.0250765	0.110832
PF3D7_1145900	conserved Plasmodium protein, unknown function	-1.02864	3.11092	-2.4026	0.0251102	0.11086
PF3D7_1022700	phospholipid scramblase, putative	0.443134	6.40306	2.40114	0.025189	0.110929
PF3D7_1126800	RNA-binding protein, putative	1.0716	2.94469	2.4008	0.0252074	0.110929
PF3D7_1149400	Plasmodium exported protein, unknown function	1.0716	2.94469	2.4008	0.0252074	0.110929
PF3D7_0619500	acyl-CoA synthetase (ACS12)	-0.716881	4.49624	-2.39831	0.0253433	0.111407
PF3D7_0529900	RING zinc finger protein, putative	-0.328409	8.98877	-2.39757	0.0253834	0.11142
PF3D7_0510400	conserved Plasmodium protein, unknown function	1.18347	2.5623	2.39725	0.0254009	0.11142
PF3D7_0719500	conserved membrane protein, unknown function	0.694052	4.66918	2.39642	0.0254464	0.111499
PF3D7_1349300	tyrosine kinase-like protein (TKL3)	-0.930679	3.53531	-2.39315	0.0256262	0.112166
PF3D7_0306900	40S ribosomal protein S23, putative	-0.323604	12.3914	-2.38583	0.0260323	0.113822
PF3D7_0109000	photosensitized INA-labeled protein 1, PhIL1, putative	0.362672	7.68625	2.38345	0.0261654	0.114172
PF3D7_1108300	pterin-4a-carbinolamine dehydratase (PCD)	-1.1702	2.87832	-2.3834	0.0261684	0.114172
PF3D7_1234700	CPW-WPC family protein	-1.14916	2.63298	-2.38268	0.0262088	0.114226
PF3D7_0807700	serine protease DegP (DegP)	0.877303	3.85327	2.38139	0.0262816	0.11442
PF3D7_1443300	U6 snRNA-associated Sm-like protein LSm5, putative (LSM5)	-0.363308	9.36313	-2.37993	0.0263641	0.114657
PF3D7_0826100	E3 ubiquitin-protein ligase, putative	-0.40026	7.31601	-2.37865	0.0264367	0.11485
PF3D7_1030800	calmodulin, putative	0.913819	3.71291	2.37783	0.0264832	0.11493
PF3D7_0703200	conserved Plasmodium protein, unknown function	1.15784	2.66632	2.37159	0.0268398	0.116353
PF3D7_1323400	60S ribosomal protein L23 (RPL23)	-0.310684	11.9147	-2.36405	0.0272764	0.117723
PF3D7_1416400	conserved Plasmodium protein, unknown function	-0.959014	3.48419	-2.364	0.0272791	0.117723
PF3D7_1229300	conserved Plasmodium protein, unknown function	1.42706	1.54748	2.36378	0.027292	0.117723
PF3D7_1214300	geranylgeranyl transferase type2 beta subunit, putative	-0.513136	5.67176	-2.36284	0.0273472	0.117723
PF3D7_0925400	protein phosphatase-beta	1.05944	3.16198	2.36235	0.027376	0.117723
PF3D7_0523900	conserved Plasmodium membrane protein, unknown function	-0.497815	5.8815	-2.36208	0.0273913	0.117723
PF3D7_1033300	conserved Plasmodium protein, unknown function	-0.371119	7.7059	-2.362	0.0273963	0.117723
PF3D7_1035500	merozoite surface protein 6 (MSP6)	0.33856	8.0217	2.36176	0.0274103	0.117723
PF3D7_0803400	DNA repair protein RAD54, putative (RAD54)	-0.724219	4.26534	-2.36142	0.0274302	0.117723
PF3D7_0220100	DnaJ protein, putative	0.510299	5.76347	2.36118	0.0274446	0.117723
PF3D7_0206500	conserved Plasmodium protein, unknown function	1.11596	3.22836	2.36059	0.0274789	0.117746
PF3D7_1357200	glutamate--tRNA ligase	-1.02005	3.24195	-2.35921	0.0275602	0.117915
PF3D7_0913500	protease, putative	1.3152	2.83455	2.35894	0.0275761	0.117915
PF3D7_0722900	conserved Plasmodium protein, unknown function	1.06167	3.14436	2.35678	0.0277036	0.118336
PF3D7_1224100	conserved Plasmodium protein, unknown function	0.347345	7.72421	2.35544	0.027783	0.118551
PF3D7_0925600	zinc binding protein (Yippee), putative	1.01199	3.25344	2.35334	0.0279082	0.11896
PF3D7_0413100	erythrocyte membrane protein 1, PfEMP1 (VAR)	0.414968	6.93536	2.35228	0.0279714	0.119105
PF3D7_0409100	U4/U6 small nuclear ribonucleoprotein PRP31, putative (PRPF31)	0.341035	7.85072	2.34996	0.0281103	0.119571
PF3D7_1366500	nucleoside diphosphate kinase (NDK)	-0.78803	4.25158	-2.34897	0.0281697	0.119699
PF3D7_1452600	conserved Plasmodium protein, unknown function	-0.600114	5.0462	-2.34797	0.0282299	0.11983
PF3D7_0104400	4-hydroxy-3-methylbut-2-enyl diphosphate reductase (LytB)	0.63871	4.75979	2.34633	0.0283287	0.120124
PF3D7_1136800	DnaJ protein, putative	0.56229	5.33146	2.34398	0.0284714	0.120559
PF3D7_1223300	DNA gyrase subunit A (GyrA)	-1.17233	2.96092	-2.34326	0.0285151	0.120559
PF3D7_1354300	large subunit rRNA methyltransferase, putative	0.364754	8.0159	2.34318	0.0285199	0.120559
PF3D7_0826300	SPRY domain, putative	0.814432	3.90614	2.33937	0.0287527	0.121417
PF3D7_1328700	Plasmodium RNA of unknown function RUF1	-0.921018	3.4416	-2.33827	0.0288197	0.121574
PF3D7_0408000	conserved Plasmodium protein, unknown function	0.607758	4.94971	2.33674	0.0289139	0.121845
PF3D7_1004600	conserved Plasmodium membrane protein, unknown function	0.78728	4.0649	2.33494	0.0290247	0.122097
PF3D7_1104800	metabolite/drug transporter, putative	0.442782	6.64515	2.3348	0.0290337	0.122097
PF3D7_0532100	early transcribed membrane protein 5 (ETRAMP5)	-0.285989	11.5246	-2.3314	0.0292447	0.122858
PF3D7_1241600	mitochondrial carrier protein, putative	1.48295	2.57273	2.33037	0.0293084	0.122962
PF3D7_1353400	Ran-binding protein, putative	0.953525	3.29818	2.33003	0.0293298	0.122962
PF3D7_0308200	TCP-1/cpn60 chaperonin family, putative	-0.310417	8.77518	-2.32847	0.0294272	0.123243
PF3D7_0414600	conserved protein, unknown function	0.561657	5.48594	2.32476	0.0296603	0.124092
PF3D7_0109900.1	phosphatidate cytidylyltransferase, putative	1.18335	3.26737	2.32301	0.0297708	0.124278
PF3D7_1367000	suppressor of kinetochore protein 1, putative (SKP1)	-0.333531	8.27023	-2.32248	0.0298043	0.124278
PF3D7_0702000	Plasmodium exported protein (hyp12), unknown function	-0.30161	9.9289	-2.32175	0.0298504	0.124278
PF3D7_0508800	single-stranded DNA-binding protein (SSB)	0.49439	5.7892	2.32175	0.0298509	0.124278
PF3D7_0411400	DEAD box ATP-dependent RNA helicase, putative	-1.02494	3.49024	-2.32165	0.0298572	0.124278
PF3D7_1215200	peptidyl-prolyl cis-trans isomerase (CYP32)	1.20224	2.48107	2.31668	0.0301738	0.125467
PF3D7_0930200	leucine-rich repeat protein (LRR8)	0.928906	3.45798	2.31452	0.0303123	0.125915
PF3D7_0507100	60S ribosomal protein L4 (RPL4)	-0.289743	11.479	-2.31347	0.0303797	0.125918
PF3D7_1460300	60S ribosomal protein L29, putative	-0.322054	9.99442	-2.31315	0.0304006	0.125918
PF3D7_1244300	ACEA small nucleolar RNA U3	0.847693	3.72585	2.31297	0.0304122	0.125918
PF3D7_0714000	histone H2B variant (H2B.Z)	-0.323141	9.95699	-2.31214	0.0304661	0.125918
PF3D7_1416500	NADP-specific glutamate dehydrogenase (GDH1)	0.379892	7.17483	2.31164	0.0304984	0.125918
PF3D7_1108700	heat shock protein DnaJ homologue Pfj2	-0.374502	7.1848	-2.31135	0.0305171	0.125918
PF3D7_1002200	tryptophan-rich antigen 3 (PArt)	0.673557	4.51377	2.31116	0.0305294	0.125918
PF3D7_1473100	GTPase-activating protein, putative	0.695675	4.77202	2.30725	0.030783	0.126836
PF3D7_0908200	conserved Plasmodium protein, unknown function	-0.98068	3.14929	-2.30536	0.030907	0.127218
PF3D7_0829900	unspecified product	-0.384457	7.60974	-2.30419	0.0309836	0.127405
PF3D7_0308700	conserved Plasmodium protein, unknown function	0.624324	4.72953	2.30247	0.0310967	0.127741
PF3D7_0808200	plasmepsin X	0.373641	7.3755	2.30175	0.0311441	0.127807
PF3D7_1465200	conserved Plasmodium protein, unknown function	-0.528948	5.52195	-2.3011	0.0311868	0.127853
PF3D7_0423500	glideosome associated protein with multiple membrane spans 2 (GAPM2)	0.380579	7.4312	2.29939	0.0312997	0.128187
PF3D7_1207600	tRNA delta(2)-isopentenylpyrophosphate transferase, putative	-0.786863	3.94714	-2.29873	0.0313439	0.128239
PF3D7_1345300	conserved Plasmodium protein, unknown function	0.725887	4.39765	2.29746	0.0314278	0.128341
PF3D7_0808300	ubiquitin regulatory protein, putative	0.40808	6.84888	2.2974	0.0314318	0.128341
PF3D7_0911400	conserved Plasmodium protein, unknown function	1.34732	1.7541	2.29409	0.031653	0.128991
PF3D7_1440300	delta-aminolevulinic acid dehydratase,porphobilinogen synthase (PBGS)	-1.17236	2.65697	-2.29407	0.0316543	0.128991
PF3D7_1031700	protein phosphatase inhibitor 3 (I3)	0.458548	6.04009	2.2928	0.0317395	0.129209
PF3D7_0629100	nicotinate phosphoribosyltransferase, putative (NAPRT)	-0.491771	5.80247	-2.28787	0.0320712	0.130429
PF3D7_1345800	conserved Plasmodium protein, unknown function	-0.537547	5.56197	-2.28692	0.0321359	0.130562
PF3D7_0304100	inner membrane complex protein 1e, putative (IMC1e)	0.567872	5.08007	2.2857	0.0322191	0.13077
PF3D7_1123000	conserved Plasmodium protein, unknown function	0.427637	6.40645	2.28429	0.0323151	0.131029
PF3D7_1020900	ADP-ribosylation factor (ARF1)	-0.319693	9.61093	-2.28279	0.0324173	0.131313
PF3D7_1352400	conserved Plasmodium protein, unknown function	0.944323	3.53434	2.27921	0.0326626	0.132107
PF3D7_0109700	conserved protein, unknown function	0.333373	7.80193	2.27847	0.0327138	0.132107
PF3D7_0323500	survival motor neuron-like protein (SMN)	0.487551	5.84155	2.27827	0.032728	0.132107
PF3D7_1352200	conserved Plasmodium protein, unknown function	0.309663	8.70854	2.27757	0.0327758	0.132107
PF3D7_1305300	conserved Plasmodium protein, unknown function	-0.558221	5.12601	-2.27698	0.0328171	0.132107
PF3D7_1332700	DEAD/DEAH box ATP-dependent RNA helicase, putative	-0.331027	7.89343	-2.27672	0.0328348	0.132107
PF3D7_1358900	GTP-binding protein, putative	-0.296832	9.49158	-2.27636	0.0328598	0.132107
PF3D7_1459800	bax inhibitor 1, putative	-0.330517	8.15724	-2.2758	0.0328988	0.132107
PF3D7_1371600	erythrocyte binding like protein 1, pseudogene (EBL1)	1.21131	2.57621	2.27571	0.0329051	0.132107
PF3D7_0904400	signal peptidase complex subunit 3, putative (SPC3)	0.659503	4.64798	2.27306	0.0330887	0.132713
PF3D7_0715100	conserved Plasmodium protein, unknown function	0.942231	3.4441	2.27164	0.0331881	0.132726
PF3D7_0308900	splicing factor 3B subunit 1, putative (SF3B1)	-0.501927	5.84359	-2.27139	0.0332055	0.132726
PF3D7_0105400.1	conserved Plasmodium protein, unknown function	0.446672	6.14942	2.27115	0.0332221	0.132726
PF3D7_0105400.2	conserved Plasmodium protein, unknown function	0.446672	6.14942	2.27115	0.0332221	0.132726
PF3D7_0715800	drug/metabolite exporter, drug/metabolite transporter	1.17964	2.53106	2.26712	0.0335056	0.133727
PF3D7_0512600	ras-related protein Rab-1B (RAB1b)	0.351294	7.9388	2.26489	0.0336627	0.134223
PF3D7_1303100	methyltransferase-like protein, putative	-0.613198	4.81491	-2.26106	0.0339348	0.135146
PF3D7_0413500	phosphoglucomutase-2 (PGM2)	0.590328	5.03264	2.2607	0.0339606	0.135146
PF3D7_1326000	conserved Plasmodium protein, unknown function	0.601744	5.99321	2.25795	0.0341578	0.135675
PF3D7_0111000	kinesin-8, putative	0.942589	3.28178	2.25781	0.0341679	0.135675
PF3D7_0601100	exported protein family 3 (EPF3)	-1.30225	2.27529	-2.25745	0.0341933	0.135675
PF3D7_1203200	signal recognition particle subunit SRP14 (SRP14)	-0.350567	7.62539	-2.25679	0.0342406	0.13573
PF3D7_1365400	ubiquitin-activating enzyme (Uba2)	0.853114	3.79128	2.25631	0.0342751	0.135735
PF3D7_1325000	U6 snRNA-associated Sm-like protein LSm6, putative (LSM6)	-0.432024	6.80242	-2.25373	0.0344618	0.136341
PF3D7_0826500	ubiquitin conjugation factor E4 B, putative (UBE4B)	-0.437237	6.15619	-2.25074	0.0346783	0.137065
PF3D7_0930100	conserved Plasmodium protein, unknown function	0.931663	3.41971	2.2482	0.0348634	0.137663
PF3D7_1010100	conserved Plasmodium protein, unknown function	0.434891	6.21026	2.24469	0.0351208	0.13848
PF3D7_0623600	transcription or splicing factor-like protein, putative	-0.304419	8.49126	-2.24404	0.0351686	0.13848
PF3D7_1349200	glutamate--tRNA ligase, putative	-0.376925	6.92335	-2.244	0.0351721	0.13848
PF3D7_0312800	60S ribosomal protein L26, putative	-0.315025	11.0088	-2.24335	0.0352194	0.138532
PF3D7_0724300	3-demethylubiquinone-9 3-methyltransferase, putative	1.15017	2.40299	2.23814	0.0356063	0.139918
PF3D7_0204500	aspartate aminotransferase,aspartate transaminase (AspAT)	-0.555658	5.45673	-2.23734	0.0356658	0.139949
PF3D7_1134500	alpha/beta hydrolase, putative	1.18411	2.41349	2.23696	0.0356938	0.139949
PF3D7_0711300	conserved Plasmodium protein, unknown function	0.592042	4.89221	2.23665	0.035717	0.139949
PF3D7_0104200	StAR-related lipid transfer protein	0.369637	7.02645	2.23578	0.0357823	0.14007
PF3D7_0818300	dynactin subunit 6, putative	1.31189	2.06963	2.23425	0.0358973	0.140319
PF3D7_0511700	EKC/KEOPS complex subunit CGI121 (CGI121)	0.646025	4.63137	2.23401	0.0359148	0.140319
PF3D7_0501500	rhoptry-associated protein 3 (RAP3)	0.402753	6.54526	2.23346	0.0359565	0.140347
PF3D7_0210600	conserved Plasmodium protein, unknown function	0.424643	6.89457	2.23115	0.03613	0.140605
PF3D7_1035900	probable protein, unknown function (M566)	0.610336	4.83041	2.23073	0.0361619	0.140605
PF3D7_1008500	conserved Plasmodium membrane protein, unknown function	0.725712	4.2647	2.23067	0.0361669	0.140605
PF3D7_1456800	V-type H(+)-translocating pyrophosphatase, putative (VP1)	-0.287914	10.5966	-2.2303	0.0361947	0.140605
PF3D7_1228600	merozoite surface protein 9 (MSP9)	0.30726	8.809	2.23029	0.0361951	0.140605
PF3D7_0729300	60S ribosomal export protein NMD3, putative (NMD3)	0.376615	7.08082	2.22648	0.0364844	0.141594
PF3D7_1240000	3-hydroxyisobutyryl-coenzyme A hydrolase, putative	-0.478103	6.06073	-2.22546	0.0365622	0.141761
PF3D7_1366100	conserved Plasmodium protein, unknown function	-0.483625	5.62612	-2.21781	0.0371508	0.143867
PF3D7_1201000	Plasmodium exported protein (PHISTb), unknown function	0.923582	3.60417	2.21748	0.037176	0.143867
PF3D7_1138100	ubiquitin-related modifier 1, putative (URM1)	0.561029	5.1441	2.2152	0.0373534	0.144369
PF3D7_0307000	small nucleolar RNA snoR03	-0.310664	10.4639	-2.21447	0.03741	0.144369
PF3D7_1141700	conserved Plasmodium protein, unknown function	0.751583	4.14986	2.2141	0.0374387	0.144369
PF3D7_1446600	centrin-2 (CEN2)	0.391828	7.04135	2.21399	0.0374474	0.144369
PF3D7_0723800	conserved Plasmodium protein, unknown function	0.851808	4.02673	2.21222	0.0375858	0.144766
PF3D7_1215900	serpentine receptor, putative (SR10)	0.603062	4.82417	2.20973	0.0377811	0.14538
PF3D7_0302800	conserved Plasmodium protein, unknown function	-0.466227	5.73707	-2.20708	0.0379901	0.146047
PF3D7_1224200	conserved Plasmodium protein, unknown function	0.828523	4.17557	2.2041	0.0382266	0.146818
PF3D7_1313000	ubiquitin-like protein nedd8 homologue, putative (Nedd8)	0.646567	4.73193	2.19995	0.0385573	0.147948
PF3D7_1210100	syntaxin, Qa-SNARE family (SYN2)	0.708076	4.105	2.19739	0.0387631	0.148598
PF3D7_0523000	multidrug resistance protein (MDR1)	-0.293816	8.9173	-2.19656	0.0388298	0.14863
PF3D7_0107000	centrin-1 (CEN1)	-0.502113	5.50742	-2.19638	0.0388444	0.14863
PF3D7_1411800	conserved Plasmodium protein, unknown function	0.791492	3.89545	2.19447	0.038999	0.149078
PF3D7_0318200	DNA-directed RNA polymerase II subunit RPB1, putative (RPB1)	-0.319795	8.62368	-2.19403	0.0390346	0.149078
PF3D7_0106800	ras-related protein Rab-5C (RAB5c)	0.531868	5.32942	2.19116	0.0392678	0.149828
PF3D7_0404300	conserved Plasmodium protein, unknown function	0.370334	7.12574	2.18747	0.0395688	0.150722
PF3D7_1010000	ribosomal protein L43, mitochondrial, putative	-0.655365	4.3918	-2.18724	0.0395882	0.150722
PF3D7_1323700	glideosome associated protein with multiple membrane spans 1 (GAPM1)	0.344581	7.68371	2.18694	0.039613	0.150722
PF3D7_1215400	conserved Plasmodium protein, unknown function	1.00205	3.15435	2.18413	0.0398437	0.151458
PF3D7_0412900	erythrocyte membrane protein 1, PfEMP1 (VAR)	0.366675	6.95842	2.18266	0.0399653	0.151666
PF3D7_1001600	alpha/beta hydrolase, putative	0.519579	5.47134	2.182	0.0400199	0.151666
PF3D7_0923500	cyclin-dependent kinases regulatory subunit, putative	-0.709112	4.0569	-2.18177	0.0400389	0.151666
PF3D7_0518300	proteasome subunit beta type-1, putative	-0.317166	8.96504	-2.18167	0.0400472	0.151666
PF3D7_1140400	conserved Plasmodium protein, unknown function	0.340856	7.33514	2.17983	0.0402001	0.152104
PF3D7_1430100	serine/threonine protein phosphatase 2A activator (PTPA)	0.707158	4.19868	2.17904	0.0402661	0.152212
PF3D7_0419300	conserved Plasmodium protein, unknown function	1.21129	2.42092	2.17383	0.0407023	0.153708
PF3D7_1117700	GTP-binding nuclear protein RAN/TC4 (RAN)	-0.278192	11.8654	-2.17336	0.0407422	0.153708
PF3D7_1331600	protein tyrosine phosphatase-like protein, putative (PTPLA)	0.553302	5.03381	2.17297	0.0407751	0.153708
PF3D7_0527300	methionine aminopeptidase 1a, putative (METAP1a)	-0.323976	7.73553	-2.1715	0.0408991	0.154033
PF3D7_1358700	HVA22-like protein, putative	-0.316074	8.13455	-2.16438	0.0415044	0.156073
PF3D7_1405100	GTPase-activating protein, putative	0.798674	4.10394	2.1636	0.0415716	0.156073
PF3D7_1355700	NLI interacting factor-like phosphatase, putative (NIF3)	-0.373613	6.87381	-2.16324	0.0416019	0.156073
PF3D7_1412300	nuclear transport factor 2, putative (NTF2)	-0.309634	9.17456	-2.16295	0.0416272	0.156073
PF3D7_0212100	conserved Plasmodium protein, unknown function	-0.418606	6.22048	-2.16289	0.0416322	0.156073
PF3D7_1438400	metacaspase-like protein (MCA2)	0.731715	4.14989	2.16146	0.0417551	0.15639
PF3D7_0612900	nucleolar GTP-binding protein 1, putative	-0.286437	9.0014	-2.15744	0.0421032	0.157443
PF3D7_0410700	ribosome biogenesis GTPase A, putative (RbgA)	0.834434	3.65441	2.15732	0.0421135	0.157443
PF3D7_0618500	malate dehydrogenase (MDH)	0.760119	3.82528	2.1556	0.042263	0.157857
PF3D7_1149000	antigen 332, DBL-like protein (Pf332)	1.12938	2.51501	2.15505	0.0423105	0.15789
PF3D7_0506700	GTPase-activating protein, putative	0.813787	3.93979	2.15366	0.0424317	0.158086
PF3D7_1432900	SF-assemblin, putative	-0.573954	4.83969	-2.15348	0.0424475	0.158086
PF3D7_0618700	trafficking protein particle complex subunit 6A, putative	-1.00621	2.95935	-2.15312	0.0424795	0.158086
PF3D7_1005600	DnaJ protein, putative	-0.407918	6.34009	-2.15236	0.0425453	0.158186
PF3D7_1476300	Plasmodium exported protein (PHISTb), unknown function	0.624828	4.79481	2.15036	0.0427213	0.158624
PF3D7_1429300	CPW-WPC family protein	-0.432604	6.28545	-2.15014	0.0427408	0.158624
PF3D7_1308400	conserved Plasmodium protein, unknown function	-0.794469	3.75995	-2.14847	0.0428877	0.159024
PF3D7_0919200	PPPDE peptidase, putative	0.54769	5.10822	2.14537	0.0431615	0.159795
PF3D7_1007900	eukaryotic translation initiation factor 3 subunit 7, putative	-0.295734	8.31542	-2.14523	0.0431741	0.159795
PF3D7_1448400	ubiquitin-protein ligase, putative (HRD3)	0.940155	3.13507	2.1445	0.0432393	0.159827
PF3D7_1206100	IMP-specific 5'-nucleotidase, putative,haloacid dehalogenase hydrolase, putative	-0.852961	3.40638	-2.14388	0.0432942	0.159827
PF3D7_0606700	coatomer alpha subunit, putative	-0.372703	7.34705	-2.14319	0.0433559	0.159827
PF3D7_1458100	conserved Plasmodium protein, unknown function	-0.67009	4.21613	-2.14303	0.0433697	0.159827
PF3D7_0925800	conserved Plasmodium protein, unknown function	-0.864546	3.43148	-2.14293	0.0433787	0.159827
PF3D7_0906900	tubulin-specific chaperone, putative	0.381269	6.5889	2.14107	0.0435447	0.160293
PF3D7_0909500	subpellicular microtubule protein 1, putative (SPM1)	0.504748	5.31795	2.13834	0.0437895	0.161049
PF3D7_1003300	N-acetyltransferase, putative	0.417644	6.61152	2.13769	0.0438477	0.161118
PF3D7_1437000	N-acetyltransferase, putative	-0.338432	7.32206	-2.13666	0.0439407	0.161314
PF3D7_1428500	protein kinase, putative	0.850453	3.44961	2.13619	0.0439835	0.161325
PF3D7_1037900	conserved Plasmodium protein, unknown function	-0.563047	4.87354	-2.13549	0.0440463	0.161411
PF3D7_0918600	ATP-dependent DNA helicase Q1 (RECQ1)	1.20429	1.9206	2.1348	0.044109	0.161495
PF3D7_1251200	coronin	0.303743	8.90907	2.13329	0.0442456	0.16185
PF3D7_1107700	pescadillo-like protein (PES)	-0.313257	7.80793	-2.1317	0.0443901	0.162233
PF3D7_1424200	small nucleolar RNA snoR25	-0.311741	8.50476	-2.12769	0.0447563	0.163425
PF3D7_0934700	UBX domain, putative	0.30265	8.12538	2.12685	0.0448332	0.163559
PF3D7_1016200	conserved Plasmodium protein, unknown function	-0.779209	3.64314	-2.12581	0.0449292	0.163763
PF3D7_0627400	mitochondrial import inner membrane translocase subunit TIM22, putative (TIM22)	0.707005	4.21685	2.12421	0.0450768	0.164016
PF3D7_0318900	conserved protein, unknown function	-0.482666	6.13451	-2.12418	0.0450793	0.164016
PF3D7_1230000	conserved Plasmodium protein, unknown function	-0.716851	4.21879	-2.12058	0.0454126	0.164942
PF3D7_0715300	calcium/calmodulin-dependent protein kinase, putative	0.973575	3.21168	2.12056	0.0454147	0.164942
PF3D7_0507600	cell differentiation protein, putative (CAF40)	0.425956	6.04922	2.11987	0.0454782	0.164961
PF3D7_0214800	conserved Plasmodium membrane protein, unknown function	0.451594	5.71226	2.11944	0.045519	0.164961
PF3D7_1022900	PfMNL-3 mitoNEET-like iron-sulfur protein, putative	0.618603	4.63989	2.1192	0.0455414	0.164961
PF3D7_0517500	UTP--glucose-1-phosphate uridylyltransferase, putative	-1.14887	2.10188	-2.11695	0.0457513	0.165574
PF3D7_1419700	conserved Plasmodium protein, unknown function	-0.309343	8.09338	-2.11249	0.0461693	0.166939
PF3D7_0721700	secreted ookinete protein, putative (PSOP1)	-0.93499	3.28907	-2.11109	0.0463019	0.16727
PF3D7_1203000	origin recognition complex subunit 1 (ORC1)	-0.662499	4.20261	-2.10825	0.0465714	0.167985
PF3D7_0811500	histone-arginine methyltransferase, putative (CARM1)	-0.680862	4.39317	-2.10813	0.0465822	0.167985
PF3D7_1009900	conserved Plasmodium protein, unknown function	-0.573839	4.66093	-2.10499	0.0468821	0.168776
PF3D7_0922900	3-oxoacyl-[acyl-carrier-protein] reductase (FabG)	-1.35594	1.36324	-2.10475	0.0469046	0.168776
PF3D7_0716900	drug metabolite transporter, putative	-0.460142	5.64343	-2.10453	0.0469259	0.168776
PF3D7_0701400	exported protein family 4, pseudogene (EPF4)	-0.866796	3.52244	-2.10384	0.0469921	0.168865
PF3D7_1145300	cysteine-rich PDZ-binding protein, putative (CRIPT)	0.556827	5.32025	2.10224	0.0471447	0.169264
PF3D7_1122700	conserved Plasmodium protein, unknown function	1.12771	2.60365	2.10162	0.0472048	0.16933
PF3D7_1432100	voltage-dependent anion-selective channel protein, putative	0.374405	6.85277	2.09931	0.0474278	0.169981
PF3D7_1348100	GTPase, putative	0.59715	4.66623	2.09875	0.0474817	0.170025
PF3D7_1302500	conserved Plasmodium protein, unknown function	-0.629548	4.4827	-2.0977	0.0475831	0.170073
PF3D7_1347400	conserved Plasmodium protein, unknown function	0.704805	4.03318	2.09749	0.0476039	0.170073
PF3D7_1224500	histone chaperone ASF1, putative (ASF1)	0.566957	4.76443	2.09732	0.0476204	0.170073
PF3D7_1371700	serine/threonine protein kinase, FIKK family	1.18982	2.27708	2.09639	0.0477103	0.170245
PF3D7_1014100	conserved Plasmodium protein, unknown function	0.691078	4.06461	2.09577	0.04777	0.170309
PF3D7_0207500	serine repeat antigen 6 (SERA6)	-0.663216	4.40627	-2.09304	0.0480365	0.171109
PF3D7_0520300	U6 snRNA-associated Sm-like protein LSm2, putative (LSM2)	-0.355636	6.99121	-2.09248	0.0480909	0.171153
PF3D7_0707800	RAP protein, putative	-0.993899	3.01207	-2.09175	0.0481623	0.171258
PF3D7_1002700	conserved Plasmodium protein, unknown function	1.00127	3.09096	2.0913	0.0482067	0.171266
PF3D7_0503400	actin-depolymerizing factor 1 (ADF1)	0.276624	9.63894	2.09069	0.0482662	0.171328
PF3D7_0920900	U4/U6 snRNA-associated-splicing factor, putative (PRP24)	-0.456114	5.78168	-2.09001	0.0483336	0.171418
PF3D7_0915700	conserved Plasmodium protein, unknown function	-0.85637	3.42093	-2.0883	0.0485019	0.171704
PF3D7_1212800	iron-sulfur subunit of succinate dehydrogenase	-0.548635	5.30832	-2.08806	0.0485253	0.171704
PF3D7_1143200	DnaJ protein, putative	0.636688	4.33243	2.08791	0.0485406	0.171704
PF3D7_1430900	cytochrome c oxidase subunit 2, putative	0.625752	4.34246	2.08705	0.0486248	0.171852
PF3D7_1012500	phosphoglucomutase, putative	-0.349054	7.1493	-2.08539	0.0487896	0.172098
PF3D7_1033200	early transcribed membrane protein 10.2 (ETRAMP10.2)	0.430955	6.06804	2.08509	0.0488186	0.172098
PF3D7_1336600	conserved Plasmodium protein, unknown function	1.26136	2.04207	2.08507	0.0488208	0.172098
PF3D7_1351200	conserved Plasmodium protein, unknown function	-1.16824	1.92598	-2.08118	0.0492077	0.173312
PF3D7_1342600	myosin A (MyoA)	0.287152	9.82424	2.07865	0.0494613	0.174054
PF3D7_0312300	26S proteasome regulatory subunit RPN12, putative (RPN12)	0.440492	5.85484	2.07775	0.0495516	0.174222
PF3D7_1328300	conserved Plasmodium protein, unknown function	0.326598	7.33021	2.07692	0.0496345	0.174363
PF3D7_0628400	conserved Plasmodium membrane protein, unknown function	0.621687	4.745	2.07609	0.0497182	0.174506
PF3D7_1301200	glycophorin binding protein (GBPH2)	-0.820367	3.47825	-2.07334	0.0499965	0.175332
PF3D7_1341800	conserved Plasmodium protein, unknown function	0.773166	3.64419	2.07284	0.0500468	0.175358
PF3D7_1113200	conserved Plasmodium protein, unknown function	-0.334348	7.32204	-2.07068	0.0502662	0.175912
PF3D7_0526900	transmembrane emp24 domain-containing protein, putative	-0.290049	8.39096	-2.07043	0.0502914	0.175912
PF3D7_1239300	conserved Plasmodium protein, unknown function	0.613141	4.5385	2.06894	0.050444	0.176294
PF3D7_1307200	DnaJ protein, putative	0.382203	6.45714	2.0623	0.0511257	0.178524
PF3D7_0904800	replication protein A1, small fragment (RPA1)	-0.613783	4.33271	-2.06128	0.0512304	0.178736
PF3D7_0212700	conserved Plasmodium protein, unknown function	0.90698	3.10836	2.05928	0.0514386	0.179214
PF3D7_1407100	fibrillarin, putative (NOP1)	-0.274767	9.19765	-2.05882	0.0514859	0.179214
PF3D7_0712800	erythrocyte membrane protein 1, PfEMP1 (VAR)	-0.672125	4.04266	-2.05869	0.0514993	0.179214
PF3D7_1003900	conserved Plasmodium protein, unknown function	-1.08852	2.21437	-2.05794	0.0515779	0.179334
PF3D7_0908500	conserved Plasmodium protein, unknown function	0.944212	2.97695	2.05708	0.0516674	0.17939
PF3D7_0823800	DnaJ protein, putative	0.891649	3.27702	2.05667	0.0517101	0.17939
PF3D7_0517200	conserved Plasmodium protein, unknown function	-0.541209	5.10138	-2.05652	0.051726	0.17939
PF3D7_0105600	conserved Plasmodium protein, unknown function	0.705898	3.94139	2.05591	0.0517895	0.179458
PF3D7_0517100	conserved Plasmodium protein, unknown function	-1.26471	1.55697	-2.05516	0.0518676	0.179503
PF3D7_1436100	conserved Plasmodium membrane protein, unknown function	0.775811	3.75435	2.05477	0.0519087	0.179503
PF3D7_0719200	NIMA related kinase 4 (NEK4)	0.911994	3.13509	2.05452	0.0519348	0.179503
PF3D7_0811600	conserved Plasmodium protein, unknown function	0.732006	3.95618	2.05174	0.0522266	0.180359
PF3D7_1112500	conserved Plasmodium protein, unknown function	-0.554672	4.75583	-2.0474	0.0526854	0.181789
PF3D7_1331900	small nucleolar RNA snoR18	-0.296337	8.96151	-2.04626	0.0528068	0.181925
PF3D7_1467900	rab GTPase activator, putative	0.565668	4.89293	2.04619	0.0528139	0.181925
PF3D7_0619800	conserved Plasmodium membrane protein, unknown function	0.976147	2.97892	2.0448	0.0529618	0.18228
PF3D7_1409300	DNA damage-inducible protein 1, putative (DDI1)	0.703377	3.90086	2.04362	0.0530876	0.182472
PF3D7_1457500	vacuolar protein sorting-associated protein 4 (VPS4)	0.596928	4.44397	2.04289	0.0531663	0.182472
PF3D7_0827800	SET domain protein, putative (SET3)	-0.472134	5.44375	-2.04286	0.0531691	0.182472
PF3D7_0728600	zinc finger, C3HC4 type, putative	0.884254	3.19524	2.04261	0.0531967	0.182472
PF3D7_1435400	conserved protein, unknown function	-0.376728	6.59796	-2.04043	0.0534299	0.182975
PF3D7_1303400	conserved Plasmodium protein, unknown function	0.377492	6.86698	2.0404	0.0534333	0.182975
PF3D7_0515700	glideosome-associated protein 40, putative (GAP40)	0.269835	9.00995	2.03947	0.0535338	0.183165
PF3D7_1102900	Plasmodium exported protein (hyp11), unknown function	-0.416595	5.90837	-2.03839	0.0536494	0.183273
PF3D7_0818100	zinc finger protein, putative	0.382162	6.46412	2.03816	0.0536741	0.183273
PF3D7_0210800	conserved Plasmodium protein, unknown function	0.33757	6.99392	2.03792	0.0537001	0.183273
PF3D7_1423500	conserved Plasmodium protein, unknown function	-0.707605	3.82696	-2.03711	0.0537878	0.183419
PF3D7_0316500	conserved Plasmodium protein, unknown function	-1.10204	2.34965	-2.03612	0.0538947	0.183577
PF3D7_0503100	4-diphosphocytidyl-2-C-methyl-D-erythritol kinase, putative (IspE)	1.22794	1.86204	2.03562	0.0539491	0.183577
PF3D7_0207000	merozoite surface protein 4 (MSP4)	0.300319	7.83775	2.03543	0.0539694	0.183577
PF3D7_0111900	conserved Plasmodium protein, unknown function	-0.641171	4.51521	-2.03432	0.0540903	0.183835
PF3D7_1204500	conserved Plasmodium protein, unknown function	-0.456988	5.62556	-2.03069	0.0544858	0.185025
PF3D7_1117800	DNA mismatch repair protein MLH (MLH)	-0.483257	5.27975	-2.02915	0.054655	0.185445
PF3D7_1464000	YL1 nuclear protein, putative	0.36628	7.09285	2.02708	0.0548818	0.186059
PF3D7_1117100	deubiquinating/deneddylating enzyme (UCH54)	0.977545	2.67787	2.02289	0.0553445	0.187453
PF3D7_0928000.1	cytochrome c oxidase subunit 6B, putative (COX6B)	0.348674	7.29108	2.02253	0.0553849	0.187453
PF3D7_1334800	MSP7-like protein (MSRP2)	-0.583528	4.4736	-2.02079	0.0555785	0.187952
PF3D7_1427600	CorA-like Mg2+ transporter protein, putative	1.21305	2.01802	2.01994	0.0556724	0.188114
PF3D7_1353700	conserved Plasmodium protein, unknown function	-0.418214	6.02082	-2.01829	0.0558565	0.188564
PF3D7_1472500	conserved Plasmodium protein, unknown function	1.0748	2.31072	2.01777	0.0559151	0.188564
PF3D7_0800800	Plasmodium exported protein (hyp7), unknown function	0.645343	4.32493	2.01751	0.0559445	0.188564
PF3D7_1249400	conserved Plasmodium protein, unknown function	0.756175	3.6337	2.01296	0.0564561	0.190131
PF3D7_1018900	conserved Plasmodium protein, unknown function	-1.05005	2.42522	-2.01199	0.0565649	0.190305
PF3D7_1349600	conserved Plasmodium protein, unknown function	-0.513836	5.2716	-2.01167	0.0566012	0.190305
PF3D7_0209100	phospholipase A2, putative	-0.333467	7.15171	-2.01002	0.0567887	0.190778
PF3D7_1368900	conserved Plasmodium protein, unknown function	-0.314376	7.41226	-2.00441	0.0574277	0.192766
PF3D7_0406700	conserved Plasmodium protein, unknown function	0.623861	4.20897	2.00298	0.0575923	0.193112
PF3D7_0316700	HVA22/TB2/DP1 family protein, putative	-0.417708	5.80963	-2.00269	0.0576256	0.193112
PF3D7_1369000	glycosylphosphatidylinositol anchor attachment 1 protein, putative (GPAA1)	0.796245	3.5447	1.99835	0.0581265	0.194631
PF3D7_1102400	flavoprotein, putative	0.570133	4.7241	1.99683	0.058303	0.194933
PF3D7_0304000	inner membrane complex protein 1a, putative (IMC1a)	1.15898	1.84474	1.99644	0.0583475	0.194933
PF3D7_1342500	sporozoite protein essential for cell traversal (SPECT)	0.542693	4.97185	1.99633	0.0583604	0.194933
PF3D7_1322100	variant-silencing SET protein (SETvs)	-0.334942	6.96526	-1.99122	0.0589578	0.196453
PF3D7_1457400	conserved Plasmodium protein, unknown function	-0.672488	3.89711	-1.99103	0.0589802	0.196453
PF3D7_1147400	conserved Plasmodium protein, unknown function	0.568008	4.54753	1.99047	0.0590459	0.196453
PF3D7_0630100	conserved Plasmodium protein, unknown function	1.17746	1.66884	1.99002	0.0590983	0.196453
PF3D7_1021200	conserved Plasmodium protein, unknown function	1.22061	1.44426	1.98974	0.059131	0.196453
PF3D7_1469300	small subunit rRNA processing KH domain protein, putative	0.407545	5.94073	1.98963	0.0591437	0.196453
PF3D7_1223000	conserved Plasmodium protein, unknown function	0.440949	5.70729	1.98956	0.0591528	0.196453
PF3D7_0921100	conserved Plasmodium protein, unknown function	1.44183	1.55697	1.9886	0.0592652	0.196567
PF3D7_0709500	conserved Plasmodium protein, unknown function	1.10344	2.04734	1.98828	0.0593026	0.196567
PF3D7_0715900	zinc transporter, putative	0.636391	4.23375	1.98775	0.0593655	0.196567
PF3D7_0505100	trafficking protein particle complex subunit 8, putative (TRS85)	0.781249	3.42438	1.98735	0.059413	0.196567
PF3D7_1463000	conserved Plasmodium protein, unknown function	0.740598	3.96546	1.98683	0.0594745	0.196567
PF3D7_0415900	60S ribosomal protein L15, putative	-0.267065	12.2661	-1.98681	0.0594767	0.196567
PF3D7_0934400	transcription factor with AP2 domain(s), putative (ApiAP2)	0.508423	5.09848	1.98607	0.0595639	0.196696
PF3D7_1468900	conserved Plasmodium protein, unknown function	0.56748	4.54753	1.98553	0.059628	0.196748
PF3D7_1345600	inner membrane complex protein	0.380711	6.22491	1.98445	0.0597557	0.19701
PF3D7_0509700	conserved Plasmodium protein, unknown function	-0.985189	2.52536	-1.98362	0.0598543	0.197085
PF3D7_0617100	AP-2 complex subunit alpha, putative	-0.337397	7.28102	-1.98345	0.0598752	0.197085
PF3D7_0902500	serine/threonine protein kinase, FIKK family (FIKK9.6)	-0.302013	7.55526	-1.97948	0.0603484	0.198362
PF3D7_1213900	conserved Plasmodium protein, unknown function	0.358231	6.81404	1.97938	0.0603603	0.198362
PF3D7_1251400	conserved Plasmodium protein, unknown function	1.14548	1.98602	1.977	0.0606461	0.19914
PF3D7_1129100	parasitophorous vacuolar protein 1 (PV1)	-0.250549	10.4169	-1.97599	0.0607684	0.199151
PF3D7_1343400	DNA repair protein RAD5, putative (RAD5)	-0.611627	4.38906	-1.97598	0.0607688	0.199151
PF3D7_1225300	conserved Plasmodium protein, unknown function	-0.337214	7.0402	-1.97556	0.0608199	0.199151
PF3D7_1461300	40S ribosomal protein S28e, putative	-0.30265	8.51271	-1.97533	0.0608475	0.199151
PF3D7_1230900	serine/threonine protein kinase RIO1, putative (RIO1)	-0.321794	7.18632	-1.97495	0.0608936	0.199151
PF3D7_1102700	early transcribed membrane protein 11.1 (ETRAMP11.1)	-0.249657	12.4065	-1.97355	0.0610626	0.199543
PF3D7_0302900	exportin-1, putative	-0.303785	7.48371	-1.97137	0.0613274	0.200248
PF3D7_0804000	cactin homolog, putative	0.302572	7.67442	1.97081	0.0613947	0.200272
PF3D7_0507700	nuclear protein localization protein 4, putative (NPL4)	0.462529	5.48383	1.9705	0.061433	0.200272
PF3D7_0213000	conserved Plasmodium protein, unknown function	-1.07025	2.05674	-1.96761	0.0617853	0.201259
PF3D7_1231900	conserved Plasmodium protein, unknown function	1.16613	2.55196	1.96379	0.062254	0.202624
PF3D7_0816700	trafficking protein particle complex subunit 2-like protein, putative (TRAPPC2L)	-0.608821	4.42211	-1.96299	0.0623522	0.202642
PF3D7_1218500	conserved Plasmodium protein, unknown function	0.274253	8.37441	1.96294	0.0623591	0.202642
PF3D7_1356200	mitochondrial import inner membrane translocase subunit TIM23, putative (TIM23)	0.44172	5.61311	1.96214	0.0624569	0.202798
PF3D7_1106300	exonuclease, putative	0.497911	5.10813	1.96096	0.0626026	0.203109
PF3D7_1344200	heat shock protein 110, putative (HSP110)	-0.349696	7.1794	-1.96046	0.0626646	0.203149
PF3D7_1305900	conserved Plasmodium protein, unknown function	0.946251	3.0209	1.95949	0.0627853	0.203378
PF3D7_0903500	conserved Plasmodium protein, unknown function	-0.415624	5.94525	-1.95844	0.0629151	0.203575
PF3D7_1202900	high mobility group protein B1 (HMGB1)	-0.267245	9.59561	-1.95819	0.062946	0.203575
PF3D7_0313000	conserved Plasmodium protein, unknown function	-0.513455	5.24687	-1.95491	0.0633553	0.204736
PF3D7_0702300	sporozoite threonine and asparagine-rich protein (STARP)	-0.362797	6.70076	-1.95287	0.0636114	0.205401
PF3D7_1126500	conserved Plasmodium protein, unknown function	-0.417517	5.76094	-1.95074	0.063878	0.206099
PF3D7_1129500	A/G-specific adenine glycosylase, putative	0.89768	2.89566	1.94989	0.0639858	0.206173
PF3D7_0910800	cytosolic Fe-S cluster assembly factor NBP35, putative (NBP35)	-0.429631	5.78879	-1.94976	0.0640023	0.206173
PF3D7_1123900	splicing factor, putative	-0.258179	10.366	-1.94892	0.0641078	0.206285
PF3D7_0704800	conserved Plasmodium protein, unknown function	0.915557	2.74879	1.94868	0.0641381	0.206285
PF3D7_1450300	DNA polymerase delta interacting protein, putative	-0.490311	5.35536	-1.94755	0.0642809	0.206581
PF3D7_1028200	zinc finger, C3HC4 type, putative	0.776739	3.47765	1.94644	0.0644218	0.206871
PF3D7_0805700	serine/threonine protein kinase, FIKK family (FIKK8)	0.683954	3.91672	1.94203	0.0649839	0.208511
PF3D7_0721200	conserved Plasmodium protein, unknown function	-0.523825	4.72399	-1.93832	0.0654589	0.20987
PF3D7_0822500	dynein light chain 1 (DLC1)	-0.596194	4.35768	-1.93776	0.0655318	0.209939
PF3D7_1309500	H/ACA ribonucleoprotein complex subunit 1, putative (GAR1)	-0.30119	7.39024	-1.93618	0.0657359	0.210158
PF3D7_0525100	acyl-CoA synthetase (ACS10)	-0.254682	9.17823	-1.93561	0.0658092	0.210158
PF3D7_0405200	ag-1 blood stage membrane protein homologue (MAg-1)	-0.468361	5.29708	-1.93554	0.0658185	0.210158
PF3D7_0518600	WD-repeat protein, putative	-0.830775	3.1381	-1.93531	0.0658484	0.210158
PF3D7_1404700	conserved Plasmodium protein, unknown function	0.749532	3.93706	1.93523	0.065858	0.210158
PF3D7_1239600	hydroxyethylthiazole kinase, putative	0.881628	3.17537	1.9348	0.0659141	0.210172
PF3D7_1022800	4-hydroxy-3-methylbut-2-en-1-yl diphosphate synthase (GcpE)	0.94955	2.56842	1.93374	0.0660517	0.210385
PF3D7_0323000	translation machinery-associated protein 7, putative (TMA7)	-0.361395	6.74945	-1.93349	0.066084	0.210385
PF3D7_1037600	DNA repair helicase RAD25, putative	-0.326002	6.91806	-1.93074	0.0664416	0.211298
PF3D7_0919100	DnaJ protein, putative	0.273381	8.2796	1.93048	0.0664747	0.211298
PF3D7_0724700	conserved Plasmodium protein, unknown function	0.374256	6.30567	1.92948	0.0666057	0.21155
PF3D7_1142600	60S ribosomal protein L35ae, putative	-0.257553	11.7016	-1.92746	0.06687	0.212193
PF3D7_1105800	conserved Plasmodium protein, unknown function	-0.265521	8.64466	-1.92684	0.0669513	0.212193
PF3D7_1036800	acetyl-CoA transporter, putative	0.885383	2.85109	1.92632	0.0670191	0.212193
PF3D7_1306400	26S protease regulatory subunit 10B, putative (RPT4)	-0.320952	7.03367	-1.92588	0.067077	0.212193
PF3D7_1036700	phosducin-like protein, putative (PhLP2)	-0.597174	4.48312	-1.9254	0.0671406	0.212193
PF3D7_0708500	heat shock protein 86 family protein	0.407109	6.25309	1.92533	0.0671498	0.212193
PF3D7_0406500	conserved Plasmodium protein, unknown function	0.283297	7.81263	1.92515	0.0671728	0.212193
PF3D7_1318900	conserved Plasmodium protein, unknown function	-0.808115	3.1501	-1.92447	0.0672626	0.212312
PF3D7_1406200	conserved Plasmodium protein, unknown function	0.294232	7.84326	1.92253	0.0675192	0.212957
PF3D7_0503500	protein kinase, putative	0.987982	2.46332	1.92078	0.0677512	0.213524
PF3D7_0408300	zinc finger, RAN binding protein, putative	0.322844	7.08356	1.92026	0.0678195	0.213559
PF3D7_0110100	selenocysteine-specific elongation factor selB homologue, putative	0.652127	3.96035	1.9199	0.0678671	0.213559
PF3D7_1232400	conserved protein, unknown function	0.433218	5.6973	1.91784	0.0681422	0.214021
PF3D7_1227100	DNA helicase 60 (DH60)	-0.529173	4.74506	-1.91775	0.0681543	0.214021
PF3D7_0504200	ATP-dependent helicase, putative	0.457663	5.29318	1.91702	0.0682504	0.214021
PF3D7_1031100	conserved Plasmodium protein, unknown function	0.646243	4.19387	1.91701	0.0682523	0.214021
PF3D7_0320500	nicotinamidase, putative (Nico)	0.440894	5.57091	1.91683	0.0682765	0.214021
PF3D7_1135100	protein phosphatase 2C, putative	-0.258004	9.04523	-1.91605	0.0683807	0.21412
PF3D7_0832100	rifin, pseudogene,PIR protein, pseudogene (RIF)	0.58932	4.71283	1.91581	0.0684134	0.21412
PF3D7_1243000	syntaxin, Qa-SNARE family (SYN16)	1.12993	1.82922	1.91388	0.068671	0.214762
PF3D7_0811200	conserved protein, unknown function	-0.685695	4.02054	-1.9102	0.0691665	0.216145
PF3D7_1006600	phosducin-like protein, putative (PhLP1)	-0.534395	4.6651	-1.90871	0.0693677	0.216368
PF3D7_1239700	ATP-dependent zinc metalloprotease FTSH 1 (FTSH1)	0.696765	3.70936	1.90848	0.0693987	0.216368
PF3D7_0726700	conserved Plasmodium protein, unknown function	0.783779	3.36247	1.90837	0.0694137	0.216368
PF3D7_1025900	conserved Plasmodium protein, unknown function	-0.540776	5.10106	-1.90773	0.0695004	0.216368
PF3D7_1348500	TBC domain protein, putative	1.03058	2.60845	1.90772	0.0695031	0.216368
PF3D7_1330300	DnaJ protein, putative	0.417461	5.63788	1.90688	0.069617	0.216509
PF3D7_1121100	conserved Plasmodium protein, unknown function	0.472768	5.15292	1.9066	0.0696547	0.216509
PF3D7_0109600	cold-shock protein, putative	-0.594212	4.33512	-1.90449	0.0699415	0.217234
PF3D7_1471200	inorganic anion exchanger, inorganic anion antiporter (SulP)	0.375411	6.09447	1.90362	0.0700607	0.217329
PF3D7_1415200	DNA-directed RNA polymerase I/III subunit, putative	0.311141	7.65572	1.90341	0.0700885	0.217329
PF3D7_1340100	exosome complex component RRP42, putative (RRP42)	0.469212	5.12004	1.9031	0.0701319	0.217329
PF3D7_0933700	conserved Plasmodium protein, unknown function	0.982117	2.31938	1.90185	0.0703022	0.217623
PF3D7_1007600	conserved Plasmodium protein, unknown function	-0.367195	6.43431	-1.90124	0.0703857	0.217623
PF3D7_1461400	conserved Plasmodium protein, unknown function	0.364037	6.32806	1.90123	0.0703871	0.217623
PF3D7_0918300	eukaryotic translation initiation factor 3 subunit 5, putative	-0.256504	8.97325	-1.90075	0.0704529	0.217662
PF3D7_0703900	conserved Plasmodium membrane protein, unknown function	0.595849	4.50873	1.90006	0.0705486	0.217792
PF3D7_1116800	heat shock protein 101,chaperone protein ClpB2 (HSP101)	0.236445	10.998	1.89939	0.0706403	0.21791
PF3D7_1037500	dynamin-like protein (DYN2)	0.451097	5.31928	1.8974	0.0709141	0.218529
PF3D7_0613400	apicoplast ribosomal protein L18 precursor, putative	0.469548	5.59147	1.89716	0.0709483	0.218529
PF3D7_0322100	RNA triphosphatase (Prt1)	-0.367097	6.17266	-1.89398	0.0713883	0.219719
PF3D7_1017900	26S proteasome regulatory subunit p55, putative (RPN5)	-0.369134	6.16555	-1.88952	0.072009	0.221462
PF3D7_0722400	GTP-binding protein, putative	-0.255267	8.52356	-1.88845	0.0721601	0.221759
PF3D7_0709300	Cg2 protein (CG2)	0.586756	4.31297	1.88638	0.0724501	0.222482
PF3D7_1345400	conserved Plasmodium protein, unknown function	-1.05442	2.68489	-1.88187	0.0730867	0.224268
PF3D7_0322400	regulator of initiation factor 2 (eIF2)	0.459964	5.44899	1.88001	0.0733502	0.224658
PF3D7_1109400	U3/U14 snoRNA-associated small subunit rRNA processing protein, putative	-0.247316	9.69641	-1.87976	0.0733865	0.224658
PF3D7_1219100	clathrin heavy chain, putative	-0.478294	5.20793	-1.87947	0.0734278	0.224658
PF3D7_0506900	rhomboid protease ROM4 (ROM4)	0.293101	7.45491	1.87903	0.0734899	0.224658
PF3D7_0605700	conserved Plasmodium protein, unknown function	0.69965	3.61347	1.87902	0.0734922	0.224658
PF3D7_1330400.1	ER lumen protein retaining receptor 1, putative	-0.270287	9.11327	-1.87865	0.0735446	0.224658
PF3D7_1021300	conserved Plasmodium membrane protein, unknown function	0.998283	2.32677	1.87804	0.073631	0.224754
PF3D7_0919400	protein disulfide isomerase (PDI9)	0.464895	5.20206	1.87704	0.0737744	0.225023
PF3D7_1232000	phenylalanyl-tRNA synthetase alpha chain, putative	1.11186	1.80462	1.87646	0.0738575	0.225108
PF3D7_1111500	acylphosphatase, putative	-0.479509	4.98136	-1.87543	0.074004	0.225386
PF3D7_1338900	serine/threonine protein kinase, putative	0.888831	2.75697	1.87427	0.0741709	0.225725
PF3D7_1449800	conserved Plasmodium protein, unknown function	0.387415	5.99252	1.8732	0.0743247	0.226025
PF3D7_1252400	reticulocyte binding protein homologue 3, pseudogene (RH3)	0.669348	3.92933	1.86964	0.0748379	0.227416
PF3D7_1244900	conserved Plasmodium protein, unknown function	0.516057	4.97731	1.869	0.0749305	0.227517
PF3D7_1337700	conserved Plasmodium protein, unknown function	0.724444	3.79297	1.86864	0.0749831	0.227517
PF3D7_1337500	conserved Plasmodium protein, unknown function	-0.483641	4.99767	-1.86677	0.0752549	0.228036
PF3D7_1317000	U4/U6.U5 tri-snRNP-associated protein 2, putative (USP39)	0.331487	6.61709	1.86633	0.0753183	0.228036
PF3D7_1250200	conserved Plasmodium membrane protein, unknown function	-0.258526	8.69912	-1.86631	0.0753218	0.228036
PF3D7_1459200	conserved Plasmodium protein, unknown function	0.524943	4.6028	1.86571	0.0754093	0.228131
PF3D7_1341400	small nucleolar RNA snoR20	-0.265722	8.48923	-1.85999	0.0762464	0.230342
PF3D7_1003000	conserved Plasmodium protein, unknown function	-0.904331	2.80428	-1.85988	0.0762629	0.230342
PF3D7_0905700.1	autophagy-related protein 3, putative (ATG3)	-0.316328	7.26855	-1.85956	0.0763097	0.230342
PF3D7_0305200	conserved Plasmodium protein, unknown function	0.587294	4.69041	1.85901	0.0763906	0.230416
PF3D7_0423400	asparagine-rich protein (AARP)	0.397427	5.7436	1.85626	0.076796	0.231432
PF3D7_1310700	RNA-binding protein, putative	0.2466	9.14876	1.85596	0.0768412	0.231432
PF3D7_1217100.1	meiotic recombination protein SPO11, putative (SPO11)	0.546458	4.57337	1.85474	0.0770222	0.231662
PF3D7_0507800	conserved Plasmodium protein, unknown function	-0.292893	7.72324	-1.85439	0.0770737	0.231662
PF3D7_0108700	secreted ookinete protein, putative (PSOP24)	0.434163	5.29509	1.85429	0.0770879	0.231662
PF3D7_0922200	S-adenosylmethionine synthetase (SAMS)	-0.237047	11.1572	-1.85352	0.0772021	0.231834
PF3D7_0703300	conserved Plasmodium protein, unknown function	0.601054	4.09589	1.85274	0.0773183	0.231994
PF3D7_0716300	conserved Plasmodium protein, unknown function	-0.433665	5.32029	-1.8524	0.0773694	0.231994
PF3D7_0509400	RNA polymerase I (RNAPI)	-0.32979	6.80901	-1.85191	0.0774429	0.232044
PF3D7_1129900	transporter, putative	0.356967	6.23318	1.85052	0.0776499	0.232477
PF3D7_1246300	conserved Plasmodium protein, unknown function	0.257164	8.35909	1.85017	0.0777016	0.232477
PF3D7_1011900	heme oxygenase (HO)	0.371982	6.41229	1.84921	0.0778459	0.232738
PF3D7_1027900	palmitoyltransferase, putative (DHHC10)	-0.403245	6.58574	-1.84661	0.0782354	0.233633
PF3D7_1230400	ATP-dependent protease subunit ClpQ (ClpQ)	-0.736358	3.40565	-1.84645	0.0782598	0.233633
PF3D7_0925500	thioredoxin-like protein 2 (TLP2)	0.51855	4.83093	1.84339	0.0787212	0.234838
PF3D7_0104300	ubiquitin carboxyl-terminal hydrolase 1, putative (UBP1)	0.293507	8.28004	1.84224	0.0788961	0.235067
PF3D7_1245800	clathrin coat assembly protein AP180, putative	0.335413	6.61406	1.84212	0.0789132	0.235067
PF3D7_1312900	eukaryotic translation initation factor 4 gamma, putative (EIF4G)	0.343039	6.83848	1.83991	0.07925	0.235898
PF3D7_1332300	trafficking protein particle complex subunit 2, putative (TRAPPC2)	-0.480712	5.21431	-1.83834	0.0794887	0.236435
PF3D7_0909400	exoribonuclease, putative	-0.325872	6.61478	-1.83679	0.0797247	0.236964
PF3D7_1332600	apurinic/apyrimidinic endonuclease Apn1, putative (APN1)	0.501524	4.68431	1.83465	0.0800529	0.237605
PF3D7_0929600	G2 protein, putative	0.37103	6.05548	1.83462	0.080057	0.237605
PF3D7_1212700	eukaryotic translation initiation factor 3 subunit 10, putative	-0.284207	8.745	-1.8339	0.0801685	0.237763
PF3D7_0724200	type 2A phosphatase-associated protein 42, putative (TAP42)	0.433803	5.26696	1.83322	0.0802726	0.237899
PF3D7_1410300	conserved Plasmodium protein, unknown function	0.569467	4.22079	1.83197	0.0804645	0.238294
PF3D7_1358400	conserved Plasmodium protein, unknown function	0.679203	3.9018	1.83143	0.0805479	0.238368
PF3D7_0916300	conserved Plasmodium protein, unknown function	0.417089	5.60148	1.83027	0.0807281	0.238728
PF3D7_1228700	conserved Plasmodium protein, unknown function	0.732243	3.85901	1.82711	0.0812169	0.239885
PF3D7_1008700	tubulin beta chain	0.315845	6.84696	1.82665	0.0812888	0.239885
PF3D7_0918700	conserved Plasmodium protein, unknown function	-0.267909	8.01237	-1.8266	0.0812959	0.239885
PF3D7_1012300	ubiquinol-cytochrome c reductase complex subunit, putative	0.475711	5.08736	1.8262	0.0813587	0.239896
PF3D7_0930700	conserved Plasmodium protein, unknown function	0.687881	3.81338	1.82552	0.0814641	0.240033
PF3D7_0703500	erythrocyte membrane-associated antigen	-0.315147	7.45154	-1.82513	0.0815246	0.240038
PF3D7_1251300	thymidylate kinase (TMK)	0.440189	5.4346	1.8241	0.0816864	0.240245
PF3D7_0704700	phosphopantetheine adenylyltransferase, putative (PPAT)	0.781724	3.1377	1.82393	0.0817128	0.240245
PF3D7_1017800	conserved Plasmodium protein, unknown function	-0.882146	3.44385	-1.82345	0.081788	0.240293
PF3D7_1438800	conserved Plasmodium protein, unknown function	0.76752	3.27569	1.82018	0.0822997	0.241537
PF3D7_1238100	calcyclin binding protein, putative	-0.332969	6.46548	-1.81978	0.0823624	0.241537
PF3D7_1102600	Plasmodium exported protein, unknown function (GEXP14)	0.801081	2.99265	1.81961	0.0823894	0.241537
PF3D7_1332200	conserved Plasmodium protein, unknown function	0.339563	6.42833	1.81715	0.0827781	0.242502
PF3D7_1109700	small nucleolar RNA snoR11	-0.416533	5.78347	-1.81341	0.0833707	0.244063
PF3D7_1218400	triose or hexose phosphate/phosphate translocator, putative	-0.24042	10.5029	-1.8121	0.083578	0.244494
PF3D7_0515900	NLI interacting factor-like phosphatase, putative (NIF2)	0.815627	2.97312	1.81157	0.0836629	0.244567
PF3D7_0527500	Hsc70-interacting protein (HIP)	-0.24907	10.0855	-1.80809	0.0842197	0.245878
PF3D7_1318400	chromosome segregation protein, putative	0.738222	3.26864	1.80734	0.0843399	0.245878
PF3D7_1421400	DNA-directed RNA polymerase III subunit C, putative	-0.301757	7.02461	-1.80706	0.0843838	0.245878
PF3D7_0611700	60S ribosomal protein L39 (RPL39)	-0.276197	10.101	-1.80689	0.084412	0.245878
PF3D7_0500900	serine/threonine protein kinase, FIKK family (FIKK5)	0.758029	3.2108	1.80667	0.0844467	0.245878
PF3D7_1307500	conserved Plasmodium protein, unknown function	0.355559	6.22034	1.80651	0.0844733	0.245878
PF3D7_1444500	eukaryotic initiation factor 2alpha kinase 1 (IK1)	0.556796	4.30541	1.80431	0.0848266	0.24673
PF3D7_0206000	DNA repair endonuclease, putative	0.724576	3.88389	1.80355	0.0849499	0.246912
PF3D7_0210000	secretory complex protein 61 gamma subunit (Sec61-gamma)	-0.278227	7.66262	-1.80215	0.0851768	0.247395
PF3D7_0322500	iron-sulfur assembly protein, putative (IscA2)	1.14719	1.40838	1.79953	0.0856013	0.24839
PF3D7_1337200	1-deoxy-D-xylulose 5-phosphate synthase (DXS)	-0.647858	3.67578	-1.79922	0.0856524	0.24839
PF3D7_1110700	actin-like protein, putative (ALP1)	0.395409	5.90499	1.79879	0.0857213	0.24839
PF3D7_1401600	Plasmodium exported protein (PHISTb), unknown function	0.242118	8.79646	1.79841	0.0857842	0.24839
PF3D7_1325600	mitochondrial fission 1 protein, putative (FIS1)	0.722728	3.38643	1.79786	0.0858734	0.24839
PF3D7_0409300	conserved Plasmodium protein, unknown function	-0.445103	5.21835	-1.79779	0.0858849	0.24839
PF3D7_1320800	dihydrolipoyllysine-residue succinyltransferase component of 2-oxoglutarate dehydrogenase complex	0.849435	2.90248	1.79709	0.0859983	0.248541
PF3D7_0301800	Plasmodium exported protein, unknown function	-0.242927	8.54461	-1.79588	0.0861959	0.248936
PF3D7_0813000	conserved Plasmodium protein, unknown function	0.296882	7.1225	1.79532	0.0862878	0.249025
PF3D7_0819000	conserved Plasmodium protein, unknown function	0.316989	6.6446	1.79353	0.0865812	0.249695
PF3D7_0904100	AP-4 complex subunit epsilon, putative	0.624811	3.82009	1.79286	0.0866923	0.249838
PF3D7_1237100	conserved Plasmodium protein, unknown function	0.50345	4.59433	1.79234	0.0867774	0.249907
PF3D7_0114500	Plasmodium exported protein (hyp10), unknown function	0.999124	2.00219	1.79117	0.0869704	0.250286
PF3D7_1433500	DNA topoisomerase II, putative	-0.258835	8.3361	-1.78859	0.0873955	0.251224
PF3D7_0715700	conserved Plasmodium protein, unknown function	1.05538	1.79313	1.78845	0.0874199	0.251224
PF3D7_1011800	PRE-binding protein (PREBP)	-0.279052	8.9605	-1.78756	0.087567	0.251369
PF3D7_1146000	nucleolar preribosomal assembly protein, putative	0.364046	5.9408	1.7874	0.0875936	0.251369
PF3D7_0702200	lysophospholipase, putative	0.261743	7.86886	1.78603	0.0878208	0.251844
PF3D7_0829800	unspecified product	-0.29681	7.37048	-1.78454	0.088069	0.252341
PF3D7_1361100	protein transport protein Sec24A (SEC24A)	-0.225696	11.0384	-1.78424	0.0881183	0.252341
PF3D7_1034000	Sec1 family protein, putative	-0.456584	4.94047	-1.78374	0.0882029	0.252407
PF3D7_1127500	protein disulfide isomerase, putative	0.898791	4.07239	1.78174	0.0885362	0.253183
PF3D7_1235200	V-type K+-independent H+-translocating inorganic pyrophosphatase (VP2)	0.414482	5.31551	1.78088	0.0886799	0.253415
PF3D7_0402200	surface-associated interspersed protein 4.1 (SURFIN 4.1), pseudogene (SURF4.1)	0.588165	4.10848	1.78025	0.0887864	0.253542
PF3D7_1012900	autophagy-related protein 18, putative (ATG18)	0.258594	8.73521	1.77927	0.0889515	0.253836
PF3D7_1013600	conserved Plasmodium protein, unknown function	1.05386	1.91712	1.77806	0.0891546	0.254179
PF3D7_0423200	BSD-domain protein, putative	0.431939	5.2773	1.77781	0.0891966	0.254179
PF3D7_1360900	polyadenylate-binding protein, putative	0.332404	6.63757	1.77737	0.0892715	0.254215
PF3D7_1469400	nucleoside transporter 3, putative (NT3)	0.789306	3.04879	1.77689	0.0893517	0.254266
PF3D7_0923900	RNA-binding protein, putative	0.247607	9.68052	1.77546	0.0895933	0.254775
PF3D7_0626600	conserved Plasmodium protein, unknown function	-0.405998	5.54681	-1.77421	0.0898056	0.255102
PF3D7_0815300	FAD-dependent monooxygenase, putative	1.05254	1.91712	1.77404	0.0898336	0.255102
PF3D7_0802800	serine/threonine protein phosphatase 2B catalytic subunit A, putative (CNA)	0.360274	5.93324	1.77148	0.0902684	0.256159
PF3D7_0502500	conserved Plasmodium protein, unknown function	-1.00066	2.01378	-1.76937	0.0906275	0.256999
PF3D7_1013700	conserved Plasmodium protein, unknown function	0.794407	2.90725	1.76765	0.0909229	0.257503
PF3D7_1243500	vacuolar-sorting protein SNF7, putative	0.334401	6.47599	1.7676	0.0909316	0.257503
PF3D7_0930400.1	conserved Plasmodium protein, unknown function	0.303791	7.13393	1.76649	0.0911214	0.257812
PF3D7_1467100	DNA-3-methyladenine glycosylase, putative	-1.04847	1.89211	-1.76622	0.0911675	0.257812
PF3D7_1103800	CCR4-NOT transcription complex subunit 1, putative (NOT1)	0.723508	3.61798	1.7646	0.0914462	0.258421
PF3D7_0812220	GTPase, putative	-1.11398	1.4846	-1.76135	0.0920071	0.259802
PF3D7_1439000	copper transporter	-0.445992	5.35317	-1.76095	0.0920756	0.259802
PF3D7_1132700	mitochondrial ribosomal protein L2 precursor	0.702027	3.44034	1.76066	0.092126	0.259802
PF3D7_0831300	Plasmodium exported protein, unknown function (GEXP13)	-0.874744	2.77312	-1.75957	0.092316	0.260158
PF3D7_1251700	tryptophan--tRNA ligase, putative,tryptophanyl-tRNA synthetase, putative (aTrpRS)	0.815917	3.23079	1.75842	0.0925157	0.260159
PF3D7_1114200	GTPase-activating protein, putative	0.245762	9.38586	1.7584	0.0925189	0.260159
PF3D7_0306200	activator of Hsp90 ATPase (AHA1)	-0.40312	5.44862	-1.75807	0.0925754	0.260159
PF3D7_0906300	Maf-like protein, putative	-0.620851	3.75379	-1.75781	0.0926216	0.260159
PF3D7_1018600	conserved Plasmodium protein, unknown function	-0.366728	6.38014	-1.75761	0.0926554	0.260159
PF3D7_1312200	conserved Plasmodium protein, unknown function	0.844016	2.63298	1.75708	0.0927476	0.260159
PF3D7_0806600	kinesin-like protein, putative	-0.607242	4.08023	-1.75699	0.0927633	0.260159
PF3D7_1439700	leucine carboxyl methyltransferase, putative	0.491444	4.63812	1.7521	0.0936188	0.262315
PF3D7_1439500	CCAAT-binding transcription factor, putative	0.702121	3.61108	1.75181	0.0936705	0.262315
PF3D7_0103600	ATP-dependent RNA helicase, putative	0.763684	3.05783	1.7515	0.0937253	0.262315
PF3D7_1252100	rhoptry neck protein 3 (RON3)	0.418207	5.27347	1.75038	0.0939217	0.262684
PF3D7_1138700	conserved Plasmodium protein, unknown function	0.408764	5.29849	1.74936	0.0941016	0.263007
PF3D7_0301200	serine/threonine protein kinase, FIKK family (FIKK3)	-0.362567	6.06664	-1.7485	0.0942533	0.26325
PF3D7_0307800	conserved Plasmodium protein, unknown function	0.465658	4.76581	1.74566	0.0947572	0.264476
PF3D7_1143800	conserved Plasmodium protein, unknown function	0.271089	7.39881	1.74412	0.0950296	0.265055
PF3D7_0821600	clp1-related protein, putative	-0.302367	6.73623	-1.74319	0.0951963	0.265288
PF3D7_1304300	conserved Plasmodium protein, unknown function	1.00824	1.91712	1.74289	0.0952494	0.265288
PF3D7_0407200	peptidyl-tRNA hydrolase 2, putative (PTH2)	0.402842	6.87627	1.74256	0.0953085	0.265288
PF3D7_0910200	conserved Plasmodium protein, unknown function	0.521435	4.99086	1.74133	0.0955278	0.265717
PF3D7_1206000	shewanella-like protein phosphatase 2 (SHLP2)	0.336821	6.23388	1.74057	0.0956638	0.265788
PF3D7_1236000	vesicle transport v-SNARE protein VTI1, putative	0.763185	3.21131	1.74046	0.0956837	0.265788
PF3D7_0922100	ubiquitin-like protein, putative	-0.255938	8.31027	-1.74	0.0957659	0.265835
PF3D7_1010300	succinate dehydrogenase subunit 4, putative (SDH4)	0.244987	10.3	1.73946	0.0958622	0.265921
PF3D7_1323500	plasmepsin V (PMV)	0.331802	6.3287	1.73711	0.096284	0.26691
PF3D7_1011000	inner membrane complex sub-compartment protein 1, putative (ISP1)	-0.606402	4.09542	-1.73497	0.0966697	0.267797
PF3D7_0418200	golgi organization and biogenesis factor, putative	-0.239879	8.28972	-1.73434	0.0967833	0.267929
PF3D7_1011200.1	conserved Plasmodium protein, unknown function	0.448448	6.00384	1.73178	0.0972469	0.26903
PF3D7_1203100	conserved Plasmodium protein, unknown function	-0.262821	7.74191	-1.73005	0.097562	0.269719
PF3D7_0424500	serine/threonine protein kinase, FIKK family (FIKK4.1)	0.239317	8.31767	1.72885	0.0977792	0.270136
PF3D7_0921600	tetratricopeptide repeat family protein, putative	-0.500731	4.96679	-1.72723	0.0980756	0.270771
PF3D7_0809200	asparagine-rich antigen Pfa55-14 (pfa55-14)	1.06058	1.60212	1.72649	0.0982103	0.270959
PF3D7_0922300	conserved Plasmodium protein, unknown function	0.764801	3.3265	1.72572	0.0983521	0.271167
PF3D7_0214200	mitochondrial ribosomal protein L13 precursor, putative	0.717517	3.32079	1.72471	0.0985363	0.271491
PF3D7_0420500	conserved Plasmodium protein, unknown function	0.844938	3.29339	1.72407	0.0986547	0.271493
PF3D7_1447400	conserved Plasmodium protein, unknown function	0.338856	6.12371	1.72398	0.0986701	0.271493
PF3D7_1471400	diacylglycerol kinase, putative	0.556218	4.20984	1.7201	0.0993864	0.272954
PF3D7_1009400	zinc finger protein, putative	0.312005	6.54698	1.7201	0.0993868	0.272954
PF3D7_1445300	mitochondrial ribosomal protein S29 precursor, putative	1.03043	1.8325	1.72001	0.0994021	0.272954
PF3D7_1443700	dephospho-CoA kinase, putative (DPCK)	-0.745763	3.09149	-1.71962	0.099475	0.27297
PF3D7_0530100	SNARE protein, putative (SYN6)	0.272365	7.28403	1.71668	0.100019	0.27428
PF3D7_1242200	queuine tRNA-ribosyltransferase, putative	-0.427071	5.1099	-1.71609	0.10013	0.274398
PF3D7_1136200	conserved Plasmodium protein, unknown function	0.284829	6.95527	1.7122	0.100855	0.276198
PF3D7_1011700	DNA repair protein RAD23, putative	0.364125	5.94302	1.71172	0.100945	0.27626
PF3D7_0805000	alpha/beta hydrolase, putative	0.519134	4.41268	1.71062	0.101152	0.276622
PF3D7_1020400	S-adenosyl-L-methionine-dependent methyltransferase, putative	-0.461928	4.83485	-1.71029	0.101213	0.276622
PF3D7_0713800	conserved Plasmodium protein, unknown function	0.443554	4.92198	1.70945	0.101371	0.276791
PF3D7_0934500	vacuolar ATP synthase subunit e, putative	-0.264178	7.49491	-1.70871	0.10151	0.276791
PF3D7_1040500	rifin,PIR protein (RIF)	1.02638	1.8325	1.70802	0.10164	0.276791
PF3D7_1017000	DNA polymerase delta catalytic subunit	-0.76118	2.98029	-1.70802	0.10164	0.276791
PF3D7_0820000	Snf2-related CBP activator, putative (SRCAP)	0.356294	6.52021	1.70764	0.101712	0.276791
PF3D7_0610100	pre-mRNA-splicing factor SLU7, putative (SLU7)	-0.300633	6.8591	-1.7076	0.101719	0.276791
PF3D7_0609900	conserved Plasmodium protein, unknown function	0.768359	2.96859	1.70743	0.101751	0.276791
PF3D7_0729500	mRNA (N6-adenosine)-methyltransferase, putative	0.315801	6.58164	1.70681	0.101868	0.276927
PF3D7_1431600	ATP-specific succinyl-CoA synthetase beta subunit, putative	0.998422	2.59424	1.70533	0.102148	0.277503
PF3D7_1244200	transcription factor Tfb2, putative	-0.48539	5.26648	-1.70485	0.102238	0.277561
PF3D7_0812500	RNA-binding protein, putative	-0.290171	7.16676	-1.70428	0.102346	0.277572
PF3D7_0806100	conserved Plasmodium protein, unknown function	0.670653	3.95149	1.70411	0.102378	0.277572
PF3D7_1129400	RNA methyltransferase, putative	-0.288354	7.45358	-1.70365	0.102466	0.277624
PF3D7_0423300	conserved Plasmodium protein, unknown function	0.462596	4.74628	1.70244	0.102696	0.278065
PF3D7_1110300	conserved Plasmodium protein, unknown function	-0.273515	7.53433	-1.701	0.102971	0.278622
PF3D7_1217700	conserved Plasmodium protein, unknown function	0.305611	6.53079	1.69881	0.103387	0.279507
PF3D7_1419400	conserved Plasmodium membrane protein, unknown function	-0.334737	6.13059	-1.69799	0.103544	0.279507
PF3D7_0422800	serpentine receptor, putative (SR12)	0.76816	3.17759	1.69793	0.103555	0.279507
PF3D7_1352800	vacuolar fusion protein MON1, putative	0.520505	4.421	1.69785	0.103572	0.279507
PF3D7_1362800	conserved Plasmodium protein, unknown function	0.976534	1.98339	1.69686	0.103761	0.279791
PF3D7_0320700	signal peptidase complex subunit 2, putative (SPC2)	0.304737	7.24249	1.69658	0.103814	0.279791
PF3D7_1231100	ras-related protein Rab-2 (RAB2)	0.225252	8.92336	1.69569	0.103986	0.280067
PF3D7_0311800	conserved protein, unknown function	-0.689914	3.46876	-1.69467	0.104182	0.280397
PF3D7_0416500	repressor of RNA polymerase III transcription MAF1, putative	-1.00202	1.85423	-1.69434	0.104246	0.280397
PF3D7_1326200	conserved Plasmodium protein, unknown function	-0.824021	2.66685	-1.69326	0.104454	0.280644
PF3D7_0707500	conserved Plasmodium protein, unknown function	1.05529	2.26289	1.69315	0.104475	0.280644
PF3D7_0516800	transcription factor with AP2 domain(s) (ApiAP2)	0.61219	3.7201	1.69124	0.104843	0.281447
PF3D7_1310500	conserved protein, unknown function	0.433656	5.23381	1.68808	0.105456	0.282769
PF3D7_0408500	flap endonuclease 1 (FEN1)	0.729794	3.19628	1.68799	0.105474	0.282769
PF3D7_0916100	thioredoxin 3 (TRX3)	0.302823	6.57094	1.68705	0.105657	0.282848
PF3D7_0716200	conserved Plasmodium protein, unknown function	0.231621	8.40658	1.68699	0.105668	0.282848
PF3D7_1001100.1	acyl-CoA binding protein, isoform 1, ACBP1 (ACBP1)	0.340799	6.15217	1.68677	0.105712	0.282848
PF3D7_1235500	mRNA methyltransferase, putative	0.348241	6.04038	1.68507	0.106042	0.283544
PF3D7_1435600	conserved Plasmodium protein, unknown function	0.477943	4.59557	1.68423	0.106207	0.2838
PF3D7_1120300	metal ion channel - Mg2+, Co2+ and Ni2+	-0.718327	3.1789	-1.68273	0.106501	0.284187
PF3D7_0709600	ribonucleases P/MRP protein subunit POP1, putative (POP1)	-0.339181	6.04157	-1.68255	0.106535	0.284187
PF3D7_0930800	conserved Plasmodium membrane protein, unknown function	1.03846	1.76897	1.68242	0.106561	0.284187
PF3D7_1128700	GPI8p transamidase	1.00902	1.75301	1.68103	0.106835	0.284585
PF3D7_1223600	conserved Plasmodium protein, unknown function	0.832005	2.81751	1.68049	0.10694	0.284585
PF3D7_1225600	conserved Plasmodium protein, unknown function	-0.273213	7.48233	-1.68034	0.10697	0.284585
PF3D7_1031800	conserved Plasmodium protein, unknown function	0.458157	4.73849	1.68024	0.10699	0.284585
PF3D7_1226900	conserved Plasmodium protein, unknown function	1.07167	1.60595	1.67899	0.107235	0.285051
PF3D7_1417900	conserved Plasmodium protein, unknown function	0.985626	2.46086	1.67738	0.107554	0.285711
PF3D7_0410300	protein phosphatase, putative	0.353824	5.82854	1.67519	0.107988	0.286679
PF3D7_1446700	conserved Plasmodium protein, unknown function	0.445114	4.77308	1.6741	0.108204	0.286944
PF3D7_0414200.1	calmodulin-like protein	0.974785	2.44497	1.67397	0.108229	0.286944
PF3D7_1356700	DnaJ protein, putative	0.471043	4.67631	1.67339	0.108345	0.287066
PF3D7_0108800	conserved Plasmodium protein, unknown function	0.315445	6.39511	1.67099	0.108823	0.288144
PF3D7_1307100	U3 small nucleolar RNA-associated protein 6, putative	0.382812	5.49387	1.67059	0.108903	0.288169
PF3D7_1470600	RAP protein, putative	-0.413701	5.13359	-1.67001	0.109019	0.288289
PF3D7_0817700	rhoptry neck protein 5 (RON5)	0.268228	7.37416	1.66966	0.10909	0.288289
PF3D7_0805900	conserved protein, unknown function	0.516525	4.94293	1.66919	0.109183	0.288347
PF3D7_1203600	cytochrome c1 heme lyase, putative	0.552381	4.34538	1.66852	0.109318	0.288517
PF3D7_1203900	ubiquitin-conjugating enzyme E2 (UBC)	0.246929	8.40729	1.66763	0.109495	0.288792
PF3D7_1012000	E3 ubiquitin-protein ligase, putative	-0.267393	7.3986	-1.66698	0.109626	0.288792
PF3D7_0804800	peptidyl-prolyl cis-trans isomerase (CYP24)	-0.233799	8.64666	-1.66694	0.109635	0.288792
PF3D7_1462400	conserved Plasmodium protein, unknown function	0.347082	5.94157	1.66657	0.109709	0.288793
PF3D7_0828200	leucine--tRNA ligase, putative	-0.825392	2.82833	-1.66623	0.109777	0.288793
PF3D7_1472200	histone deacetylase, putative (HDA1)	-0.287539	7.10733	-1.66508	0.110008	0.289215
PF3D7_0425100	Plasmodium exported protein (hyp6), unknown function	0.299469	6.85181	1.6647	0.110086	0.289232
PF3D7_1429000	protein archease, putative	-0.597316	4.39873	-1.6631	0.110409	0.289765
PF3D7_1230800	conserved Plasmodium protein, unknown function	0.296093	6.96184	1.66285	0.110459	0.289765
PF3D7_0730500	conserved Plasmodium protein, unknown function	0.685182	3.31179	1.66263	0.110502	0.289765
PF3D7_1134000	heat shock protein 70 (HSP70-3)	-0.233301	8.15094	-1.66107	0.110818	0.290409
PF3D7_0109100	LCCL domain-containing protein (CCp5)	0.376687	5.43977	1.65852	0.111337	0.291579
PF3D7_1321200	conserved protein, unknown function	0.322738	6.54826	1.65737	0.111572	0.292007
PF3D7_0909300	apoptosis-related protein (ARP)	-0.237335	9.5145	-1.65659	0.111731	0.292055
PF3D7_0302700	CDGSH iron-sulfur domain-containing protein, putative	0.78416	3.29848	1.65657	0.111733	0.292055
PF3D7_1133300	LEM3/CDC50 family protein, putative	0.495909	4.53975	1.65515	0.112025	0.29231
PF3D7_1234500	conserved Plasmodium protein, unknown function	-0.426434	5.08499	-1.65507	0.112041	0.29231
PF3D7_1428100	WW domain-binding protein 11, putative	0.576985	4.16179	1.65504	0.112046	0.29231
PF3D7_0304600	circumsporozoite (CS) protein (CSP)	0.723334	3.26103	1.65415	0.11223	0.292602
PF3D7_1232500	CG2-related protein, putative	0.415045	5.15128	1.65304	0.112457	0.293006
PF3D7_1410400	rhoptry-associated protein 1 (RAP1)	0.244849	7.82865	1.65169	0.112734	0.293541
PF3D7_0311200	valine--tRNA ligase, putative	1.05408	1.84373	1.64983	0.113118	0.294295
PF3D7_1405500	COBW domain-containing protein 1, putative (CBWD1)	-0.737092	3.15373	-1.64958	0.113168	0.294295
PF3D7_1247800	dipeptidyl aminopeptidase 2 (DPAP2)	0.441636	5.03008	1.64855	0.113381	0.294661
PF3D7_1434600	methionine aminopeptidase 2 (METAP2)	-0.28882	6.74644	-1.64799	0.113497	0.294745
PF3D7_1438700	DNA primase small subunit	-0.405704	5.39329	-1.64769	0.113558	0.294745
PF3D7_1211900	non-SERCA-type Ca2+ -transporting P-ATPase (ATP4)	-0.238012	8.19638	-1.64673	0.113757	0.295074
PF3D7_1305600	membrane integral peptidase, M50 family, putative	0.706132	3.25835	1.64605	0.1139	0.295256
PF3D7_1441500	conserved Plasmodium protein, unknown function	0.315542	6.29078	1.64448	0.114225	0.295911
PF3D7_1018200	serine/threonine protein phosphatase 8, putative (PPP8)	0.581104	3.98373	1.64334	0.114463	0.295939
PF3D7_0910100	Ran-binding protein, putative	-0.245443	7.93383	-1.64318	0.114495	0.295939
PF3D7_0508700	pre-mRNA-processing ATP-dependent RNA helicase PRP5, putative (PRP5)	0.391859	5.2914	1.6431	0.114513	0.295939
PF3D7_0730200	AP-4 complex subunit beta, putative	0.618051	3.56412	1.64303	0.114527	0.295939
PF3D7_1411000.1	conserved Plasmodium protein, unknown function	0.522735	4.49324	1.6424	0.114658	0.295969
PF3D7_1012100	conserved Plasmodium protein, unknown function	0.639546	3.6246	1.64228	0.114683	0.295969
PF3D7_0514200	conserved Plasmodium protein, unknown function	-0.462799	4.79992	-1.64129	0.114891	0.296316
PF3D7_1022200	conserved Plasmodium membrane protein, unknown function	0.880198	3.13159	1.64093	0.114966	0.296323
PF3D7_0317000	proteasome subunit alpha type-3, putative	-0.229836	8.56603	-1.63635	0.115927	0.298512
PF3D7_1317600	conserved Plasmodium protein, unknown function	-0.726709	3.37125	-1.63618	0.115962	0.298512
PF3D7_1320000	rhoptry protein 2, putative (PRP2)	0.276142	7.02854	1.63318	0.116596	0.299955
PF3D7_0811300	CCR4-associated factor 1 (CAF1)	-0.246926	8.33415	-1.63095	0.117068	0.30098
PF3D7_0902000	serine/threonine protein kinase, FIKK family (FIKK9.1)	0.330842	5.97957	1.63007	0.117255	0.301105
PF3D7_0821900	conserved Plasmodium protein, unknown function	0.898827	2.38848	1.62998	0.117273	0.301105
PF3D7_1458300	conserved Plasmodium protein, unknown function	0.843458	2.65188	1.62968	0.117339	0.301105
PF3D7_1458900	conserved protein, unknown function	0.557418	4.06887	1.62892	0.117499	0.301327
PF3D7_1145400	dynamin-like protein (DYN1)	-0.234062	7.89789	-1.62773	0.117753	0.301687
PF3D7_0913900	arginine--tRNA ligase, putative	0.888935	2.41719	1.62729	0.117848	0.301687
PF3D7_1347000	G-beta repeat protein, putative	0.858998	2.48369	1.62722	0.117862	0.301687
PF3D7_1117300	conserved Plasmodium protein, unknown function	0.458905	4.78058	1.62641	0.118035	0.30194
PF3D7_1253800	Plasmodium exported protein (PHISTa), unknown function	-0.610398	3.56167	-1.62522	0.118289	0.302402
PF3D7_0606200	ubiquitin-conjugating enzyme E2, putative	-0.240678	8.42143	-1.62392	0.118569	0.302878
PF3D7_0110600	phosphatidylinositol-4-phosphate 5-kinase (PIP5K)	0.288092	6.87462	1.6235	0.118658	0.302878
PF3D7_1241200	conserved Plasmodium protein, unknown function	0.459322	4.71476	1.62317	0.11873	0.302878
PF3D7_0930300	merozoite surface protein 1 (MSP1)	-0.277668	7.36459	-1.62297	0.118773	0.302878
PF3D7_1469800	conserved Plasmodium protein, unknown function	0.465001	4.57277	1.62034	0.119339	0.304131
PF3D7_1244700	conserved Plasmodium protein, unknown function	-0.275019	7.07623	-1.619	0.119627	0.304676
PF3D7_1438000	eukaryotic translation initiation factor eIF2A, putative	-0.224185	8.24972	-1.61865	0.119704	0.30468
PF3D7_1137200	conserved Plasmodium protein, unknown function	0.58879	3.74033	1.61708	0.120043	0.305352
PF3D7_0730400	conserved Plasmodium protein, unknown function	0.252393	7.49793	1.6161	0.120257	0.305504
PF3D7_1476100	early transcribed membrane protein 14.2 (ETRAMP14.2)	-0.99883	1.73287	-1.61606	0.120265	0.305504
PF3D7_1451500	pre-mRNA-splicing factor CWF18, putative	0.400275	5.71889	1.61577	0.120327	0.305504
PF3D7_1335000	MSP7-like protein (MSRP1)	0.971009	1.56561	1.61397	0.120719	0.306176
PF3D7_0935300	phosphatidylinositol N-acetylglucosaminyltransferase subunit P, putative	0.336539	5.80617	1.61387	0.120742	0.306176
PF3D7_1443800	zinc finger protein, putative	0.51768	4.12217	1.61324	0.120878	0.30633
PF3D7_1471000	RNA 3'-terminal phosphate cyclase-like protein, putative	0.369941	5.55741	1.61238	0.121065	0.306503
PF3D7_0934900	conserved Plasmodium protein, unknown function	-0.408331	5.2362	-1.61198	0.121154	0.306503
PF3D7_0522900	zinc finger protein, putative	-1.01388	1.43298	-1.61132	0.121298	0.306503
PF3D7_1140700	conserved Plasmodium protein, unknown function	0.440996	4.70564	1.61096	0.121377	0.306503
PF3D7_1030700	RNA methyltransferase, putative	0.3701	5.49679	1.61067	0.121441	0.306503
PF3D7_0604700	glyoxalase I (GILP)	0.501767	4.34047	1.6106	0.121455	0.306503
PF3D7_0710100	conserved Plasmodium protein, unknown function	0.399829	5.08535	1.60999	0.12159	0.306503
PF3D7_1461100	conserved Plasmodium protein, unknown function	0.961024	1.79969	1.60984	0.121622	0.306503
PF3D7_0106300	calcium-transporting ATPase (ATP6)	-0.210877	9.67165	-1.60952	0.121693	0.306503
PF3D7_0221800	hypothetical protein	-0.476231	4.50529	-1.60949	0.121699	0.306503
PF3D7_1454000	RNA-binding protein, putative	0.412295	5.07915	1.6058	0.12251	0.308181
PF3D7_1116700	cathepsin C, homolog,dipeptidyl aminopeptidase 1 (DPAP1)	-0.204757	10.2712	-1.60577	0.122516	0.308181
PF3D7_0417200	bifunctional dihydrofolate reductase-thymidylate synthase (DHFR-TS)	0.757818	2.77956	1.60369	0.122976	0.309146
PF3D7_1022100	conserved Plasmodium protein, unknown function	-0.247503	7.56238	-1.60243	0.123255	0.309596
PF3D7_1248500	bax inhibitor 1, putative	-0.208547	10.7226	-1.60213	0.123322	0.309596
PF3D7_1367100	U1 small nuclear ribonucleoprotein, putative	-0.245057	7.61285	-1.60181	0.123393	0.309596
PF3D7_0305000	elongation factor Ts (EF-Ts)	0.554069	3.83126	1.60151	0.123458	0.309596
PF3D7_1333700	histone H3-like centromeric protein CSE4 (CenH3)	-0.334002	5.89929	-1.60116	0.123538	0.309604
PF3D7_0701500	exported protein family 3 (EPF3)	-0.972261	2.29784	-1.60041	0.123703	0.309662
PF3D7_0517900	zinc finger protein, putative	0.337479	5.7533	1.59993	0.123811	0.309662
PF3D7_1468200	conserved protein, unknown function	0.374846	5.40765	1.59991	0.123815	0.309662
PF3D7_0413700	lysine decarboxylase-like protein, putative	0.424888	4.8217	1.59969	0.123865	0.309662
PF3D7_0729400	ribosome biogenesis protein BRX1 homolog, putative	0.318473	6.05386	1.59924	0.123965	0.309723
PF3D7_1347300	conserved Plasmodium membrane protein, unknown function	-1.00533	1.98602	-1.59859	0.124109	0.309816
PF3D7_0601000	exported protein family 4 (EPF4)	-0.73107	3.31282	-1.5982	0.124195	0.309816
PF3D7_0516200	40S ribosomal protein S11	-0.21631	11.4852	-1.59805	0.12423	0.309816
PF3D7_1229000	conserved Plasmodium membrane protein, unknown function	0.448663	4.7962	1.59751	0.124351	0.309926
PF3D7_0803200	filament assembling protein, putative	0.424768	4.82905	1.59712	0.124437	0.309952
PF3D7_0522600	inner membrane complex protein	0.660146	3.2329	1.59615	0.124653	0.310301
PF3D7_0205500	DNA-directed RNA polymerase II 16 kDa subunit, putative	-0.222371	8.51891	-1.59487	0.12494	0.310825
PF3D7_1019800	tRNA methyltransferase, putative	0.868581	2.25586	1.59372	0.1252	0.31128
PF3D7_1416000	conserved Plasmodium protein, unknown function	-0.878182	2.46196	-1.59076	0.125864	0.312741
PF3D7_0719800	conserved Plasmodium protein, unknown function	-0.645492	3.35438	-1.59035	0.125958	0.312784
PF3D7_1472100	Yip1 protein, putative	0.210623	9.17162	1.58965	0.126116	0.312796
PF3D7_0605800	DNA repair protein RAD50, putative (RAD50)	0.632912	3.5128	1.58958	0.126132	0.312796
PF3D7_1366900	conserved Plasmodium protein, unknown function	-0.259305	8.29753	-1.58931	0.126193	0.312796
PF3D7_0408900.1	tRNA N6-adenosine threonylcarbamoyltransferase (KAE1)	-0.949857	1.8405	-1.58827	0.126427	0.313108
PF3D7_0821800	protein transport protein SEC61 subunit beta (Sec61-beta)	-0.228334	9.80952	-1.58774	0.126548	0.313108
PF3D7_0316900	E3 ubiquitin-protein ligase, putative	-0.267361	7.70344	-1.58765	0.126568	0.313108
PF3D7_1349100	nucleoside diphosphate hydrolase, putative	0.439559	4.72236	1.58711	0.12669	0.313108
PF3D7_1348900	conserved Plasmodium protein, unknown function	0.468826	4.4169	1.58685	0.126749	0.313108
PF3D7_1207500	conserved Plasmodium protein, unknown function	0.492931	4.21115	1.58672	0.12678	0.313108
PF3D7_0803100	conserved Plasmodium protein, unknown function	0.338922	6.33175	1.58195	0.127866	0.315598
PF3D7_0904000	GTPase-activating protein, putative	-0.241664	7.70141	-1.57972	0.128375	0.31657
PF3D7_0806000	AAA family ATPase, putative	0.704895	3.0983	1.57918	0.1285	0.31657
PF3D7_1133400	apical membrane antigen 1 (AMA1)	0.227717	7.87448	1.57915	0.128506	0.31657
PF3D7_0222200	exported protein family 3 (EPF3)	0.399842	5.03215	1.57887	0.12857	0.31657
PF3D7_1124500	pyruvate dehydrogenase E1 component subunit alpha (pdhA)	0.774287	2.67897	1.57818	0.128729	0.316769
PF3D7_0219300	conserved Plasmodium protein, unknown function	0.704415	3.48448	1.57699	0.129004	0.317254
PF3D7_1315900	exportin-1, putative	-0.271824	6.89478	-1.57609	0.129209	0.317484
PF3D7_0710700	conserved Plasmodium protein, unknown function	0.232506	7.69429	1.5759	0.129253	0.317484
PF3D7_1231600	pre-mRNA-splicing factor ATP-dependent RNA helicase PRP2, putative (PRP2)	0.329038	5.8249	1.57525	0.129405	0.31759
PF3D7_0804500	conserved Plasmodium membrane protein, unknown function	-0.391983	5.04253	-1.57474	0.129522	0.31759
PF3D7_1251800	conserved Plasmodium protein, unknown function	-0.527533	4.24289	-1.5747	0.12953	0.31759
PF3D7_0106700	small ribosomal subunit assembling AARP2 protein (AARP2)	-0.361579	5.65132	-1.57417	0.129652	0.317699
PF3D7_1328900	conserved Plasmodium protein, unknown function	-0.747251	2.76884	-1.57302	0.129918	0.318159
PF3D7_1415100	conserved Plasmodium protein, unknown function	0.895032	2.30285	1.57214	0.130123	0.31847
PF3D7_1351300	conserved Plasmodium membrane protein, unknown function	-0.792457	2.72973	-1.56984	0.130658	0.319585
PF3D7_0502100	HCNGP-like protein	0.995236	1.56986	1.56645	0.131449	0.321318
PF3D7_0822800	U5 snrnp-specific protein, putative	0.344156	5.84611	1.56613	0.131524	0.321318
PF3D7_0822300	small nuclear ribonucleoprotein G, putative (SNRPG)	-0.314561	6.55512	-1.56402	0.132017	0.322213
PF3D7_0725400	conserved Plasmodium protein, unknown function	0.207917	9.21362	1.56357	0.132123	0.322213
PF3D7_0511200	stearoyl-CoA desaturase (SCD)	0.62074	3.60819	1.56355	0.132127	0.322213
PF3D7_0812700	RNA-binding protein (U1 snRNP-like), putative	-0.255706	7.06081	-1.56186	0.132525	0.322869
PF3D7_1235700	ATP synthase subunit beta, mitochondrial	0.394298	5.08829	1.56161	0.132583	0.322869
PF3D7_0820400	conserved Plasmodium protein, unknown function	-0.894013	1.92661	-1.5614	0.132634	0.322869
PF3D7_1460200	conserved Plasmodium protein, unknown function	-0.891782	1.92661	-1.55965	0.133045	0.323469
PF3D7_1415600	conserved Plasmodium protein, unknown function	0.991891	1.75948	1.5595	0.133083	0.323469
PF3D7_1027100	U3 small nucleolar ribonucleoprotein protein MPP10, putative (MPP10)	0.287595	6.48739	1.5593	0.133129	0.323469
PF3D7_1027500	conserved Plasmodium protein, unknown function	-0.463864	4.52434	-1.55901	0.133198	0.323469
PF3D7_0805100	conserved Plasmodium protein, unknown function	0.613476	3.46104	1.55814	0.133404	0.323777
PF3D7_1336400	RanBPM and CLTH-like protein, putative	-0.373405	5.3439	-1.55772	0.133503	0.323823
PF3D7_0609400	mitochondrial cardiolipin synthase, putative (CLS)	-0.78884	2.43471	-1.55457	0.134251	0.325445
PF3D7_0823600	lipoate-protein ligase B (LipB)	0.798076	2.60715	1.55058	0.135202	0.327256
PF3D7_0722500	cell cycle control protein cwf15, putative	-0.230041	7.68355	-1.55056	0.135206	0.327256
PF3D7_1340000	secreted ookinete protein, putative (PSOP7)	-0.452435	4.5388	-1.55043	0.135239	0.327256
PF3D7_1319300	N2,N2-dimethylguanosine tRNA methyltransferase, putative	-0.299517	6.37508	-1.54897	0.135588	0.327907
PF3D7_0507200	subtilisin-like protease 3 (SUB3)	-0.667272	3.40584	-1.54785	0.135856	0.32836
PF3D7_1463700	cyclin homologue (CYC1)	0.37377	5.20715	1.5469	0.136085	0.328717
PF3D7_0503300	serine/arginine-rich splicing factor 12 (SRSF12)	-0.267184	6.81738	-1.54424	0.136727	0.330074
PF3D7_1234900	conserved Plasmodium protein, unknown function	0.268733	6.93116	1.54205	0.137256	0.330826
PF3D7_0721300	DEAD/DEAH box ATP-dependent RNA helicase, putative	0.284886	6.4413	1.542	0.137269	0.330826
PF3D7_0709700	lysophospholipase, putative	0.2826	6.4306	1.54186	0.137303	0.330826
PF3D7_1477800	acyl-CoA binding protein (ACBP)	0.449482	4.5821	1.54161	0.137364	0.330826
PF3D7_1453000	conserved Plasmodium protein, unknown function	-0.664218	3.30072	-1.53993	0.137772	0.331613
PF3D7_1356900	protein kinase 5 (PK5)	0.340739	5.57192	1.53949	0.137878	0.331672
PF3D7_1132400	conserved Plasmodium membrane protein, unknown function	0.871865	2.08584	1.53838	0.138149	0.33203
PF3D7_1009300	conserved Plasmodium protein, unknown function	-0.649769	3.13914	-1.53821	0.13819	0.33203
PF3D7_0516400	phosducin-like protein, putative (PhLP3)	-0.57898	3.54182	-1.53764	0.138328	0.332167
PF3D7_1304200.1	CorA-like Mg2+ transporter protein, putative	0.573182	3.75104	1.53598	0.138735	0.332948
PF3D7_0105000	unspecified product	0.534008	4.08241	1.53504	0.138964	0.333124
PF3D7_1227500	cyclin (CYC2)	0.697731	2.85893	1.53501	0.138972	0.333124
PF3D7_1353500	RNA polymerase II transcription factor B subunit 4, putative (TFB4)	-0.438377	4.47617	-1.53408	0.1392	0.33339
PF3D7_0505800	small ubiquitin-related modifier (SUMO)	-0.218969	10.1842	-1.53389	0.139246	0.33339
PF3D7_1329100	myosin C (MyoC)	0.366382	5.32058	1.53328	0.139394	0.333523
PF3D7_1343300	conserved Plasmodium protein, unknown function	0.399445	4.89794	1.53258	0.139568	0.333523
PF3D7_1233000	elongation factor G (EF-G)	0.714821	2.90608	1.53216	0.139672	0.333523
PF3D7_0621700	conserved Plasmodium protein, unknown function	-0.749383	2.88788	-1.53212	0.13968	0.333523
PF3D7_0205200	conserved Plasmodium protein, unknown function	0.848931	2.30285	1.53199	0.139712	0.333523
PF3D7_1405900	RNA-binding protein, putative	0.3202	6.31044	1.53131	0.139879	0.333729
PF3D7_1447100	conserved Plasmodium protein, unknown function	0.214848	8.51968	1.53064	0.140044	0.33387
PF3D7_1123200	leucine-rich repeat protein (LRR11)	-0.862651	2.55999	-1.53041	0.140102	0.33387
PF3D7_1365200	conserved Plasmodium protein, unknown function	-0.332249	5.67446	-1.52929	0.140379	0.334333
PF3D7_1345200	rhomboid protease ROM6, putative (ROM6)	0.902484	1.95321	1.52765	0.140782	0.334762
PF3D7_1252800	Plasmodium exported protein (PHISTb), unknown function	0.549749	4.0321	1.52749	0.140823	0.334762
PF3D7_1116400	guanine nucleotide-exchange factor SEC12 (SEC12)	0.391415	4.97152	1.5273	0.140871	0.334762
PF3D7_1123600	RAP protein, putative	-0.36902	5.19608	-1.52723	0.140887	0.334762
PF3D7_0529200	sugar transporter, putative	0.814659	2.80559	1.52667	0.141025	0.334894
PF3D7_1249300	protein phosphatase, putative	0.461952	4.40493	1.52377	0.141746	0.336291
PF3D7_1353600	ER lumen protein retaining receptor (ERD2)	0.249173	7.28636	1.52333	0.141857	0.336291
PF3D7_1124700	GrpE protein homolog, mitochondrial, putative (MGE1)	0.307565	6.13238	1.5232	0.141887	0.336291
PF3D7_1422200	conserved Plasmodium protein, unknown function	0.860454	1.92598	1.52298	0.141944	0.336291
PF3D7_0512300	CDK-activating kinase assembly factor (MAT1)	0.293927	6.17155	1.5217	0.142261	0.336846
PF3D7_1328400	conserved Plasmodium protein, unknown function	-0.580627	3.77802	-1.51884	0.142976	0.338343
PF3D7_1466900	rhoptry protein, putative	0.515109	4.13111	1.51714	0.143402	0.339155
PF3D7_0205800	conserved Plasmodium protein, unknown function	0.396226	5.10072	1.51548	0.143822	0.33995
PF3D7_1028500	conserved Plasmodium protein, unknown function	0.360424	5.31324	1.51408	0.144175	0.340587
PF3D7_0305500	conserved Plasmodium protein, unknown function	0.292987	6.3438	1.51316	0.144406	0.340861
PF3D7_1125800	kelch protein, putative	0.219753	8.46043	1.51295	0.144458	0.340861
PF3D7_0626400	Sec14 domain containing protein	0.956296	1.31163	1.51191	0.144722	0.341088
PF3D7_1303900	conserved Plasmodium protein, unknown function	0.956296	1.31163	1.51191	0.144722	0.341088
PF3D7_1347100	DNA topoisomerase 3, putative (TOP3)	0.560435	3.5979	1.51157	0.14481	0.341098
PF3D7_1339900	ABC transporter (MDR family), putative (MDR5)	0.84859	2.10411	1.51046	0.145091	0.341563
PF3D7_1230700	protein transport protein SEC13 (SEC13)	-0.201626	9.78355	-1.50973	0.145276	0.341801
PF3D7_1319400	conserved Plasmodium protein, unknown function	-0.359426	5.83007	-1.50787	0.145748	0.342714
PF3D7_1365300	conserved Plasmodium protein, unknown function	-0.520501	3.91847	-1.50751	0.145839	0.342729
PF3D7_1459600	conserved Plasmodium protein, unknown function	-0.269228	6.69803	-1.50681	0.146017	0.342829
PF3D7_1321500.1	3',5'-cyclic nucleotide phosphodiesterase, putative (PDEbeta)	0.363162	5.45504	1.50669	0.146049	0.342829
PF3D7_1106100	apicoplast ribosomal protein S15 precursor, putative	0.484612	4.1372	1.50593	0.146243	0.343049
PF3D7_1328600	conserved Plasmodium protein, unknown function	-0.399034	4.80235	-1.50553	0.146345	0.343049
PF3D7_1455300	conserved Plasmodium protein, unknown function	0.233496	7.40732	1.50533	0.146395	0.343049
PF3D7_1452400	conserved Plasmodium protein, unknown function	0.41299	4.86136	1.50477	0.14654	0.34308
PF3D7_0917800	conserved Plasmodium protein, unknown function	0.880466	2.17311	1.50429	0.146661	0.34308
PF3D7_1320700	conserved Plasmodium protein, unknown function	0.880466	2.17311	1.50429	0.146661	0.34308
PF3D7_1241800	DEAD/DEAH box ATP-dependent RNA helicase, putative	-0.358246	5.99719	-1.50295	0.147004	0.343684
PF3D7_1017200	enoyl-CoA hydratase-related protein, putative	0.61869	3.27971	1.50201	0.147246	0.343784
PF3D7_1451000	conserved Plasmodium protein, unknown function	-0.528169	3.82463	-1.50196	0.147258	0.343784
PF3D7_0813300	conserved Plasmodium protein, unknown function	-0.195291	9.62957	-1.5018	0.1473	0.343784
PF3D7_0528100	AP-1 complex subunit beta, putative	-0.205187	8.76227	-1.5009	0.147532	0.344129
PF3D7_1302300	Plasmodium exported protein, unknown function	0.382212	5.44632	1.49973	0.147832	0.344632
PF3D7_0713600	mitochondrial ribosomal protein S5 precursor, putative	-0.681588	2.8666	-1.49842	0.14817	0.345026
PF3D7_0928900	guanylate kinase (GK)	0.437543	4.65236	1.49842	0.148171	0.345026
PF3D7_1237900	conserved Plasmodium protein, unknown function	-0.28163	6.58239	-1.4966	0.148641	0.345924
PF3D7_0720700	phosphoinositide-binding protein, putative	0.2475	7.23385	1.49554	0.148914	0.346361
PF3D7_0216800	conserved Plasmodium membrane protein, unknown function	0.641692	3.07923	1.49502	0.14905	0.346479
PF3D7_0112800	Plasmodium exported protein (hyp11), unknown function	-0.378806	4.93559	-1.49418	0.149267	0.346785
PF3D7_1317700	conserved Plasmodium protein, unknown function	-0.386854	4.86585	-1.49347	0.149452	0.347018
PF3D7_0503000	50S ribosomal protein L28, apicoplast, putative	-0.358768	5.48936	-1.49178	0.149892	0.347841
PF3D7_1008900	adenylate kinase (AK1)	-0.202828	8.78025	-1.49056	0.15021	0.348186
PF3D7_1142400	coproporphyrinogen-III oxidase (CPO)	-0.257914	6.86544	-1.49028	0.150282	0.348186
PF3D7_0508200	longevity-assurance (LAG1) protein, putative	-0.383677	5.05893	-1.48995	0.15037	0.348186
PF3D7_1020800	dihydrolipoamide acyltransferase component E2 (DLAT)	-0.628467	3.54334	-1.4899	0.150382	0.348186
PF3D7_0719100	conserved Plasmodium protein, unknown function	0.787558	3.56415	1.48846	0.150758	0.348586
PF3D7_1335400	reticulocyte binding protein 2 homologue a (RH2a)	0.319083	5.88563	1.48839	0.150776	0.348586
PF3D7_0314600	conserved Plasmodium protein, unknown function	0.533386	3.7308	1.48826	0.150812	0.348586
PF3D7_0805500	conserved Plasmodium protein, unknown function	0.503785	4.13699	1.48595	0.151416	0.349697
PF3D7_0802100	transcription factor with AP2 domain(s) (ApiAP2)	0.466983	4.37855	1.48531	0.151585	0.349697
PF3D7_0607500	para-hydroxybenzoate--polyprenyltransferase, putative (COQ2)	-0.512364	3.89259	-1.48505	0.151652	0.349697
PF3D7_1365600	DNA topoisomerase VI, b subunit, putative	0.327209	5.59289	1.48487	0.151701	0.349697
PF3D7_1473900	conserved Plasmodium protein, unknown function	0.376314	4.98431	1.48479	0.151721	0.349697
PF3D7_1227800	histone S-adenosyl methyltransferase, putative	-0.252645	6.98461	-1.48318	0.152146	0.350478
PF3D7_1354600	60S ribosomal protein L7-2, putative	0.320063	5.66664	1.48192	0.152478	0.351044
PF3D7_1225200	conserved Plasmodium protein, unknown function	-0.391916	5.0459	-1.47704	0.153771	0.35382
PF3D7_1021400	endomembrane protein 70, putative	0.19329	9.44929	1.47495	0.154327	0.3549
PF3D7_0912500	conserved Plasmodium protein, unknown function	-0.196259	9.10196	-1.47149	0.155252	0.356779
PF3D7_0929200	RNA-binding protein, putative	-0.192293	9.64324	-1.47073	0.155456	0.356779
PF3D7_0612600	PP-loop family protein, putative	0.337497	5.67482	1.47071	0.155462	0.356779
PF3D7_0202500	early transcribed membrane protein 2 (ETRAMP2)	-0.198363	13.8709	-1.47049	0.155521	0.356779
PF3D7_0103300	conserved Plasmodium protein, unknown function	0.387291	5.00023	1.47021	0.155597	0.356779
PF3D7_1357700	U3 snoRNA-associated small subunit rRNA processing protein, putative	-0.276535	6.6553	-1.46994	0.155669	0.356779
PF3D7_1443400	conserved Plasmodium protein, unknown function	0.521306	3.76838	1.46929	0.155843	0.356808
PF3D7_1238800	acyl-CoA synthetase (ACS11)	-0.226002	7.87711	-1.46924	0.155857	0.356808
PF3D7_0613500	AP-3 complex subunit beta, putative	0.810747	2.34965	1.46855	0.156042	0.357031
PF3D7_0933200	calcyclin binding protein, putative	0.374091	5.27179	1.46719	0.156409	0.357633
PF3D7_1241000	Plasmodium RNA of unknown function RUF6-15	-0.801895	2.45119	-1.46666	0.156551	0.357633
PF3D7_1221800	conserved Plasmodium protein, unknown function	0.784289	2.27169	1.4666	0.156569	0.357633
PF3D7_1422100	mitochondrial ribosomal protein L21 precursor, putative	0.432057	4.53845	1.4654	0.156892	0.358039
PF3D7_1033100	S-adenosylmethionine decarboxylase/ornithine decarboxylase (AdoMetDC/ODC)	-0.216431	9.62598	-1.46529	0.156922	0.358039
PF3D7_1128900	conserved Plasmodium protein, unknown function	0.393858	4.99216	1.46458	0.157114	0.358251
PF3D7_1469600	biotin carboxylase subunit of acetyl CoA carboxylase, putative (ACC)	0.838157	1.91448	1.4643	0.157191	0.358251
PF3D7_1349800	nucleolar preribosomal associated cytoplasmic ATPase, putative	-0.527081	3.83435	-1.4623	0.157733	0.359286
PF3D7_0307400	ATP-dependent Clp protease proteolytic subunit (ClpP)	0.613405	3.39524	1.46184	0.157856	0.359364
PF3D7_1326100	conserved Plasmodium protein, unknown function	-0.347635	5.76962	-1.45981	0.15841	0.360404
PF3D7_0517400	FACT complex subunit SPT16, putative (FACT-L)	-0.319313	5.97026	-1.45952	0.158489	0.360404
PF3D7_0215100	RING zinc finger protein, putative	0.253705	7.22337	1.45742	0.159062	0.361439
PF3D7_1104900	calcium/calmodulin-dependent protein kinase, putative	0.347281	5.38409	1.4572	0.159122	0.361439
PF3D7_0926000	protein kinase, putative	-0.817713	2.31611	-1.45485	0.159764	0.362696
PF3D7_0521800	nucleotide binding protein, putative	-0.882892	2.73922	-1.45307	0.160255	0.363449
PF3D7_1472400	M1-family alanyl aminopeptidase, putative	0.565244	3.87227	1.453	0.160274	0.363449
PF3D7_0220800	cytoadherence linked asexual protein 2 (CLAG2)	-0.361737	5.486	-1.45111	0.160795	0.364427
PF3D7_1200700	acyl-CoA synthetase (ACS7)	-0.189022	9.44914	-1.45015	0.161059	0.364821
PF3D7_0112200	multidrug resistance-associated protein 1 (MRP1)	0.915314	1.52974	1.44969	0.161185	0.364905
PF3D7_1109900	60S ribosomal protein L36 (RPL36)	-0.208671	9.8793	-1.44738	0.161824	0.365174
PF3D7_1331700	glutamine--tRNA ligase, putative	-0.21184	7.77752	-1.44721	0.161872	0.365174
PF3D7_1201400	Plasmodium exported protein, unknown function	-0.600808	3.28656	-1.44715	0.161888	0.365174
PF3D7_1442300	tRNA binding protein, putative	-0.210723	8.07694	-1.44685	0.161971	0.365174
PF3D7_0926900	replication termination factor, putative	0.294114	6.24976	1.4468	0.161986	0.365174
PF3D7_1464200	zinc finger protein, putative	-0.338117	5.38645	-1.4466	0.16204	0.365174
PF3D7_1364400	conserved Plasmodium protein, unknown function	0.420837	4.448	1.44652	0.162063	0.365174
PF3D7_0529800	conserved Plasmodium protein, unknown function	0.840956	1.73858	1.44635	0.16211	0.365174
PF3D7_1106400	conserved Plasmodium protein, unknown function	0.840956	1.73858	1.44635	0.16211	0.365174
PF3D7_1129300	conserved Plasmodium protein, unknown function	0.7644	2.21036	1.44556	0.162331	0.365246
PF3D7_1435900	conserved Plasmodium protein, unknown function	0.7644	2.21036	1.44556	0.162331	0.365246
PF3D7_0514900	conserved Plasmodium protein, unknown function	-0.288313	6.32634	-1.44527	0.162411	0.365246
PF3D7_1020600	conserved Plasmodium membrane protein, unknown function	0.870473	1.82539	1.4447	0.162569	0.3654
PF3D7_1118500	box C/D snoRNP rRNA 2'-O-methylation factor, putative	-0.20825	8.15721	-1.44421	0.162706	0.365507
PF3D7_1317900	small ribosomal subunit nuclear export protein, putative	-0.341253	5.51772	-1.44368	0.162854	0.365637
PF3D7_1440700	adaptor complexes medium subunit family	0.544053	3.77141	1.44296	0.163053	0.365882
PF3D7_1119100	tRNA m(1)G methyltransferase, putative	-0.260931	6.83436	-1.44135	0.163502	0.366545
PF3D7_0625400	conserved Plasmodium protein, unknown function	0.218135	7.79061	1.44126	0.163528	0.366545
PF3D7_0925900	conserved Plasmodium protein, unknown function	-0.193632	11.1646	-1.44006	0.163863	0.367094
PF3D7_0715200	conserved Plasmodium protein, unknown function	0.811472	2.05577	1.43881	0.164213	0.367675
PF3D7_1139200	conserved Plasmodium protein, unknown function	-0.54441	3.58399	-1.43799	0.164445	0.367863
PF3D7_1450100	signal recognition particle subunit SRP54 (SRP54)	0.194168	9.51402	1.43787	0.164478	0.367863
PF3D7_1209400	cytosolic iron-sulfur protein assembly protein 1, putative (CIA1)	0.546385	4.21349	1.43746	0.164593	0.367919
PF3D7_1208900	conserved Plasmodium protein, unknown function	0.385455	5.50524	1.43696	0.164733	0.36803
PF3D7_0313200	conserved Plasmodium protein, unknown function	0.735567	2.42522	1.43566	0.165101	0.368195
PF3D7_0721400	conserved Plasmodium protein, unknown function	0.333313	5.53433	1.43564	0.165106	0.368195
PF3D7_1451800	sortilin, putative	0.378506	5.0727	1.43555	0.165132	0.368195
PF3D7_1102300	Plasmodium exported protein, unknown function	0.897593	1.52974	1.43542	0.165168	0.368195
PF3D7_1365000	conserved Plasmodium protein, unknown function	0.247705	6.7692	1.43466	0.165382	0.368469
PF3D7_0424900	Plasmodium exported protein (PHISTa), unknown function	-0.366375	4.91251	-1.43409	0.165542	0.368625
PF3D7_0321800	conserved Plasmodium protein, unknown function	0.408288	4.52134	1.43347	0.165717	0.368814
PF3D7_1209200	U6 snRNA-associated Sm-like protein LSm7, putative (LSM7)	-0.19884	8.31766	-1.4323	0.166048	0.369349
PF3D7_0404700	dipeptidyl aminopeptidase 3 (DPAP3)	0.504682	4.34189	1.43187	0.166171	0.369421
PF3D7_0802400	conserved Plasmodium protein, unknown function	0.278142	6.1579	1.43112	0.166384	0.369691
PF3D7_1436600	cGMP-dependent protein kinase (PKG)	0.367038	4.94094	1.43021	0.166641	0.370061
PF3D7_0107400	conserved Plasmodium protein, unknown function	0.808273	2.05577	1.42948	0.166849	0.370322
PF3D7_0704600	E3 ubiquitin-protein ligase (UT)	-0.243972	8.205	-1.42819	0.167215	0.37093
PF3D7_0310700	trafficking protein particle complex subunit 4, putative	0.297273	6.63897	1.42725	0.167483	0.371324
PF3D7_0310200	phd finger protein, putative	0.337723	5.91393	1.42687	0.167592	0.371363
PF3D7_0914000	pseudouridylate synthase, putative	-0.664191	2.76363	-1.42508	0.1681	0.372287
PF3D7_1108000	IWS1-like protein, putative	0.212071	7.87929	1.42126	0.169196	0.374474
PF3D7_1143300	DNA-directed RNA polymerase I, putative	0.204843	8.13909	1.421	0.169272	0.374474
PF3D7_1432600	conserved Plasmodium protein, unknown function	0.872535	2.04628	1.41953	0.169694	0.375206
PF3D7_1234000	conserved Plasmodium protein, unknown function	0.463373	4.02737	1.41818	0.170084	0.375863
PF3D7_1136700.1	conserved Plasmodium protein, unknown function	0.455758	4.11686	1.41781	0.170188	0.37589
PF3D7_1004800	ADP/ATP carrier protein, putative	-0.371984	4.87452	-1.4168	0.170482	0.376133
PF3D7_1350100	lysine--tRNA ligase (KRS1)	-0.184322	9.75236	-1.4168	0.170483	0.376133
PF3D7_1335600	conserved Plasmodium protein, unknown function	0.490495	3.84045	1.41603	0.170705	0.376366
PF3D7_0203400	conserved Plasmodium protein, unknown function	0.422993	4.42102	1.41573	0.170791	0.376366
PF3D7_0514600	ribose 5-phosphate epimerase, putative	0.24671	7.12318	1.4153	0.170915	0.376366
PF3D7_1312700	probable protein, unknown function	-0.720347	2.39862	-1.41515	0.170958	0.376366
PF3D7_0703600	conserved Plasmodium protein, unknown function	0.261538	6.57157	1.41441	0.171173	0.376569
PF3D7_0720500	conserved Plasmodium protein, unknown function	0.674362	2.96897	1.4142	0.171235	0.376569
PF3D7_1221200	conserved Plasmodium protein, unknown function	0.250386	6.88145	1.41315	0.17154	0.377036
PF3D7_1130600	conserved Plasmodium protein, unknown function	-0.337268	5.93897	-1.41163	0.17198	0.3778
PF3D7_1312600	2-oxoisovalerate dehydrogenase subunit alpha, mitochondrial, putative (BCKDHA)	0.503563	3.71542	1.40839	0.172925	0.379672
PF3D7_0623500	superoxide dismutase [Fe] (SOD2)	-0.2111	7.76705	-1.40739	0.173218	0.38011
PF3D7_1323100	60S ribosomal protein L6, putative	-0.190186	10.7983	-1.40521	0.173859	0.38131
PF3D7_1239100	mitochondrial ribosomal protein L23 precursor, putative	0.414085	4.5048	1.40312	0.174473	0.382451
PF3D7_1409400	conserved Plasmodium membrane protein, unknown function	0.236434	7.34023	1.40089	0.175128	0.383209
PF3D7_1236900	conserved Plasmodium protein, unknown function	0.281448	5.97951	1.40075	0.17517	0.383209
PF3D7_0315100	translation initiation factor 4E (eIF4E)	-0.208401	8.37961	-1.40073	0.175175	0.383209
PF3D7_0319100	E3 ubiquitin-protein ligase RBX1, putative (RBX1)	0.269806	6.30787	1.40067	0.175195	0.383209
PF3D7_1216300	signal recognition particle subunit SRP19 (SRP19)	-0.211534	7.82954	-1.40035	0.175291	0.383213
PF3D7_0722100	PelOta protein homologue, putative	0.32424	5.55508	1.3993	0.1756	0.383684
PF3D7_0708100	DNA-directed RNA polymerase 2 8.2 kDa polypeptide, putative	0.248672	6.76683	1.39786	0.176025	0.384313
PF3D7_0407000	conserved Plasmodium protein, unknown function	0.349102	5.03426	1.39769	0.176077	0.384313
PF3D7_1004900	conserved Plasmodium protein, unknown function	0.760642	2.43325	1.39731	0.176189	0.384339
PF3D7_1141800	phd finger protein, putative	-0.602314	3.16239	-1.39701	0.176277	0.384339
PF3D7_0204100	conserved Plasmodium protein, unknown function	0.64929	2.99624	1.3963	0.176488	0.38456
PF3D7_1113100	protein tyrosine phosphatase (PRL)	-0.184876	9.05453	-1.39604	0.176567	0.38456
PF3D7_0310000	conserved Plasmodium protein, unknown function	0.900456	2.29784	1.39333	0.177373	0.385913
PF3D7_1133800	RNA (uracil-5-)methyltransferase, putative	-0.253229	6.61711	-1.39332	0.177378	0.385913
PF3D7_1363900	unspecified product	-0.41046	4.51304	-1.39107	0.17805	0.387004
PF3D7_1218600	arginine--tRNA ligase, putative	0.219269	7.3109	1.39091	0.178096	0.387004
PF3D7_1479200	Plasmodium exported protein (PHISTa), unknown function	-0.562212	3.50257	-1.39058	0.178196	0.387004
PF3D7_1217900	conserved protein, unknown function	0.459809	4.32829	1.39003	0.17836	0.387004
PF3D7_1370000	tRNA Arginine	0.752431	2.19802	1.38965	0.178473	0.387004
PF3D7_1412800	glycylpeptide N-tetradecanoyltransferase (NMT)	-0.180336	9.81606	-1.3894	0.178549	0.387004
PF3D7_0416100	glutamyl-tRNA(Gln) amidotransferase subunit A, putative	0.490705	3.93746	1.38922	0.178603	0.387004
PF3D7_0512400	conserved Plasmodium protein, unknown function	-0.748836	2.25828	-1.38903	0.178661	0.387004
PF3D7_0918200	50S ribosomal protein L3, apicoplast, putative	0.4937	3.7545	1.38878	0.178734	0.387004
PF3D7_0519200	V-type proton ATPase 16 kDa proteolipid subunit	-0.194421	9.74129	-1.38745	0.179136	0.387668
PF3D7_0316400	conserved Plasmodium protein, unknown function	-0.85445	1.52363	-1.38678	0.179337	0.387897
PF3D7_1015200.1	cysteine--tRNA ligase, putative (CysRS)	-0.287531	6.19299	-1.38395	0.18019	0.389535
PF3D7_0418900	conserved Plasmodium protein, unknown function	0.571172	3.50977	1.38265	0.180582	0.390068
PF3D7_0618900	N-acetylglucosamine transferase (GPI1)	0.596831	3.05668	1.3825	0.180628	0.390068
PF3D7_0504900	conserved protein, unknown function	0.525173	4.79608	1.37979	0.181448	0.391632
PF3D7_0211300	conserved Plasmodium protein, unknown function	-0.784938	2.007	-1.3786	0.181812	0.392209
PF3D7_0613800	transcription factor with AP2 domain(s) (ApiAP2)	0.486582	4.11651	1.37584	0.182654	0.393688
PF3D7_1222100	conserved Plasmodium protein, unknown function	-0.661435	2.7896	-1.37572	0.18269	0.393688
PF3D7_1116900	conserved Plasmodium protein, unknown function	0.378843	4.82808	1.37431	0.183119	0.394404
PF3D7_1426300	dynein-associated protein, putative	0.811517	1.72347	1.37329	0.183432	0.394869
PF3D7_0902700	Plasmodium exported protein (PHISTb), unknown function, pseudogene	-0.680203	2.75075	-1.37168	0.183927	0.395724
PF3D7_0628200	protein kinase PK4 (PK4)	0.211752	7.65869	1.37131	0.184038	0.395755
PF3D7_1014400	MO15-related protein kinase (MRK)	-0.323669	5.25488	-1.3705	0.18429	0.395892
PF3D7_1478900	unspecified product	-0.185997	8.47939	-1.37048	0.184296	0.395892
PF3D7_0906200	conserved Plasmodium protein, unknown function	-0.837445	1.66838	-1.36991	0.184469	0.396054
PF3D7_1355500	serine/threonine protein phosphatase 5 (PP5)	-0.217186	7.24543	-1.36946	0.184609	0.396146
PF3D7_0102300	Plasmodium exported protein, unknown function	-0.606794	3.25479	-1.36839	0.184938	0.396358
PF3D7_1126400	large ribosomal subunit processing factor, putative	0.211828	7.74827	1.36836	0.184948	0.396358
PF3D7_0726400	conserved Plasmodium membrane protein, unknown function	-0.478797	3.95915	-1.36819	0.185	0.396358
PF3D7_0609800	palmitoyltransferase, putative (DHHC2)	0.396335	4.53835	1.36765	0.185167	0.396509
PF3D7_1209600	porphobilinogen deaminase (PBGD)	0.809193	1.72347	1.36695	0.185382	0.396761
PF3D7_0710500	conserved Plasmodium protein, unknown function	0.573873	3.18913	1.36603	0.185668	0.397165
PF3D7_1221300	conserved Plasmodium protein, unknown function	-0.344926	4.98152	-1.36527	0.185904	0.39746
PF3D7_0715000	4-nitrophenylphosphatase (PNPase)	-0.229381	7.01496	-1.36416	0.186246	0.397856
PF3D7_0931800	proteasome subunit beta type-6, putative	-0.209721	7.49285	-1.36404	0.186284	0.397856
PF3D7_0934000	histidine--tRNA ligase, putative	-0.769885	2.35083	-1.36265	0.186714	0.398565
PF3D7_1361400	actin-depolymerizing factor 2 (ADF2)	0.476616	3.89837	1.36164	0.187029	0.39892
PF3D7_0424300	erythrocyte binding antigen-165, pseudogene (EBA165)	-0.363047	4.90778	-1.36149	0.187076	0.39892
PF3D7_0804700	conserved Plasmodium protein, unknown function	-0.48385	4.16085	-1.36085	0.187274	0.398939
PF3D7_1135700	conserved Plasmodium protein, unknown function	-0.250765	6.73648	-1.36083	0.187281	0.398939
PF3D7_1444700	conserved Plasmodium protein, unknown function	0.723782	3.34259	1.36028	0.187452	0.399094
PF3D7_1315000	conserved Plasmodium protein, unknown function	0.39503	5.15226	1.35948	0.187701	0.399203
PF3D7_1341500	conserved Plasmodium protein, unknown function	0.536096	3.63302	1.3594	0.187728	0.399203
PF3D7_0108600	conserved Plasmodium protein, unknown function	0.63816	2.99019	1.35918	0.187797	0.399203
PF3D7_1109600	small nucleolar RNA SNORD127	-0.275068	5.97177	-1.35671	0.188569	0.400635
PF3D7_1400100	erythrocyte membrane protein 1 (PfEMP1), truncated, pseudogene	-0.540352	3.46717	-1.35381	0.189477	0.402245
PF3D7_0809400	conserved Plasmodium protein, unknown function	0.769825	1.88084	1.35349	0.189579	0.402245
PF3D7_0629500	amino acid transporter, putative	-0.194128	7.9154	-1.35335	0.189623	0.402245
PF3D7_0807500	proteasome subunit alpha type-6, putative	-0.195529	8.83088	-1.35251	0.189886	0.402593
PF3D7_0920700	conserved Plasmodium protein, unknown function	0.405734	4.43284	1.35111	0.19033	0.403325
PF3D7_1022500	citrate synthase, mitochondrial precursor, putative	-0.259527	6.38148	-1.35044	0.19054	0.403561
PF3D7_1437900	HSP40, subfamily A, putative	-0.179637	9.11959	-1.34955	0.19082	0.403944
PF3D7_0509300	conserved Plasmodium protein, unknown function	-0.340524	5.03582	-1.34855	0.191137	0.404404
PF3D7_1403500	conserved Plasmodium protein, unknown function	0.283987	5.81219	1.34795	0.191328	0.40449
PF3D7_0907200	GTPase-activating protein, putative	-0.267266	6.16453	-1.3478	0.191376	0.40449
PF3D7_0523600	conserved Plasmodium protein, unknown function	-0.684172	2.3909	-1.34564	0.19206	0.405506
PF3D7_1010400	conserved Plasmodium protein, unknown function	0.556809	3.24449	1.34545	0.192121	0.405506
PF3D7_1016900	early transcribed membrane protein 10.3 (ETRAMP10.3)	-0.216247	7.30003	-1.34534	0.192155	0.405506
PF3D7_0411900	DNA polymerase alpha	0.790567	1.89033	1.3445	0.192422	0.405858
PF3D7_0415100	conserved Plasmodium protein, unknown function	0.81478	1.65625	1.34294	0.192918	0.406371
PF3D7_1227700	conserved Plasmodium protein, unknown function	0.229253	6.88726	1.3429	0.192931	0.406371
PF3D7_0806800	vacuolar proton translocating ATPase subunit A, putative	-0.185146	8.634	-1.3428	0.192964	0.406371
PF3D7_1005000	methionine--tRNA ligase, putative	0.602188	3.27138	1.34064	0.193653	0.407465
PF3D7_1303500	sodium/hydrogen exchanger, Na+, H+ antiporter (NHE)	-0.237911	7.2949	-1.34055	0.193683	0.407465
PF3D7_1235600	serine hydroxymethyltransferase (SHMT)	0.299484	5.9567	1.33859	0.19431	0.408528
PF3D7_0604300	conserved Plasmodium protein, unknown function	-0.374464	4.58834	-1.33834	0.194389	0.408528
PF3D7_1401700	Plasmodium exported protein, unknown function	-0.601671	2.90672	-1.33761	0.194626	0.40867
PF3D7_1233700	homocysteine S-methyltransferase, putative	0.726496	2.55374	1.33751	0.194657	0.40867
PF3D7_0220400	DnaJ protein, putative, pseudogene	0.891004	1.51531	1.33601	0.195138	0.409304
PF3D7_1202800	conserved Plasmodium protein, unknown function	0.264387	6.86752	1.33582	0.195199	0.409304
PF3D7_1469100	conserved Plasmodium protein, unknown function	0.399224	4.32472	1.33546	0.195315	0.409304
PF3D7_1430300	acid phosphatase, putative	-0.536604	3.35639	-1.33532	0.195361	0.409304
PF3D7_0727800	cation transporting ATPase, putative	0.377235	4.60483	1.33454	0.195611	0.409482
PF3D7_0801700	sentrin-specific protease 2, putative (SENP2)	0.424961	4.14463	1.33428	0.195694	0.409482
PF3D7_1147800.1	merozoite adhesive erythrocytic binding protein (MAEBL)	-0.292425	5.9578	-1.33412	0.195747	0.409482
PF3D7_1449100	conserved Plasmodium protein, unknown function	0.523021	3.64938	1.33366	0.195896	0.409583
PF3D7_1241500	conserved Plasmodium protein, unknown function	0.627956	2.7319	1.33107	0.196733	0.411121
PF3D7_0933000	mRNA processing protein, putative	0.29691	5.5292	1.33005	0.197064	0.411602
PF3D7_0815500	conserved Plasmodium protein, unknown function	0.497347	3.56211	1.32957	0.19722	0.411718
PF3D7_0317200	cdc2-related protein kinase 4 (CRK4)	0.475324	4.33415	1.32845	0.197581	0.412259
PF3D7_1471100	exported protein 2 (EXP2)	0.176807	9.74753	1.32766	0.197838	0.412516
PF3D7_0207600	serine repeat antigen 5 (SERA5)	0.226154	6.89475	1.32745	0.197906	0.412516
PF3D7_1307800	fork head domain protein, putative	-0.304028	5.6222	-1.32682	0.198113	0.412704
PF3D7_1407000	LCCL domain-containing protein (CCp3)	0.745574	2.02296	1.32655	0.198199	0.412704
PF3D7_1034600	conserved Plasmodium protein, unknown function	-0.554413	3.22174	-1.32617	0.198324	0.412752
PF3D7_1243400	conserved Plasmodium protein, unknown function	0.531408	3.41746	1.32512	0.198666	0.413253
PF3D7_1457000	signal peptide peptidase (SPP)	-0.180651	9.87248	-1.32397	0.199041	0.413823
PF3D7_0516700	ubiquitin carboxyl-terminal hydrolase 2, putative	0.265951	6.37348	1.32336	0.19924	0.414024
PF3D7_0216300	conserved Plasmodium protein, unknown function	-0.584908	2.96257	-1.32226	0.1996	0.414561
PF3D7_0726100	Plasmodium exported protein, unknown function	-0.232669	6.97321	-1.32133	0.199907	0.414664
PF3D7_0613100	conserved Plasmodium protein, unknown function	-0.206537	7.56534	-1.32127	0.199927	0.414664
PF3D7_0818700	DNA helicase, putative	0.250723	7.02292	1.32097	0.200023	0.414664
PF3D7_1111200	conserved Plasmodium protein, unknown function	0.674747	2.53507	1.32087	0.200056	0.414664
PF3D7_1407800	plasmepsin IV (PM4)	-0.179474	10.3093	-1.32035	0.200228	0.414799
PF3D7_0731100	EMP1-trafficking protein (PTP2)	0.169937	10.2377	1.32005	0.200325	0.414799
PF3D7_1335100	merozoite surface protein 7 (MSP7)	0.231621	6.9414	1.31864	0.200789	0.415549
PF3D7_0808100	AP-3 complex subunit delta, putative	0.657964	2.6066	1.31801	0.200997	0.415767
PF3D7_1125500	small nuclear ribonucleoprotein Sm D1, putative (SNRPD1)	-0.206893	7.41768	-1.31724	0.20125	0.416081
PF3D7_0104100	conserved Plasmodium membrane protein, unknown function	0.703349	2.17426	1.31397	0.20233	0.418101
PF3D7_0810500	protein phosphatase, putative	0.201447	7.46968	1.31309	0.202622	0.418493
PF3D7_1350600	conserved Plasmodium protein, unknown function	-0.490677	3.55042	-1.31273	0.20274	0.418523
PF3D7_0910400	selenide water dikinase, putative	-0.635567	2.64913	-1.30887	0.204024	0.420804
PF3D7_1251100	conserved Plasmodium protein, unknown function	0.216306	7.78071	1.30868	0.204085	0.420804
PF3D7_1419800.1	glutathione reductase (GR)	0.432403	4.17731	1.30848	0.204154	0.420804
PF3D7_1422800	actin-related protein, putative (ARP4a)	0.314035	5.37966	1.3076	0.204447	0.42108
PF3D7_1119300	splicing factor U2AF small subunit, putative (U2AF1)	-0.213672	7.08005	-1.30745	0.204495	0.42108
PF3D7_1467700	conserved Plasmodium protein, unknown function	0.233593	6.79685	1.30647	0.204825	0.421546
PF3D7_0925700	histone deacetylase (HDAC1)	0.191832	8.23524	1.30589	0.205018	0.42173
PF3D7_1432200	conserved Plasmodium protein, unknown function	0.7418	1.87437	1.30532	0.205207	0.421906
PF3D7_1406100	conserved Plasmodium protein, unknown function	0.691906	2.17426	1.3039	0.205683	0.422463
PF3D7_1360400	conserved Plasmodium protein, unknown function	0.400075	4.29188	1.30388	0.205692	0.422463
PF3D7_0403800	alpha/beta hydrolase, putative	0.350577	5.10921	1.30335	0.205866	0.422463
PF3D7_1370900	unspecified product	-0.227013	6.97035	-1.30328	0.205892	0.422463
PF3D7_1212900	bromodomain protein, putative	0.276938	5.71488	1.30187	0.206363	0.422964
PF3D7_1235900	pre-mRNA-splicing factor SYF1, putative (XAB2)	-0.197117	7.51713	-1.30176	0.206401	0.422964
PF3D7_1026600	conserved Plasmodium protein, unknown function	0.269029	6.81027	1.30162	0.206448	0.422964
PF3D7_1437300	conserved Plasmodium protein, unknown function	-0.328498	5.20551	-1.29979	0.207065	0.424014
PF3D7_0422700	eukaryotic initiation factor, putative	0.212644	7.0785	1.29909	0.2073	0.424207
PF3D7_0908300.1	conserved Plasmodium membrane protein, unknown function	0.315602	5.20003	1.29889	0.207369	0.424207
PF3D7_0502800	DnaJ protein, putative	-0.324288	5.1097	-1.29848	0.207506	0.424207
PF3D7_1007200	rhoGAP GTPase, putative	0.294732	5.68424	1.29828	0.207575	0.424207
PF3D7_0921700	conserved Plasmodium protein, unknown function	0.573679	3.08083	1.29666	0.20812	0.424922
PF3D7_1428600	peptide chain release factor 1, putative	0.477405	3.77091	1.29662	0.208133	0.424922
PF3D7_0518000	conserved protein, unknown function	0.216127	7.23336	1.29629	0.208247	0.42494
PF3D7_0216100	conserved Plasmodium protein, unknown function	-0.781366	2.3946	-1.29354	0.209178	0.426626
PF3D7_0615700	RNA and export factor binding protein, putative	0.200354	7.4092	1.2924	0.209568	0.427208
[truncated: 2,076 more rows]

## Sheet: troph
GeneID	Product Description	logFC(DHA/vehicle)	AveExpr	t	P.Value	BH-adj.P.Val
PF3D7_0401800	Plasmodium exported protein (PHISTb), unknown function (PfD80)	4.47668	8.18961	30.8623	6.39235e-19	2.96349e-15
PF3D7_1201100	RESA-like protein with PHIST and DnaJ domains	5.47253	6.46026	21.2279	1.26064e-15	2.92217e-12
PF3D7_0702500	Plasmodium exported protein, unknown function	2.2724	8.38048	19.6894	5.65594e-15	6.32836e-12
PF3D7_0525000	zinc finger protein, putative	2.35673	8.13789	19.6395	5.94829e-15	6.32836e-12
PF3D7_0730800.1	Plasmodium exported protein, unknown function	3.32707	7.0829	19.5041	6.82524e-15	6.32836e-12
PF3D7_0113700	heat shock protein 40, type II (HSP40)	3.19334	7.17382	19.1592	9.7252e-15	7.34133e-12
PF3D7_0501300	skeleton-binding protein 1 (SBP1)	2.87754	7.84333	19.0331	1.10848e-14	7.34133e-12
PF3D7_1436300	translocon component PTEX150 (PTEX150)	2.29496	7.86848	18.1915	2.70987e-14	1.57037e-11
PF3D7_0702400	small exported membrane protein 1 (SEMP1)	2.51479	7.5993	17.7832	4.23714e-14	2.1826e-11
PF3D7_1116800	heat shock protein 101,chaperone protein ClpB2 (HSP101)	2.03463	8.34014	17.3725	6.70468e-14	3.10829e-11
PF3D7_0513300	purine nucleoside phosphorylase (PNP)	-1.56189	11.1411	-17.2248	7.92605e-14	3.20738e-11
PF3D7_0601900	conserved Plasmodium protein, unknown function	2.04238	8.21419	17.1775	8.36387e-14	3.20738e-11
PF3D7_1446200	M17 leucyl aminopeptidase (LAP)	-1.72358	9.61774	-17.1139	8.99396e-14	3.20738e-11
PF3D7_1342600	myosin A (MyoA)	2.23312	7.89827	17.0284	9.92014e-14	3.28498e-11
PF3D7_0831500	Plasmodium exported protein (PHIST), unknown function	2.07847	8.07	16.9538	1.08092e-13	3.34078e-11
PF3D7_1353100	Plasmodium exported protein, unknown function	3.41434	7.00204	16.6473	1.54356e-13	4.47246e-11
PF3D7_1015900	enolase (ENO)	-1.52757	12.8136	-16.521	1.7906e-13	4.74391e-11
PF3D7_0627500	protein DJ-1 (DJ1)	-1.67167	9.48185	-16.4971	1.8419e-13	4.74391e-11
PF3D7_1115800	conserved Plasmodium protein, unknown function	2.52285	7.32236	16.2905	2.35372e-13	5.74308e-11
PF3D7_0301700	Plasmodium exported protein, unknown function	1.86484	8.29477	16.1104	2.92139e-13	6.77179e-11
PF3D7_0730900	EMP1-trafficking protein (PTP4)	3.8018	6.73205	15.7645	4.44913e-13	9.57312e-11
PF3D7_1309100	60S ribosomal protein L24, putative	-1.51773	10.025	-15.7475	4.5429e-13	9.57312e-11
PF3D7_0830500	tryptophan/threonine-rich antigen (TryThrA)	4.46721	5.54798	15.3779	7.18811e-13	1.42655e-10
PF3D7_1327300	conserved Plasmodium protein, unknown function	2.25242	7.20287	15.3563	7.38507e-13	1.42655e-10
PF3D7_1127000	protein phosphatase, putative	2.404	6.94788	15.2444	8.50213e-13	1.54899e-10
PF3D7_1028700	merozoite TRAP-like protein (MTRAP)	1.77477	8.21241	15.2023	8.96695e-13	1.54899e-10
PF3D7_0808800	rifin,PIR protein (RIF)	2.02784	7.71608	15.1976	9.02131e-13	1.54899e-10
PF3D7_0424500	serine/threonine protein kinase, FIKK family (FIKK4.1)	4.22414	5.53419	15.1469	9.62e-13	1.5928e-10
PF3D7_1401600	Plasmodium exported protein (PHISTb), unknown function	2.29062	6.9836	14.8952	1.32729e-12	2.12183e-10
PF3D7_1226100	haloacid dehalogenase-like hydrolase, putative (HAD3)	5.05201	5.32365	14.754	1.59322e-12	2.46206e-10
PF3D7_1362700	conserved Plasmodium protein, unknown function	1.70153	8.25392	14.6739	1.76807e-12	2.64412e-10
PF3D7_0114000	exported protein family 1 (EPF1)	4.67105	5.0995	14.6285	1.87615e-12	2.71808e-10
PF3D7_0731200	Plasmodium exported protein, unknown function	4.02873	5.48395	14.3943	2.55344e-12	3.5872e-10
PF3D7_0402000	Plasmodium exported protein (PHISTa), unknown function	1.45099	9.28691	14.3242	2.80262e-12	3.82146e-10
PF3D7_1423600	calcium-dependent protein kinase, putative	1.74601	8.12102	14.2288	3.18291e-12	4.21599e-10
PF3D7_1438900	thioredoxin peroxidase 1 (Trx-Px1)	-1.47521	8.8053	-14.1904	3.35095e-12	4.31527e-10
PF3D7_0501400	interspersed repeat antigen (FIRA)	3.04906	7.40903	14.1438	3.56733e-12	4.46977e-10
PF3D7_0903900	60S ribosomal protein L32 (RPL32)	-1.34829	9.54617	-14.0259	4.18217e-12	5.10224e-10
PF3D7_1142500	60S ribosomal protein L28 (RPL28)	-1.38383	9.15861	-13.9801	4.44963e-12	5.28936e-10
PF3D7_0617800	histone H2A (H2A)	1.41752	9.07153	13.8795	5.10278e-12	5.91412e-10
PF3D7_0220300	Plasmodium exported protein, unknown function	4.40223	5.02378	13.8259	5.49104e-12	6.20889e-10
PF3D7_0424300	erythrocyte binding antigen-165, pseudogene (EBA165)	4.24626	5.03122	13.588	7.62327e-12	8.41464e-10
PF3D7_1414300	60S ribosomal protein L10, putative	-1.27814	9.87167	-13.4895	8.74361e-12	9.41549e-10
PF3D7_1465900	40S ribosomal protein S3	-1.2669	10.1401	-13.4739	8.93618e-12	9.41549e-10
PF3D7_1401500	lysophospholipase, putative	4.86466	4.7208	13.4287	9.52041e-12	9.80814e-10
PF3D7_1035800	probable protein, unknown function (M712)	3.1198	5.79467	13.3386	1.08056e-11	1.0681e-09
PF3D7_0102600	serine/threonine protein kinase, FIKK family (FIKK1)	4.76909	4.89264	13.3371	1.08285e-11	1.0681e-09
PF3D7_1012400	hypoxanthine-guanine phosphoribosyltransferase (HGPRT)	-1.27759	13.0571	-13.3083	1.12784e-11	1.08931e-09
PF3D7_1474000	probable protein, unknown function	3.65142	5.50526	13.1962	1.32201e-11	1.23735e-09
PF3D7_0408600	sporozoite invasion-associated protein 1 (SIAP1)	2.55648	6.28318	13.1896	1.3345e-11	1.23735e-09
PF3D7_0217800	40S ribosomal protein S26 (RPS26)	-1.33969	8.72999	-13.1028	1.51025e-11	1.35162e-09
PF3D7_1229400	macrophage migration inhibitory factor (MIF)	-1.27532	10.4631	-13.1001	1.51606e-11	1.35162e-09
PF3D7_1473700	nucleoporin NUP116/NSP116, putative (NUP116)	4.81633	4.8155	12.9273	1.94372e-11	1.7002e-09
PF3D7_1236200	conserved Plasmodium protein, unknown function	2.01535	7.2184	12.8764	2.09209e-11	1.7961e-09
PF3D7_1001200	acyl-CoA binding protein, isoform 2, ACBP2 (ACBP2)	-1.44233	8.38039	-12.8096	2.30533e-11	1.94318e-09
PF3D7_1476400	serine/threonine protein kinase, FIKK family, pseudogene (FIKK14)	1.48462	8.47525	12.7374	2.56144e-11	2.09788e-09
PF3D7_1308200	carbamoyl phosphate synthetase (cpsSII)	-1.45481	8.5494	-12.7326	2.57936e-11	2.09788e-09
PF3D7_0220600	Plasmodium exported protein (hyp9), unknown function	1.97197	7.11164	12.6127	3.07604e-11	2.40124e-09
PF3D7_1455300	conserved Plasmodium protein, unknown function	3.83211	5.38078	12.6085	3.09481e-11	2.40124e-09
PF3D7_0102500	erythrocyte binding antigen-181 (EBA181)	3.17334	5.67068	12.6057	3.10773e-11	2.40124e-09
PF3D7_0817300	asparagine-rich antigen	2.14904	6.55358	12.5479	3.38449e-11	2.56439e-09
PF3D7_1357100	elongation factor 1-alpha	-1.22871	12.0443	-12.539	3.42951e-11	2.56439e-09
PF3D7_1252600	lysophospholipase, putative	2.28124	6.38001	12.4852	3.71449e-11	2.72134e-09
PF3D7_0819500	conserved protein, unknown function	2.66448	6.29392	12.4732	3.78135e-11	2.72134e-09
PF3D7_0605900	long chain polyunsaturated fatty acid elongation enzyme, putative	2.14363	6.53211	12.4671	3.81552e-11	2.72134e-09
PF3D7_1439900	triosephosphate isomerase (TIM)	-1.1754	10.0911	-12.4144	4.12674e-11	2.82733e-09
PF3D7_0830400	conserved Plasmodium protein, unknown function	-1.43681	8.47515	-12.4049	4.18568e-11	2.82733e-09
PF3D7_0414000	chromosome associated protein, putative	-1.28273	8.61955	-12.3965	4.23905e-11	2.82733e-09
PF3D7_0315600	conserved Plasmodium protein, unknown function	2.57991	6.35965	12.3927	4.26277e-11	2.82733e-09
PF3D7_1238900	protein kinase 2 (PK2)	2.68119	5.85729	12.3826	4.32794e-11	2.82733e-09
PF3D7_1372600	rifin,PIR protein (RIF)	-1.58009	7.37789	-12.3822	4.33004e-11	2.82733e-09
PF3D7_1136900	subtilisin-like protease 2 (SUB2)	2.82707	6.07203	12.3593	4.48113e-11	2.88535e-09
PF3D7_1200700	acyl-CoA synthetase (ACS7)	3.70332	5.08725	12.334	4.65437e-11	2.95584e-09
PF3D7_1135100	protein phosphatase 2C, putative	1.68438	7.42486	12.2696	5.1271e-11	3.18596e-09
PF3D7_0801000	Plasmodium exported protein (PHISTc), unknown function	1.58691	7.81444	12.2661	5.15417e-11	3.18596e-09
PF3D7_1408600	40S ribosomal protein S8e, putative	-1.14118	10.5372	-12.244	5.32866e-11	3.25049e-09
PF3D7_0219200	40S ribosomal protein S30	-1.22157	9.02587	-12.1223	6.40626e-11	3.85707e-09
PF3D7_1133400	apical membrane antigen 1 (AMA1)	1.40796	8.53991	12.0931	6.69659e-11	3.98018e-09
PF3D7_1457200	thioredoxin 1 (TRX1)	-1.32813	8.95414	-12.0603	7.03991e-11	4.07971e-09
PF3D7_1218500	conserved Plasmodium protein, unknown function	1.50519	7.62681	12.058	7.06413e-11	4.07971e-09
PF3D7_1301600	erythrocyte binding antigen-140 (EBA140)	2.55226	6.19446	12.0521	7.12805e-11	4.07971e-09
PF3D7_0321500	peptidase, putative	-1.6649	7.08861	-12.0365	7.29985e-11	4.12708e-09
PF3D7_0731300	Plasmodium exported protein (PHISTb), unknown function (PfG174)	1.64211	7.35719	11.9498	8.33645e-11	4.65636e-09
PF3D7_1204300	eukaryotic translation initiation factor 5A (EIF5A)	-1.13058	10.6533	-11.9199	8.72902e-11	4.75663e-09
PF3D7_1105400	40S ribosomal protein S4, putative	-1.10379	10.1986	-11.9137	8.81214e-11	4.75663e-09
PF3D7_0317600	40S ribosomal protein S11, putative (RPS11)	-1.17511	9.88091	-11.9129	8.82377e-11	4.75663e-09
PF3D7_0918700	conserved Plasmodium protein, unknown function	3.37283	5.68569	11.8501	9.72101e-11	5.18007e-09
PF3D7_0212600	secreted protein with altered thrombospondin repeat domain (SPATR)	2.1912	6.40253	11.7884	1.06956e-10	5.59516e-09
PF3D7_1038800	RESA-like protein with PHIST and DnaJ domains	3.55396	5.33183	11.7856	1.07414e-10	5.59516e-09
PF3D7_0322000	peptidyl-prolyl cis-trans isomerase (CYP19A)	-1.11329	10.9857	-11.7639	1.11103e-10	5.72302e-09
PF3D7_0112200	multidrug resistance-associated protein 1 (MRP1)	-1.46308	7.846	-11.7353	1.16153e-10	5.9174e-09
PF3D7_1431700	60S ribosomal protein L14, putative	-1.17163	9.6388	-11.7057	1.21639e-10	6.12956e-09
PF3D7_1347700	ethanolamine-phosphate cytidylyltransferase (ECT)	1.41129	8.10361	11.6959	1.23514e-10	6.1571e-09
PF3D7_0210100.1	60S ribosomal protein L37ae, putative	-1.09136	9.9116	-11.6424	1.34287e-10	6.6229e-09
PF3D7_0519400	40S ribosomal protein S24 (RPS24)	-1.08367	9.89716	-11.6192	1.39268e-10	6.79625e-09
PF3D7_1440500	allantoicase, putative	2.86448	5.61552	11.6058	1.42207e-10	6.86742e-09
PF3D7_0210600	conserved Plasmodium protein, unknown function	2.59131	5.9792	11.5776	1.48657e-10	7.10489e-09
PF3D7_1311800	M1-family alanyl aminopeptidase (M1AAP)	-1.13041	9.30242	-11.5332	1.59418e-10	7.42295e-09
PF3D7_1370300	membrane associated histidine-rich protein (MAHRP1)	3.42292	5.54391	11.5252	1.61454e-10	7.42295e-09
PF3D7_1357000	elongation factor 1-alpha	-1.17603	11.7912	-11.5245	1.61635e-10	7.42295e-09
PF3D7_1029600	adenosine deaminase (ADA)	-1.0604	11.0213	-11.5242	1.61717e-10	7.42295e-09
PF3D7_0927200	zinc finger protein, putative	4.94225	3.79287	11.5156	1.63921e-10	7.42427e-09
PF3D7_0532300	Plasmodium exported protein (PHISTb), unknown function	1.28514	8.64152	11.5116	1.64948e-10	7.42427e-09
PF3D7_0826700	receptor for activated c kinase (RACK)	-1.05292	10.7002	-11.5009	1.67763e-10	7.47835e-09
PF3D7_0207500	serine repeat antigen 6 (SERA6)	-1.11645	9.65135	-11.4848	1.72092e-10	7.59829e-09
PF3D7_1124900	60S ribosomal protein L35, putative	-1.18199	8.64414	-11.4673	1.76939e-10	7.7386e-09
PF3D7_1014300	conserved protein, unknown function	-1.3949	7.69717	-11.4553	1.80328e-10	7.81309e-09
PF3D7_1016800	Plasmodium exported protein (PHISTc), unknown function	3.19561	5.15441	11.4345	1.86366e-10	7.92938e-09
PF3D7_0309300	N2227-like protein, putative	1.42575	7.6381	11.4343	1.86433e-10	7.92938e-09
PF3D7_1222500	ATP-binding protein, putative	1.31721	7.99553	11.4258	1.8897e-10	7.93931e-09
PF3D7_1200800	serine/threonine protein kinase, FIKK family (FIKK12)	2.72475	5.75902	11.4189	1.91055e-10	7.93931e-09
PF3D7_0411000	conserved Plasmodium protein, unknown function	2.5975	5.71622	11.4164	1.91804e-10	7.93931e-09
PF3D7_1421200	40S ribosomal protein S25 (RPS25)	-1.09356	9.65215	-11.3641	2.08462e-10	8.55248e-09
PF3D7_1350900	transcription factor with AP2 domain(s) (ApiAP2)	4.22991	4.21387	11.3504	2.13045e-10	8.59662e-09
PF3D7_1113300	UDP-galactose transporter, putative	-1.60646	7.18304	-11.3499	2.13247e-10	8.59662e-09
PF3D7_1412500	actin II (ACT2)	1.67648	7.00279	11.3349	2.18402e-10	8.66161e-09
PF3D7_1302800	40S ribosomal protein S7, putative	-1.14738	9.82646	-11.3343	2.18595e-10	8.66161e-09
PF3D7_1303800	conserved Plasmodium protein, unknown function	-1.4053	7.76175	-11.3162	2.25026e-10	8.75902e-09
PF3D7_0424700	serine/threonine protein kinase, FIKK family (FIKK4.2)	3.91952	4.47642	11.3132	2.26092e-10	8.75902e-09
PF3D7_0702100	Plasmodium exported protein (PHISTb), unknown function, pseudogene	3.86938	4.83923	11.3115	2.26722e-10	8.75902e-09
PF3D7_0614500	60S ribosomal protein L19 (RPL19)	-1.18444	10.0098	-11.2273	2.59522e-10	9.94333e-09
PF3D7_0215300	acyl-CoA synthetase (ACS8)	4.32096	4.30397	11.2215	2.61924e-10	9.95313e-09
PF3D7_1340900	sodium-dependent phosphate transporter (PiT)	1.44163	7.72534	11.2066	2.68287e-10	1.0112e-08
PF3D7_1001400	alpha/beta hydrolase, putative	2.8704	5.49821	11.1923	2.74577e-10	1.02409e-08
PF3D7_1016700	Plasmodium exported protein (PHISTc), unknown function	3.90246	5.06262	11.1888	2.76124e-10	1.02409e-08
PF3D7_1331800	60S ribosomal protein L23, putative	-1.10255	9.73566	-11.1741	2.82752e-10	1.04035e-08
PF3D7_1107100	nucleic acid binding protein, putative	1.40787	8.61618	11.1481	2.94863e-10	1.07637e-08
PF3D7_0214300	conserved Plasmodium protein, unknown function	3.52435	5.2284	11.1297	3.03766e-10	1.1002e-08
PF3D7_0702200	lysophospholipase, putative	3.89166	4.57256	11.076	3.31437e-10	1.19112e-08
PF3D7_0410000	conserved Plasmodium protein, unknown function	2.07051	6.1662	11.0496	3.45961e-10	1.22503e-08
PF3D7_1356300	ubiquitin-conjugating enzyme, putative	1.23466	8.71922	11.0492	3.46159e-10	1.22503e-08
PF3D7_0301800	Plasmodium exported protein, unknown function	3.81233	4.59462	11.0302	3.57028e-10	1.25393e-08
PF3D7_0306300	glutaredoxin 1 (GRX1)	-1.04525	10.3137	-11.0215	3.62135e-10	1.2623e-08
PF3D7_1002100	EMP1-trafficking protein (PTP5)	1.70064	6.89771	10.9939	3.78838e-10	1.31067e-08
PF3D7_1460700	60S ribosomal protein L27 (RPL27)	-1.03298	9.95793	-10.9792	3.88075e-10	1.33268e-08
PF3D7_0626800	pyruvate kinase (PyrK)	-1.04866	12.2061	-10.9364	4.16218e-10	1.41881e-08
PF3D7_1148700	Plasmodium exported protein (PHISTc), unknown function (GEXP12)	2.16345	6.58381	10.9317	4.19408e-10	1.41925e-08
PF3D7_1328500	alpha/beta-hydrolase, putative	1.38963	7.50163	10.9226	4.25731e-10	1.43021e-08
PF3D7_0902600	serine/threonine protein kinase, FIKK family (FIKK9.7)	3.59611	4.76841	10.9161	4.30278e-10	1.43509e-08
PF3D7_1144300	60S ribosomal protein L41 (RPL41)	-1.17692	8.51328	-10.9077	4.36313e-10	1.44482e-08
PF3D7_0611700	60S ribosomal protein L39 (RPL39)	-1.27859	8.56989	-10.8868	4.51514e-10	1.48455e-08
PF3D7_1302000	EMP1-trafficking protein (PTP6)	1.50982	7.19632	10.8553	4.7559e-10	1.5527e-08
PF3D7_1441200	60S ribosomal protein L1, putative	-1.17984	8.17399	-10.8048	5.16895e-10	1.67575e-08
PF3D7_1003500	40S ribosomal protein S20e, putative	-1.04873	9.69873	-10.7883	5.31237e-10	1.70943e-08
PF3D7_1133700	conserved Plasmodium protein, unknown function	1.68043	7.06844	10.7844	5.34656e-10	1.70943e-08
PF3D7_0202200	EMP1-trafficking protein (PTP1)	4.80352	3.48395	10.7614	5.55429e-10	1.76368e-08
PF3D7_0719600	60S ribosomal protein L11a, putative	-1.03695	9.57171	-10.7274	5.87701e-10	1.8497e-08
PF3D7_0307200	60S ribosomal protein L7, putative	-1.04233	10.0239	-10.7245	5.90498e-10	1.8497e-08
PF3D7_1401100	DnaJ protein, putative	2.85583	5.25999	10.7018	6.13269e-10	1.90813e-08
PF3D7_1412900.1	ubiquitin-conjugating enzyme, putative	1.10929	8.77998	10.6879	6.27589e-10	1.93967e-08
PF3D7_1222700	glideosome-associated protein 45 (GAP45)	1.35315	7.69621	10.6712	6.45284e-10	1.98115e-08
PF3D7_1473400	conserved Plasmodium protein, unknown function	3.01382	5.11388	10.6651	6.51926e-10	1.98838e-08
PF3D7_0507500	subtilisin-like protease 1 (SUB1)	2.31853	5.73713	10.6331	6.87731e-10	2.08387e-08
PF3D7_0813900	40S ribosomal protein S16, putative	-1.04542	9.60881	-10.6262	6.95681e-10	2.09427e-08
PF3D7_1467600	conserved Plasmodium protein, unknown function	1.60992	7.07648	10.6152	7.08695e-10	2.11968e-08
PF3D7_1401300	aminopeptidase, putative	3.59413	4.39106	10.6102	7.14548e-10	2.12349e-08
PF3D7_1115700	cysteine proteinase falcipain 2a,falcipain 2 (FP2A)	1.11769	8.68295	10.5994	7.27685e-10	2.14876e-08
PF3D7_0830900	Plasmodium exported protein, unknown function	2.63391	5.626	10.5765	7.56104e-10	2.20726e-08
PF3D7_1114200	GTPase-activating protein, putative	1.52611	7.29581	10.5758	7.57019e-10	2.20726e-08
PF3D7_1424100	60S ribosomal protein L5, putative	-0.972286	10.4483	-10.5644	7.71733e-10	2.2361e-08
PF3D7_1424400	60S ribosomal protein L7-3, putative	-1.07315	10.539	-10.5602	7.77203e-10	2.23796e-08
PF3D7_1026000	conserved Plasmodium protein, unknown function	1.16107	8.33989	10.5556	7.83164e-10	2.2412e-08
PF3D7_1252800	Plasmodium exported protein (PHISTb), unknown function	2.14473	6.00625	10.5415	8.01964e-10	2.28092e-08
PF3D7_1143800	conserved Plasmodium protein, unknown function	2.2117	6.08226	10.5305	8.17014e-10	2.30291e-08
PF3D7_0804500	conserved Plasmodium membrane protein, unknown function	-1.15985	8.09818	-10.5286	8.19628e-10	2.30291e-08
PF3D7_1353200	membrane associated histidine-rich protein (MAHRP2)	1.88384	6.23988	10.4309	9.66711e-10	2.6998e-08
PF3D7_0921000.1	ubiquitin-conjugating enzyme, putative	-1.06342	8.67267	-10.3973	1.02337e-09	2.84092e-08
PF3D7_0422300	alpha tubulin 2	1.41784	7.21917	10.3863	1.04265e-09	2.87722e-08
PF3D7_0322900	40S ribosomal protein S3A, putative	-1.00314	10.1477	-10.3791	1.05562e-09	2.89578e-08
PF3D7_1341200	60S ribosomal protein L18, putative	-1.08995	9.47513	-10.3532	1.10309e-09	3.0082e-08
PF3D7_0307100	40S ribosomal protein S12, putative	-0.98095	9.95912	-10.3158	1.17584e-09	3.1783e-08
PF3D7_0902300	serine/threonine protein kinase, FIKK family (FIKK9.4)	3.90637	4.14929	10.3123	1.18276e-09	3.1783e-08
PF3D7_1371800	Plasmodium exported protein, unknown function	1.41893	7.54781	10.3106	1.18621e-09	3.1783e-08
PF3D7_1436600	cGMP-dependent protein kinase (PKG)	1.89646	6.75085	10.3074	1.19289e-09	3.1783e-08
PF3D7_1125800	kelch protein, putative	2.19314	6.20272	10.2772	1.25601e-09	3.32735e-08
PF3D7_1149400	Plasmodium exported protein, unknown function	1.50005	7.06313	10.2717	1.26795e-09	3.3399e-08
PF3D7_1315900	exportin-1, putative	-1.17404	7.89026	-10.2393	1.34028e-09	3.50304e-08
PF3D7_1301700	Plasmodium exported protein (hyp8), unknown function (GEXP07)	1.65955	6.80312	10.2373	1.345e-09	3.50304e-08
PF3D7_1242700	40S ribosomal protein S17, putative	-0.991108	9.47937	-10.2325	1.35619e-09	3.51245e-08
PF3D7_1206200	eukaryotic translation initiation factor 3 subunit 8, putative	-0.991741	9.29493	-10.2273	1.36834e-09	3.52423e-08
PF3D7_1212700	eukaryotic translation initiation factor 3 subunit 10, putative	-0.99266	9.72683	-10.2226	1.37947e-09	3.52987e-08
PF3D7_1355100	DNA replication licensing factor MCM6 (MCM6)	-1.05389	8.9986	-10.2199	1.38575e-09	3.52987e-08
PF3D7_1435800	GTPase Era, putative (ERA)	2.65301	5.7621	10.2141	1.39963e-09	3.54573e-08
PF3D7_1477500	Plasmodium exported protein (PHISTb), unknown function	1.93531	6.46903	10.1941	1.44881e-09	3.65036e-08
PF3D7_1435700.1	ataxin-2 like protein, putative	0.974205	9.55568	10.1824	1.47828e-09	3.7045e-08
PF3D7_0102200	ring-infected erythrocyte surface antigen (RESA)	1.51145	7.18714	10.1537	1.55317e-09	3.87123e-08
PF3D7_0705900	ATP synthase subunit C, putative	-1.01772	9.07331	-10.1467	1.5722e-09	3.89771e-08
PF3D7_0304200	EH (Eps15 homology) protein (PAST1)	1.34373	7.35311	10.136	1.60152e-09	3.94928e-08
PF3D7_0818100	zinc finger protein, putative	2.59896	5.20429	10.1205	1.64501e-09	4.03446e-08
PF3D7_0526600	conserved Plasmodium protein, unknown function	1.75606	6.52372	10.1175	1.65347e-09	4.03446e-08
PF3D7_1301400	Plasmodium exported protein (hyp12), unknown function	2.04777	6.20445	10.1041	1.69225e-09	4.10747e-08
PF3D7_0210200	conserved Plasmodium protein, unknown function	-1.23601	7.48538	-10.0675	1.80334e-09	4.35431e-08
PF3D7_1341300	60S ribosomal protein L18-2, putative	-0.953891	10.1456	-10.0123	1.98499e-09	4.76809e-08
PF3D7_0113300	Plasmodium exported protein (hyp1), unknown function	1.83062	6.28008	9.97185	2.13027e-09	5.09068e-08
PF3D7_0220500	Plasmodium exported protein (hyp2), unknown function	4.05554	4.16741	9.965	2.15593e-09	5.12559e-08
PF3D7_1252300	conserved Plasmodium protein, unknown function	1.30375	7.5268	9.94651	2.22684e-09	5.26716e-08
PF3D7_0925400	protein phosphatase-beta	1.90031	6.24428	9.92827	2.29917e-09	5.41063e-08
PF3D7_1434800	mitochondrial acidic protein MAM33, putative	-1.0565	8.46235	-9.91883	2.33751e-09	5.47307e-08
PF3D7_1351400	60S ribosomal protein L17, putative	-0.909389	10.4514	-9.90886	2.3788e-09	5.54176e-08
PF3D7_1149300	serine/threonine protein kinase, FIKK family (FIKK11)	3.86013	3.87976	9.88361	2.48666e-09	5.76407e-08
PF3D7_0314400	serine/threonine protein phosphatase 6, putative (PPP6)	1.63361	6.50233	9.87826	2.51019e-09	5.78967e-08
PF3D7_1239000	HD superfamily phosphohydrolase protein	1.15471	7.90522	9.8549	2.61554e-09	6.0028e-08
PF3D7_1127600	CRAL/TRIO domain-containing protein, putative	1.09853	8.53684	9.84127	2.67916e-09	6.1185e-08
PF3D7_0304400	60S ribosomal protein L44 (RPL44)	-0.935069	9.84355	-9.81956	2.78377e-09	6.32626e-08
PF3D7_1110400	asparagine-rich antigen	-1.04594	8.99711	-9.78951	2.93567e-09	6.63671e-08
PF3D7_1125700	kelch protein, putative	1.62669	6.46844	9.78486	2.95991e-09	6.63671e-08
PF3D7_0520000	40S ribosomal protein S9, putative	-0.907406	10.2231	-9.78421	2.96333e-09	6.63671e-08
PF3D7_1114100.1	rhomboid protease ROM1 (ROM1)	1.17051	8.62916	9.7568	3.11077e-09	6.93342e-08
PF3D7_1002200	tryptophan-rich antigen 3 (PArt)	1.18647	8.16666	9.73298	3.24509e-09	7.1982e-08
PF3D7_1102700	early transcribed membrane protein 11.1 (ETRAMP11.1)	1.52006	6.67676	9.70535	3.40847e-09	7.50797e-08
PF3D7_1142600	60S ribosomal protein L35ae, putative	-0.904641	10.0809	-9.70393	3.41713e-09	7.50797e-08
PF3D7_0107000	centrin-1 (CEN1)	-1.06349	9.15547	-9.65699	3.71537e-09	8.12474e-08
PF3D7_1004000	60S ribosomal protein L13, putative	-0.942566	10.0765	-9.64104	3.82271e-09	8.32022e-08
PF3D7_0319600	elongation factor 1 (EF-1), putative	-0.935394	9.42612	-9.63232	3.8828e-09	8.41153e-08
PF3D7_1241400	RNA-binding protein, putative	3.2941	4.54416	9.6197	3.97148e-09	8.56363e-08
PF3D7_0731100	EMP1-trafficking protein (PTP2)	1.30455	7.49905	9.57101	4.33373e-09	9.30147e-08
PF3D7_0810000	acyl-CoA binding protein, putative	-1.2757	7.16139	-9.55183	4.4857e-09	9.58328e-08
PF3D7_1019400	60S ribosomal protein L30e, putative	-0.92476	9.38569	-9.53752	4.60263e-09	9.78798e-08
PF3D7_1115300	cysteine proteinase falcipain 2b,falcipain 2' (FP2B)	1.52908	6.566	9.5268	4.6924e-09	9.93331e-08
PF3D7_0912400	conserved Plasmodium protein, unknown function	0.961137	9.11843	9.50595	4.8721e-09	1.02668e-07
PF3D7_1427900	conserved protein, unknown function	-1.09073	9.47094	-9.49325	4.98497e-09	1.04326e-07
PF3D7_0818600	conserved Plasmodium protein, unknown function	1.57871	6.92566	9.49206	4.99576e-09	1.04326e-07
PF3D7_0401600.1	rifin,PIR protein (RIF)	1.60789	6.69385	9.48019	5.10403e-09	1.05766e-07
PF3D7_1477000	Plasmodium exported protein (hyp17), unknown function, pseudogene	1.94314	5.9708	9.4795	5.11033e-09	1.05766e-07
PF3D7_0731500	erythrocyte binding antigen-175 (EBA175)	1.56965	6.80402	9.45441	5.34756e-09	1.10175e-07
PF3D7_0914200	phospholipid or glycerol acyltransferase, putative	1.80163	6.11942	9.45201	5.3709e-09	1.10175e-07
PF3D7_1017400	haloacid dehalogenase-like hydrolase, putative,phosphomannomutase, putative (PMM)	1.0484	8.26055	9.44164	5.47265e-09	1.11767e-07
PF3D7_1429200	transcription factor with AP2 domain(s), putative (ApiAP2)	3.03126	4.61201	9.43829	5.50604e-09	1.11905e-07
PF3D7_1201200	Plasmodium exported protein (PHISTa-like), unknown function	2.53485	5.1138	9.43613	5.52764e-09	1.11905e-07
PF3D7_0721600	40S ribosomal protein S5, putative	-0.857641	10.6954	-9.41907	5.70125e-09	1.14917e-07
PF3D7_0706400	60S ribosomal protein L37 (RPL37)	-1.19717	8.23422	-9.41244	5.77023e-09	1.15804e-07
PF3D7_1426000	60S ribosomal protein L21 (RPL21)	-0.937162	9.41529	-9.40921	5.80417e-09	1.15983e-07
PF3D7_1451100	elongation factor 2	-0.867944	11.8994	-9.40139	5.88724e-09	1.16964e-07
PF3D7_0501200	parasite-infected erythrocyte surface protein (PIESP2)	0.926481	9.22477	9.39985	5.90369e-09	1.16964e-07
PF3D7_0801900	conserved Plasmodium protein, unknown function	1.45937	6.67192	9.38745	6.03831e-09	1.19122e-07
PF3D7_0720600	conserved Plasmodium protein, unknown function	-0.969452	8.53984	-9.3733	6.19568e-09	1.21708e-07
PF3D7_1310700	RNA-binding protein, putative	1.65687	6.34306	9.351	6.45257e-09	1.25712e-07
PF3D7_1017500	conserved Plasmodium protein, unknown function	2.04281	5.6034	9.3509	6.4537e-09	1.25712e-07
PF3D7_0522300	S-adenosylmethionine-dependent methyltransferase, putative	1.10625	7.94244	9.32645	6.7481e-09	1.30896e-07
PF3D7_1366500	nucleoside diphosphate kinase (NDK)	-1.11189	8.10934	-9.31989	6.82948e-09	1.31923e-07
PF3D7_0320500	nicotinamidase, putative (Nico)	1.34121	7.16077	9.30863	6.97138e-09	1.34105e-07
PF3D7_0210900	conserved Plasmodium protein, unknown function	-1.03747	8.03349	-9.30635	7.00051e-09	1.34109e-07
PF3D7_1218000	thrombospondin-related apical membrane protein (TRAMP)	2.59623	4.90361	9.29893	7.09617e-09	1.35382e-07
PF3D7_0610600	calcium-dependent protein kinase 2 (CDPK2)	1.19441	7.67011	9.29117	7.19758e-09	1.36754e-07
PF3D7_0812100	conserved Plasmodium protein, unknown function	-1.33048	6.93694	-9.28166	7.32404e-09	1.38255e-07
PF3D7_1355700	NLI interacting factor-like phosphatase, putative (NIF3)	-1.26897	7.24032	-9.28076	7.3362e-09	1.38255e-07
PF3D7_1221900	conserved Plasmodium membrane protein, unknown function	2.3952	5.13305	9.25958	7.62651e-09	1.43144e-07
PF3D7_0919200	PPPDE peptidase, putative	3.91615	3.78346	9.2425	7.86931e-09	1.46404e-07
PF3D7_0705700	40S ribosomal protein S29, putative	-0.872308	9.83834	-9.24217	7.87414e-09	1.46404e-07
PF3D7_1209400	cytosolic iron-sulfur protein assembly protein 1, putative (CIA1)	1.48114	6.56909	9.24072	7.89505e-09	1.46404e-07
PF3D7_1427500	DNA mismatch repair protein MSH2, putative (MSH2-1)	-1.37378	6.8364	-9.23856	7.92652e-09	1.46404e-07
PF3D7_1226000	conserved Plasmodium protein, unknown function	2.03343	5.61816	9.2355	7.97124e-09	1.46646e-07
PF3D7_0932300	M18 aspartyl aminopeptidase (M18AAP)	-1.18706	7.43108	-9.22361	8.1473e-09	1.49292e-07
PF3D7_0924000	patatin-like phospholipase, putative	1.53657	6.47061	9.21781	8.2347e-09	1.50299e-07
PF3D7_1343200	tRNA guanosine-2'-O-methyltransferase, putative	1.15089	7.66287	9.21225	8.31929e-09	1.51248e-07
PF3D7_1120100	phosphoglycerate mutase, putative (PGM1)	-0.870151	10.6543	-9.20149	8.4857e-09	1.53671e-07
PF3D7_0502400	ring-stage membrane protein 1,merozoite surface protein 8 (MSP8)	4.09602	3.57459	9.18421	8.76027e-09	1.57806e-07
PF3D7_1324400	MSF1-like protein, putative	1.56348	6.4857	9.18286	8.78211e-09	1.57806e-07
PF3D7_1420900	mannose-1-phosphate guanyltransferase, putative	1.52176	6.7951	9.17715	8.87499e-09	1.58859e-07
PF3D7_0419600	ran binding protein 1, putative	-0.937151	9.35477	-9.15109	9.31246e-09	1.66048e-07
PF3D7_0422400	40S ribosomal protein S19 (RPS19)	-0.877741	9.57593	-9.14046	9.49709e-09	1.68349e-07
PF3D7_0414900	armadillo-domain containing rhoptry protein (ARO)	1.41652	7.04565	9.1395	9.51412e-09	1.68349e-07
PF3D7_0102300	Plasmodium exported protein, unknown function	-1.00041	8.24832	-9.13714	9.55568e-09	1.68442e-07
PF3D7_0423500	glideosome associated protein with multiple membrane spans 2 (GAPM2)	1.15606	8.47127	9.12166	9.83325e-09	1.72678e-07
PF3D7_0913200	elongation factor 1-beta (EF-1beta)	-0.941111	8.66963	-9.11066	1.00358e-08	1.75569e-07
PF3D7_1130500	conserved Plasmodium protein, unknown function	-1.27967	7.13567	-9.10791	1.0087e-08	1.75803e-07
PF3D7_0511200	stearoyl-CoA desaturase (SCD)	-1.34489	7.08147	-9.08799	1.04665e-08	1.81733e-07
PF3D7_0903600.1	conserved Plasmodium protein, unknown function	1.75531	6.26069	9.08582	1.05088e-08	1.81786e-07
PF3D7_1469800	conserved Plasmodium protein, unknown function	-1.32222	6.7945	-9.07822	1.06581e-08	1.83684e-07
PF3D7_1221400	inner membrane complex protein 1h, putative (IMC1h)	4.32626	3.23801	9.06229	1.09782e-08	1.88499e-07
PF3D7_1001900	Plasmodium exported protein (hyp16), unknown function (PfJ23)	1.57483	6.30267	9.05307	1.1168e-08	1.91051e-07
PF3D7_1404800	conserved Plasmodium protein, unknown function	1.95152	6.02751	9.04553	1.13258e-08	1.93038e-07
PF3D7_1472900	dihydroorotase, putative	1.3279	6.98503	9.0294	1.16711e-08	1.98195e-07
PF3D7_1476200	Plasmodium exported protein (PHISTb), unknown function	1.59129	6.42958	9.01813	1.19188e-08	2.01663e-07
PF3D7_0605100	RNA-binding protein, putative	-1.67189	5.96692	-9.01267	1.20408e-08	2.02986e-07
PF3D7_0608500	proteasome subunit alpha type-2, putative	-0.86926	9.45842	-9.00293	1.22617e-08	2.05962e-07
PF3D7_1037600	DNA repair helicase RAD25, putative	-1.13314	7.4917	-8.99493	1.24461e-08	2.08303e-07
PF3D7_1367000	suppressor of kinetochore protein 1, putative (SKP1)	-0.859629	9.36794	-8.97861	1.28314e-08	2.1398e-07
PF3D7_0524900	tRNA-YW synthesizing protein, putative	1.2813	7.09777	8.94123	1.37615e-08	2.28667e-07
PF3D7_0722400	GTP-binding protein, putative	-0.884627	8.92417	-8.92332	1.42314e-08	2.35632e-07
PF3D7_1366800	phosphatidylserine synthase, putative	0.991125	8.18006	8.89974	1.48758e-08	2.45423e-07
PF3D7_1321900	conserved Plasmodium protein, unknown function	1.19502	7.60012	8.88215	1.53762e-08	2.52781e-07
PF3D7_0511000	translationally-controlled tumor protein homolog (TCTP)	-0.85439	9.27241	-8.87592	1.55574e-08	2.54856e-07
PF3D7_0934700	UBX domain, putative	0.953031	8.96423	8.85946	1.60474e-08	2.61956e-07
PF3D7_1246400	myosin light chain 1,myosin A tail domain interacting protein (MTIP)	1.06015	8.07265	8.85389	1.62168e-08	2.63793e-07
PF3D7_1025000	formin 2, putative	0.934924	8.76447	8.84969	1.63457e-08	2.64961e-07
PF3D7_1433300	chromatin assembly factor 1 P55 subunit, putative	1.70467	6.91374	8.8331	1.68655e-08	2.72434e-07
PF3D7_0821700	60S ribosomal protein L22, putative	-0.920251	9.31323	-8.82177	1.72304e-08	2.77361e-07
PF3D7_0511500	RNA pseudouridylate synthase, putative	-0.985206	8.01629	-8.81067	1.75956e-08	2.8226e-07
PF3D7_1360800	falcilysin (FLN)	-0.921949	9.23239	-8.80373	1.7828e-08	2.85001e-07
PF3D7_0402100	Plasmodium exported protein (PHISTb), unknown function	2.82755	5.00445	8.79272	1.82033e-08	2.90001e-07
PF3D7_1312500	conserved Plasmodium protein, unknown function	3.09294	4.13715	8.78846	1.83507e-08	2.91349e-07
PF3D7_1146000	nucleolar preribosomal assembly protein, putative	1.45379	6.50422	8.7852	1.84644e-08	2.92153e-07
PF3D7_0802200	1-cys peroxiredoxin (1-CysPxn)	-0.934544	10.4269	-8.76704	1.91109e-08	3.01355e-07
PF3D7_0312800	60S ribosomal protein L26, putative	-0.866269	9.64675	-8.75807	1.94389e-08	3.05244e-07
PF3D7_0918800	dihydrouridine synthase, putative	1.17373	7.27962	8.75671	1.94892e-08	3.05244e-07
PF3D7_1309200	protein phosphatase 2c-like protein, putative	1.02453	8.13518	8.75271	1.96378e-08	3.06535e-07
PF3D7_0719900	conserved Plasmodium membrane protein, unknown function	-1.35266	6.50594	-8.73729	2.02215e-08	3.14587e-07
PF3D7_1115500	transcription factor with AP2 domain(s), putative (ApiAP2)	-0.993217	8.56693	-8.73548	2.0291e-08	3.14612e-07
PF3D7_0532600	Plasmodium exported protein, unknown function	3.70068	4.14209	8.73352	2.03669e-08	3.14736e-07
PF3D7_0931800	proteasome subunit beta type-6, putative	-0.897814	8.8412	-8.73013	2.04985e-08	3.15178e-07
PF3D7_0911100	conserved Plasmodium protein, unknown function	1.99297	5.53025	8.72929	2.05314e-08	3.15178e-07
PF3D7_0704300	conserved Plasmodium membrane protein, unknown function	-1.04869	7.75271	-8.72557	2.06769e-08	3.15598e-07
PF3D7_0108500	conserved Plasmodium protein, unknown function	1.34999	6.65879	8.72512	2.06949e-08	3.15598e-07
PF3D7_1149600	DnaJ protein, putative	2.83981	4.39127	8.72267	2.07915e-08	3.1603e-07
PF3D7_0805100	conserved Plasmodium protein, unknown function	3.62136	3.92981	8.71118	2.12511e-08	3.21961e-07
PF3D7_1312600	2-oxoisovalerate dehydrogenase subunit alpha, mitochondrial, putative (BCKDHA)	1.13236	7.43744	8.69506	2.19138e-08	3.3092e-07
PF3D7_1338300	elongation factor 1-gamma, putative	-0.800944	10.1868	-8.68321	2.24143e-08	3.37379e-07
PF3D7_0902000	serine/threonine protein kinase, FIKK family (FIKK9.1)	2.42973	4.9521	8.67382	2.28196e-08	3.42353e-07
PF3D7_1038700	Plasmodium exported protein, unknown function	3.03019	4.02956	8.67215	2.28925e-08	3.42353e-07
PF3D7_0532500	Plasmodium exported protein, unknown function	2.33621	4.92849	8.66231	2.33263e-08	3.47719e-07
PF3D7_1123400	translation elongation factor EF-1, subunit alpha, putative	-0.870933	9.2527	-8.65869	2.34882e-08	3.48632e-07
PF3D7_0925700	histone deacetylase (HDAC1)	1.04935	8.1832	8.65759	2.35379e-08	3.48632e-07
PF3D7_0826800	small nucleolar RNA snoR05	-1.09527	7.44155	-8.64603	2.40637e-08	3.55285e-07
PF3D7_1476800	lysophospholipase, putative	1.97301	5.68942	8.63345	2.46499e-08	3.62784e-07
PF3D7_0503800	60S ribosomal protein L31 (RPL31)	-0.889543	9.22047	-8.62086	2.52511e-08	3.70455e-07
PF3D7_1229500	T-complex protein 1, gamma subunit, putative	-0.85801	9.34437	-8.61742	2.5418e-08	3.71729e-07
PF3D7_1460300	60S ribosomal protein L29, putative	-0.933467	9.02981	-8.58947	2.68177e-08	3.90965e-07
PF3D7_1402500	ubiquitin-40S ribosomal protein S27a, putative	-0.79996	9.85409	-8.55917	2.84253e-08	4.12142e-07
PF3D7_0203800	conserved Plasmodium protein, unknown function	-1.9568	5.53217	-8.55875	2.84481e-08	4.12142e-07
PF3D7_0320800	ATP-dependent RNA helicase DDX6 (DOZI)	1.01445	8.54394	8.54741	2.90759e-08	4.19926e-07
PF3D7_0609000	conserved Plasmodium protein, unknown function	-1.31726	6.64752	-8.52826	3.01681e-08	4.34314e-07
PF3D7_1331900	small nucleolar RNA snoR18	-1.0539	7.4326	-8.52669	3.02596e-08	4.34314e-07
PF3D7_1148900	Plasmodium exported protein, unknown function	3.31569	3.80284	8.52433	3.03978e-08	4.34952e-07
PF3D7_1362000	conserved Plasmodium protein, unknown function	1.42338	6.63644	8.49223	3.23403e-08	4.61322e-07
PF3D7_1347200	nucleoside transporter 1 (NT1)	-0.797216	11.1817	-8.46884	3.38364e-08	4.81183e-07
PF3D7_0219700	Plasmodium exported protein (PHISTc), unknown function (GEXP20)	2.63601	4.59485	8.4603	3.44005e-08	4.87709e-07
PF3D7_1219100	clathrin heavy chain, putative	-0.945894	7.99431	-8.42507	3.68324e-08	5.20595e-07
PF3D7_1433400	conserved Plasmodium membrane protein, unknown function	-0.881661	8.4645	-8.42081	3.71381e-08	5.22405e-07
PF3D7_0114400	erythrocyte membrane protein 1 (PfEMP1), exon 2, pseudogene (VAR)	3.69589	3.35882	8.42015	3.71859e-08	5.22405e-07
PF3D7_0718400	mitochondrial ribosomal protein S8 precursor, putative	0.957878	8.3438	8.41605	3.74828e-08	5.24866e-07
PF3D7_1460400	ubiquitin carboxyl-terminal hydrolase isozyme L3 (UCHL3)	-1.06812	7.82619	-8.41462	3.75875e-08	5.24866e-07
PF3D7_1228700	conserved Plasmodium protein, unknown function	1.05282	7.87055	8.41229	3.77578e-08	5.25661e-07
PF3D7_0721100	conserved Plasmodium protein, unknown function	-0.819734	9.52948	-8.39323	3.91829e-08	5.43867e-07
PF3D7_1211900	non-SERCA-type Ca2+ -transporting P-ATPase (ATP4)	0.857621	9.10922	8.3896	3.94603e-08	5.45185e-07
PF3D7_0215000	acyl-CoA synthetase (ACS9)	1.11824	7.51552	8.38892	3.9513e-08	5.45185e-07
PF3D7_1351700	inner membrane complex protein 1f, putative (IMC1f)	1.61706	6.35643	8.38348	3.9933e-08	5.49346e-07
PF3D7_0507100	60S ribosomal protein L4 (RPL4)	-0.829999	10.4614	-8.37273	4.07779e-08	5.59309e-07
PF3D7_1005900	conserved Plasmodium protein, unknown function	1.31233	6.65812	8.35981	4.18176e-08	5.71877e-07
PF3D7_0517700	eukaryotic translation initiation factor, putative	-0.852212	8.97846	-8.34225	4.32744e-08	5.88603e-07
PF3D7_1478600	EMP1-trafficking protein (PTP3)	1.61065	6.18558	8.34202	4.32946e-08	5.88603e-07
PF3D7_1014600	transcriptional coactivator ADA2 (ADA2)	-0.841124	9.25778	-8.32268	4.49609e-08	6.09469e-07
PF3D7_0726200	serine/threonine protein kinase, FIKK family (FIKK7.1)	3.7754	3.56534	8.31791	4.53816e-08	6.13379e-07
PF3D7_1420000	splicing factor 3B subunit 4, putative (SF3B4)	0.985665	8.51151	8.30762	4.63042e-08	6.2403e-07
PF3D7_1351500	small nucleolar RNA snoR21	-0.893539	8.29555	-8.30294	4.67303e-08	6.27947e-07
PF3D7_1217700	conserved Plasmodium protein, unknown function	1.1607	7.07874	8.27538	4.93221e-08	6.60859e-07
PF3D7_1304500	small heat shock protein, putative	-1.00566	7.86233	-8.26549	5.02889e-08	6.71871e-07
PF3D7_1109900	60S ribosomal protein L36 (RPL36)	-0.84275	8.78191	-8.2546	5.13747e-08	6.84406e-07
PF3D7_0523800	transporter, putative	1.22637	6.91956	8.25017	5.18242e-08	6.88416e-07
PF3D7_0629300	phosphatidylcholine-sterol acyltransferase, putative (PL)	3.44328	3.76934	8.24172	5.2691e-08	6.9793e-07
PF3D7_0625000.1	sphingomyelin synthase 1, putative (SMS1)	2.53955	4.79734	8.23944	5.29279e-08	6.9907e-07
PF3D7_0527500	Hsc70-interacting protein (HIP)	-0.782996	9.60109	-8.23678	5.32051e-08	6.99531e-07
PF3D7_0828800	GPI-anchored micronemal antigen (GAMA)	2.31142	4.83891	8.23621	5.32646e-08	6.99531e-07
PF3D7_1342000	40S ribosomal protein S6	-0.773389	10.3567	-8.22815	5.41156e-08	7.087e-07
PF3D7_1233200.1	conserved Plasmodium protein, unknown function	2.17423	4.98525	8.21678	5.53405e-08	7.227e-07
PF3D7_0309600	60S acidic ribosomal protein P2 (PfP2)	-0.828936	9.63193	-8.21033	5.60469e-08	7.29869e-07
PF3D7_1128100	cochaperone prefoldin complex subunit, putative	-0.897647	8.20709	-8.19649	5.75969e-08	7.47953e-07
PF3D7_0207900	serine repeat antigen 2 (SERA2)	1.95166	5.87031	8.19437	5.78378e-08	7.48984e-07
PF3D7_0931300	asparagine-rich antigen, putative	3.08372	3.85755	8.18268	5.91867e-08	7.62706e-07
PF3D7_0817800	conserved Plasmodium protein, unknown function	-1.25998	6.58706	-8.18234	5.92265e-08	7.62706e-07
PF3D7_1219000	formin 2	1.24119	6.98528	8.1741	6.01972e-08	7.72272e-07
PF3D7_1108400	casein kinase 2, alpha subunit (CK2alpha)	-0.850854	9.31103	-8.17322	6.03025e-08	7.72272e-07
PF3D7_0214600	serine/threonine protein kinase, putative	2.18268	4.99987	8.1696	6.07342e-08	7.75657e-07
PF3D7_0311300	phosphatidylinositol 3- and 4-kinase, putative	0.936073	8.51433	8.16242	6.16015e-08	7.84573e-07
PF3D7_0517000	60S ribosomal protein L12, putative	-0.84765	10.1763	-8.15989	6.19108e-08	7.86352e-07
PF3D7_0625400	conserved Plasmodium protein, unknown function	2.0163	5.19873	8.15415	6.26173e-08	7.93153e-07
PF3D7_1016600	Plasmodium exported protein (PHISTc), unknown function	1.39803	6.524	8.14316	6.39925e-08	8.08363e-07
PF3D7_1461400	conserved Plasmodium protein, unknown function	1.85478	5.53198	8.13328	6.52559e-08	8.20029e-07
PF3D7_0314700	zinc finger protein, putative	2.2657	5.02669	8.13317	6.52698e-08	8.20029e-07
PF3D7_0507700	nuclear protein localization protein 4, putative (NPL4)	-1.01008	7.39786	-8.12971	6.57188e-08	8.23439e-07
PF3D7_1411200	rhomboid protease ROM8 (ROM8)	1.01194	7.56284	8.10326	6.92552e-08	8.6541e-07
PF3D7_1415700	serine C-palmitoyltransferase, putative	2.90079	4.01466	8.10055	6.96282e-08	8.67732e-07
PF3D7_1125000	conserved Plasmodium protein, unknown function	0.818929	8.79519	8.07367	7.34459e-08	9.12855e-07
PF3D7_1123100	calcium-dependent protein kinase 7 (CDPK7)	0.901532	8.19485	8.06713	7.44069e-08	9.22328e-07
PF3D7_1317800	40S ribosomal protein S19 (RPS19)	-0.777556	9.82711	-8.06311	7.50042e-08	9.27252e-07
PF3D7_0710600	60S ribosomal protein L34 (RPL34)	-0.782836	10.1139	-8.06079	7.53508e-08	9.2756e-07
PF3D7_1419600	conserved Plasmodium protein, unknown function	1.53773	6.0174	8.06027	7.54293e-08	9.2756e-07
PF3D7_1359400	rRNA associated RNA binding protein, putative	0.848313	9.27315	8.05362	7.64338e-08	9.37426e-07
PF3D7_1127100	deoxyuridine 5'-triphosphate nucleotidohydrolase (dUTPase)	-0.840874	8.78565	-8.04422	7.7877e-08	9.52606e-07
PF3D7_0908000	P1 nuclease, putative	1.09784	7.37543	8.03465	7.93761e-08	9.68389e-07
PF3D7_1207100	small subunit rRNA processing factor, putative	0.889265	8.57748	8.02444	8.10078e-08	9.85702e-07
PF3D7_0527600	conserved Plasmodium protein, unknown function	-0.913059	8.1081	-7.98415	8.7794e-08	1.06548e-06
PF3D7_0525800	inner membrane complex protein 1g, putative (IMC1g)	1.46824	6.15312	7.97354	8.96774e-08	1.08549e-06
PF3D7_1402800	conserved Plasmodium protein, unknown function	1.21314	7.3247	7.96915	9.04679e-08	1.09221e-06
PF3D7_0217900	conserved Plasmodium protein, unknown function	-0.822401	8.62985	-7.96198	9.17764e-08	1.10513e-06
PF3D7_0519300	cytochrome c oxidase assembly protein (heme A: farnesyltransferase), putative	1.20819	7.2211	7.9575	9.26026e-08	1.11219e-06
PF3D7_0403800	alpha/beta hydrolase, putative	1.9596	5.19922	7.95442	9.31752e-08	1.1147e-06
PF3D7_1325000	U6 snRNA-associated Sm-like protein LSm6, putative (LSM6)	-1.40133	6.04802	-7.9538	9.32923e-08	1.1147e-06
PF3D7_1367700	alanine--tRNA ligase (AlaRS)	-0.904728	8.0251	-7.93231	9.73977e-08	1.15585e-06
PF3D7_1370500	unspecified product	0.793574	10.7257	7.93229	9.74023e-08	1.15585e-06
PF3D7_1414400	serine/threonine protein phosphatase PP1 (PP1)	0.829885	9.56916	7.93187	9.74844e-08	1.15585e-06
PF3D7_0726500	ubiquitin carboxyl-terminal hydrolase, putative	-0.755575	9.38322	-7.91856	1.00123e-07	1.18411e-06
PF3D7_1003600	inner membrane complex protein 1c, putative (IMC1c)	1.32163	6.73227	7.91572	1.00696e-07	1.18785e-06
PF3D7_0830600	Plasmodium exported protein (PHISTc), unknown function	2.13404	4.95426	7.90407	1.03081e-07	1.2129e-06
PF3D7_1144700	apicoplast import protein Tic20, putative (TIC20)	-0.908548	8.36017	-7.85389	1.14041e-07	1.33847e-06
PF3D7_0603500	cation/H+ antiporter (CAX)	1.14121	7.33247	7.81931	1.22286e-07	1.43162e-06
PF3D7_1424600	small nucleolar RNA snoR28	-1.05823	7.4659	-7.80512	1.25845e-07	1.46957e-06
PF3D7_0504000	cation transporting P-ATPase (ATPase3)	-0.819678	8.58971	-7.80112	1.2687e-07	1.47781e-06
PF3D7_1440800	major facilitator superfamily, putative	1.57895	6.08708	7.77825	1.32883e-07	1.54398e-06
PF3D7_1424500	small nucleolar RNA snoR27	-1.04756	7.49968	-7.76768	1.35763e-07	1.57349e-06
PF3D7_1030500	26S proteasome regulatory subunit RPN9, putative (RPN9)	-1.29552	6.29798	-7.73444	1.4524e-07	1.67762e-06
PF3D7_1337800	calcium-dependent protein kinase 5 (CDPK5)	2.51507	4.27472	7.73366	1.45471e-07	1.67762e-06
PF3D7_0623800	tyrosine kinase-like protein, putative (TKL4)	1.16554	7.19972	7.72738	1.47342e-07	1.69498e-06
PF3D7_1402600	small nucleolar RNA snoR22	-0.917183	7.72255	-7.72354	1.48497e-07	1.70405e-06
PF3D7_1328100	proteasome subunit beta type-7, putative	-0.777923	8.74262	-7.70963	1.52762e-07	1.74865e-06
PF3D7_1016500	Plasmodium exported protein (PHISTc), unknown function	3.11331	3.6065	7.69169	1.58447e-07	1.80926e-06
PF3D7_1341400	small nucleolar RNA snoR20	-0.980425	7.46075	-7.68964	1.5911e-07	1.81237e-06
PF3D7_1030300	conserved Plasmodium protein, unknown function	-1.75646	5.18652	-7.68737	1.59849e-07	1.81632e-06
PF3D7_1461300	40S ribosomal protein S28e, putative	-0.905803	7.80012	-7.68023	1.62194e-07	1.83847e-06
PF3D7_0617300	conserved Plasmodium protein, unknown function	1.30592	6.37514	7.67456	1.64081e-07	1.85532e-06
PF3D7_1405600	ribonucleotide reductase small subunit (RNR)	-0.746311	9.25356	-7.66722	1.66558e-07	1.87874e-06
PF3D7_1372400	acyl-CoA synthetase (ACS4)	1.05363	7.3406	7.6504	1.72381e-07	1.9397e-06
PF3D7_0922100	ubiquitin-like protein, putative	-0.805918	8.63517	-7.63587	1.77579e-07	1.98969e-06
PF3D7_1362200	RuvB-like helicase 3 (RUVB3)	1.05523	7.16212	7.63559	1.77682e-07	1.98969e-06
PF3D7_1031200	MORN repeat-containing protein 1 (MORN1)	2.90432	4.01771	7.63361	1.78402e-07	1.99294e-06
PF3D7_1365900	ubiquitin-60S ribosomal protein L40	-0.874211	9.58545	-7.62791	1.80495e-07	2.00599e-06
PF3D7_1449300	transcription factor IIIb subunit, putative	1.04619	7.1512	7.62705	1.80813e-07	2.00599e-06
PF3D7_1130100	60S ribosomal protein L38 (RPL38)	-0.826874	8.46456	-7.62663	1.8097e-07	2.00599e-06
PF3D7_1143200	DnaJ protein, putative	0.983721	7.37948	7.62574	1.813e-07	2.00599e-06
PF3D7_0621900	signal recognition particle subunit SRP68, putative (SRP68)	-1.00522	7.36982	-7.62455	1.81742e-07	2.00608e-06
PF3D7_1323100	60S ribosomal protein L6, putative	-0.746383	9.46297	-7.60383	1.89622e-07	2.0881e-06
PF3D7_1035500	merozoite surface protein 6 (MSP6)	1.69337	5.52726	7.60061	1.90878e-07	2.09694e-06
PF3D7_0320300	T-complex protein 1 epsilon subunit, putative	-0.752344	9.40999	-7.59591	1.92729e-07	2.11147e-06
PF3D7_0630300	DNA polymerase epsilon, catalytic subunit a, putative	-1.04417	7.01807	-7.59494	1.93111e-07	2.11147e-06
PF3D7_1331200	conserved Plasmodium protein, unknown function	1.23171	6.58042	7.58355	1.97679e-07	2.15633e-06
PF3D7_1428400	probable protein, unknown function	2.17462	4.74539	7.57848	1.99749e-07	2.17379e-06
PF3D7_0514600	ribose 5-phosphate epimerase, putative	0.88678	7.84774	7.57519	2.01102e-07	2.18339e-06
PF3D7_1458700	exonuclease V, mitochondrial, putative	1.26573	6.37023	7.56634	2.04792e-07	2.21826e-06
PF3D7_0926700	glutamine-dependent NAD(+) synthetase, putative (NADSYN)	-0.938055	7.44714	-7.55518	2.09547e-07	2.26447e-06
PF3D7_1454600	mitochondrial ribosomal protein S11 precursor, putative	1.24629	6.37749	7.55252	2.10696e-07	2.2716e-06
PF3D7_0809600	peptidase family C50, putative	-1.48738	5.82656	-7.53976	2.16301e-07	2.32401e-06
PF3D7_1476300	Plasmodium exported protein (PHISTb), unknown function	1.33042	6.32754	7.53918	2.1656e-07	2.32401e-06
PF3D7_0322700	conserved Plasmodium protein, unknown function	-1.63816	5.64398	-7.53767	2.17233e-07	2.32585e-06
PF3D7_1462800	glyceraldehyde-3-phosphate dehydrogenase (GAPDH)	-0.719866	14.3887	-7.53579	2.18076e-07	2.32949e-06
PF3D7_1469600	biotin carboxylase subunit of acetyl CoA carboxylase, putative (ACC)	1.08597	6.91565	7.52625	2.22403e-07	2.37026e-06
PF3D7_1301500	Plasmodium exported protein (PHISTa), unknown function	2.33147	4.6756	7.4897	2.39827e-07	2.55009e-06
PF3D7_0818200	14-3-3 protein (14-3-3I)	-0.697538	12.149	-7.48804	2.40647e-07	2.55295e-06
PF3D7_0424000	Plasmodium exported protein (PHISTc), unknown function	1.43356	5.91557	7.47583	2.46796e-07	2.61221e-06
PF3D7_0618300	60S ribosomal protein L27a, putative	-0.70143	9.91661	-7.46186	2.54032e-07	2.68267e-06
PF3D7_0906600	zinc finger protein, putative	0.955334	7.98164	7.45849	2.55814e-07	2.69535e-06
PF3D7_0609700	conserved Plasmodium protein, unknown function	1.62662	5.94277	7.45287	2.58804e-07	2.71672e-06
PF3D7_0916700	RNA-binding protein musashi, putative (HoMu)	0.812191	8.23354	7.45248	2.59014e-07	2.71672e-06
PF3D7_0832200.1	Plasmodium exported protein (PHISTa-like), unknown function	1.58256	6.34203	7.44945	2.60646e-07	2.72766e-06
PF3D7_1456500	conserved Plasmodium protein, unknown function	-1.09116	6.96597	-7.42411	2.747e-07	2.86827e-06
PF3D7_1136300	tudor staphylococcal nuclease (TSN)	-0.869058	7.80458	-7.41869	2.77805e-07	2.89417e-06
PF3D7_1472600	protein disulfide-isomerase (PDI-14)	1.2722	6.45886	7.40404	2.86386e-07	2.97687e-06
PF3D7_0817700	rhoptry neck protein 5 (RON5)	0.885059	7.94667	7.39493	2.91859e-07	3.02697e-06
PF3D7_1140400	conserved Plasmodium protein, unknown function	1.13344	7.13059	7.38469	2.9814e-07	3.08522e-06
PF3D7_1305300	conserved Plasmodium protein, unknown function	-1.31076	6.02775	-7.37786	3.02408e-07	3.12241e-06
PF3D7_1302300	Plasmodium exported protein, unknown function	1.09917	6.93451	7.37525	3.0405e-07	3.13239e-06
PF3D7_0524000	karyopherin beta (KASbeta)	-0.699992	10.4333	-7.37376	3.04998e-07	3.13519e-06
PF3D7_1039000	serine/threonine protein kinase, FIKK family (FIKK10.2)	1.20789	6.53109	7.36779	3.0881e-07	3.16736e-06
PF3D7_0521000	conserved Plasmodium protein, unknown function	-1.08007	6.73882	-7.36015	3.13761e-07	3.21103e-06
PF3D7_0106800	ras-related protein Rab-5C (RAB5c)	0.803755	8.22894	7.35253	3.18786e-07	3.25527e-06
PF3D7_0422500	pre-mRNA-splicing helicase BRR2, putative (BRR2)	-1.08794	7.04118	-7.34443	3.24212e-07	3.29936e-06
PF3D7_1036500	probable protein, unknown function	2.02474	5.23477	7.34396	3.24527e-07	3.29936e-06
PF3D7_1408400	DNA repair helicase, putative	-1.37769	5.93391	-7.33968	3.27441e-07	3.3217e-06
PF3D7_0103200	nucleoside transporter 4 (NT4)	-0.867938	7.90566	-7.32604	3.36892e-07	3.41012e-06
PF3D7_1224100	conserved Plasmodium protein, unknown function	0.676245	10.1677	7.30412	3.52676e-07	3.5621e-06
PF3D7_1109400	U3/U14 snoRNA-associated small subunit rRNA processing protein, putative	-0.80828	8.36679	-7.29773	3.57425e-07	3.60222e-06
PF3D7_1241200	conserved Plasmodium protein, unknown function	-1.3609	5.96912	-7.29448	3.59861e-07	3.613e-06
PF3D7_1143100	transcription factor with AP2 domain(s) (AP2-O)	2.1821	4.59735	7.29422	3.60053e-07	3.613e-06
PF3D7_0616000	pyridoxal kinase (PDXK)	1.26597	6.37444	7.27955	3.71279e-07	3.7176e-06
PF3D7_1034400	flavoprotein subunit of succinate dehydrogenase (SDHA)	0.897112	8.01948	7.25724	3.89046e-07	3.88711e-06
PF3D7_1352200	conserved Plasmodium protein, unknown function	1.07188	7.22403	7.2409	4.02616e-07	4.01404e-06
PF3D7_0810800	dihydropteroate synthetase (DHPS)	-0.983646	7.02583	-7.23715	4.05801e-07	4.03262e-06
PF3D7_0827000	ATP-dependent RNA helicase DBP10, putative (DBP10)	-0.919906	7.46565	-7.23666	4.06219e-07	4.03262e-06
PF3D7_1124800	nuclear preribosomal assembly protein, putative	0.73284	8.82816	7.22055	4.20196e-07	4.16246e-06
PF3D7_0814000	60S ribosomal protein L13-2, putative	-0.662041	10.705	-7.21927	4.21335e-07	4.16484e-06
PF3D7_1426200	arginine methyltransferase 1 (PRMT1)	-0.926823	8.11455	-7.21034	4.29318e-07	4.23472e-06
PF3D7_0316200	conserved Plasmodium protein, unknown function	-1.12758	6.53801	-7.20806	4.31376e-07	4.24599e-06
PF3D7_1103800	CCR4-NOT transcription complex subunit 1, putative (NOT1)	-0.805864	8.11043	-7.20274	4.36234e-07	4.2847e-06
PF3D7_1430300	acid phosphatase, putative	-1.26239	6.12861	-7.17997	4.57664e-07	4.48568e-06
PF3D7_1225400	conserved Plasmodium protein, unknown function	2.23666	4.32607	7.17597	4.61531e-07	4.51405e-06
PF3D7_1343700	kelch protein K13 (K13)	0.956358	7.31881	7.17296	4.64468e-07	4.53321e-06
PF3D7_1340700	ras-related protein Rab-11B (RAB11b)	0.844411	8.03768	7.17015	4.67229e-07	4.55058e-06
PF3D7_1425600	zinc finger protein, putative	3.01374	3.9244	7.16696	4.70382e-07	4.57168e-06
PF3D7_1005500	regulator of nonsense transcripts, putative	-0.893531	8.03229	-7.16266	4.74675e-07	4.60375e-06
PF3D7_1453700	co-chaperone p23 (P23)	-0.654653	10.5927	-7.15765	4.79718e-07	4.63575e-06
PF3D7_0214800	conserved Plasmodium membrane protein, unknown function	1.73717	5.42051	7.1574	4.79974e-07	4.63575e-06
PF3D7_0623400	RNA-binding protein mei2 homologue, putative	2.07325	4.624	7.15623	4.81159e-07	4.63753e-06
PF3D7_1316200	ADP-ribosylation factor, putative	2.1704	4.53997	7.14156	4.96287e-07	4.7648e-06
PF3D7_1204900	probable protein, unknown function	2.32047	4.98155	7.14144	4.96419e-07	4.7648e-06
PF3D7_1308300	40S ribosomal protein S27 (RPS27)	-0.706865	9.23208	-7.13526	5.02946e-07	4.81747e-06
PF3D7_1324900	L-lactate dehydrogenase (LDH)	-0.685423	12.095	-7.13237	5.06017e-07	4.8369e-06
PF3D7_0103800	actin-related protein (ARP1)	1.17983	6.8327	7.12865	5.10012e-07	4.86505e-06
PF3D7_1459800	bax inhibitor 1, putative	-0.733453	9.03061	-7.12652	5.12321e-07	4.87704e-06
PF3D7_0607300	uroporphyrinogen III decarboxylase (UROD)	1.35913	6.02903	7.12077	5.18585e-07	4.91997e-06
PF3D7_1240900	erythrocyte membrane protein 1, PfEMP1 (VAR)	2.2412	5.69296	7.12044	5.18953e-07	4.91997e-06
PF3D7_1107800	transcription factor with AP2 domain(s) (ApiAP2)	0.842924	8.1931	7.11716	5.22559e-07	4.94404e-06
PF3D7_0509100	chromosome condensation protein, putative	-0.803509	8.20523	-7.11486	5.25107e-07	4.95804e-06
PF3D7_0627600	conserved Plasmodium protein, unknown function	2.68465	3.91265	7.1105	5.29977e-07	4.99384e-06
PF3D7_1466100	protein phosphatase containing kelch-like domains (PPKL)	1.40357	5.83088	7.10913	5.31513e-07	4.99817e-06
PF3D7_0323400	Rh5 interacting protein (RIPR)	1.7288	5.20991	7.08919	5.5444e-07	5.18375e-06
PF3D7_0423100	AP-4 complex subunit sigma, putative	0.773135	8.40955	7.08913	5.54509e-07	5.18375e-06
PF3D7_0808200	plasmepsin X	1.93148	5.08333	7.08905	5.54604e-07	5.18375e-06
PF3D7_0413900	ubiquitin carboxyl-terminal hydrolase 13, putative (USP13)	-0.850108	7.62162	-7.08331	5.61401e-07	5.23673e-06
PF3D7_1338200	60S ribosomal protein L6-2, putative	-0.66629	9.76435	-7.08185	5.63137e-07	5.24143e-06
PF3D7_0725200	mago nashi protein homologue, putative	-0.852722	7.56282	-7.08099	5.64166e-07	5.24143e-06
PF3D7_0608800	ornithine aminotransferase (OAT)	0.904125	7.90854	7.07892	5.66654e-07	5.25402e-06
PF3D7_1138600	beta-catenin-like protein 1, putative	-1.26024	5.95821	-7.06087	5.88767e-07	5.44815e-06
PF3D7_1454100	tRNA intron endonuclease, putative	-1.18689	6.26236	-7.0589	5.91237e-07	5.46011e-06
PF3D7_0308500	activator of Hsp90 ATPase, putative	-0.79175	8.10308	-7.04916	6.03603e-07	5.56323e-06
PF3D7_1253100	Plasmodium exported protein (PHISTa), unknown function	2.47121	4.02488	7.04125	6.13836e-07	5.64632e-06
PF3D7_0503300	serine/arginine-rich splicing factor 12 (SRSF12)	-0.874191	7.49142	-7.03862	6.17272e-07	5.66668e-06
PF3D7_1427100	lipase, putative	1.38429	5.96232	7.02044	6.41609e-07	5.87846e-06
PF3D7_1103100	60S acidic ribosomal protein P1, putative (RPP1)	-0.693111	10.513	-7.01667	6.46777e-07	5.90246e-06
PF3D7_1371700	serine/threonine protein kinase, FIKK family	1.43614	5.72403	7.01617	6.47469e-07	5.90246e-06
PF3D7_1027800	60S ribosomal protein L3 (RPL3)	-0.687818	11.2489	-7.01575	6.48048e-07	5.90246e-06
PF3D7_1461800	conserved Plasmodium protein, unknown function	2.63026	4.34518	6.99897	6.71637e-07	6.10531e-06
PF3D7_0922500	phosphoglycerate kinase (PGK)	-0.654765	10.1792	-6.99723	6.74121e-07	6.1159e-06
PF3D7_0505800	small ubiquitin-related modifier (SUMO)	-0.74733	10.1842	-6.98325	6.94526e-07	6.28871e-06
PF3D7_0107500	lipid/sterol:H+ symporter	0.662215	9.65106	6.97811	7.02186e-07	6.34568e-06
PF3D7_1251200	coronin	1.15515	6.72719	6.96591	7.20716e-07	6.49434e-06
PF3D7_1227700	conserved Plasmodium protein, unknown function	0.925168	7.20294	6.96508	7.21996e-07	6.49434e-06
PF3D7_1034800	conserved Plasmodium protein, unknown function	0.880442	7.53502	6.96453	7.22838e-07	6.49434e-06
PF3D7_1303000	conserved Plasmodium protein, unknown function	-0.894164	7.27045	-6.95418	7.39008e-07	6.62529e-06
PF3D7_0108700	secreted ookinete protein, putative (PSOP24)	0.780676	8.11568	6.95338	7.40272e-07	6.62529e-06
PF3D7_0508000	6-cysteine protein (P38)	-0.935343	7.91265	-6.95204	7.42389e-07	6.63144e-06
PF3D7_0929100	conserved Plasmodium protein, unknown function	-1.06163	6.75035	-6.93351	7.72407e-07	6.88631e-06
PF3D7_1347900	conserved Plasmodium protein, unknown function	-1.08297	6.43746	-6.92929	7.79417e-07	6.93546e-06
PF3D7_1013600	conserved Plasmodium protein, unknown function	-1.15439	6.37326	-6.91856	7.9752e-07	7.07948e-06
PF3D7_0823300	histone acetyltransferase GCN5 (GCN5)	0.741799	9.23797	6.9179	7.98656e-07	7.07948e-06
PF3D7_1233600	asparagine and aspartate rich protein 1 (AARP1)	-0.707571	8.65132	-6.90802	8.15751e-07	7.21722e-06
PF3D7_1010000	ribosomal protein L43, mitochondrial, putative	-1.61975	5.19771	-6.89933	8.3109e-07	7.33538e-06
PF3D7_1304200.1	CorA-like Mg2+ transporter protein, putative	2.37453	3.9422	6.89866	8.32271e-07	7.33538e-06
PF3D7_1011900	heme oxygenase (HO)	0.762929	8.28159	6.8927	8.42981e-07	7.41567e-06
PF3D7_1243500	vacuolar-sorting protein SNF7, putative	0.820711	7.92554	6.88611	8.54984e-07	7.50702e-06
PF3D7_1252400	reticulocyte binding protein homologue 3, pseudogene (RH3)	2.31686	4.36711	6.88134	8.63792e-07	7.57002e-06
PF3D7_1023900	chromodomain-helicase-DNA-binding protein 1 homolog, putative (CHD1)	-0.664301	10.4913	-6.8775	8.70936e-07	7.61822e-06
PF3D7_1470100	conserved Plasmodium protein, unknown function	-1.45941	5.541	-6.8671	8.90619e-07	7.77573e-06
PF3D7_0113900	Plasmodium exported protein (hyp8), unknown function (GEXP10)	2.93536	3.62178	6.84673	9.30496e-07	8.10861e-06
PF3D7_1217200	snoRNA-associated small subunit rRNA processing protein, putative	0.816699	7.69942	6.8384	9.47321e-07	8.23974e-06
PF3D7_1037300	ADP/ATP transporter on adenylate translocase (ADT)	-0.681774	9.11844	-6.82999	9.6463e-07	8.37458e-06
PF3D7_1147300	conserved Plasmodium protein, unknown function	-0.780391	7.95384	-6.81616	9.93812e-07	8.59604e-06
PF3D7_0919000	nucleosome assembly protein (NAPS)	-0.63596	10.5004	-6.81614	9.93847e-07	8.59604e-06
PF3D7_1018600	conserved Plasmodium protein, unknown function	-1.04954	6.53054	-6.80773	1.01203e-06	8.737e-06
PF3D7_0902700	Plasmodium exported protein (PHISTb), unknown function, pseudogene	0.993977	6.86179	6.78558	1.06159e-06	9.13187e-06
PF3D7_1461900	valine--tRNA ligase, putative	-0.829006	7.49152	-6.78553	1.06171e-06	9.13187e-06
PF3D7_1315600	phosphatidylinositol synthase (PIS)	0.798368	8.2352	6.77395	1.0886e-06	9.34586e-06
PF3D7_0219900	Plasmodium exported protein, unknown function	2.3649	4.08313	6.76905	1.10018e-06	9.42778e-06
PF3D7_1402300	26S proteasome regulatory subunit RPN6 (RPN6)	-0.889824	7.4366	-6.75268	1.13984e-06	9.7496e-06
PF3D7_0622800	leucine--tRNA ligase, putative	-0.73996	8.43715	-6.74848	1.15024e-06	9.82049e-06
PF3D7_0105200	conserved Plasmodium protein, unknown function	-1.16775	6.10923	-6.74412	1.16114e-06	9.89532e-06
PF3D7_1365200	conserved Plasmodium protein, unknown function	-1.49334	5.25917	-6.73581	1.18224e-06	1.00566e-05
PF3D7_0715300	calcium/calmodulin-dependent protein kinase, putative	1.0067	6.83872	6.73376	1.18748e-06	1.00827e-05
PF3D7_0816000	nucleolar preribosomal assembly protein, putative	0.916689	7.18636	6.7222	1.21761e-06	1.03148e-05
PF3D7_1345400	conserved Plasmodium protein, unknown function	-0.875065	7.5119	-6.72158	1.21926e-06	1.03148e-05
PF3D7_1444800	fructose-bisphosphate aldolase (FBPA)	-0.618616	12.0068	-6.71733	1.23054e-06	1.03912e-05
PF3D7_1022300	zinc transporter, putative	-1.55965	5.47593	-6.71267	1.24305e-06	1.04778e-05
PF3D7_1322200	conserved Plasmodium protein, unknown function	-0.811909	7.58258	-6.70982	1.25076e-06	1.05236e-05
PF3D7_1370800	unspecified product	0.643163	9.71896	6.70876	1.25362e-06	1.05286e-05
PF3D7_1426100	basic transcription factor 3b, putative	-0.778311	8.19286	-6.70465	1.26485e-06	1.05859e-05
PF3D7_1428900	conserved Plasmodium protein, unknown function	-1.0481	6.42264	-6.70459	1.26501e-06	1.05859e-05
PF3D7_1404100	cytochrome c, putative	-0.910279	7.13837	-6.69834	1.28229e-06	1.06999e-05
PF3D7_1144100	mitochondrial large subunit ribosomal protein, putative	-0.978476	6.67905	-6.698	1.28325e-06	1.06999e-05
PF3D7_1361900	proliferating cell nuclear antigen (PCNA)	-0.670845	10.2062	-6.6922	1.2995e-06	1.08159e-05
PF3D7_1466400	transcription factor with AP2 domain(s) (ApiAP2)	0.750058	8.18491	6.68653	1.31561e-06	1.09304e-05
PF3D7_0826100	E3 ubiquitin-protein ligase, putative	-0.69742	8.52873	-6.68422	1.32223e-06	1.09479e-05
PF3D7_0305600	AP endonuclease (DNA-[apurinic or apyrimidinic site] lyase), putative	-0.804651	7.57044	-6.68339	1.32461e-06	1.09479e-05
PF3D7_1105000	histone H4 (H4)	0.760611	9.03787	6.68333	1.3248e-06	1.09479e-05
PF3D7_0730000	conserved Plasmodium protein, unknown function	1.90666	4.59536	6.68244	1.32736e-06	1.09495e-05
PF3D7_1323600	conserved Plasmodium protein, unknown function	1.01512	6.9648	6.68159	1.32982e-06	1.09504e-05
PF3D7_1232500	CG2-related protein, putative	1.34461	6.10616	6.67792	1.34047e-06	1.1006e-05
PF3D7_0811400	conserved protein, unknown function	-0.669986	9.55045	-6.67762	1.34132e-06	1.1006e-05
PF3D7_0814900	superoxide dismutase [Fe] (FeSOD)	-0.673141	8.9167	-6.676	1.34607e-06	1.10254e-05
PF3D7_0409600	replication protein A1, large subunit (RPA1)	-0.812925	7.51445	-6.66243	1.38636e-06	1.13225e-05
PF3D7_1412100	conserved Plasmodium protein, unknown function	-0.989873	6.64582	-6.66215	1.38723e-06	1.13225e-05
PF3D7_1439800	vesicle-associated membrane protein, putative	0.704001	10.0134	6.65466	1.41002e-06	1.14883e-05
PF3D7_1450000	serine/threonine protein kinase, putative	1.01747	6.71003	6.6496	1.42565e-06	1.15953e-05
PF3D7_1134700	DNA-directed RNA polymerase I subunit RPA2, putative (RPA2)	0.95028	6.99853	6.64846	1.42919e-06	1.16037e-05
PF3D7_0626300	3-oxoacyl-acyl-carrier protein synthase I/II (FabB/FabF)	1.31767	5.83675	6.63354	1.47639e-06	1.19454e-05
PF3D7_1417800	DNA replication licensing factor MCM2 (MCM2)	-0.660731	8.91645	-6.63353	1.47642e-06	1.19454e-05
PF3D7_1026600	conserved Plasmodium protein, unknown function	1.63076	5.60085	6.62134	1.5162e-06	1.22458e-05
PF3D7_1401800	choline kinase (CK)	0.797373	8.00584	6.61776	1.52808e-06	1.23176e-05
PF3D7_0727400	proteasome subunit alpha type-5, putative	-0.737201	9.58997	-6.61706	1.5304e-06	1.23176e-05
PF3D7_0516200	40S ribosomal protein S11	-0.701835	9.98425	-6.60487	1.57165e-06	1.26205e-05
PF3D7_1423000	GTPase, putative	0.917411	7.25142	6.60385	1.57515e-06	1.26205e-05
PF3D7_1229700	conserved Plasmodium protein, unknown function	-1.6443	5.13489	-6.60355	1.5762e-06	1.26205e-05
PF3D7_0606000	conserved Plasmodium protein, unknown function	0.987887	6.90886	6.59966	1.58966e-06	1.27063e-05
PF3D7_0523300	conserved Plasmodium protein, unknown function	0.960752	7.10115	6.598	1.59541e-06	1.27169e-05
PF3D7_0114500	Plasmodium exported protein (hyp10), unknown function	3.10235	3.17808	6.5977	1.59647e-06	1.27169e-05
PF3D7_0726400	conserved Plasmodium membrane protein, unknown function	-1.1405	6.1225	-6.59516	1.60533e-06	1.27655e-05
PF3D7_0829400	prolyl 4-hydroxylase subunit alpha, putative	0.898705	7.21242	6.59327	1.61198e-06	1.27965e-05
PF3D7_1001700	Plasmodium exported protein (PHISTc), unknown function	0.737461	8.06327	6.59025	1.62266e-06	1.28592e-05
PF3D7_0530100	SNARE protein, putative (SYN6)	0.981065	6.79507	6.58868	1.62821e-06	1.28812e-05
PF3D7_0909700	FHA domain protein, putative	1.28635	5.85767	6.58543	1.63984e-06	1.29511e-05
PF3D7_0831600	cytoadherence linked asexual protein 8 (CLAG8)	1.6813	5.5188	6.58294	1.64877e-06	1.29995e-05
PF3D7_1460100	FYVE and coiled-coil domain-containing protein (FCP)	3.03869	2.9269	6.56734	1.70598e-06	1.34277e-05
PF3D7_1102500	Plasmodium exported protein (PHISTb), unknown function (GEXP02)	2.47003	3.55375	6.56074	1.73083e-06	1.36002e-05
PF3D7_0221700	Plasmodium exported protein, unknown function	2.4824	4.12595	6.55889	1.73783e-06	1.36321e-05
PF3D7_0818900	heat shock protein 70 (HSP70)	0.633434	14.2701	6.55638	1.7474e-06	1.3684e-05
PF3D7_0522700	iron-sulfur assembly protein, putative (SufA)	0.908451	7.09268	6.5527	1.76155e-06	1.37715e-05
PF3D7_0521400	conserved Plasmodium protein, unknown function	-1.54998	5.22889	-6.53324	1.83827e-06	1.43472e-05
PF3D7_0710800	conserved Plasmodium protein, unknown function	1.03531	6.71592	6.51314	1.92114e-06	1.49475e-05
PF3D7_0917500	conserved Plasmodium protein, unknown function	-0.860863	7.34017	-6.51302	1.92164e-06	1.49475e-05
PF3D7_1133200	conserved Plasmodium protein, unknown function	-0.627505	9.38541	-6.50723	1.94623e-06	1.51135e-05
PF3D7_1356700	DnaJ protein, putative	1.81946	4.83881	6.50382	1.96085e-06	1.52015e-05
PF3D7_1037500	dynamin-like protein (DYN2)	1.43846	5.58335	6.50177	1.96971e-06	1.52447e-05
PF3D7_1340300	nucleolar complex protein 2, putative	0.970319	6.96356	6.4991	1.98127e-06	1.53086e-05
PF3D7_1432500	RNA methyltransferase, putative	1.17254	6.14194	6.49677	1.99143e-06	1.53615e-05
PF3D7_1412800	glycylpeptide N-tetradecanoyltransferase (NMT)	0.691022	8.63447	6.48693	2.03496e-06	1.56712e-05
PF3D7_1034900	methionine--tRNA ligase, putative	-0.610117	9.67892	-6.48237	2.05549e-06	1.57794e-05
PF3D7_1133800	RNA (uracil-5-)methyltransferase, putative	-0.707448	8.16587	-6.4823	2.05581e-06	1.57794e-05
PF3D7_1134100	protein disulfide isomerase (PDI-11)	-0.783756	7.74318	-6.47469	2.09051e-06	1.60192e-05
PF3D7_1036000	merozoite surface protein (MSP11)	1.48046	5.32041	6.47118	2.10671e-06	1.61167e-05
PF3D7_1365000	conserved Plasmodium protein, unknown function	1.0395	6.43647	6.46997	2.11231e-06	1.61329e-05
PF3D7_1469200	shewanella-like protein phosphatase 1, putative (SHLP1)	1.73223	4.93981	6.46889	2.11734e-06	1.6135e-05
PF3D7_1108000	IWS1-like protein, putative	0.738419	7.98915	6.46842	2.11955e-06	1.6135e-05
PF3D7_0517900	zinc finger protein, putative	0.888702	7.05839	6.46591	2.13126e-06	1.61976e-05
PF3D7_1038900	lysophospholipase, putative	1.53258	5.33558	6.463	2.14498e-06	1.62752e-05
PF3D7_1401400	early transcribed membrane protein 14.1 (ETRAMP14)	1.14967	6.10445	6.46138	2.15261e-06	1.63063e-05
PF3D7_1017900	26S proteasome regulatory subunit p55, putative (RPN5)	-0.768298	7.88117	-6.45884	2.16469e-06	1.63711e-05
PF3D7_0302100	serine/threonine protein kinase (SRPK1)	-0.73212	7.94359	-6.45156	2.1997e-06	1.66088e-05
PF3D7_1149200	ring-infected erythrocyte surface antigen	1.5277	5.29655	6.44714	2.2212e-06	1.67281e-05
PF3D7_0923500	cyclin-dependent kinases regulatory subunit, putative	1.03087	6.46485	6.44683	2.22271e-06	1.67281e-05
PF3D7_0922700	pre-mRNA splicing factor, putative	-0.788864	7.48112	-6.44295	2.24181e-06	1.68444e-05
PF3D7_0927700	serine/threonine protein phosphatase 4, putative (PPP4)	0.931933	6.82817	6.43979	2.25748e-06	1.69348e-05
PF3D7_0301400	Plasmodium exported protein, unknown function	1.98154	4.39713	6.43789	2.26694e-06	1.69782e-05
PF3D7_1354800	metacaspase 1 (MCA1)	1.69252	4.99985	6.43463	2.28329e-06	1.70731e-05
PF3D7_0214000	T-complex protein 1, putative	-0.744016	8.04443	-6.43182	2.2975e-06	1.71517e-05
PF3D7_0414300	Rab5-interacting protein, putative	-0.977248	7.26564	-6.41586	2.37985e-06	1.77379e-05
PF3D7_0616800	malate:quinone oxidoreductase, putative	0.865714	7.10963	6.41172	2.40166e-06	1.78717e-05
PF3D7_1114700	serine/threonine protein kinase, putative (CLK3)	-0.64144	9.20945	-6.41033	2.40905e-06	1.7898e-05
PF3D7_1355600	conserved Plasmodium protein, unknown function	2.27258	4.40593	6.39108	2.51368e-06	1.86455e-05
PF3D7_1415300	RNA-binding protein Nova-1, putative	0.754595	7.77925	6.39018	2.5187e-06	1.86529e-05
PF3D7_0113100	surface-associated interspersed protein 1.1 (SURFIN 1.1) (SURF1.1)	2.95862	2.88695	6.38199	2.56471e-06	1.89633e-05
PF3D7_1447900	multidrug resistance protein 2 (heavy metal transport family) (MDR2)	-0.99832	6.48239	-6.3777	2.58917e-06	1.91137e-05
PF3D7_1016000	conserved Plasmodium protein, unknown function	1.81524	4.67952	6.37506	2.60437e-06	1.91953e-05
PF3D7_0520900	S-adenosyl-L-homocysteine hydrolase (SAHH)	-0.581723	11.467	-6.35501	2.72253e-06	2.00344e-05
PF3D7_1320800	dihydrolipoyllysine-residue succinyltransferase component of 2-oxoglutarate dehydrogenase complex	-0.804483	7.38393	-6.35185	2.74168e-06	2.01433e-05
PF3D7_1455900	polyprenol reductase, putative	-0.940543	7.55781	-6.33845	2.82426e-06	2.07172e-05
PF3D7_0206300	pentafunctional AROM polypeptide, putative, pseudogene (AROM)	1.86215	5.03389	6.32748	2.89382e-06	2.11939e-05
PF3D7_1006900	PPPDE peptidase, putative	0.689752	8.36402	6.32519	2.90858e-06	2.12684e-05
PF3D7_1022400	serine/arginine-rich splicing factor 4 (SRSF4)	-0.635508	9.09007	-6.32014	2.94131e-06	2.14739e-05
PF3D7_0704600	E3 ubiquitin-protein ligase (UT)	-0.618989	9.07572	-6.31001	3.00826e-06	2.19281e-05
PF3D7_0904800	replication protein A1, small fragment (RPA1)	-0.789157	7.95804	-6.30743	3.02553e-06	2.20026e-05
PF3D7_1008400	26S protease regulatory subunit 4, putative (RPT2)	0.588147	10.1368	6.30577	3.0367e-06	2.20026e-05
PF3D7_1345100	thioredoxin 2 (TRX2)	1.10608	6.39096	6.30574	3.03686e-06	2.20026e-05
PF3D7_1350500	conserved Plasmodium protein, unknown function	0.764505	7.62081	6.30566	3.03746e-06	2.20026e-05
PF3D7_0824900	conserved Plasmodium protein, unknown function	1.22627	6.02335	6.29349	3.12066e-06	2.2564e-05
PF3D7_1468200	conserved protein, unknown function	1.20409	5.85801	6.29291	3.1247e-06	2.2564e-05
PF3D7_0810300	protein phosphatase, putative	0.730505	8.50643	6.29144	3.13496e-06	2.26029e-05
PF3D7_1451300	conserved Plasmodium protein, unknown function	0.613303	9.17539	6.28244	3.19826e-06	2.30235e-05
PF3D7_1418000	ubiquitin fusion degradation protein UFD1, putative (UFD1)	0.657971	8.88116	6.27951	3.21921e-06	2.31333e-05
PF3D7_1344100	krox-like protein, putative	1.22595	5.77274	6.27891	3.22349e-06	2.31333e-05
PF3D7_1117000	conserved Plasmodium membrane protein, unknown function	-1.91826	4.59172	-6.26271	3.34181e-06	2.39454e-05
PF3D7_1369500	conserved Plasmodium protein, unknown function	-0.999791	6.4463	-6.25876	3.37136e-06	2.41198e-05
PF3D7_1303200.1	SNARE protein, putative (VAMP8)	1.01742	6.38189	6.25723	3.38285e-06	2.41647e-05
PF3D7_0722600	nucleolar rRNA processing protein, putative	0.781183	7.82387	6.25499	3.39977e-06	2.42482e-05
PF3D7_0807700	serine protease DegP (DegP)	1.47846	5.35209	6.24732	3.45837e-06	2.46283e-05
PF3D7_0215100	RING zinc finger protein, putative	0.771643	8.05064	6.24348	3.4881e-06	2.48019e-05
PF3D7_0912000	conserved Plasmodium protein, unknown function	-0.92381	6.69055	-6.23432	3.55998e-06	2.52742e-05
PF3D7_0111300	replication factor c protein, putative	-0.79632	7.34761	-6.23009	3.59374e-06	2.54615e-05
PF3D7_0610100	pre-mRNA-splicing factor SLU7, putative (SLU7)	-0.710504	7.92239	-6.22964	3.59734e-06	2.54615e-05
PF3D7_1473500	conserved Plasmodium protein, unknown function	1.06845	6.47379	6.22518	3.63337e-06	2.56773e-05
PF3D7_1126200	40S ribosomal protein S18, putative	-0.632274	10.3715	-6.21227	3.73954e-06	2.63873e-05
PF3D7_0805900	conserved protein, unknown function	1.828	4.86293	6.20669	3.78641e-06	2.66775e-05
PF3D7_0707300	rhoptry-associated membrane antigen (RAMA)	-0.723582	8.02504	-6.20308	3.8171e-06	2.68529e-05
PF3D7_0532100	early transcribed membrane protein 5 (ETRAMP5)	-0.589489	11.5098	-6.19675	3.87141e-06	2.71938e-05
PF3D7_1147400	conserved Plasmodium protein, unknown function	-1.02983	6.40298	-6.19143	3.91775e-06	2.74776e-05
PF3D7_0805200	gamete release protein, putative (GAMER)	1.81212	4.68072	6.18516	3.97307e-06	2.78094e-05
PF3D7_0800700	surface-associated interspersed protein 8.3 (SURFIN 8.3) (SURF8.3)	2.84409	2.742	6.18471	3.97705e-06	2.78094e-05
PF3D7_1105600	translocon component PTEX88 (PTEX88)	0.698003	8.10681	6.18374	3.98567e-06	2.78277e-05
PF3D7_1449500	transcription factor with AP2 domain(s), putative (ApiAP2)	1.0194	6.58886	6.17704	4.04583e-06	2.82052e-05
PF3D7_1136500.1	casein kinase 1 (CK1)	-0.568753	10.704	-6.17274	4.08496e-06	2.83083e-05
PF3D7_0923900	RNA-binding protein, putative	0.652858	9.02611	6.17272	4.08512e-06	2.83083e-05
PF3D7_1424200	small nucleolar RNA snoR25	-0.80995	7.24859	-6.17227	4.08922e-06	2.83083e-05
PF3D7_0618500	malate dehydrogenase (MDH)	0.892804	7.19729	6.17226	4.08927e-06	2.83083e-05
PF3D7_1343000	phosphoethanolamine N-methyltransferase (PMT)	-0.570264	13.7142	-6.17147	4.09651e-06	2.83083e-05
PF3D7_1457100	conserved Plasmodium protein, unknown function	1.07388	6.38937	6.17139	4.09725e-06	2.83083e-05
PF3D7_0610400	histone H3 (H3)	0.784992	10.6261	6.16545	4.15209e-06	2.86445e-05
PF3D7_1358800	40S ribosomal protein S15 (RPS15)	-0.593279	9.40166	-6.16229	4.18159e-06	2.87742e-05
PF3D7_1211300	DNA helicase MCM8, putative (MCM8)	0.849182	7.1042	6.16211	4.18331e-06	2.87742e-05
PF3D7_1468500	derlin-1 (DER1-1)	0.666354	8.71623	6.15792	4.22273e-06	2.90023e-05
PF3D7_1422800	actin-related protein, putative (ARP4a)	0.985607	6.51257	6.15598	4.24106e-06	2.90851e-05
PF3D7_0822900	conserved Plasmodium protein, unknown function	1.40005	5.35916	6.15074	4.29111e-06	2.93532e-05
PF3D7_1031300	conserved Plasmodium protein, unknown function	1.98683	4.18522	6.15057	4.29281e-06	2.93532e-05
PF3D7_0819000	conserved Plasmodium protein, unknown function	-0.909751	6.72005	-6.1459	4.33796e-06	2.96183e-05
PF3D7_1443300	U6 snRNA-associated Sm-like protein LSm5, putative (LSM5)	-0.740372	7.74461	-6.14025	4.39324e-06	2.99195e-05
PF3D7_0102900	aspartate--tRNA ligase	-0.70588	7.88846	-6.13947	4.40091e-06	2.99195e-05
PF3D7_1464000	YL1 nuclear protein, putative	0.784819	7.87849	6.13941	4.40144e-06	2.99195e-05
PF3D7_1107300	polyadenylate-binding protein-interacting protein 1, putative (PAIP1)	-0.575555	9.73327	-6.13338	4.46138e-06	3.02825e-05
PF3D7_0500800	mature parasite-infected erythrocyte surface antigen,erythrocyte membrane protein 2 (MESA)	0.719497	10.4041	6.13126	4.48265e-06	3.03824e-05
PF3D7_0522100	conserved Plasmodium protein, unknown function	1.43398	5.35733	6.12422	4.55398e-06	3.08208e-05
PF3D7_1122800	calcium-dependent protein kinase 6 (CDPK6)	1.09495	6.23074	6.122	4.57675e-06	3.09297e-05
PF3D7_1328000	conserved Plasmodium protein, unknown function	-0.946348	6.52275	-6.12033	4.59383e-06	3.09623e-05
PF3D7_1115200	SET domain protein, putative (SET7)	0.685808	8.35315	6.12006	4.59662e-06	3.09623e-05
PF3D7_0406200	sexual stage-specific protein precursor (Pfs16)	0.72552	8.34098	6.11958	4.60161e-06	3.09623e-05
PF3D7_1110700	actin-like protein, putative (ALP1)	0.882878	7.27416	6.11713	4.62703e-06	3.10883e-05
PF3D7_1310500	conserved protein, unknown function	1.07013	6.28543	6.11473	4.65197e-06	3.12106e-05
PF3D7_0629200	DnaJ protein, putative	0.602248	9.08097	6.1113	4.6879e-06	3.1386e-05
PF3D7_1404300	secreted ookinete adhesive protein (SOAP)	2.6744	2.99071	6.11081	4.69302e-06	3.1386e-05
PF3D7_1227600	cyclin related protein, putative	-0.674145	8.20551	-6.1103	4.69843e-06	3.1386e-05
PF3D7_1008900	adenylate kinase (AK1)	-0.640668	9.38101	-6.10921	4.70992e-06	3.14175e-05
PF3D7_0423700	early transcribed membrane protein 4 (ETRAMP4)	1.32485	5.62515	6.10512	4.7534e-06	3.1662e-05
PF3D7_1228300	NIMA related kinase 1 (NEK1)	-0.706664	7.90175	-6.09442	4.86908e-06	3.23587e-05
PF3D7_0213000	conserved Plasmodium protein, unknown function	-1.2639	5.65422	-6.09415	4.87196e-06	3.23587e-05
PF3D7_0506100	60S ribosomal subunit protein L24-2, putative	-0.870307	7.22085	-6.08349	4.99016e-06	3.3075e-05
PF3D7_0109700	conserved protein, unknown function	1.00641	6.36437	6.08314	4.99407e-06	3.3075e-05
PF3D7_1439100	DEAD/DEAH box helicase, putative	-1.97975	4.15967	-6.08126	5.01522e-06	3.31677e-05
PF3D7_1026800	40S ribosomal protein S2 (RPS2)	-0.593677	11.5408	-6.08051	5.02361e-06	3.31759e-05
PF3D7_0831200	DnaJ protein, putative	1.15069	6.16294	6.07808	5.05115e-06	3.33103e-05
PF3D7_0212300	peptide chain release factor subunit 1, putative	-0.604922	8.9065	-6.07026	5.14084e-06	3.38536e-05
PF3D7_0626700	conserved protein, unknown function	-0.759125	7.7496	-6.06632	5.18656e-06	3.41062e-05
PF3D7_1444200	calmodulin-like protein	2.811	2.90239	6.06048	5.25515e-06	3.45083e-05
PF3D7_1202600	conserved protein, unknown function	-0.612116	8.71543	-6.055	5.32038e-06	3.48872e-05
PF3D7_0220000	liver stage antigen 3 (LSA3)	-0.57885	9.36289	-6.04784	5.40693e-06	3.54047e-05
PF3D7_1451000	conserved Plasmodium protein, unknown function	1.22478	5.7704	6.04583	5.43139e-06	3.55147e-05
PF3D7_0802600	adenylyl cyclase beta (ACbeta)	0.839013	7.00324	6.02785	5.65595e-06	3.68983e-05
PF3D7_1144000	40S ribosomal protein S21 (RPS21)	-0.58528	10.1367	-6.02762	5.6589e-06	3.68983e-05
PF3D7_0306800	T-complex protein beta subunit, putative	-0.743491	7.77741	-6.01393	5.83634e-06	3.79595e-05
PF3D7_0310500	DEAD box helicase, putative	-0.882656	6.99884	-6.01381	5.83804e-06	3.79595e-05
PF3D7_1238100	calcyclin binding protein, putative	-0.715442	8.19519	-6.01094	5.87587e-06	3.8152e-05
PF3D7_0314100.1	vesicle transport v-SNARE protein, putative	0.866166	6.84395	6.0098	5.89101e-06	3.81968e-05
PF3D7_0605800	DNA repair protein RAD50, putative (RAD50)	-0.751624	7.35592	-6.0075	5.92172e-06	3.83423e-05
PF3D7_0423800	cysteine-rich protective antigen (CyRPA)	1.6009	4.81233	6.00162	6.00085e-06	3.88005e-05
PF3D7_0910400	selenide water dikinase, putative	-1.12332	5.87484	-5.99693	6.06465e-06	3.91584e-05
PF3D7_1450100	signal recognition particle subunit SRP54 (SRP54)	0.701081	7.88498	5.9861	6.21487e-06	4.00725e-05
PF3D7_1471000	RNA 3'-terminal phosphate cyclase-like protein, putative	1.13744	6.10006	5.98396	6.24497e-06	4.01845e-05
PF3D7_0420400	ribosome-recycling factor (RRF2)	-1.23749	5.49812	-5.98364	6.24957e-06	4.01845e-05
PF3D7_1339400	conserved Plasmodium protein, unknown function	0.91061	6.60903	5.97996	6.30167e-06	4.0419e-05
PF3D7_1307800	fork head domain protein, putative	-0.81265	7.07036	-5.97984	6.30348e-06	4.0419e-05
PF3D7_0723700	metallo-hydrolase/oxidoreductase, putative	1.34941	5.35567	5.97815	6.32762e-06	4.05177e-05
PF3D7_0824100	exonuclease, putative	1.50083	5.08311	5.97161	6.42181e-06	4.10132e-05
PF3D7_1330600	elongation factor Tu, putative	-0.844184	7.27632	-5.97155	6.42268e-06	4.10132e-05
PF3D7_1025700	conserved Plasmodium protein, unknown function	-1.0817	6.06295	-5.96808	6.47322e-06	4.1279e-05
PF3D7_1240100	early transcribed membrane protein 12 (ETRAMP12)	1.95193	4.16866	5.96725	6.48549e-06	4.13004e-05
PF3D7_1126000	threonine--tRNA ligase (ThrRS)	-0.621363	8.82764	-5.96164	6.56829e-06	4.17703e-05
PF3D7_1430200	plasmepsin IX	0.816402	7.25286	5.96018	6.59e-06	4.18266e-05
PF3D7_1141800	phd finger protein, putative	2.01747	4.84741	5.95983	6.59518e-06	4.18266e-05
PF3D7_0520200	conserved Plasmodium protein, unknown function	-1.05901	5.98927	-5.95318	6.69521e-06	4.2403e-05
PF3D7_1450400	zinc finger protein, putative	-0.954178	6.32162	-5.95085	6.73058e-06	4.25529e-05
PF3D7_0628200	protein kinase PK4 (PK4)	-0.611061	8.73491	-5.95042	6.73723e-06	4.25529e-05
PF3D7_1111500	acylphosphatase, putative	-0.89453	6.57583	-5.94462	6.82629e-06	4.30567e-05
PF3D7_0904900	copper-transporting ATPase (CuTP)	-0.609	8.66085	-5.93586	6.96293e-06	4.38589e-05
PF3D7_1414600	RNA guanylyltransferase (Pgt1)	1.1968	5.68103	5.92982	7.05897e-06	4.44035e-05
PF3D7_0716300	conserved Plasmodium protein, unknown function	-0.561348	9.57019	-5.92669	7.10915e-06	4.46586e-05
PF3D7_1116400	guanine nucleotide-exchange factor SEC12 (SEC12)	1.55349	4.9257	5.91442	7.30965e-06	4.58559e-05
PF3D7_0208100.1	unspecified product	-0.573712	9.35074	-5.91208	7.34857e-06	4.60378e-05
PF3D7_1323400	60S ribosomal protein L23 (RPL23)	-0.542778	10.489	-5.90997	7.38386e-06	4.61965e-05
PF3D7_0406000	conserved Plasmodium protein, unknown function	0.756774	7.4845	5.90582	7.45362e-06	4.65701e-05
PF3D7_1235000	PIH1 domain-containing protein, putative (PIH1)	1.67248	4.59954	5.90197	7.51913e-06	4.69161e-05
PF3D7_1214600	adrenodoxin-type ferredoxin, putative	0.80964	7.12608	5.89941	7.56283e-06	4.71254e-05
PF3D7_1409800	RNA binding protein Bruno, putative (HoBo)	1.43028	5.08587	5.89547	7.63084e-06	4.74853e-05
PF3D7_1468400	zinc finger protein, putative (D13)	1.75454	4.42528	5.88174	7.87258e-06	4.8882e-05
PF3D7_1246300	conserved Plasmodium protein, unknown function	0.690769	7.9489	5.88152	7.87636e-06	4.8882e-05
PF3D7_0819600	conserved Plasmodium protein, unknown function	-0.739948	7.37383	-5.8792	7.91797e-06	4.90745e-05
PF3D7_1329200	conserved Plasmodium protein, unknown function	1.24145	5.7604	5.87672	7.96274e-06	4.92861e-05
PF3D7_1408900	tRNA-dihydrouridine synthase, putative	0.852424	6.86613	5.87303	8.02985e-06	4.96352e-05
PF3D7_1253400	acyl-CoA synthetase (ACS3)	1.2381	5.5265	5.87124	8.06265e-06	4.97489e-05
PF3D7_1431200	conserved Plasmodium protein, unknown function	1.08767	5.96265	5.87085	8.06972e-06	4.97489e-05
PF3D7_1466300	26S proteasome regulatory subunit RPN2, putative (RPN2)	-0.557242	9.79811	-5.8671	8.13886e-06	5.01085e-05
PF3D7_1370900	unspecified product	0.551113	11.0814	5.85558	8.35486e-06	5.13702e-05
PF3D7_1466200	conserved Plasmodium protein, unknown function	1.0699	6.30167	5.84893	8.48214e-06	5.20837e-05
PF3D7_1429800	coatamer beta subunit, putative	-0.620301	8.32509	-5.84744	8.51092e-06	5.21913e-05
PF3D7_0903400	DEAD/DEAH box helicase, putative	-0.749211	7.68083	-5.84654	8.52845e-06	5.22297e-05
PF3D7_1249900	apicoplast dimethyladenosine synthase, putative	0.629769	8.42085	5.83492	8.7569e-06	5.3558e-05
PF3D7_0108600	conserved Plasmodium protein, unknown function	-0.779293	7.55792	-5.83279	8.79958e-06	5.37482e-05
PF3D7_0731400	serine/threonine protein kinase, FIKK family, pseudogene (FIKK7.2)	0.881727	6.81336	5.82298	8.99831e-06	5.48897e-05
PF3D7_0622000	conserved Plasmodium protein, unknown function	-2.55833	3.89764	-5.81554	9.15224e-06	5.57553e-05
PF3D7_1126400	large ribosomal subunit processing factor, putative	0.841381	7.09432	5.81218	9.22261e-06	5.60997e-05
PF3D7_1333200	ubiquitin-activating enzyme (UBA1)	-0.930433	6.32361	-5.81168	9.23298e-06	5.60997e-05
PF3D7_0411900	DNA polymerase alpha	-0.861928	6.94443	-5.80314	9.41462e-06	5.71285e-05
PF3D7_0702000	Plasmodium exported protein (hyp12), unknown function	2.0724	3.82666	5.79761	9.53412e-06	5.7778e-05
PF3D7_0102700	merozoite-associated tryptophan-rich antigen, putative	1.74203	4.43419	5.7919	9.6591e-06	5.8459e-05
PF3D7_1132300	nucleic acid binding protein, putative	-0.774323	7.07001	-5.77897	9.94835e-06	6.01311e-05
PF3D7_1224800	conserved Plasmodium protein, unknown function	1.25984	5.58751	5.7683	1.01938e-05	6.15347e-05
PF3D7_1241100	conserved Plasmodium protein, unknown function	0.745373	7.38144	5.76682	1.02283e-05	6.16625e-05
PF3D7_1025600	cytochrome c oxidase copper chaperone, putative (COX17)	-1.24362	5.3973	-5.76273	1.03242e-05	6.216e-05
PF3D7_0317700	CPSF (cleavage and polyadenylation specific factor), subunit A, putative	-0.71235	8.00764	-5.76148	1.03538e-05	6.2257e-05
PF3D7_1424300	small nucleolar RNA snoR26	-0.99177	6.12591	-5.76034	1.03808e-05	6.22873e-05
PF3D7_0211800	asparagine--tRNA ligase (AsnRS)	-0.610535	8.85432	-5.76013	1.03857e-05	6.22873e-05
PF3D7_0420000	zinc finger protein, putative	-0.644016	8.09653	-5.75863	1.04214e-05	6.24209e-05
PF3D7_0206200	pantothenate transporter (PAT)	0.992101	6.38618	5.75333	1.05484e-05	6.30999e-05
PF3D7_1234200	conserved Plasmodium protein, unknown function, pseudogene	-0.865914	6.56244	-5.75261	1.05659e-05	6.31231e-05
PF3D7_1365800	conserved Plasmodium protein, unknown function	1.16233	6.42359	5.75157	1.05909e-05	6.31333e-05
PF3D7_0502900	mitochondrial inner membrane TIM10 associated protein, putative	-0.710771	7.95472	-5.75141	1.05948e-05	6.31333e-05
PF3D7_0104200	StAR-related lipid transfer protein	0.775716	7.3407	5.74568	1.07346e-05	6.38841e-05
PF3D7_1466800	conserved Plasmodium protein, unknown function	1.165	5.94754	5.74207	1.08236e-05	6.43308e-05
PF3D7_0519800	conserved protein, unknown function	0.717394	7.67784	5.73984	1.08789e-05	6.45772e-05
PF3D7_1346300	DNA/RNA-binding protein Alba 2 (ALBA2)	-0.542396	9.64473	-5.73859	1.091e-05	6.46786e-05
PF3D7_1207700	blood stage antigen 41-3 precursor	2.54763	3.31172	5.73603	1.09741e-05	6.49757e-05
PF3D7_0728900	RNA-binding protein, putative	-0.683756	7.82502	-5.73515	1.09961e-05	6.50231e-05
PF3D7_0607400	G-protein associated signal transduction protein, putative	0.773896	7.90815	5.73376	1.10312e-05	6.51473e-05
PF3D7_1462400	conserved Plasmodium protein, unknown function	1.45492	5.5846	5.73319	1.10457e-05	6.51498e-05
PF3D7_0724700	conserved Plasmodium protein, unknown function	-0.776719	7.27326	-5.72884	1.11562e-05	6.57181e-05
PF3D7_1426900	ubiquinol-cytochrome c reductase hinge protein, putative	-0.827987	7.13878	-5.72302	1.13057e-05	6.65145e-05
PF3D7_0613500	AP-3 complex subunit beta, putative	-1.04794	5.85278	-5.72157	1.13432e-05	6.66504e-05
PF3D7_1001300	Plasmodium exported protein (PHISTa), unknown function	-1.74548	4.2193	-5.71753	1.14486e-05	6.71845e-05
PF3D7_0918300	eukaryotic translation initiation factor 3 subunit 5, putative	-0.670312	7.85927	-5.71181	1.15998e-05	6.79855e-05
PF3D7_0418300	conserved Plasmodium protein, unknown function	0.542946	10.9845	5.699	1.19451e-05	6.99209e-05
PF3D7_0711400	sin3 associated polypeptide p18-like protein	0.698369	7.53077	5.69733	1.19908e-05	7.01002e-05
PF3D7_0703500	erythrocyte membrane-associated antigen	-0.577909	8.90641	-5.69576	1.20342e-05	7.02652e-05
PF3D7_0728000	eukaryotic translation initiation factor 2 alpha subunit, putative	-0.583611	8.6328	-5.69229	1.21303e-05	7.07369e-05
PF3D7_0412900	erythrocyte membrane protein 1, PfEMP1 (VAR)	2.34662	3.22628	5.6904	1.2183e-05	7.09555e-05
PF3D7_0315700	conserved Plasmodium membrane protein, unknown function	2.38816	3.15107	5.68985	1.21984e-05	7.09559e-05
PF3D7_0422100	transmembrane emp24 domain-containing protein, putative	-0.8223	7.02851	-5.67889	1.25089e-05	7.26644e-05
PF3D7_1308400	conserved Plasmodium protein, unknown function	-0.839508	6.83061	-5.67838	1.25235e-05	7.26644e-05
PF3D7_1135000.1	conserved Plasmodium protein, unknown function	-1.34613	5.46944	-5.67538	1.26099e-05	7.30743e-05
PF3D7_1434200	calmodulin (CAM)	-0.538669	9.92517	-5.67225	1.27007e-05	7.35085e-05
PF3D7_0613000.1	conserved Plasmodium protein, unknown function	-0.57869	9.20555	-5.66959	1.27787e-05	7.38677e-05
PF3D7_0501100.1	heat shock protein 40, type II (HSP40)	0.744151	7.3981	5.66329	1.29648e-05	7.47436e-05
PF3D7_0316800	40S ribosomal protein S15A, putative	-0.541324	10.289	-5.66293	1.29753e-05	7.47436e-05
PF3D7_0304600	circumsporozoite (CS) protein (CSP)	1.56119	4.80012	5.66282	1.29786e-05	7.47436e-05
PF3D7_1244600	ADP-ribosylation factor GTPase-activating protein, putative (ARFGAP)	0.787223	6.99284	5.65381	1.32501e-05	7.62127e-05
PF3D7_0725000	exonuclease I, putative	-0.706683	7.70194	-5.65265	1.32853e-05	7.63203e-05
PF3D7_0715900	zinc transporter, putative	0.579286	9.28107	5.65053	1.33503e-05	7.65108e-05
PF3D7_0822600	protein transport protein SEC23 (SEC23)	0.654756	9.04044	5.65049	1.33514e-05	7.65108e-05
PF3D7_0420300	transcription factor with AP2 domain(s) (ApiAP2)	0.773564	7.33537	5.64559	1.35024e-05	7.72804e-05
PF3D7_0813000	conserved Plasmodium protein, unknown function	0.833748	7.13822	5.64485	1.35254e-05	7.73168e-05
PF3D7_1036600.1	conserved Plasmodium protein, unknown function	-1.32849	5.16474	-5.64199	1.36147e-05	7.77313e-05
PF3D7_1203400	transporter, putative	-0.746516	7.17845	-5.64077	1.36529e-05	7.78532e-05
PF3D7_0807500	proteasome subunit alpha type-6, putative	-0.550932	9.79353	-5.63744	1.37577e-05	7.83546e-05
PF3D7_1361700	cytochrome c oxidase subunit 2, putative	0.640695	7.93524	5.63499	1.38354e-05	7.87004e-05
PF3D7_1130700	structural maintenance of chromosome protein, putative	-0.783947	6.90058	-5.61808	1.43839e-05	8.17204e-05
PF3D7_0418200	golgi organization and biogenesis factor, putative	-0.604399	8.32938	-5.60492	1.48263e-05	8.41306e-05
PF3D7_1149000	antigen 332, DBL-like protein (Pf332)	0.702505	8.26688	5.60242	1.49118e-05	8.45122e-05
PF3D7_1457500	vacuolar protein sorting-associated protein 4 (VPS4)	0.904553	6.53385	5.60052	1.4977e-05	8.47689e-05
PF3D7_1221300	conserved Plasmodium protein, unknown function	0.794095	7.55719	5.60004	1.49936e-05	8.47689e-05
PF3D7_1456900	conserved protein, unknown function	0.713247	7.36608	5.5947	1.51792e-05	8.57136e-05
PF3D7_0301300	alpha/beta hydrolase, putative	1.32612	5.25053	5.58803	1.54143e-05	8.69349e-05
PF3D7_0710700	conserved Plasmodium protein, unknown function	0.889119	6.45157	5.57592	1.58501e-05	8.92844e-05
PF3D7_1317200	transcription factor with AP2 domain(s) (ApiAP2)	0.913713	6.36393	5.57342	1.59418e-05	8.9692e-05
PF3D7_1145400	dynamin-like protein (DYN1)	0.622659	9.33823	5.56964	1.60813e-05	9.03674e-05
PF3D7_0621800	nascent polypeptide associated complex alpha chain, putative	-0.514845	10.4307	-5.56697	1.61805e-05	9.08144e-05
PF3D7_0708700	Cg8 protein	0.697254	7.84433	5.56339	1.63148e-05	9.14578e-05
PF3D7_1224300	polyadenylate-binding protein, putative (PABP)	0.516965	12.666	5.55466	1.66464e-05	9.32039e-05
PF3D7_1120800	conserved Plasmodium protein, unknown function	-1.32403	5.46624	-5.54925	1.68555e-05	9.42604e-05
PF3D7_1210100	syntaxin, Qa-SNARE family (SYN2)	1.02232	6.04955	5.54815	1.68986e-05	9.43876e-05
PF3D7_1247500	serine/threonine protein kinase, putative	0.987115	6.32209	5.53739	1.73232e-05	9.66429e-05
PF3D7_0209400	conserved protein, unknown function	-0.667209	7.923	-5.52739	1.77279e-05	9.87818e-05
PF3D7_1436000	glucose-6-phosphate isomerase (GPI)	-0.650347	7.87941	-5.51418	1.82774e-05	0.000101722
PF3D7_1447000	40S ribosomal protein S5	-0.511387	11.39	-5.51343	1.83092e-05	0.000101776
PF3D7_1329300	chromatin assembly factor 1 subunit, putative	0.709192	7.30561	5.51245	1.83505e-05	0.000101884
PF3D7_0617000	mitochondrial import receptor subunit TOM40, putative (TOM40)	1.12852	5.66123	5.50404	1.87107e-05	0.000103759
PF3D7_1117200	conserved Plasmodium protein, unknown function	1.92606	4.04852	5.49954	1.89064e-05	0.000104719
PF3D7_1318400	chromosome segregation protein, putative	-0.603733	8.25217	-5.49625	1.90509e-05	0.000105394
PF3D7_0706000	importin-7, putative	-0.634783	8.30043	-5.4954	1.90882e-05	0.000105474
PF3D7_0719700	40S ribosomal protein S10, putative	-0.539647	10.7663	-5.49224	1.92285e-05	0.000106123
PF3D7_0716200	conserved Plasmodium protein, unknown function	0.772674	7.09956	5.48842	1.93992e-05	0.000106938
PF3D7_1135500	conserved Plasmodium protein, unknown function	0.923737	6.34648	5.47789	1.98775e-05	0.000109444
PF3D7_1010700	dolichyl-phosphate-mannose protein mannosyltransferase, putative	-0.547826	8.8525	-5.47228	2.01371e-05	0.000110742
PF3D7_1425700	conserved Plasmodium protein, unknown function	0.879213	7.16859	5.46957	2.02639e-05	0.000111307
PF3D7_0924500	conserved Plasmodium membrane protein, unknown function	-1.23137	5.57782	-5.46596	2.04342e-05	0.000112089
PF3D7_1212500	glycerol-3-phosphate 1-O-acyltransferase (GAT)	0.589053	8.31147	5.46553	2.04546e-05	0.000112089
PF3D7_1352900	Plasmodium exported protein, unknown function,fam-f protein	2.24077	3.26656	5.45944	2.07448e-05	0.000113546
PF3D7_0409700	peptide chain release factor 2, putative	1.18663	5.53417	5.45362	2.10265e-05	0.000114951
PF3D7_1425400	DEAD/DEAH box helicase, putative	1.17648	5.55069	5.45286	2.10636e-05	0.000115019
PF3D7_0310600.1	SAC3/GNAP family-related protein, putative	-0.664125	7.6277	-5.45052	2.11782e-05	0.000115509
PF3D7_1228800	conserved Plasmodium protein, unknown function	-0.536942	8.9709	-5.44685	2.13592e-05	0.000116359
PF3D7_1245800	clathrin coat assembly protein AP180, putative	0.922131	6.43978	5.44512	2.1445e-05	0.000116689
PF3D7_1123600	RAP protein, putative	0.921144	6.32266	5.44271	2.15648e-05	0.000117204
PF3D7_0512700	orotate phosphoribosyltransferase (OPRT)	-0.82335	6.71221	-5.4407	2.16658e-05	0.000117614
PF3D7_1344200	heat shock protein 110, putative (HSP110)	-0.540781	8.88709	-5.43767	2.18183e-05	0.000118304
PF3D7_1343800	conserved Plasmodium protein, unknown function	1.4966	4.67561	5.43397	2.20063e-05	0.000119184
PF3D7_1234600	conserved Plasmodium protein, unknown function	-1.07743	5.61104	-5.4284	2.22924e-05	0.000120592
PF3D7_1212800	iron-sulfur subunit of succinate dehydrogenase	0.787955	6.9433	5.42582	2.24262e-05	0.000121175
PF3D7_0708800	heat shock protein 110 (HSP110c)	-0.505704	10.4821	-5.41823	2.28244e-05	0.000123183
PF3D7_1320000	rhoptry protein 2, putative (PRP2)	0.836921	6.95551	5.41338	2.30828e-05	0.000124433
PF3D7_1227500	cyclin (CYC2)	-0.617167	7.96796	-5.40857	2.33421e-05	0.000125684
PF3D7_0111400	conserved Plasmodium protein, unknown function (GEXP19)	-1.28987	5.15746	-5.40255	2.36706e-05	0.000127305
PF3D7_0215400	conserved Plasmodium protein, unknown function	0.596433	8.4598	5.40158	2.37241e-05	0.000127445
PF3D7_1314900	TFIIH basal transcription factor subunit, putative	-0.643562	7.66924	-5.40008	2.3807e-05	0.000127742
PF3D7_0202500	early transcribed membrane protein 2 (ETRAMP2)	0.861408	7.03798	5.39886	2.38742e-05	0.000127955
PF3D7_0214700	conserved Plasmodium protein, unknown function	1.47651	4.67788	5.39023	2.43575e-05	0.000130394
PF3D7_0709000	chloroquine resistance transporter (CRT)	0.525894	9.51596	5.38721	2.45291e-05	0.000131162
PF3D7_1440200	stromal-processing peptidase, putative (SPP)	1.30014	5.17533	5.3778	2.50713e-05	0.000133906
PF3D7_0518000	conserved protein, unknown function	0.823725	6.58781	5.37589	2.51831e-05	0.000134348
PF3D7_1314100	conserved Plasmodium protein, unknown function	-1.10469	5.63528	-5.36687	2.57161e-05	0.000137035
PF3D7_0826900	conserved Plasmodium protein, unknown function	0.770408	7.14303	5.36424	2.58743e-05	0.000137719
PF3D7_1465800	dynein beta chain, putative	-2.30435	2.79121	-5.36159	2.6034e-05	0.00013841
PF3D7_1321400	palmitoyltransferase, putative (DHHC8)	0.814679	6.59621	5.35756	2.6279e-05	0.000139427
PF3D7_0919900	regulator of chromosome condensation, putative	-0.638599	7.78687	-5.35746	2.62854e-05	0.000139427
PF3D7_0218200	conserved Plasmodium protein, unknown function	1.07262	5.65405	5.3557	2.63933e-05	0.000139839
PF3D7_1415500	conserved Plasmodium membrane protein, unknown function	-1.79838	3.99989	-5.35363	2.65205e-05	0.00014032
PF3D7_0603300	dihydroorotate dehydrogenase, mitochondrial precursor (DHODH)	-0.842846	6.38027	-5.35324	2.65446e-05	0.00014032
PF3D7_0311600	dolichyl-diphosphooligosaccharide--protein glycosyltransferase subunit 1, putative	0.854425	6.42792	5.35123	2.66688e-05	0.000140816
PF3D7_0219600	replication factor C subunit 1, putative	-0.658776	7.6441	-5.34509	2.7053e-05	0.000142682
PF3D7_1238800	acyl-CoA synthetase (ACS11)	-0.558384	8.60956	-5.34433	2.71005e-05	0.00014277
PF3D7_0218400	DEAD/DEAH box ATP-dependent RNA helicase, putative	0.899878	6.23184	5.33787	2.75113e-05	0.00014477
PF3D7_0422900	conserved Plasmodium protein, unknown function	1.88026	4.37101	5.32825	2.81344e-05	0.000147881
PF3D7_0925900	conserved Plasmodium protein, unknown function	0.505282	9.7849	5.32387	2.84227e-05	0.000149182
PF3D7_1243600	translation initiation factor SUI1, putative	-0.532457	9.18113	-5.32351	2.84463e-05	0.000149182
PF3D7_0814200	DNA/RNA-binding protein Alba 1 (ALBA1)	-0.477352	12.4262	-5.31752	2.88465e-05	0.00015111
PF3D7_1124100	neutral-sphingomyelinase activation factor protein, putative	-0.918433	6.1182	-5.31012	2.93481e-05	0.000153564
PF3D7_1474800	proteasome subunit alpha type-1, putative	-0.603689	8.76071	-5.30857	2.94544e-05	0.000153947
PF3D7_1346500	conserved Plasmodium protein, unknown function	-1.33651	4.79983	-5.30626	2.9613e-05	0.000154601
PF3D7_1213900	conserved Plasmodium protein, unknown function	0.813435	6.78433	5.30503	2.96979e-05	0.00015487
PF3D7_1467800	conserved Plasmodium protein, unknown function	0.807297	6.77355	5.29892	3.01241e-05	0.000156916
PF3D7_1212400	tetratricopeptide repeat family protein, putative	1.2044	5.43976	5.29285	3.05538e-05	0.000158976
PF3D7_1223700	integral membrane protein, putative	-0.497726	10.7392	-5.29048	3.07229e-05	0.000159677
PF3D7_0726600	conserved Plasmodium protein, unknown function	-1.0866	5.76007	-5.28839	3.08731e-05	0.0001602
PF3D7_0727300	DNA (cytosine-5)-methyltransferase (DNMT)	0.945751	6.24847	5.28812	3.08927e-05	0.0001602
PF3D7_0310400	parasite-infected erythrocyte surface protein (PIESP1)	-0.537373	8.72314	-5.28168	3.13599e-05	0.000162441
PF3D7_0418600	regulator of chromosome condensation, putative	1.86598	3.8357	5.27899	3.15577e-05	0.000163283
PF3D7_0109000	photosensitized INA-labeled protein 1, PhIL1, putative	1.40154	4.86604	5.27663	3.17314e-05	0.000163999
PF3D7_0500900	serine/threonine protein kinase, FIKK family (FIKK5)	1.67275	4.10628	5.27574	3.17979e-05	0.000164159
PF3D7_0614700	conserved Plasmodium protein, unknown function	1.61052	4.53065	5.26346	3.2722e-05	0.000168742
PF3D7_1406300	glycerophosphodiester phosphodiesterase (GDPD)	-0.768467	6.67809	-5.26195	3.28378e-05	0.000169151
PF3D7_0416700	CDGSH iron-sulfur domain-containing protein, putative	-1.1854	5.36721	-5.25539	3.33446e-05	0.000171571
PF3D7_1010300	succinate dehydrogenase subunit 4, putative (SDH4)	0.589539	8.08134	5.25135	3.36608e-05	0.000173006
PF3D7_1471300	conserved Plasmodium protein, unknown function	-0.66753	7.4274	-5.24973	3.37884e-05	0.000173291
PF3D7_0617200	conserved Plasmodium protein, unknown function	-0.508719	9.88049	-5.24967	3.3793e-05	0.000173291
PF3D7_1356600	regulator of chromosome condensation, putative	1.0388	5.90391	5.24922	3.38285e-05	0.000173291
PF3D7_0818500	zinc finger protein, putative	0.583825	8.50853	5.24609	3.40765e-05	0.000174369
PF3D7_0602500	geranylgeranyltransferase, putative	-0.901654	6.05372	-5.24515	3.41514e-05	0.00017456
PF3D7_0907900	peptide deformylase (PDF)	-0.591474	8.00271	-5.24323	3.4305e-05	0.000175152
PF3D7_0919100	DnaJ protein, putative	0.534388	9.13204	5.23956	3.46003e-05	0.000176465
PF3D7_0305100	conserved Plasmodium protein, unknown function	-0.881067	6.48337	-5.23836	3.46979e-05	0.000176769
PF3D7_0532200	Plasmodium exported protein (PHISTc), unknown function	1.45144	4.75975	5.2308	3.53162e-05	0.000179721
PF3D7_1442100	replication factor A protein 3, putative (RPA3)	-0.659362	7.58022	-5.22346	3.59274e-05	0.000182631
PF3D7_0104500	conserved protein, unknown function	-0.819715	6.41379	-5.22004	3.62153e-05	0.000183893
PF3D7_0902500	serine/threonine protein kinase, FIKK family (FIKK9.6)	1.89461	3.62776	5.2088	3.71799e-05	0.000188584
PF3D7_0114300	exported protein family 4, pseudogene (EPF4)	-1.06407	5.5418	-5.20565	3.74554e-05	0.000189774
PF3D7_0517500	UTP--glucose-1-phosphate uridylyltransferase, putative	2.43484	2.54514	5.20322	3.76683e-05	0.000190644
PF3D7_0705300	origin recognition complex subunit 2, putative (ORC2)	-0.749323	6.72603	-5.1996	3.7989e-05	0.000192058
PF3D7_1020800	dihydrolipoamide acyltransferase component E2 (DLAT)	0.844133	6.35713	5.19544	3.83606e-05	0.000193725
PF3D7_1331300	signal peptidase 21 kDa subunit (SP21)	-0.574272	8.29192	-5.18205	3.95817e-05	0.00019957
PF3D7_1251700	tryptophan--tRNA ligase, putative,tryptophanyl-tRNA synthetase, putative (aTrpRS)	1.00283	5.80939	5.18181	3.96041e-05	0.00019957
PF3D7_1330000.1	thioredoxin, putative	0.705863	7.03959	5.18006	3.97667e-05	0.000200172
PF3D7_1249300	protein phosphatase, putative	-0.626508	7.50494	-5.17833	3.99284e-05	0.000200768
PF3D7_0316000	microneme associated antigen (MA)	2.06604	3.23375	5.17604	4.01434e-05	0.00020163
PF3D7_0602000	conserved Plasmodium protein, unknown function	1.37599	4.77405	5.17475	4.02644e-05	0.000201743
PF3D7_1332400	nucleotidyltransferase, putative	-1.02464	5.88299	-5.17448	4.02897e-05	0.000201743
PF3D7_1148000	serine/threonine protein kinase, putative	-0.691381	7.09042	-5.1736	4.03731e-05	0.000201743
PF3D7_0625600	poly(A) polymerase PAP, putative	2.1423	3.21653	5.17323	4.04084e-05	0.000201743
PF3D7_1021200	conserved Plasmodium protein, unknown function	-0.842293	6.54585	-5.17317	4.04137e-05	0.000201743
PF3D7_1030200	conserved Plasmodium protein, unknown function	1.36698	4.72386	5.17279	4.04496e-05	0.000201743
PF3D7_1330800	conserved Plasmodium protein, unknown function	-0.536272	8.74103	-5.17257	4.04705e-05	0.000201743
PF3D7_0708300	EKC/KEOPS complex subunit BUD32 (BUD32)	0.761527	7.03882	5.17106	4.06145e-05	0.000202244
PF3D7_1035700	duffy binding-like merozoite surface protein (DBLMSP)	0.720204	7.60266	5.16888	4.08219e-05	0.000203058
PF3D7_1442400	conserved Plasmodium protein, unknown function	1.11571	5.94397	5.16573	4.11246e-05	0.000204269
PF3D7_0315500	mitochondrial ribosomal protein L29/L47 precursor, putative	0.777546	6.66109	5.16543	4.11533e-05	0.000204269
PF3D7_1420400	glycine--tRNA ligase (GlyRS)	-0.544919	8.38431	-5.16442	4.12506e-05	0.000204533
PF3D7_1227800	histone S-adenosyl methyltransferase, putative	0.673701	7.28248	5.16098	4.15849e-05	0.00020597
PF3D7_0115000	surface-associated interspersed protein 1.3 (SURFIN 1.3) (SURF1.3)	2.03393	3.33237	5.15806	4.18699e-05	0.00020716
PF3D7_0913800	conserved Plasmodium protein, unknown function	1.87641	3.7544	5.15548	4.21237e-05	0.00020802
PF3D7_1113700	glyoxalase I (GloI)	-0.848618	6.28855	-5.1551	4.21615e-05	0.00020802
PF3D7_0921300	conserved Plasmodium protein, unknown function	0.995847	5.79203	5.15493	4.21784e-05	0.00020802
PF3D7_1135600	conserved Plasmodium protein, unknown function	-1.92711	3.60695	-5.15103	4.25656e-05	0.000209529
PF3D7_1469400	nucleoside transporter 3, putative (NT3)	1.22846	5.29547	5.15094	4.25746e-05	0.000209529
PF3D7_1145600	conserved protein, unknown function	0.879427	6.4811	5.13117	4.45942e-05	0.000219235
PF3D7_1236100	clustered-asparagine-rich protein	0.674829	7.44998	5.12946	4.47732e-05	0.000219882
PF3D7_1034200	apicoplast ribosomal protein L27 precursor, putative	1.7921	4.45919	5.12611	4.51265e-05	0.000221382
PF3D7_0205900	26S proteasome regulatory subunit RPN1, putative (RPN1)	-0.497683	10.5507	-5.12551	4.5191e-05	0.000221465
PF3D7_0931100	nucleolar protein Nop52, putative	0.734854	7.29494	5.12253	4.55075e-05	0.00022278
PF3D7_0204300	conserved Plasmodium protein, unknown function	-0.874686	6.29216	-5.12117	4.56525e-05	0.000223254
PF3D7_1354400	V-type proton ATPase 21 kDa proteolipid subunit, putative	0.546635	8.50915	5.11307	4.65288e-05	0.0002273
PF3D7_1409100	aldo-keto reductase, putative	0.531861	8.53403	5.10821	4.70627e-05	0.000229666
PF3D7_0405400	pre-mRNA-processing-splicing factor 8, putative (PRPF8)	-0.496771	9.5435	-5.10481	4.74399e-05	0.000231263
PF3D7_1403100	conserved Plasmodium protein, unknown function	-0.581303	7.9182	-5.10283	4.76615e-05	0.000232099
PF3D7_0110600	phosphatidylinositol-4-phosphate 5-kinase (PIP5K)	0.742758	7.57855	5.10045	4.7928e-05	0.000233152
PF3D7_1116700	cathepsin C, homolog,dipeptidyl aminopeptidase 1 (DPAP1)	0.483215	9.73576	5.0999	4.799e-05	0.000233209
PF3D7_0628600	conserved Plasmodium protein, unknown function	0.626244	7.55498	5.09702	4.83154e-05	0.000234434
PF3D7_0618700	trafficking protein particle complex subunit 6A, putative	-1.11478	5.59441	-5.09678	4.83432e-05	0.000234434
PF3D7_1031100	conserved Plasmodium protein, unknown function	1.55314	4.45173	5.09571	4.84647e-05	0.000234778
PF3D7_0809900	JmjC domain containing protein (JmjC1)	0.741339	6.89476	5.09094	4.90107e-05	0.000237175
PF3D7_0528200	eukaryotic translation initiation factor 3, subunit 6, putative	-0.522219	8.64368	-5.085	4.96996e-05	0.000240258
PF3D7_1124500	pyruvate dehydrogenase E1 component subunit alpha (pdhA)	1.15515	5.32175	5.08069	5.02043e-05	0.000242445
PF3D7_0614000	thiamin-phosphate pyrophosphorylase, putative	-0.700806	6.99203	-5.07278	5.11468e-05	0.000246739
PF3D7_0105800	conserved Plasmodium protein, unknown function	-0.541666	8.24914	-5.07017	5.14619e-05	0.000248001
PF3D7_0214200	mitochondrial ribosomal protein L13 precursor, putative	0.589281	7.98473	5.06583	5.19887e-05	0.00025028
PF3D7_0816700	trafficking protein particle complex subunit 2-like protein, putative (TRAPPC2L)	-1.03793	5.76069	-5.06229	5.2423e-05	0.000252109
PF3D7_0931000	elongation factor Tu, putative	-1.0618	5.4083	-5.05948	5.27711e-05	0.00025352
PF3D7_0516100	cation-transporting ATPase 1 (ATPase1)	-1.46869	4.30581	-5.05702	5.30766e-05	0.000254724
PF3D7_1462700	cytochrome c1 precursor, putative	0.52971	9.08604	5.05287	5.35974e-05	0.000256957
PF3D7_1427300	conserved Plasmodium protein, unknown function	-0.699239	7.34551	-5.04805	5.4209e-05	0.000259621
PF3D7_0308800	conserved protein, unknown function	-0.712571	6.91849	-5.04235	5.49403e-05	0.000262852
PF3D7_1315800	transcription factor MYB1 (MYB1)	-1.10412	5.47169	-5.04156	5.50419e-05	0.000263066
PF3D7_1105100	histone H2B (H2B)	0.677551	11.4462	5.04081	5.51396e-05	0.000263262
PF3D7_0625700	conserved Plasmodium protein, unknown function	-1.21268	4.93005	-5.03743	5.55797e-05	0.00026509
PF3D7_0618900	N-acetylglucosamine transferase (GPI1)	-0.666518	7.09319	-5.03555	5.58268e-05	0.000265995
PF3D7_1345600	inner membrane complex protein	0.797428	6.82216	5.0321	5.6281e-05	0.000267883
PF3D7_1306400	26S protease regulatory subunit 10B, putative (RPT4)	-0.481708	9.41062	-5.02826	5.67922e-05	0.000270039
PF3D7_1403400	conserved Plasmodium protein, unknown function	-0.897331	6.31016	-5.02722	5.69314e-05	0.000270424
PF3D7_1012900	autophagy-related protein 18, putative (ATG18)	0.518579	8.57539	5.02228	5.75974e-05	0.000273307
PF3D7_0323500	survival motor neuron-like protein (SMN)	0.768905	6.69093	5.02014	5.78886e-05	0.000274409
PF3D7_1337400	conserved Plasmodium protein, unknown function	-0.988978	5.74897	-5.01635	5.84071e-05	0.000276583
PF3D7_0934800	cAMP-dependent protein kinase catalytic subunit (PKAc)	0.598789	8.33142	5.00764	5.9617e-05	0.000282025
PF3D7_1417400	cyclic nucleotide-binding protein, putative, pseudogene (cNBP)	1.51054	4.30521	5.00699	5.97085e-05	0.00028217
PF3D7_1200900	Plasmodium exported protein (PHISTc), unknown function	1.1356	5.7088	4.99774	6.10236e-05	0.000288091
PF3D7_1237400	conserved Plasmodium protein, unknown function	0.732509	6.95264	4.9971	6.11157e-05	0.000288232
PF3D7_1445700	conserved Plasmodium protein, unknown function	-0.49646	8.89649	-4.99576	6.13091e-05	0.000288851
PF3D7_1468100	conserved Plasmodium protein, unknown function	-0.472575	9.90193	-4.99358	6.16248e-05	0.000290043
PF3D7_0108800	conserved Plasmodium protein, unknown function	0.563084	8.24432	4.98966	6.21962e-05	0.000292435
PF3D7_1235500	mRNA methyltransferase, putative	0.873705	6.13809	4.98797	6.2445e-05	0.000293308
PF3D7_1457900	conserved Plasmodium protein, unknown function	-0.987496	5.63184	-4.98578	6.27678e-05	0.000294526
PF3D7_1412300	nuclear transport factor 2, putative (NTF2)	-0.495122	9.08386	-4.98087	6.34978e-05	0.00029765
PF3D7_0827800	SET domain protein, putative (SET3)	-0.69947	6.92799	-4.97012	6.51272e-05	0.000304979
PF3D7_1117400	conserved Plasmodium protein, unknown function	1.15589	5.48906	4.96804	6.54473e-05	0.000306169
PF3D7_1134600	zinc finger protein, putative	1.13337	5.24602	4.96483	6.59448e-05	0.000308185
PF3D7_0613600	conserved Plasmodium protein, unknown function	0.804856	6.36854	4.96292	6.62423e-05	0.000309264
PF3D7_0404400	6-cysteine protein (P36)	1.83648	3.71537	4.94509	6.90878e-05	0.000322225
PF3D7_0619000.1	conserved Plasmodium protein, unknown function	-0.53103	8.57088	-4.938	7.02529e-05	0.000327329
PF3D7_1325500	conserved Plasmodium protein, unknown function	-0.976033	5.68448	-4.93716	7.03927e-05	0.000327651
PF3D7_1470400	mitochondrial pyruvate carrier protein 2, putative (MPC2)	-0.701216	6.76241	-4.93237	7.11929e-05	0.000331043
PF3D7_1338800	CPW-WPC family protein	0.965737	5.75094	4.93061	7.14892e-05	0.000332088
PF3D7_0710000	conserved Plasmodium protein, unknown function	-0.814856	6.47632	-4.92472	7.249e-05	0.0003364
PF3D7_0727800	cation transporting ATPase, putative	-0.710554	6.82214	-4.91877	7.3516e-05	0.000340814
PF3D7_0713900	conserved Plasmodium protein, unknown function	-0.81519	6.66867	-4.91835	7.35881e-05	0.000340814
PF3D7_0213400	protein kinase 7 (PK7)	-0.714775	6.9667	-4.91114	7.48515e-05	0.000346319
PF3D7_0503400	actin-depolymerizing factor 1 (ADF1)	-0.508599	10.3008	-4.90478	7.59842e-05	0.000351209
PF3D7_1476500	probable protein, unknown function	2.35231	2.80898	4.90384	7.61542e-05	0.000351644
PF3D7_1226700	conserved protein, unknown function	0.940752	6.27092	4.89581	7.76127e-05	0.000358023
PF3D7_1306200	conserved Plasmodium protein, unknown function	0.722593	6.79279	4.89237	7.8246e-05	0.000360585
PF3D7_1033400	haloacid dehalogenase-like hydrolase (HAD1)	-0.523536	9.14903	-4.88992	7.87004e-05	0.000362319
PF3D7_1234800	splicing factor 3B subunit 3, putative (SF3B3)	-0.483347	9.10386	-4.88789	7.90776e-05	0.000363694
PF3D7_1322800	conserved Plasmodium protein, unknown function	-1.2898	5.0543	-4.88498	7.96245e-05	0.000365847
PF3D7_1336800	nuclear movement protein, putative (NUDC)	-0.797948	6.84841	-4.87376	8.1764e-05	0.000375182
PF3D7_0615700	RNA and export factor binding protein, putative	-0.556167	8.06145	-4.87348	8.18181e-05	0.000375182
PF3D7_1464700	ATP synthase (C/AC39) subunit, putative	0.730936	6.87633	4.86982	8.25297e-05	0.000378071
PF3D7_1474100	mitochondrial ribosomal protein L20 precursor, putative	-0.596388	7.53265	-4.86822	8.28427e-05	0.00037913
PF3D7_1035600	merozoite surface protein (H101)	1.32033	4.9055	4.86355	8.37608e-05	0.000382953
PF3D7_0806600	kinesin-like protein, putative	-1.85497	3.66224	-4.86303	8.38656e-05	0.000383055
PF3D7_1105700	conserved protein, unknown function	0.526481	8.52744	4.86055	8.43573e-05	0.000384922
PF3D7_1470600	RAP protein, putative	-0.778738	6.47309	-4.85822	8.48239e-05	0.00038667
PF3D7_1351000	phosphatidylinositol transfer protein, putative	0.760626	6.68221	4.85641	8.51886e-05	0.000387951
PF3D7_1461600	splicing factor 3B subunit 2, putative (SF3B2)	0.518405	8.32683	4.8535	8.57758e-05	0.000390242
PF3D7_1036800	acetyl-CoA transporter, putative	0.743332	6.93777	4.85069	8.63478e-05	0.000392459
PF3D7_0209800	ATP-dependent RNA helicase UAP56 (UAP56)	-0.443558	10.4824	-4.84999	8.64921e-05	0.000392711
PF3D7_0803300	mitogen-activated protein kinase organizer 1, putative (MORG1)	0.838649	6.83294	4.84959	8.65726e-05	0.000392711
PF3D7_1303100	methyltransferase-like protein, putative	-0.635724	7.1857	-4.84879	8.67381e-05	0.000393077
PF3D7_1432800	conserved Plasmodium protein, unknown function	-0.969525	5.55806	-4.84728	8.70468e-05	0.000394091
PF3D7_0503500	protein kinase, putative	1.42265	4.43129	4.84487	8.75443e-05	0.000395957
PF3D7_0707400	AAA family ATPase, putative	-0.616279	7.33276	-4.83831	8.89153e-05	0.000401765
PF3D7_1144200	conserved Plasmodium protein, unknown function	2.32048	2.68872	4.8364	8.93168e-05	0.000403187
PF3D7_1238600	sphingomyelin phosphodiesterase, putative	0.821675	6.98086	4.83499	8.96162e-05	0.00040414
PF3D7_1128600	CCR4-NOT transcription complex subunit 2, putative (NOT2)	1.50446	4.35602	4.83458	8.97024e-05	0.00040414
PF3D7_1006200	DNA/RNA-binding protein Alba 3 (ALBA3)	-0.502616	9.61119	-4.8262	9.14998e-05	0.000411838
PF3D7_1145100	coatomer subunit gamma, putative	0.555814	7.87478	4.82278	9.22439e-05	0.000414784
PF3D7_1222300	endoplasmin, putative (GRP94)	-0.461049	10.572	-4.82206	9.24009e-05	0.000414945
PF3D7_0504100	AN1-like zinc finger family protein	1.418	4.51744	4.8218	9.24585e-05	0.000414945
PF3D7_1342400	casein kinase II beta chain (CK2beta2)	-0.484845	8.76135	-4.81824	9.32403e-05	0.000418048
PF3D7_1447100	conserved Plasmodium protein, unknown function	0.570566	7.79463	4.81221	9.45801e-05	0.000423646
PF3D7_0306000	conserved Plasmodium protein, unknown function	-0.995952	5.50608	-4.80594	9.59959e-05	0.000429549
PF3D7_0515700	glideosome-associated protein 40, putative (GAP40)	0.544276	9.70926	4.80555	9.60833e-05	0.000429549
PF3D7_1037100	pyruvate kinase 2 (PyKII)	-0.854354	6.30869	-4.80011	9.73288e-05	0.000434698
PF3D7_1307000	exosome complex component RRP40, putative (RRP40)	0.664654	7.36525	4.79757	9.79166e-05	0.000436902
PF3D7_1115900	palmitoyltransferase, putative (DHHC9)	1.13346	5.78957	4.79272	9.90486e-05	0.000441528
PF3D7_1239100	mitochondrial ribosomal protein L23 precursor, putative	0.645106	7.18045	4.78881	9.99702e-05	0.000445208
PF3D7_1442700	conserved Plasmodium protein, unknown function	-1.05294	5.27497	-4.78383	0.000101157	0.000450061
PF3D7_0615400	ribonuclease, putative	-0.44613	9.988	-4.78023	0.000102023	0.000453479
PF3D7_1139900	conserved protein, unknown function	1.13486	5.10351	4.77769	0.00010264	0.000455784
PF3D7_1223800	mitochondrial carrier protein, putative	0.612323	7.40908	4.77414	0.000103507	0.000459193
PF3D7_0714400	calmodulin, putative	-1.71806	3.48853	-4.77315	0.00010375	0.000459831
PF3D7_1021600	deoxyribose-phosphate aldolase, putative	-0.686005	6.88793	-4.76967	0.000104609	0.000463197
PF3D7_1239600	hydroxyethylthiazole kinase, putative	-0.838131	6.14049	-4.76542	0.000105668	0.000467441
PF3D7_1209700	conserved Plasmodium protein, unknown function	-0.931146	6.4954	-4.76483	0.000105815	0.000467643
PF3D7_0608100	conserved Plasmodium protein, unknown function	-0.657511	6.98189	-4.75682	0.000107843	0.000476153
PF3D7_0902200	serine/threonine protein kinase, FIKK family (FIKK9.3)	0.997357	5.72841	4.75534	0.000108223	0.000477378
PF3D7_0826300	SPRY domain, putative	0.658795	7.19702	4.74725	0.00011032	0.000486163
PF3D7_1406400	PPR repeat protein (PPR)	-0.817931	6.03826	-4.74467	0.000110997	0.000488683
PF3D7_1105500	centrin-4 (CEN4)	-0.515073	8.21722	-4.74199	0.000111704	0.000491326
PF3D7_0504700	conserved Plasmodium protein, unknown function	0.741881	6.54169	4.73755	0.000112886	0.000496055
PF3D7_1416700	conserved Plasmodium protein, unknown function	1.31413	4.71059	4.73519	0.000113519	0.000498368
PF3D7_0502000	vacuolar protein sorting-associated protein 11, putative (VPS11)	-0.852012	5.91417	-4.73379	0.000113898	0.000499556
PF3D7_0910600	SNARE protein (YKT6.1)	0.809053	6.21141	4.72577	0.000116085	0.000508667
PF3D7_1423700	conserved Plasmodium protein, unknown function	-0.503035	8.52739	-4.72439	0.000116465	0.000509849
PF3D7_0317000	proteasome subunit alpha type-3, putative	-0.475676	9.04048	-4.71029	0.00012043	0.000526709
PF3D7_1317400	conserved Plasmodium protein, unknown function	-0.819593	6.01804	-4.7089	0.000120825	0.000527942
PF3D7_0309500	asparagine synthetase, putative	-0.485141	9.76242	-4.69989	0.00012344	0.000538703
PF3D7_0824500	conserved Plasmodium protein, unknown function	0.667778	7.34751	4.69961	0.00012352	0.000538703
PF3D7_1325800	conserved Plasmodium protein, unknown function	1.56965	3.93674	4.69869	0.000123791	0.000538971
PF3D7_0718700	conserved Plasmodium membrane protein, unknown function	-1.68918	3.63245	-4.69861	0.000123815	0.000538971
PF3D7_1472300	conserved Plasmodium membrane protein, unknown function	-0.804555	6.08361	-4.69145	0.000125938	0.0005477
PF3D7_0416300	DNA helicase MCM9, putative (MCM9)	0.64699	7.09364	4.6892	0.000126611	0.00055011
PF3D7_0806200	conserved Plasmodium membrane protein, unknown function	-1.07326	5.1911	-4.6851	0.000127851	0.000554979
PF3D7_0804800	peptidyl-prolyl cis-trans isomerase (CYP24)	-0.638596	6.93205	-4.68395	0.0001282	0.000555972
PF3D7_0520400	conserved Plasmodium protein, unknown function	-0.822493	6.114	-4.68239	0.000128676	0.000557517
PF3D7_1244000	glucose inhibited division protein a homologue, putative	0.60833	7.47354	4.681	0.000129101	0.000558835
PF3D7_1218300	AP-3 complex subunit mu, putative	0.798452	6.16302	4.67772	0.000130109	0.000562675
PF3D7_1121200	conserved Plasmodium protein, unknown function	-2.0655	3.12775	-4.67521	0.000130887	0.000565512
PF3D7_0302600	ABC transporter, (TAP family), putative	-1.00646	5.44444	-4.66798	0.000133154	0.000574769
PF3D7_1348500	TBC domain protein, putative	0.713208	7.12952	4.66423	0.000134348	0.000579382
PF3D7_0704400	phosphoinositide-binding protein, putative	-0.778254	6.37976	-4.66364	0.000134534	0.000579646
PF3D7_1349300	tyrosine kinase-like protein (TKL3)	0.895077	5.91807	4.66218	0.000135002	0.000581123
PF3D7_0728700	alpha/beta hydrolase, putative	1.20337	4.84189	4.65805	0.000136333	0.000586309
PF3D7_1126500	conserved Plasmodium protein, unknown function	-0.857228	5.89512	-4.65258	0.000138115	0.000593422
PF3D7_0512100	conserved Plasmodium protein, unknown function	-1.4824	4.19628	-4.65216	0.000138254	0.000593467
PF3D7_1109600	small nucleolar RNA SNORD127	-1.23135	4.60209	-4.64374	0.000141047	0.000604634
PF3D7_1345300	conserved Plasmodium protein, unknown function	-0.948498	5.6055	-4.64354	0.000141116	0.000604634
PF3D7_1207000	conserved Plasmodium protein, unknown function	-0.604902	7.43042	-4.64238	0.000141504	0.000605735
PF3D7_1315500	conserved Plasmodium protein, unknown function	0.560656	7.68049	4.64136	0.000141849	0.000606649
PF3D7_1357200	glutamate--tRNA ligase	-0.685864	6.67904	-4.64075	0.000142054	0.000606649
PF3D7_0104300	ubiquitin carboxyl-terminal hydrolase 1, putative (UBP1)	0.502491	8.30443	4.64059	0.00014211	0.000606649
PF3D7_0906500	arginase	0.582555	7.38976	4.63918	0.000142587	0.000608125
PF3D7_1417200	NOT family protein, putative	0.547839	7.81932	4.63284	0.00014475	0.000616783
PF3D7_1032700	conserved Plasmodium protein, unknown function	0.658749	6.85168	4.63036	0.000145606	0.000619862
PF3D7_1118100	AP-1 complex subunit sigma, putative	0.828891	6.27694	4.62623	0.000147043	0.000625407
PF3D7_0902100	serine/threonine protein kinase, FIKK family (FIKK9.2)	1.46894	4.05666	4.62472	0.00014757	0.000626757
PF3D7_1315200	conserved Plasmodium protein, unknown function	1.26313	4.6356	4.62455	0.000147631	0.000626757
PF3D7_1123700	mitochondrial ribosomal protein L37, putative	-0.759613	6.73894	-4.61847	0.000149781	0.000634922
PF3D7_1352700	P-loop containing nucleoside triphosphate hydrolase, putative	-1.08017	5.5462	-4.61797	0.000149957	0.000634922
PF3D7_1334400	MSP7-like protein (MSRP4)	1.92762	3.34362	4.61795	0.000149965	0.000634922
PF3D7_1451500	pre-mRNA-splicing factor CWF18, putative	1.02447	5.39527	4.61596	0.000150677	0.000637354
PF3D7_1472500	conserved Plasmodium protein, unknown function	1.96607	3.21342	4.61203	0.000152093	0.000642755
PF3D7_1140900	conserved Plasmodium protein, unknown function	0.767257	6.3034	4.61043	0.000152673	0.000644618
PF3D7_1106300	exonuclease, putative	0.485005	8.57929	4.60913	0.000153144	0.000645571
PF3D7_1328300	conserved Plasmodium protein, unknown function	0.463671	8.97541	4.60904	0.000153177	0.000645571
PF3D7_1017200	enoyl-CoA hydratase-related protein, putative	1.00826	5.32342	4.5986	0.000157028	0.000661201
PF3D7_0726100	Plasmodium exported protein, unknown function	2.10065	2.69541	4.58697	0.00016143	0.00067912
PF3D7_1212000	glutathione peroxidase-like thioredoxin peroxidase (TPx(Gl))	-0.489326	8.29385	-4.58456	0.000162359	0.00068241
PF3D7_1132800	aquaglyceroporin (AQP)	-0.49902	8.56397	-4.57975	0.000164228	0.00068964
PF3D7_1478800	Plasmodium exported protein, unknown function	2.05015	2.79671	4.57796	0.00016493	0.000691961
PF3D7_1359600	conserved Plasmodium protein, unknown function	-0.45158	9.4176	-4.57655	0.000165484	0.000693655
PF3D7_0602100	ATP-dependent RNA helicase, putative	0.615947	7.43818	4.57289	0.000166931	0.000699091
PF3D7_1019800	tRNA methyltransferase, putative	0.704378	6.61408	4.57091	0.000167718	0.000701752
PF3D7_0618600	rhomboid protease ROM10 (ROM10)	-0.630463	7.56196	-4.56443	0.000170324	0.000711543
PF3D7_1418900	DEAD/DEAH box ATP-dependent RNA helicase, putative	-0.865737	5.69762	-4.56433	0.000170365	0.000711543
PF3D7_1406800	glideosome associated protein with multiple membrane spans 3 (GAPM3)	0.514189	9.02632	4.5628	0.000170987	0.000713257
PF3D7_1004400	RNA-binding protein, putative	-0.515573	8.18207	-4.56256	0.000171083	0.000713257
PF3D7_1134000	heat shock protein 70 (HSP70-3)	-0.422915	10.0598	-4.56146	0.000171533	0.00071449
PF3D7_1304700	cyclin (CYC4)	1.03661	5.43858	4.55862	0.000172698	0.000718695
PF3D7_1205500	zinc finger protein, putative	0.517257	7.97648	4.55327	0.00017491	0.000727247
PF3D7_0324300	exported protein family 4 (EPF4)	2.0717	3.15887	4.55145	0.000175667	0.000729741
PF3D7_0310100	calcium-dependent protein kinase 3 (CDPK3)	1.76579	3.3704	4.54827	0.000177003	0.000734636
PF3D7_0724600	protein kinase, putative	-0.593438	7.17829	-4.54729	0.000177418	0.000735699
PF3D7_0904000	GTPase-activating protein, putative	-0.512181	8.19255	-4.53984	0.00018059	0.000748181
PF3D7_1019300	zinc finger protein, putative	0.611213	7.07932	4.5353	0.000182553	0.000755637
PF3D7_0319400	kinesin-8, putative	-0.621024	7.10993	-4.53401	0.000183116	0.000757292
PF3D7_1149100.1	Plasmodium exported protein, unknown function	-0.435951	10.6802	-4.53352	0.00018333	0.000757502
PF3D7_0718100	exported serine/threonine protein kinase (EST)	-0.910427	5.50352	-4.53109	0.000184394	0.000761221
PF3D7_0807100	RNA helicase, putative	0.87997	5.96714	4.52696	0.000186214	0.000768048
PF3D7_1147600	conserved Plasmodium protein, unknown function	1.38337	4.70228	4.52618	0.000186562	0.0007688
PF3D7_1015800	ribonucleotide reductase small subunit, putative	-0.438286	9.50944	-4.52575	0.000186751	0.000768896
PF3D7_1021800	schizont egress antigen-1 (SEA1)	-0.543511	8.22607	-4.522	0.000188428	0.00077452
PF3D7_0211200	ras-related protein Rab-5A (RAB5a)	-0.939639	5.70026	-4.52195	0.000188451	0.00077452
PF3D7_1247700	conserved Plasmodium protein, unknown function	2.05016	2.67333	4.51816	0.000190157	0.000780839
PF3D7_0215800	origin recognition complex subunit 5 (ORC5)	0.701491	6.6553	4.51538	0.00019142	0.000785331
PF3D7_1355300	histone-lysine N-methyltransferase, putative (SET6)	0.916867	5.67912	4.51366	0.000192208	0.000787867
PF3D7_1402200	conserved Plasmodium protein, unknown function	-0.625555	7.16667	-4.51299	0.000192511	0.000788412
PF3D7_1331400	CPW-WPC family protein	2.21795	2.52251	4.51203	0.000192952	0.000789521
PF3D7_1351100	conserved Plasmodium protein, unknown function	-0.504424	8.2656	-4.51084	0.000193503	0.000791077
PF3D7_0904700	bacterial histone-like protein (HU)	0.769396	6.23309	4.50835	0.000194651	0.000794939
PF3D7_1009400	zinc finger protein, putative	0.740478	6.90036	4.50805	0.000194791	0.000794939
PF3D7_0730300	transcription factor with AP2 domain(s) (AP2-L)	0.494492	9.04168	4.50643	0.000195544	0.000797312
PF3D7_1120600	conserved Plasmodium protein, unknown function	-1.0425	5.13451	-4.50164	0.000197789	0.000805756
PF3D7_1131100	serpentine receptor, putative (SR1)	1.15893	4.88535	4.49941	0.000198843	0.00080934
PF3D7_1213200	conserved Plasmodium protein, unknown function	-1.4311	4.02406	-4.49896	0.000199053	0.000809484
PF3D7_0524600	50S ribosomal protein L12, apicoplast, putative	0.584304	7.31165	4.49637	0.000200288	0.000813789
PF3D7_0802400	conserved Plasmodium protein, unknown function	0.624278	7.32251	4.49349	0.000201666	0.000818673
PF3D7_0508300	triose phosphate transporter (TPT)	-0.615642	6.93845	-4.48538	0.000205601	0.000833846
PF3D7_1358400	conserved Plasmodium protein, unknown function	1.3597	4.51593	4.48476	0.000205903	0.000833846
PF3D7_1024300	conserved Plasmodium protein, unknown function	-0.78899	6.17354	-4.48468	0.000205943	0.000833846
PF3D7_0720800	Ham1-like protein, putative	-0.556193	7.44187	-4.47832	0.000209086	0.000845226
PF3D7_0908700	tRNA pseudouridine synthase, putative	0.946535	5.96649	4.47826	0.000209119	0.000845226
PF3D7_0511800	inositol-3-phosphate synthase (INO1)	-0.435172	9.09685	-4.47478	0.000210857	0.000851508
PF3D7_0408900.1	tRNA N6-adenosine threonylcarbamoyltransferase (KAE1)	-0.589002	7.6734	-4.4678	0.000214393	0.000865037
PF3D7_0919300	thioredoxin-like protein 1, putative (TrxL1)	1.48329	4.03746	4.4668	0.000214907	0.000866354
PF3D7_0911000	phosphatidylinositol N-acetylglucosaminyltransferase, putative	-0.530557	8.07934	-4.46595	0.000215342	0.000866939
PF3D7_1411000.1	conserved Plasmodium protein, unknown function	1.54706	3.93353	4.46579	0.000215426	0.000866939
PF3D7_0613200	conserved Plasmodium protein, unknown function	-0.749736	6.21116	-4.46463	0.000216018	0.000868568
PF3D7_0323100	conserved Plasmodium protein, unknown function	-0.829155	5.85812	-4.4612	0.000217794	0.000874951
PF3D7_0933300	conserved Plasmodium protein, unknown function	-0.926489	5.4718	-4.46031	0.000218257	0.000875837
PF3D7_0612100	eukaryotic translation initiation factor 3 subunit L, putative	-0.524253	7.72236	-4.46005	0.000218392	0.000875837
PF3D7_1315400	zinc finger (CCCH type) protein, putative	0.420181	9.8465	4.45704	0.000219961	0.000881363
PF3D7_1478900	unspecified product	0.607809	7.19044	4.45651	0.000220239	0.000881595
PF3D7_1434700	mitochondrial import inner membrane translocase subunit TIM17, putative (TIM17)	0.837227	5.89473	4.45621	0.000220399	0.000881595
PF3D7_0930400.1	conserved Plasmodium protein, unknown function	-0.672033	6.81582	-4.45311	0.000222034	0.00088688
PF3D7_1345700	isocitrate dehydrogenase (NADP), mitochondrial precursor (IDH)	-0.486443	8.79534	-4.45298	0.000222103	0.00088688
PF3D7_1351200	conserved Plasmodium protein, unknown function	-0.890875	5.61126	-4.45163	0.000222819	0.000888976
PF3D7_1355900	conserved protein, unknown function	0.581011	7.3499	4.44943	0.000223991	0.000892881
PF3D7_0220200	Plasmodium exported protein, unknown function	-0.537525	8.92438	-4.44783	0.000224844	0.000895514
PF3D7_1463300	DNA polymerase alpha subunit, putative	-1.00306	5.24102	-4.44418	0.000226809	0.000902564
PF3D7_1207500	conserved Plasmodium protein, unknown function	0.665949	6.66199	4.44367	0.000227086	0.000902893
PF3D7_0717200	conserved Plasmodium protein, unknown function	0.603047	7.58565	4.44235	0.0002278	0.000904952
PF3D7_1035300	glutamate-rich protein (GLURP)	0.894528	5.79787	4.43764	0.000230374	0.000914397
PF3D7_0725300	conserved Plasmodium protein, unknown function	-1.03172	5.12033	-4.4362	0.000231163	0.000916741
PF3D7_0621400	Pf77 protein (ALV7)	1.80829	3.10716	4.43454	0.000232079	0.00091959
PF3D7_1119200	conserved protein, unknown function	0.898386	5.59192	4.42739	0.000236071	0.000934609
PF3D7_0317200	cdc2-related protein kinase 4 (CRK4)	-0.42159	9.34703	-4.42005	0.00024024	0.000950301
PF3D7_1350800	conserved Plasmodium protein, unknown function	2.27055	2.20883	4.41713	0.000241914	0.000956108
PF3D7_1210600	conserved Plasmodium protein, unknown function	-0.581606	7.14617	-4.41472	0.000243309	0.000960801
PF3D7_1334100	conserved Plasmodium protein, unknown function	-0.629029	6.80001	-4.41052	0.00024576	0.000969656
PF3D7_0623200	ferredoxin--NADP reductase (FNR)	-0.795945	5.90802	-4.40574	0.000248573	0.000979921
PF3D7_1229100	ABC transporter, (CT family) (MRP2)	0.529397	7.62936	4.39869	0.000252791	0.0009957
PF3D7_0811000	cullin-1, putative (CUL1)	-0.771875	6.0811	-4.39204	0.000256829	0.00101022
PF3D7_1118500	box C/D snoRNP rRNA 2'-O-methylation factor, putative	0.488922	8.03743	4.39191	0.000256913	0.00101022
PF3D7_1018500	PHF5-like protein, putative	-0.590715	7.33521	-4.39026	0.00025792	0.00101332
PF3D7_1205800	high mobility group protein B3, putative (HMGB3)	-0.469427	8.38948	-4.38192	0.000263107	0.00103282
PF3D7_1336600	conserved Plasmodium protein, unknown function	-0.597331	6.93199	-4.3797	0.000264504	0.00103695
PF3D7_0309000	dual specificity protein phosphatase (YVH1)	-0.689818	6.53542	-4.37939	0.000264696	0.00103695
PF3D7_1205600	conserved Plasmodium protein, unknown function	-0.410911	10.5351	-4.37918	0.000264829	0.00103695
PF3D7_1332900	isoleucine--tRNA ligase, putative	-0.473831	8.48169	-4.37674	0.000266374	0.00104212
PF3D7_1413500	FeS assembly ATPase SufC (SufC)	0.645148	6.73927	4.3748	0.000267609	0.00104607
PF3D7_0401700	Plasmodium exported protein, unknown function, pseudogene	1.89782	3.22776	4.36724	0.000272481	0.00106421
PF3D7_0302900	exportin-1, putative	-0.426385	9.08132	-4.36689	0.000272708	0.00106421
PF3D7_1450500	conserved Plasmodium protein, unknown function	1.07561	5.13695	4.35863	0.000278136	0.0010836
PF3D7_1248500	bax inhibitor 1, putative	-0.422887	10.0304	-4.35861	0.000278146	0.0010836
PF3D7_1201500	XPA binding protein 1, putative	0.636321	6.99148	4.35811	0.00027848	0.00108399
PF3D7_1122200	cupin-like protein, putative	0.707357	6.44462	4.3562	0.000279754	0.00108798
PF3D7_0401500	stevor, pseudogene,PIR protein, pseudogene	2.18446	2.36099	4.35587	0.000279974	0.00108798
PF3D7_0321000	conserved Plasmodium protein, unknown function	0.60136	7.08603	4.35495	0.000280588	0.00108945
PF3D7_1311600	conserved Plasmodium protein, unknown function	0.856258	5.68421	4.35325	0.000281726	0.00109148
PF3D7_1317000	U4/U6.U5 tri-snRNP-associated protein 2, putative (USP39)	0.561131	7.45738	4.35324	0.000281733	0.00109148
PF3D7_1034700	ADP-ribosylation factor, putative	-0.934904	5.33316	-4.35312	0.000281816	0.00109148
PF3D7_0830700	Plasmodium exported protein (hyp9), unknown function	0.64716	6.88695	4.35054	0.000283555	0.00109729
PF3D7_0825200	translation initiation factor IF-3, putative	0.875641	6.48194	4.34984	0.000284029	0.00109821
PF3D7_1325900	conserved Plasmodium protein, unknown function	-0.722986	6.1869	-4.34646	0.000286326	0.00110617
PF3D7_1304000	chromosome condensation protein, putative	-0.485154	8.14597	-4.3397	0.000290981	0.00112322
PF3D7_1472700	DNA-directed RNA polymerase, alpha subunit, putative	0.912937	5.4779	4.33866	0.000291705	0.00112508
PF3D7_1440000	conserved Plasmodium protein, unknown function	-0.670787	6.46495	-4.33634	0.000293323	0.00113038
PF3D7_1241700	replication factor C subunit 4, putative	-0.446845	8.54963	-4.33575	0.000293739	0.00113104
PF3D7_0809700	RuvB-like helicase 1 (RUVB1)	1.39853	4.05701	4.33168	0.000296604	0.00114113
PF3D7_1235700	ATP synthase subunit beta, mitochondrial	-0.45176	8.9523	-4.3309	0.000297152	0.00114229
PF3D7_1335700	conserved Plasmodium protein, unknown function	-0.799986	5.9341	-4.33039	0.000297516	0.00114274
PF3D7_0826600	SNARE protein, putative (VAMP7)	1.10991	4.81901	4.32573	0.000300841	0.00115376
PF3D7_1113600	Rpr2, RNAse P, putative	0.63728	6.81806	4.32567	0.000300884	0.00115376
PF3D7_0810700	conserved Plasmodium protein, unknown function	-0.70937	6.21152	-4.32302	0.000302797	0.00115981
PF3D7_0422200	erythrocyte membrane-associated antigen	0.656116	6.75334	4.32279	0.000302961	0.00115981
PF3D7_0606900	glutaredoxin-like protein (GLP2)	-0.727506	6.16519	-4.32162	0.000303804	0.00116208
PF3D7_0912900	26S proteasome regulatory subunit RPN8, putative (RPN8)	-0.489693	8.5125	-4.32077	0.000304428	0.0011635
PF3D7_1325600	mitochondrial fission 1 protein, putative (FIS1)	-1.07514	4.97219	-4.31583	0.000308032	0.00117631
PF3D7_1230700	protein transport protein SEC13 (SEC13)	0.468553	8.9375	4.31315	0.000310009	0.00118288
PF3D7_0723300	conserved Plasmodium protein, unknown function	0.652704	6.68437	4.30976	0.000312527	0.00119151
PF3D7_1474500	splicing factor 3A subunit 1, putative (SF3A1)	-0.732001	6.16421	-4.30936	0.000312823	0.00119166
PF3D7_1013400	conserved Plasmodium protein, unknown function	1.19039	4.53574	4.30785	0.000313953	0.00119498
PF3D7_1472400	M1-family alanyl aminopeptidase, putative	0.676319	6.44007	4.30743	0.000314267	0.001195
PF3D7_0415000	arsenical pump-driving ATPase, putative	0.789764	6.21364	4.30716	0.000314473	0.001195
PF3D7_1369000	glycosylphosphatidylinositol anchor attachment 1 protein, putative (GPAA1)	-0.764607	5.96417	-4.30642	0.000315031	0.00119614
PF3D7_1336200	conserved Plasmodium protein, unknown function	-0.527664	7.65808	-4.30359	0.000317164	0.00120325
PF3D7_0533100	erythrocyte membrane protein 1 (PfEMP1), truncated, pseudogene (VAR1CSA)	2.19722	1.93737	4.30002	0.000319874	0.00121254
PF3D7_1014700	prohibitin, putative	-0.56617	7.0764	-4.29877	0.000320834	0.00121519
PF3D7_0520100	protein phosphatase, putative	0.555792	7.47841	4.29795	0.000321458	0.00121655
PF3D7_1032400	phosphatidylinositol N-acetylglucosaminyltransferase subunit A, putative (PIGA)	-0.448342	8.75663	-4.29743	0.000321856	0.00121707
PF3D7_0510500	topoisomerase I (TopoI)	-0.549098	7.44422	-4.29281	0.000325425	0.00122956
PF3D7_0807400	conserved Plasmodium protein, unknown function	-0.855178	5.59051	-4.29216	0.000325932	0.00123047
PF3D7_1334800	MSP7-like protein (MSRP2)	-0.55652	7.19562	-4.28989	0.000327703	0.0012356
PF3D7_1228900	conserved Plasmodium protein, unknown function	-0.548414	8.11851	-4.28974	0.000327823	0.0012356
PF3D7_1113100	protein tyrosine phosphatase (PRL)	0.490907	8.49926	4.28849	0.000328798	0.00123827
PF3D7_1131200	conserved Plasmodium protein, unknown function	-0.993947	5.03339	-4.28761	0.000329492	0.00123987
PF3D7_1425900	conserved Plasmodium protein, unknown function	0.833301	5.9072	4.28361	0.000332652	0.00125013
PF3D7_1035100	probable protein, unknown function	0.794298	5.95226	4.28348	0.000332756	0.00125013
PF3D7_0506700	GTPase-activating protein, putative	0.892088	5.55988	4.28029	0.000335294	0.00125864
PF3D7_1203500	threonylcarbamoyl-AMP synthase, putative (SUA5)	0.565053	7.4803	4.27569	0.000339001	0.00127153
PF3D7_1371900	Plasmodium exported protein, unknown function	1.03911	5.19695	4.27481	0.00033971	0.00127316
PF3D7_1361100	protein transport protein Sec24A (SEC24A)	0.406365	9.99015	4.27336	0.000340888	0.00127654
PF3D7_0821200	conserved Plasmodium protein, unknown function	0.665499	6.47806	4.2699	0.000343714	0.00128608
PF3D7_1366200	conserved Plasmodium protein, unknown function	-0.79862	5.93902	-4.25094	0.000359628	0.00134454
PF3D7_1349500	conserved Plasmodium protein, unknown function	-0.604037	6.76655	-4.24954	0.000360833	0.00134756
PF3D7_1452700	U1 snRNA associated protein, putative	-0.443819	8.43147	-4.24932	0.000361015	0.00134756
PF3D7_0806900	conserved Plasmodium protein, unknown function	1.15696	4.62191	4.24871	0.000361542	0.00134844
PF3D7_1123500	conserved Plasmodium protein, unknown function	0.593716	7.03085	4.24782	0.000362309	0.00135021
PF3D7_0923800.1	thioredoxin reductase (TRXR)	-0.476334	8.59687	-4.2473	0.000362767	0.00135076
PF3D7_1417600	conserved Plasmodium protein, unknown function	0.526499	7.43452	4.24698	0.000363039	0.00135076
PF3D7_1110100	conserved Plasmodium protein, unknown function	0.973906	5.27273	4.24484	0.000364901	0.00135635
PF3D7_0610800	transketolase (TK)	-0.40938	9.51819	-4.24458	0.000365125	0.00135635
PF3D7_1246900	RAC-beta serine/threonine protein kinase (PKB)	0.840024	5.77912	4.24201	0.000367375	0.00136361
PF3D7_0217500	calcium-dependent protein kinase 1 (CDPK1)	0.721166	6.925	4.23751	0.000371335	0.00137721
PF3D7_1223300	DNA gyrase subunit A (GyrA)	-0.873078	5.46666	-4.22761	0.00038022	0.00140903
PF3D7_0924900	alpha-tubulin N-acetyltransferase, putative	-2.04749	2.71663	-4.22571	0.000381948	0.00141431
PF3D7_1319600	conserved Plasmodium protein, unknown function	1.46958	4.05329	4.22319	0.000384255	0.00142171
PF3D7_1013200	conserved Plasmodium protein, unknown function	0.639053	6.61004	4.22268	0.000384715	0.00142228
PF3D7_1124200	conserved Plasmodium protein, unknown function	0.607084	7.00724	4.22132	0.000385966	0.00142577
PF3D7_0404600	conserved Plasmodium membrane protein, unknown function	0.51984	7.54593	4.21715	0.000389825	0.00143888
PF3D7_1458300	conserved Plasmodium protein, unknown function	-0.849809	6.2564	-4.21682	0.000390136	0.00143888
PF3D7_1209100	conserved Plasmodium protein, unknown function	1.81039	2.8578	4.21492	0.000391907	0.00144426
PF3D7_1475200	conserved protein, unknown function	-1.22455	4.38345	-4.21232	0.000394353	0.00145212
PF3D7_1218100	conserved Plasmodium protein, unknown function	1.75197	2.97532	4.20995	0.00039659	0.0014592
PF3D7_0622900	transcription factor with AP2 domain(s), putative (ApiAP2)	0.679537	6.40598	4.2056	0.000400725	0.00147324
PF3D7_1243700	ubiquitin-conjugating enzyme E2, putative	0.924155	5.33104	4.2035	0.00040274	0.00147948
PF3D7_1446800	heme detoxification protein (HDP)	-0.611846	6.7568	-4.20222	0.000403967	0.00148281
PF3D7_0624500	anaphase promoting complex subunit, putative	-0.675269	6.86057	-4.20106	0.000405089	0.00148575
PF3D7_1332300	trafficking protein particle complex subunit 2, putative (TRAPPC2)	-0.935368	5.33755	-4.19629	0.000409726	0.00150157
PF3D7_1250600	eukaryotic translation initiation factor 2b, subunit 2, putative	0.485871	7.8147	4.19572	0.000410285	0.00150244
PF3D7_0619100	conserved Plasmodium protein, unknown function	0.846464	5.74133	4.19486	0.000411127	0.00150433
PF3D7_0624400	conserved Plasmodium protein, unknown function	0.722162	6.53435	4.19411	0.000411867	0.00150585
PF3D7_0933500	gamma-tubulin complex component, putative	-0.749722	6.02007	-4.19197	0.000413975	0.00151236
PF3D7_1249800	THO complex subunit 2, putative (THO2)	-0.558349	7.09605	-4.18783	0.000418085	0.00152617
PF3D7_0217700	E2F-associated phosphoprotein, putative	-0.920312	5.40427	-4.18705	0.000418863	0.00152781
PF3D7_0611300	conserved Plasmodium protein, unknown function	-0.608579	6.91974	-4.18532	0.000420602	0.00153295
PF3D7_0615800	conserved Plasmodium protein, unknown function	-0.614658	6.73762	-4.18112	0.000424836	0.00154716
PF3D7_0814500	conserved Plasmodium protein, unknown function	1.39219	4.4084	4.18063	0.000425334	0.00154776
PF3D7_1127900	conserved Plasmodium protein, unknown function	1.174	4.46141	4.17822	0.00042779	0.00155548
PF3D7_1106000	RuvB-like helicase 2 (RUVB2)	0.458193	8.16589	4.17632	0.000429731	0.00156131
PF3D7_0933700	conserved Plasmodium protein, unknown function	-0.84553	5.83765	-4.17409	0.000432023	0.00156841
PF3D7_0320100	SNARE protein (SEC22)	0.486433	8.01108	4.1727	0.000433462	0.0015724
PF3D7_0311200	valine--tRNA ligase, putative	0.878032	5.57184	4.16897	0.000437336	0.00158417
PF3D7_0729900	dynein heavy chain, putative	1.72649	3.92448	4.16892	0.00043739	0.00158417
PF3D7_1022900	PfMNL-3 mitoNEET-like iron-sulfur protein, putative	-0.516413	7.53015	-4.16513	0.000441361	0.00159731
PF3D7_0917000	conserved Plasmodium protein, unknown function	-0.50707	7.51255	-4.16183	0.000444851	0.00160748
PF3D7_1028000	methyltransferase, putative	0.504026	7.56275	4.16182	0.000444866	0.00160748
PF3D7_1106700	dna2/nam7 helicase family member, putative	-0.743057	5.95516	-4.15952	0.000447313	0.00161507
PF3D7_0529000	conserved Plasmodium protein, unknown function	0.467935	8.06243	4.15696	0.000450059	0.00162371
PF3D7_0531000	conserved Plasmodium protein, unknown function	0.805094	5.70039	4.1462	0.00046176	0.00166348
PF3D7_0723500	dynactin subunit 5, putative	1.3533	4.10648	4.14617	0.0004618	0.00166348
PF3D7_1201000	Plasmodium exported protein (PHISTb), unknown function	0.427511	8.94926	4.1454	0.000462646	0.00166524
PF3D7_1235900	pre-mRNA-splicing factor SYF1, putative (XAB2)	0.467987	8.53912	4.14399	0.000464201	0.00166954
PF3D7_1454700	6-phosphogluconate dehydrogenase, decarboxylating, putative	-0.40312	9.10167	-4.14175	0.00046669	0.00167719
PF3D7_1439200	conserved Plasmodium protein, unknown function	-1.15722	4.48077	-4.13716	0.00047183	0.00169435
PF3D7_0621200	pyridoxine biosynthesis protein PDX1 (PDX1)	0.423104	8.77678	4.13642	0.000472664	0.00169603
PF3D7_1355800	splicing factor 3B subunit 5, putative (SF3B5)	-0.601847	6.75533	-4.13603	0.000473104	0.00169629
PF3D7_1347600	conserved Plasmodium protein, unknown function	-1.01505	5.08421	-4.12723	0.000483153	0.00173099
PF3D7_1405100	GTPase-activating protein, putative	0.713782	6.19584	4.12679	0.00048366	0.00173147
PF3D7_1147700	mitochondrial ATP synthase delta subunit, putative	0.482502	7.8977	4.12276	0.000488331	0.00174684
PF3D7_1417900	conserved Plasmodium protein, unknown function	0.5021	7.55497	4.11903	0.000492692	0.00176108
PF3D7_0628800	glutamyl-tRNA(Gln) amidotransferase subunit B, putative	-0.739883	6.05984	-4.11514	0.000497294	0.00177544
PF3D7_1102400	flavoprotein, putative	0.769484	5.86464	4.11498	0.000497476	0.00177544
PF3D7_0806700	conserved Plasmodium membrane protein, unknown function	-0.542491	7.14138	-4.11373	0.000498963	0.00177938
PF3D7_0314200	conserved Plasmodium protein, unknown function	-1.03499	4.77643	-4.11081	0.000502452	0.00179044
PF3D7_1343400	DNA repair protein RAD5, putative (RAD5)	-0.614476	6.62541	-4.10926	0.000504315	0.0017957
PF3D7_1038100	GDP dissociation inhibitor, putative	-1.30479	4.1898	-4.10494	0.000509542	0.00181292
PF3D7_1354600	60S ribosomal protein L7-2, putative	1.16061	5.12873	4.10327	0.000511583	0.00181879
PF3D7_1027600	topoisomerase, putative	-1.62198	3.50477	-4.10178	0.000513396	0.00182384
PF3D7_0908800	transporter, putative	-0.651493	6.61229	-4.10085	0.000514539	0.0018265
PF3D7_1321800	protein transport protein SFT2, putative	-0.492175	8.01642	-4.09549	0.000521164	0.0018486
PF3D7_1012600	GMP synthetase (GMPS)	-0.493584	7.52704	-4.09375	0.000523331	0.00185486
PF3D7_0806800	vacuolar proton translocating ATPase subunit A, putative	-0.415985	8.67803	-4.09138	0.000526298	0.00186396
PF3D7_1319000	conserved Plasmodium protein, unknown function	0.958626	5.08148	4.08866	0.000529726	0.00187467
PF3D7_1445600	RNA-binding protein, putative	-0.482125	7.68182	-4.08735	0.000531385	0.0018791
PF3D7_1131000	RNA-binding protein s1, putative	-1.04262	4.94795	-4.08604	0.000533053	0.00188272
PF3D7_0524400	cytosolic preribosomal GTP-binding protein, putative	0.494072	7.93878	4.08591	0.000533219	0.00188272
PF3D7_1248200	RNA-binding protein, putative	0.63504	6.79663	4.08469	0.000534764	0.00188559
PF3D7_0706200	conserved Plasmodium protein, unknown function	-1.01986	4.99662	-4.08463	0.000534846	0.00188559
PF3D7_0607900	conserved Plasmodium protein, unknown function	-0.938853	5.05686	-4.08129	0.000539127	0.00189924
PF3D7_0926400	monocarboxylate transporter, putative	0.680433	6.63753	4.08039	0.000540283	0.00190186
PF3D7_1419900	YTH domain-containing protein, putative	1.33421	4.08309	4.07796	0.000543421	0.00191146
PF3D7_1347100	DNA topoisomerase 3, putative (TOP3)	0.510328	7.51524	4.07055	0.00055312	0.0019441
PF3D7_1311900	vacuolar ATP synthase subunit a (vapA)	0.554665	7.36431	4.06734	0.00055737	0.00195755
PF3D7_0810900.1	conserved Plasmodium protein, unknown function	0.91267	5.25356	4.06637	0.000558667	0.00196062
PF3D7_0303400	palmitoyltransferase (DHHC1)	0.555939	7.13324	4.06546	0.000559878	0.00196339
PF3D7_1211500	mitochondrial ribosomal protein S18 precursor, putative	0.806886	5.76338	4.06349	0.000562511	0.00197113
PF3D7_0212500	conserved Plasmodium protein, unknown function	-0.707533	6.03273	-4.06086	0.000566058	0.00198206
PF3D7_1315100	serine/threonine protein kinase (PK9)	1.44255	3.62129	4.0562	0.000572386	0.0020027
PF3D7_0219800	Plasmodium exported protein (PHISTc), unknown function	0.793147	5.75953	4.04985	0.000581116	0.00203046
PF3D7_0619700	conserved Plasmodium protein, unknown function	-0.82721	5.68747	-4.0498	0.000581196	0.00203046
PF3D7_0418100	conserved Plasmodium protein, unknown function	0.654845	6.34975	4.04256	0.000591307	0.00206423
PF3D7_0622400	conserved Apicomplexan protein, unknown function	-0.964222	5.59365	-4.04171	0.00059251	0.00206624
PF3D7_1032000	ribosome maturation factor RimM, putative (RimM)	0.639015	6.57409	4.04153	0.000592773	0.00206624
PF3D7_1448600	SNARE protein, putative (VTI1)	0.707918	6.08716	4.03968	0.000595386	0.00207379
PF3D7_0527400	conserved Plasmodium protein, unknown function	0.90602	5.29488	4.03856	0.000596981	0.00207778
PF3D7_0505700	conserved Plasmodium membrane protein, unknown function	-0.550393	6.97769	-4.03532	0.000601615	0.00209234
PF3D7_0824800	conserved Plasmodium membrane protein, unknown function	-0.826047	5.63409	-4.03259	0.000605544	0.00210442
PF3D7_0512200	glutathione synthetase (GS)	0.833253	5.55617	4.02703	0.000613626	0.00213091
PF3D7_0205300	conserved Plasmodium protein, unknown function	1.64099	3.11318	4.02486	0.000616812	0.00214037
PF3D7_1350600	conserved Plasmodium protein, unknown function	2.11584	1.8905	4.02411	0.000617911	0.00214258
PF3D7_0813800	GDP-mannose 4,6-dehydratase (GMD)	1.24498	4.14123	4.02343	0.000618913	0.00214446
PF3D7_1106100	apicoplast ribosomal protein S15 precursor, putative	0.686064	6.81622	4.01887	0.000625688	0.00216631
PF3D7_1334500	MSP7-like protein (MSRP6)	-0.561422	6.86371	-4.01826	0.000626599	0.00216785
PF3D7_1247000.1	DNA replication origin binding protein, putative (DIA2)	0.836443	5.60385	4.01287	0.000634701	0.00219424
PF3D7_1339700	conserved Plasmodium protein, unknown function	-0.519515	7.26554	-4.00979	0.00063939	0.0022088
PF3D7_0627900	ribonuclease P protein subunit p29, putative (POP4)	-0.519579	7.18995	-3.99993	0.000654587	0.0022594
PF3D7_1222400	transcription factor with AP2 domain(s) (ApiAP2)	-0.580426	6.78677	-3.99964	0.00065504	0.0022594
PF3D7_0610900	transcription elongation factor SPT5, putative (SPT5)	-0.602043	6.79468	-3.99935	0.000655498	0.0022594
PF3D7_0504800	conserved Plasmodium protein, unknown function	-0.607401	6.66408	-3.99876	0.000656423	0.00226091
PF3D7_0216600	MtN3-like protein	0.556556	7.23016	3.99268	0.000666007	0.00229221
PF3D7_1207800	conserved Plasmodium protein, unknown function	1.00948	4.89398	3.99228	0.000666637	0.00229268
PF3D7_0604600	DNA helicase, putative	-1.66427	3.13225	-3.98921	0.000671545	0.00230785
PF3D7_1467300	1-deoxy-D-xylulose 5-phosphate reductoisomerase (DXR)	-0.524694	7.40626	-3.98824	0.000673096	0.00231049
PF3D7_0507000	conserved Plasmodium protein, unknown function	-1.35662	4.1898	-3.98811	0.00067331	0.00231049
PF3D7_0519600	zinc finger protein, putative	-0.532488	7.02287	-3.98464	0.000678892	0.00232792
PF3D7_1036900	conserved Plasmodium protein, unknown function	-0.39394	9.20247	-3.98201	0.000683159	0.00234082
PF3D7_1411500	conserved Plasmodium protein, unknown function	0.87809	5.58828	3.97942	0.000687402	0.00235362
PF3D7_0901800	Plasmodium exported protein, unknown function	0.588585	6.93093	3.97552	0.000693818	0.00237383
PF3D7_1202000	ATP-dependent RNA helicase, putative	1.19135	4.47752	3.97258	0.000698699	0.00238824
PF3D7_1009600	protein phosphatase, putative	1.16894	4.39907	3.97236	0.00069906	0.00238824
PF3D7_1325100	phosphoribosylpyrophosphate synthetase	-0.377289	9.72727	-3.97171	0.000700153	0.00239021
PF3D7_1028200	zinc finger, C3HC4 type, putative	-0.640425	6.37476	-3.9709	0.000701503	0.00239193
PF3D7_1419200	thioredoxin-like protein, putative	-0.681371	6.36444	-3.97079	0.000701686	0.00239193
PF3D7_1210400	general transcription factor 3C polypeptide 5, putative	0.627311	6.69608	3.96895	0.000704764	0.00240065
PF3D7_1326600	conserved Plasmodium protein, unknown function	-0.646168	6.54142	-3.9664	0.000709072	0.00241355
PF3D7_1428500	protein kinase, putative	1.57601	3.21725	3.96558	0.000710451	0.00241647
PF3D7_1423100	ankyrin, putative	1.25548	4.13327	3.95663	0.000725769	0.00246676
PF3D7_0212400	conserved Plasmodium membrane protein, unknown function	-0.598867	6.56718	-3.94955	0.000738118	0.0025069
PF3D7_1349200	glutamate--tRNA ligase, putative	-0.482653	7.45074	-3.94905	0.000738996	0.00250804
PF3D7_0521100	conserved Plasmodium protein, unknown function	-1.72913	2.82332	-3.94715	0.000742349	0.00251758
PF3D7_1237600	rRNA processing WD-repeat protein, putative	0.674211	6.36401	3.94546	0.000745359	0.00252506
PF3D7_1102800	early transcribed membrane protein 11.2 (ETRAMP11.2)	0.443877	8.20847	3.94529	0.000745645	0.00252506
PF3D7_0928300	conserved Plasmodium protein, unknown function	0.587906	6.84212	3.94484	0.000746454	0.00252596
PF3D7_0219500	pseudouridine synthase, putative	0.537422	7.00464	3.94358	0.000748689	0.00253167
PF3D7_1410200	cytidine triphosphate synthetase	0.488657	7.76794	3.94165	0.000752144	0.0025415
PF3D7_1344800	aspartate carbamoyltransferase (ATCase)	-0.417139	8.37722	-3.94069	0.000753879	0.00254551
PF3D7_0622500	RNA methyltransferase, putative	0.983927	4.98601	3.94021	0.000754734	0.00254654
PF3D7_1018300	conserved Plasmodium protein, unknown function	0.519711	7.46553	3.93854	0.000757736	0.00255481
PF3D7_1122500	conserved Plasmodium protein, unknown function	-1.22303	4.03078	-3.93146	0.000770638	0.00259642
PF3D7_1021100	conserved Plasmodium protein, unknown function	-1.07873	4.466	-3.92938	0.000774452	0.00260738
PF3D7_1444500	eukaryotic initiation factor 2alpha kinase 1 (IK1)	0.852043	5.71726	3.92787	0.000777253	0.00261491
PF3D7_1245200	conserved Plasmodium membrane protein, unknown function	-1.38027	3.79097	-3.9261	0.000780528	0.00262402
PF3D7_1029100.1	conserved Plasmodium protein, unknown function	0.771599	5.73133	3.92066	0.000790714	0.00265634
PF3D7_0622600	conserved Plasmodium protein, unknown function	-0.48844	7.49016	-3.91686	0.000797903	0.00267855
PF3D7_1032500	DER1-like protein, putative (Der1-2)	0.543425	7.44894	3.91627	0.000799031	0.0026804
PF3D7_1457300	conserved Plasmodium protein, unknown function	-0.450613	8.12799	-3.91479	0.000801842	0.00268788
PF3D7_0610000	mitochondrial ribosomal protein L19 precursor, putative	-0.692838	5.99924	-3.90937	0.000812265	0.00272085
PF3D7_1323200	vacuolar ATP synthase subunit g, putative	-0.45832	7.82766	-3.9078	0.000815307	0.00272907
PF3D7_1234900	conserved Plasmodium protein, unknown function	-0.405268	8.667	-3.90308	0.000824532	0.00275796
PF3D7_0914800	GINS complex subunit Psf3, putative	0.910211	5.12445	3.89938	0.000831831	0.00278037
PF3D7_0413600	26S proteasome AAA-ATPase subunit RPT3, putative	-0.406859	9.01577	-3.89895	0.000832686	0.0027807
PF3D7_0704100	conserved Plasmodium membrane protein, unknown function	-0.739399	5.80643	-3.89872	0.00083313	0.0027807
PF3D7_1120900	heat shock factor-binding protein 1 (HSBP)	-0.754802	5.63312	-3.89767	0.000835218	0.00278566
PF3D7_1130600	conserved Plasmodium protein, unknown function	-0.884825	5.32756	-3.89659	0.000837365	0.00279082
PF3D7_1364200	conserved Plasmodium protein, unknown function	-0.791997	5.72745	-3.89486	0.000840837	0.00280037
PF3D7_1008100	conserved Plasmodium protein, unknown function	-0.549958	7.60584	-3.8936	0.000843347	0.00280672
PF3D7_0916000	sugar transporter, putative	0.633334	6.40981	3.89151	0.000847556	0.0028182
PF3D7_1226900	conserved Plasmodium protein, unknown function	0.641785	6.36652	3.89129	0.000848015	0.0028182
PF3D7_1017000	DNA polymerase delta catalytic subunit	-0.435292	8.09352	-3.88841	0.000853841	0.00283553
PF3D7_0526800	conserved Plasmodium protein, unknown function	-0.487508	7.48746	-3.88799	0.000854702	0.00283636
PF3D7_1253300	Plasmodium exported protein (PHISTa), unknown function, pseudogene	1.28313	3.91212	3.88718	0.000856335	0.00283975
PF3D7_0811600	conserved Plasmodium protein, unknown function	0.585367	6.72837	3.88612	0.00085851	0.00284493
PF3D7_0518300	proteasome subunit beta type-1, putative	-0.365603	9.89575	-3.88562	0.000859529	0.00284627
PF3D7_0720000	exosome complex component CSL4, putative (CSL4)	-0.579836	6.67729	-3.87577	0.000879914	0.00291169
PF3D7_1368400	conserved Plasmodium protein, unknown function	0.413438	8.5665	3.87262	0.000886544	0.00293154
PF3D7_1235100	conserved Plasmodium protein, unknown function	0.840201	5.42434	3.86793	0.00089649	0.00296232
PF3D7_1020000	large subunit rRNA processing RRM protein, putative	0.497415	7.88363	3.86481	0.000903173	0.00298227
PF3D7_1314700	conserved Plasmodium protein, unknown function	0.513359	7.52791	3.86373	0.000905502	0.00298783
PF3D7_1124300	conserved Plasmodium protein, unknown function	0.399056	8.69886	3.85973	0.000914158	0.00301425
PF3D7_1459400	conserved Plasmodium protein, unknown function	0.504981	7.19522	3.85895	0.000915861	0.00301772
PF3D7_1427600	CorA-like Mg2+ transporter protein, putative	-0.667335	6.31162	-3.85807	0.000917784	0.003019
PF3D7_0205600	conserved Plasmodium protein, unknown function	0.709234	6.05865	3.85791	0.000918122	0.003019
PF3D7_0217600	conserved Plasmodium protein, unknown function	0.523619	7.02151	3.85788	0.000918202	0.003019
PF3D7_1361200	conserved Plasmodium protein, unknown function	-0.488885	7.39374	-3.85674	0.00092069	0.00302503
PF3D7_0418900	conserved Plasmodium protein, unknown function	0.579802	6.80364	3.85122	0.000932864	0.00306286
PF3D7_1403500	conserved Plasmodium protein, unknown function	-0.583163	6.69821	-3.84791	0.000940251	0.00308493
PF3D7_0218100	conserved Plasmodium membrane protein, unknown function	1.2535	4.38251	3.84352	0.000950101	0.00311504
PF3D7_1327400	conserved Plasmodium protein, unknown function	-0.736859	5.98578	-3.84261	0.00095216	0.00311959
PF3D7_0723800	conserved Plasmodium protein, unknown function	-0.488765	7.2849	-3.84033	0.000957338	0.00313434
PF3D7_0709300	Cg2 protein (CG2)	-0.848747	5.34311	-3.83895	0.000960502	0.00314248
PF3D7_1026200	conserved Plasmodium protein, unknown function	-0.767949	5.52818	-3.83844	0.000961664	0.00314406
PF3D7_0503200	conserved Plasmodium protein, unknown function	-0.737059	5.75293	-3.83804	0.000962568	0.0031448
PF3D7_1033600	myb2 transcription factor, putative (Myb2)	-0.446453	7.89804	-3.83742	0.000963993	0.00314723
PF3D7_0914500	conserved Plasmodium protein, unknown function	-0.571107	7.03972	-3.83535	0.000968761	0.00316057
PF3D7_0423900	probable protein, unknown function	1.62685	3.00639	3.83462	0.000970438	0.00316382
PF3D7_1327800	ribose-phosphate pyrophosphokinase, putative	-0.498626	7.17883	-3.83374	0.000972481	0.00316825
PF3D7_0315000	zinc finger protein, putative	-1.04695	4.67787	-3.83266	0.000974982	0.00317417
PF3D7_1238700	conserved Plasmodium protein, unknown function	0.554805	6.96962	3.83226	0.000975913	0.00317497
PF3D7_0507600	cell differentiation protein, putative (CAF40)	0.78652	5.86213	3.82972	0.000981814	0.00319193
PF3D7_1406000	RNA-binding protein, putative	-0.553052	6.78172	-3.82908	0.000983309	0.00319455
PF3D7_0610700	conserved Plasmodium protein, unknown function	-0.947868	4.84052	-3.8278	0.000986316	0.00320207
PF3D7_1138700	conserved Plasmodium protein, unknown function	1.09415	4.38481	3.82391	0.000995477	0.00322955
PF3D7_0520300	U6 snRNA-associated Sm-like protein LSm2, putative (LSM2)	-0.557739	6.89192	-3.82265	0.000998464	0.00323698
PF3D7_0209300	2C-methyl-D-erythritol 2,4-cyclodiphosphate synthase (IspF)	-0.571274	6.68821	-3.82139	0.00100146	0.00324441
PF3D7_0303600	plasmoredoxin (Plrx)	-1.86722	2.10524	-3.8196	0.00100572	0.00325596
PF3D7_0208600	ribosome-recycling factor (RRF1)	-0.499041	7.32283	-3.81417	0.0010188	0.00329598
PF3D7_1342800	phosphoenolpyruvate carboxykinase (PEPCK)	0.400981	8.5263	3.81257	0.00102269	0.00330627
PF3D7_1369700	U2 small nuclear ribonucleoprotein A', putative	0.589004	6.56798	3.80997	0.00102904	0.00332447
PF3D7_0207600	serine repeat antigen 5 (SERA5)	-0.35443	11.6607	-3.8076	0.00103485	0.00334091
PF3D7_0707200	conserved Plasmodium protein, unknown function	-0.768028	5.6499	-3.80356	0.00104483	0.0033708
PF3D7_1410300	conserved Plasmodium protein, unknown function	-0.722929	5.68445	-3.79589	0.00106404	0.00343038
PF3D7_1015000	FAD synthetase, putative	-1.06818	4.46097	-3.7942	0.00106834	0.00344123
PF3D7_1247200	conserved Plasmodium protein, unknown function	1.14132	4.66468	3.79398	0.00106889	0.00344123
PF3D7_0507900	conserved Plasmodium protein, unknown function	-0.633689	6.20267	-3.79226	0.00107327	0.00345293
PF3D7_0907200	GTPase-activating protein, putative	0.585249	6.4954	3.79002	0.00107899	0.00346667
PF3D7_1452600	conserved Plasmodium protein, unknown function	0.795511	6.27538	3.79	0.00107903	0.00346667
PF3D7_1412700	AAA family ATPase, putative	-0.781693	5.60281	-3.78963	0.00108	0.00346737
PF3D7_1405300	conserved Plasmodium protein, unknown function	-1.11458	4.5913	-3.78669	0.00108757	0.00348784
PF3D7_0627200	myosin light chain, putative	-0.624301	6.65962	-3.78657	0.00108788	0.00348784
PF3D7_1475300	cytochrome c oxidase assembly protein COX11, putative (COX11)	-0.647938	6.34087	-3.78219	0.00109926	0.00352189
PF3D7_1144900	ras-related protein Rab-6 (RAB6)	0.462582	7.65565	3.78076	0.001103	0.00353142
PF3D7_1354500	adenylosuccinate synthetase (ADSS)	-0.401893	8.27273	-3.78043	0.00110387	0.00353179
PF3D7_0415900	60S ribosomal protein L15, putative	-0.384534	10.7241	-3.7796	0.00110603	0.00353626
PF3D7_0826500	ubiquitin conjugation factor E4 B, putative (UBE4B)	-0.435564	7.78903	-3.77767	0.00111113	0.0035501
PF3D7_1014000	GDP-L-fucose synthase (FS)	-1.07927	4.43604	-3.77456	0.00111936	0.00357394
PF3D7_1433600	microsomal signal peptidase protein, putative (SPC1)	-0.46112	7.58786	-3.77395	0.00112099	0.00357667
PF3D7_0608400	conserved Plasmodium protein, unknown function	0.545981	6.86113	3.77228	0.00112546	0.00358846
PF3D7_0220700	Plasmodium exported protein (hyp9), unknown function	1.34066	3.68487	3.76706	0.00113949	0.00362978
PF3D7_1428600	peptide chain release factor 1, putative	-0.52884	7.17868	-3.7667	0.00114045	0.00362978
PF3D7_1331500	conserved Plasmodium protein, unknown function	1.12431	4.42313	3.76643	0.0011412	0.00362978
PF3D7_1324500	DEAD box helicase, putative	-0.50235	7.17497	-3.76604	0.00114226	0.00362978
PF3D7_0523400	DnaJ protein, putative	0.451469	7.65632	3.76587	0.0011427	0.00362978
PF3D7_1237900	conserved Plasmodium protein, unknown function	-0.519419	7.14177	-3.76572	0.00114311	0.00362978
PF3D7_0708400	heat shock protein 90 (HSP90)	-0.345862	12.9252	-3.7613	0.00115518	0.00366557
PF3D7_0801500	conserved Plasmodium protein, unknown function	0.565878	6.61409	3.75784	0.00116471	0.00369328
PF3D7_1436500	GTP-binding protein, putative	-1.10062	4.73381	-3.75529	0.00117179	0.00371319
PF3D7_0932600	apicoplast ribosomal protein S6, putative (RPS6)	0.886467	5.55314	3.75129	0.00118298	0.00374551
PF3D7_1462200	conserved Plasmodium protein, unknown function	-0.820147	5.34235	-3.75106	0.0011836	0.00374551
PF3D7_1148200	unspecified product	0.85078	5.39031	3.74761	0.00119336	0.00377382
PF3D7_0815000	selenoprotein (Sel3)	-0.929416	4.83327	-3.74327	0.00120572	0.00381029
PF3D7_1368100	26S proteasome regulatory subunit RPN11, putative (RPN11)	0.429335	8.21972	3.74245	0.00120806	0.00381511
PF3D7_0603000	conserved Plasmodium protein, unknown function	0.658949	6.12242	3.74133	0.00121126	0.00382261
PF3D7_1007600	conserved Plasmodium protein, unknown function	-0.632962	6.43771	-3.74058	0.00121343	0.00382685
PF3D7_0208700.1	conserved Plasmodium protein, unknown function	0.457623	8.13005	3.73867	0.00121894	0.0038416
PF3D7_0214900	rhoptry neck protein 6 (RON6)	0.517089	7.50289	3.73228	0.00123756	0.00389766
PF3D7_0205800	conserved Plasmodium protein, unknown function	-0.568583	7.01618	-3.73179	0.001239	0.00389869
PF3D7_1143500	conserved Plasmodium protein, unknown function	-0.68818	5.92246	-3.7316	0.00123958	0.00389869
PF3D7_1203600	cytochrome c1 heme lyase, putative	0.633646	6.17093	3.73059	0.00124255	0.00390539
PF3D7_0605000	50S ribosomal protein L24, putative	0.630101	6.17045	3.73013	0.00124389	0.00390696
PF3D7_1408000	plasmepsin II	-0.398818	8.76487	-3.72397	0.00126221	0.00396049
PF3D7_1132200	TCP-1/cpn60 chaperonin family, putative	-0.352677	9.71553	-3.72383	0.00126264	0.00396049
PF3D7_1124600	ethanolamine kinase (EK)	0.383392	9.31182	3.71956	0.00127547	0.00399803
PF3D7_0914900	BSD-domain protein, putative	0.559181	6.65863	3.71887	0.00127757	0.0040019
PF3D7_1322000	adenosine-diphosphatase, putative	0.456608	8.44808	3.71692	0.00128351	0.00401778
PF3D7_0917900	heat shock protein 70 (HSP70-2)	-0.37735	12.7031	-3.7152	0.00128874	0.00403145
PF3D7_1211400	heat shock protein DNAJ homologue Pfj4 (PfJ4)	-0.366784	10.0453	-3.71093	0.00130187	0.00406977
PF3D7_1331600	protein tyrosine phosphatase-like protein, putative (PTPLA)	-0.448247	8.32573	-3.7058	0.0013178	0.0041168
PF3D7_0817900	high mobility group protein B2 (HMGB2)	-0.443392	8.36222	-3.70284	0.00132707	0.00414295
PF3D7_0804600	U2 snRNA/tRNA pseudouridine synthase, putative	-0.736558	5.79201	-3.69924	0.00133846	0.00417388
PF3D7_0604500	conserved Plasmodium protein, unknown function	-0.357467	10.0046	-3.69914	0.00133878	0.00417388
PF3D7_0630900	ATP-dependent RNA helicase HAS1 (HAS1)	-0.642473	6.08089	-3.69752	0.00134392	0.0041871
PF3D7_1405700	conserved protein, unknown function	1.21306	4.09905	3.69561	0.00135004	0.00420289
PF3D7_0807300	ras-related protein Rab-18 (RAB18)	0.545533	6.88741	3.69537	0.0013508	0.00420289
PF3D7_0321100	conserved Plasmodium protein, unknown function	0.815284	5.45235	3.69177	0.00136237	0.00423605
PF3D7_1015400	conserved Plasmodium protein, unknown function	-0.643796	6.4556	-3.69091	0.00136516	0.00424187
PF3D7_0406500	conserved Plasmodium protein, unknown function	0.383509	8.96464	3.68822	0.00137388	0.00426613
PF3D7_0704000	conserved Plasmodium membrane protein, unknown function	-1.00414	4.488	-3.68582	0.00138171	0.00428756
PF3D7_1035400	merozoite surface protein 3 (MSP3)	0.514356	7.03876	3.68377	0.00138846	0.00430451
PF3D7_0704800	conserved Plasmodium protein, unknown function	0.989599	4.8693	3.68346	0.00138946	0.00430451
PF3D7_0721000	conserved Plasmodium membrane protein, unknown function	-0.471163	7.24028	-3.68307	0.00139076	0.00430451
PF3D7_0609300	conserved Plasmodium protein, unknown function	1.22773	3.83197	3.68303	0.00139089	0.00430451
PF3D7_1474900	trailer hitch homolog, putative (CITH)	0.546213	6.65997	3.68273	0.00139188	0.00430469
PF3D7_1010200	DNA2/NAM7 helicase, putative	-0.68422	6.192	-3.6814	0.00139628	0.00431544
PF3D7_1111400	conserved Plasmodium protein, unknown function	-0.716951	5.69375	-3.68057	0.00139902	0.00432101
PF3D7_0527100	ubiquitin-conjugating enzyme E2 N, putative (UBC13)	-0.353414	9.73802	-3.67876	0.00140501	0.00433665
PF3D7_0306900	40S ribosomal protein S23, putative	-0.351048	10.9824	-3.67526	0.00141673	0.00436989
PF3D7_0303200	HAD superfamily protein, putative	0.413075	9.40683	3.67379	0.00142168	0.00438225
PF3D7_0204200	conserved Plasmodium protein, unknown function	0.386848	8.4609	3.6696	0.00143586	0.00442303
PF3D7_1325700	conserved Plasmodium protein, unknown function	-0.795762	5.38133	-3.66713	0.00144429	0.00444604
PF3D7_0529200	sugar transporter, putative	-1.29731	3.62299	-3.66461	0.00145294	0.0044697
PF3D7_1004200	conserved Plasmodium membrane protein, unknown function	-0.577705	6.75304	-3.66391	0.00145535	0.00447413
PF3D7_1215300	10 kDa chaperonin (CPN10)	-0.488025	7.28758	-3.66022	0.00146812	0.00450958
PF3D7_0606200	ubiquitin-conjugating enzyme E2, putative	0.544538	7.19056	3.66002	0.00146882	0.00450958
PF3D7_0606500	polypyrimidine tract binding protein, putative	0.40774	8.12228	3.65904	0.0014722	0.00451696
PF3D7_1361600	conserved Plasmodium protein, unknown function	-0.720338	5.67315	-3.65799	0.00147588	0.00452526
PF3D7_1239900	vacuolar protein sorting-associated protein 16, putative (VPS16)	-0.579744	6.39887	-3.65161	0.00149835	0.00459112
PF3D7_0623300	EGF-like membrane protein, putative	-0.371982	8.64409	-3.64773	0.00151216	0.00463037
PF3D7_0204700	hexose transporter (HT)	0.499524	7.29602	3.64623	0.00151756	0.0046406
PF3D7_1034000	Sec1 family protein, putative	0.691919	5.87743	3.6461	0.00151803	0.0046406
PF3D7_1102900	Plasmodium exported protein (hyp11), unknown function	1.57437	3.08332	3.64597	0.0015185	0.0046406
PF3D7_0403600	conserved Plasmodium protein, unknown function	0.541996	6.72633	3.64369	0.00152671	0.00466259
PF3D7_0913600	conserved Plasmodium protein, unknown function	-0.789079	5.53451	-3.64149	0.00153469	0.00468389
PF3D7_1233400	conserved Plasmodium membrane protein, unknown function	0.551258	6.62179	3.63449	0.00156031	0.00475896
PF3D7_0111000	kinesin-8, putative	-0.632154	6.36904	-3.6337	0.00156323	0.00476472
PF3D7_0205500	DNA-directed RNA polymerase II 16 kDa subunit, putative	-0.530607	7.27385	-3.63292	0.00156612	0.00477038
PF3D7_1448500	conserved Plasmodium protein, unknown function	-0.388682	8.32344	-3.6299	0.00157733	0.00480139
PF3D7_0828200	leucine--tRNA ligase, putative	-0.487554	7.08351	-3.62939	0.00157924	0.00480405
PF3D7_1433000	H/ACA ribonucleoprotein complex subunit 3, putative (NOP10)	-0.79524	5.20526	-3.62868	0.00158192	0.00480904
PF3D7_1436100	conserved Plasmodium membrane protein, unknown function	0.694654	5.93151	3.62663	0.0015896	0.00482922
PF3D7_1463900	conserved Plasmodium membrane protein, unknown function	0.57164	6.475	3.62414	0.001599	0.00485458
PF3D7_1021400	endomembrane protein 70, putative	0.351401	9.58453	3.62194	0.00160734	0.00487672
PF3D7_0805500	conserved Plasmodium protein, unknown function	0.965365	4.61434	3.62163	0.0016085	0.00487703
PF3D7_0708500	heat shock protein 86 family protein	0.480182	7.48159	3.62096	0.00161107	0.00487793
PF3D7_0628000	6-pyruvoyltetrahydropterin synthase (PTPS)	-0.989212	4.55415	-3.62088	0.00161138	0.00487793
PF3D7_0617100	AP-2 complex subunit alpha, putative	-0.47718	7.16493	-3.62072	0.00161197	0.00487793
PF3D7_1408700	conserved Plasmodium protein, unknown function	-0.439011	7.56652	-3.62045	0.001613	0.00487793
PF3D7_1238500	conserved Plasmodium protein, unknown function	-0.495926	6.93245	-3.61763	0.00162379	0.00490735
PF3D7_0308100	conserved Plasmodium protein, unknown function	-0.674417	5.73358	-3.61698	0.0016263	0.00491128
PF3D7_0829100	conserved protein, unknown function	-0.433202	7.6464	-3.61674	0.00162721	0.00491128
PF3D7_1033300	conserved Plasmodium protein, unknown function	-0.553173	7.74341	-3.61395	0.00163798	0.0049406
PF3D7_1246700	conserved Plasmodium protein, unknown function	-0.592785	6.20865	-3.61309	0.00164134	0.00494751
PF3D7_1418200	conserved Plasmodium protein, unknown function	0.863821	5.20226	3.61252	0.00164353	0.00495087
PF3D7_1464400	zinc finger protein, putative	0.430347	8.09983	3.60772	0.00166228	0.0050041
PF3D7_0210400	50S ribosomal protein L33, putative	-0.48058	7.4618	-3.6059	0.00166946	0.00502246
PF3D7_1245400	mitochondrial ribosomal protein L3 precursor, putative	0.57874	6.50051	3.60176	0.00168588	0.00506858
PF3D7_1344300	conserved protein, unknown function	0.663248	5.92149	3.59787	0.00170144	0.00511203
PF3D7_0717100	conserved Plasmodium protein, unknown function	-0.458017	7.4303	-3.59603	0.00170888	0.00513106
PF3D7_1207200	conserved Plasmodium protein, unknown function	-1.15069	3.91535	-3.59518	0.00171229	0.00513799
PF3D7_1314600	lipoate-protein ligase 1 (LipL1)	-1.23012	3.96557	-3.59268	0.00172245	0.00516511
PF3D7_1358000	patatin-like phospholipase, putative	-0.70137	5.83652	-3.59153	0.00172714	0.00517583
PF3D7_1033900	ubiquitin-conjugating enzyme, putative	0.552965	7.89984	3.59116	0.00172866	0.00517706
PF3D7_1221000	histone-lysine N-methyltransferase, H3 lysine-4 specific (SET10)	0.497757	7.22159	3.59082	0.00173003	0.0051778
PF3D7_1010900	conserved Plasmodium protein, unknown function	0.553128	6.51342	3.58831	0.00174033	0.00520527
PF3D7_1231500	mitosis protein dim1, putative	0.800108	5.21958	3.58792	0.00174194	0.00520672
PF3D7_1456000	transcription factor with AP2 domain(s) (ApiAP2)	0.433334	7.79185	3.58632	0.00174851	0.00522299
PF3D7_1351800.1	conserved Plasmodium protein, unknown function	1.29595	3.66041	3.58575	0.00175088	0.00522505
PF3D7_1326300	RNA-binding protein, putative	-0.454637	7.50304	-3.58561	0.00175145	0.00522505
PF3D7_0820200	phosphatidylglycerophosphate synthase (PGPS)	0.478909	7.2047	3.58438	0.00175654	0.00523687
PF3D7_0314900	conserved Plasmodium membrane protein, unknown function	-1.02036	4.63747	-3.58409	0.00175777	0.00523715
PF3D7_1112300	conserved Plasmodium protein, unknown function	-1.34197	3.69874	-3.58296	0.00176247	0.00524778
PF3D7_1220500	ribosome biogenesis protein TSR3, putative (TSR3)	1.25387	3.78964	3.58113	0.00177009	0.0052671
PF3D7_0505900	conserved Plasmodium protein, unknown function	-0.387333	8.2776	-3.58019	0.00177401	0.00527539
PF3D7_1306700	conserved Plasmodium protein, unknown function	-0.971745	4.51657	-3.57945	0.00177715	0.00528133
PF3D7_0216100	conserved Plasmodium protein, unknown function	-0.930985	4.66033	-3.57815	0.0017826	0.00529414
PF3D7_0203600	conserved Plasmodium protein, unknown function	0.910811	4.83141	3.57641	0.00178994	0.00531253
PF3D7_0825000	conserved Plasmodium protein, unknown function	-0.686396	5.98513	-3.5756	0.00179337	0.00531929
PF3D7_1415200	DNA-directed RNA polymerase I/III subunit, putative	0.691033	5.75238	3.57497	0.00179604	0.00532381
PF3D7_0908400	conserved Plasmodium protein, unknown function	-0.64169	6.0508	-3.57424	0.00179911	0.00532951
PF3D7_1340000	secreted ookinete protein, putative (PSOP7)	0.879191	5.04385	3.57343	0.00180257	0.00533634
PF3D7_0310300	phosphoglycerate mutase, putative	-0.548761	6.48357	-3.57104	0.00181278	0.00536315
PF3D7_1038600	Plasmodium exported protein, unknown function	1.70379	2.35353	3.56894	0.0018218	0.00538604
PF3D7_1469100	conserved Plasmodium protein, unknown function	0.888324	5.13638	3.56869	0.00182284	0.00538604
PF3D7_0312000	conserved Plasmodium protein, unknown function	-0.77968	5.73736	-3.56292	0.00184788	0.00545645
PF3D7_1248900	26S protease regulatory subunit 8, putative (RPT6)	-0.360482	8.83333	-3.56265	0.00184902	0.00545645
PF3D7_1113200	conserved Plasmodium protein, unknown function	-0.740334	5.44229	-3.55953	0.00186271	0.00549334
PF3D7_1415600	conserved Plasmodium protein, unknown function	0.940195	4.73168	3.55668	0.00187529	0.00552691
PF3D7_0511300	MORN repeat protein, putative	-0.90703	5.08383	-3.55606	0.00187803	0.00553149
PF3D7_0219300	conserved Plasmodium protein, unknown function	-1.05586	4.26123	-3.55481	0.00188359	0.00554433
PF3D7_0404900	6-cysteine protein (P41)	-0.429181	7.62564	-3.55421	0.00188621	0.00554854
PF3D7_0406800	conserved Plasmodium protein, unknown function	0.493366	7.02145	3.55384	0.00188788	0.00554992
PF3D7_0321800	conserved Plasmodium protein, unknown function	-0.599207	6.10009	-3.5518	0.00189701	0.00557323
PF3D7_1233000	elongation factor G (EF-G)	-0.615691	6.09269	-3.54961	0.00190684	0.00559826
PF3D7_0416100	glutamyl-tRNA(Gln) amidotransferase subunit A, putative	0.477892	7.06426	3.54936	0.00190795	0.00559826
PF3D7_1039200	Plasmodium exported protein, unknown function, pseudogene	-2.06667	1.53592	-3.54833	0.0019126	0.00560836
PF3D7_1453900	conserved Plasmodium protein, unknown function	0.721811	5.76896	3.54528	0.00192638	0.00564518
PF3D7_1221500	conserved Plasmodium protein, unknown function	-0.950059	4.53634	-3.54399	0.00193228	0.0056589
PF3D7_0900100	erythrocyte membrane protein 1, PfEMP1 (VAR)	-1.14185	3.87915	-3.54149	0.00194369	0.00568874
PF3D7_1025500	conserved Plasmodium protein, unknown function	-0.904635	4.69153	-3.53877	0.00195622	0.0057218
PF3D7_0616400	conserved Plasmodium protein, unknown function	-1.14205	3.87402	-3.53847	0.00195758	0.00572217
PF3D7_0508500	guanidine nucleotide exchange factor (RCC1)	0.546383	6.55009	3.53734	0.00196282	0.00573385
PF3D7_0623600	transcription or splicing factor-like protein, putative	0.434823	7.93867	3.53455	0.00197577	0.0057674
PF3D7_1426600	conserved Plasmodium protein, unknown function	-0.97601	4.7346	-3.53433	0.00197679	0.0057674
PF3D7_1357800	TCP-1/cpn60 chaperonin family, putative	-0.343699	9.39514	-3.53351	0.0019806	0.00577489
PF3D7_0829900	unspecified product	0.350103	9.26984	3.53239	0.00198585	0.00578655
PF3D7_0313800	conserved Plasmodium protein, unknown function	-0.478841	6.95357	-3.52693	0.00201158	0.00585785
PF3D7_0108400.1	mitochondrial carrier protein, putative	0.70486	6.02225	3.52389	0.00202605	0.00589627
PF3D7_1225200	conserved Plasmodium protein, unknown function	-0.550013	6.54869	-3.52139	0.00203802	0.00592738
PF3D7_0311500	conserved Plasmodium protein, unknown function	-1.00508	4.51082	-3.52032	0.00204317	0.00593656
PF3D7_1009000	diphthine synthase, putative	-0.628785	5.96015	-3.5202	0.00204373	0.00593656
PF3D7_1218900	conserved Plasmodium protein, unknown function	0.991638	4.46242	3.51961	0.00204659	0.00593892
PF3D7_1126900	small nuclear ribonucleoprotein F, putative (SNRPF)	0.379829	8.45512	3.5195	0.00204711	0.00593892
PF3D7_1118200	heat shock protein 90, putative	-0.439597	7.55465	-3.51837	0.00205256	0.00595102
PF3D7_1147900	conserved Plasmodium protein, unknown function	-0.633649	5.96263	-3.51772	0.0020557	0.00595639
PF3D7_1310600	secretory complex protein 61 alpha,ras-related protein Rab-5B (RAB5b)	0.418109	7.77681	3.51725	0.00205801	0.00595935
PF3D7_0826400	dehydrodolichyl diphosphate synthetase, putative	0.575732	6.79376	3.51649	0.0020617	0.00596631
PF3D7_0408000	conserved Plasmodium protein, unknown function	1.37925	3.31757	3.51421	0.0020728	0.00599471
PF3D7_1004600	conserved Plasmodium membrane protein, unknown function	-0.737871	5.4181	-3.51083	0.00208933	0.00603873
PF3D7_1464600	phosphatase, putative	-0.378213	8.56003	-3.50746	0.00210602	0.0060832
PF3D7_0517400	FACT complex subunit SPT16, putative (FACT-L)	-0.348963	9.16979	-3.50711	0.00210774	0.00608435
PF3D7_1115000	conserved Plasmodium protein, unknown function	-0.386746	8.13664	-3.50608	0.00211287	0.00609537
PF3D7_1323300	acetyltransferase, GNAT family, putative	-0.712164	5.60595	-3.49945	0.00214612	0.00618746
PF3D7_1120400	alpha/beta hydrolase fold domain containing protein, putative	0.736397	5.42584	3.49895	0.00214864	0.00619086
PF3D7_1251100	conserved Plasmodium protein, unknown function	0.497082	6.91132	3.49688	0.0021591	0.00621663
PF3D7_1311700	cytochrome c2 precursor, putative	0.588723	6.33124	3.49666	0.00216026	0.00621663
PF3D7_1329500	conserved Plasmodium protein, unknown function	0.408783	8.24882	3.49456	0.00217095	0.00623971
PF3D7_1230300	subpellicular microtubule protein 2, putative (SPM2)	1.41527	3.78718	3.49455	0.00217098	0.00623971
PF3D7_1305000	conserved Plasmodium protein, unknown function	-0.519496	6.58768	-3.49396	0.00217404	0.00624242
PF3D7_0610200	conserved Plasmodium protein, unknown function	-0.429315	7.45841	-3.49384	0.00217461	0.00624242
PF3D7_1365600	DNA topoisomerase VI, b subunit, putative	1.13118	4.15114	3.48889	0.00220013	0.00630988
PF3D7_1224200	conserved Plasmodium protein, unknown function	0.879496	5.36018	3.48875	0.00220083	0.00630988
PF3D7_1124000	endoplasmic reticulum oxidoreductin, putative (ERO1)	0.361963	8.51977	3.48758	0.00220693	0.00632343
PF3D7_0935000	U2 small nuclear ribonucleoprotein B'', putative	-0.444231	7.24365	-3.48457	0.00222258	0.00636347
PF3D7_0206400	pentafunctional AROM polypeptide, putative, pseudogene (AROM)	0.541237	6.47302	3.48437	0.00222364	0.00636347
PF3D7_1204500	conserved Plasmodium protein, unknown function	-0.563252	6.27427	-3.48301	0.00223077	0.00637991
PF3D7_0807000	gas41 homologue, putative	0.44287	8.23563	3.48234	0.0022343	0.0063832
PF3D7_1012000	E3 ubiquitin-protein ligase, putative	0.399725	8.60376	3.48227	0.00223467	0.0063832
PF3D7_1358100	small subunit rRNA processing factor, putative	-0.48013	7.26577	-3.47878	0.00225306	0.00643176
PF3D7_1319100	conserved protein, unknown function	0.806816	5.10567	3.47486	0.00227394	0.00648737
PF3D7_1472100	Yip1 protein, putative	-0.39336	7.90767	-3.47126	0.00229329	0.00653856
PF3D7_1142100	conserved Plasmodium protein, unknown function	-0.452799	7.12969	-3.46781	0.00231194	0.00658769
PF3D7_0409400	heat shock protein 40 (DnaJ)	-0.514629	7.143	-3.46694	0.00231672	0.00659723
PF3D7_0829300	U6 snRNA-associated Sm-like protein LSm8, putative (LSM8)	-0.451086	7.4596	-3.46588	0.00232248	0.00660958
PF3D7_1329600	conserved Plasmodium protein, unknown function	-0.607989	6.28177	-3.46175	0.00234515	0.00667001
PF3D7_1460800	snRNA-activating protein complex subunit 3, putative	0.880063	4.85711	3.4557	0.0023787	0.0067613
PF3D7_0501600	rhoptry-associated protein 2 (RAP2)	0.511622	6.96869	3.45437	0.00238617	0.00677837
PF3D7_1474300	DNA repair metallo-beta-lactamase protein, putative	0.726715	5.89728	3.45223	0.00239819	0.00680641
PF3D7_1310300	zinc finger protein, putative	1.20911	3.6409	3.45199	0.00239956	0.00680641
PF3D7_1312900	eukaryotic translation initation factor 4 gamma, putative (EIF4G)	-0.391796	7.97759	-3.45183	0.00240045	0.00680641
PF3D7_0619500	acyl-CoA synthetase (ACS12)	-0.560921	6.32607	-3.45101	0.00240504	0.00681526
PF3D7_0928900	guanylate kinase (GK)	0.871789	4.85143	3.44968	0.00241257	0.00683242
PF3D7_0511700	EKC/KEOPS complex subunit CGI121 (CGI121)	-1.03555	4.41673	-3.44788	0.00242283	0.00685729
PF3D7_1343300	conserved Plasmodium protein, unknown function	0.339805	8.98235	3.44061	0.00246454	0.00697109
PF3D7_1138500	protein phosphatase 2C (PP2C)	-0.362566	8.38112	-3.43956	0.00247063	0.00698404
PF3D7_1432400	leucine-rich repeat protein (LRR5)	0.871906	4.89327	3.43913	0.0024731	0.00698676
PF3D7_1329000	DNA-directed RNA polymerase 3 largest subunit	-0.469581	7.05881	-3.43854	0.00247656	0.00699228
PF3D7_0530600	XAP-5 DNA binding protein, putative	-0.747233	5.26818	-3.43773	0.00248129	0.00700138
PF3D7_1109200	pre-mRNA splicing factor, putative	1.782	1.96809	3.43734	0.00248355	0.00700349
PF3D7_1008500	conserved Plasmodium membrane protein, unknown function	0.581581	6.28995	3.43649	0.00248852	0.00701324
PF3D7_1446400	pyruvate dehydrogenase E1 component subunit beta (pdhB)	0.710759	5.8411	3.43502	0.00249708	0.0070331
PF3D7_1123900	splicing factor, putative	-0.368913	8.26518	-3.43193	0.00251526	0.00707588
PF3D7_0916400	conserved Plasmodium protein, unknown function	-0.970619	4.48246	-3.43192	0.00251533	0.00707588
PF3D7_0520800	conserved Plasmodium protein, unknown function	-0.541139	6.54304	-3.43093	0.00252122	0.00708816
PF3D7_1320700	conserved Plasmodium protein, unknown function	-0.72544	5.38523	-3.42981	0.00252781	0.00710237
PF3D7_1008200	endonuclease, putative	1.33665	3.18338	3.42872	0.00253433	0.00711638
PF3D7_0105000	unspecified product	1.01678	4.26695	3.42738	0.00254231	0.00713446
PF3D7_0522600	inner membrane complex protein	1.0858	4.17193	3.42709	0.00254403	0.00713446
PF3D7_1224900	splicing factor 3B subunit 6, putative (SF3B6)	0.570885	6.35199	3.42686	0.00254538	0.00713446
PF3D7_0919600	dolichyl-diphosphooligosaccharide--protein glycosyltransferase, putative	-0.967927	4.55968	-3.42518	0.00255546	0.00715839
PF3D7_1225000	conserved Plasmodium protein, unknown function	-1.41066	3.00563	-3.41761	0.00260123	0.00728219
PF3D7_1212900	bromodomain protein, putative	0.474008	7.07887	3.41454	0.00262004	0.00733042
PF3D7_0525300	conserved Plasmodium protein, unknown function	1.26761	3.40199	3.40727	0.00266508	0.00745193
PF3D7_0934200	conserved Plasmodium protein, unknown function	-1.15882	3.66563	-3.40682	0.00266792	0.00745539
PF3D7_1437400	pantothenate kinase, putative	-0.618659	6.50546	-3.40584	0.00267401	0.00746791
PF3D7_1250500	AP-3 complex subunit sigma, putative	-0.376178	8.11385	-3.40517	0.00267823	0.00747076
PF3D7_1121900	serine/threonine protein kinase, putative	-0.811014	4.94165	-3.40517	0.00267826	0.00747076
PF3D7_1343100	conserved Plasmodium protein, unknown function	0.483039	6.98558	3.40312	0.00269113	0.00750216
PF3D7_1024900	conserved Plasmodium protein, unknown function	-0.726232	5.37307	-3.4024	0.00269568	0.00751033
PF3D7_1303500	sodium/hydrogen exchanger, Na+, H+ antiporter (NHE)	0.40512	7.96852	3.40172	0.0027	0.00751541
PF3D7_0506300	conserved Plasmodium protein, unknown function	-0.563829	6.40804	-3.4016	0.00270075	0.00751541
PF3D7_1122700	conserved Plasmodium protein, unknown function	0.81907	5.3475	3.39861	0.00271975	0.00756374
PF3D7_0818800	U3 small nucleolar ribonucleoprotein protein, putative	0.957444	4.48195	3.39753	0.00272663	0.00757832
PF3D7_0804900	GTPase-activating protein, putative	0.634954	6.08577	3.39494	0.00274323	0.00761991
PF3D7_1236700	S-adenosyl-methyltransferase, putative	0.446788	7.24931	3.39314	0.00275483	0.00764755
PF3D7_1033200	early transcribed membrane protein 10.2 (ETRAMP10.2)	-0.442123	7.78551	-3.39272	0.00275755	0.00764972
PF3D7_0507400	conserved Plasmodium protein, unknown function	1.4294	3.13536	3.39251	0.00275892	0.00764972
PF3D7_0703200	conserved Plasmodium protein, unknown function	-0.457147	7.27939	-3.39054	0.00277167	0.0076805
PF3D7_0932100	protein MAM3, putative	0.442096	7.47989	3.39008	0.00277461	0.00768405
PF3D7_1470900	proteasome subunit beta type-2, putative	-0.328699	9.15488	-3.3882	0.0027869	0.00771346
PF3D7_1203200	signal recognition particle subunit SRP14 (SRP14)	-0.564807	6.14729	-3.38597	0.00280147	0.00774917
PF3D7_1340600	RNA lariat debranching enzyme, putative (DBR1)	0.405192	7.65668	3.38312	0.00282025	0.00779647
PF3D7_0407700	conserved Plasmodium protein, unknown function	0.457009	7.12739	3.37904	0.00284733	0.00786142
PF3D7_1247900	nucleolar rRNA processing protein, putative	0.801432	5.16143	3.37883	0.00284869	0.00786142
PF3D7_1474600	conserved Plasmodium membrane protein, unknown function	0.368459	8.49052	3.37881	0.00284883	0.00786142
PF3D7_0109400	tubulin-specific chaperone a, putative	-0.525996	6.518	-3.37636	0.00286524	0.007902
PF3D7_1318800	translocation protein SEC63 (SEC63)	0.337352	9.36063	3.3683	0.00291977	0.00804759
PF3D7_1320500	SNARE protein, putative (SNAP23)	0.455393	7.12966	3.36557	0.00293852	0.00809447
PF3D7_0711100	conserved Plasmodium membrane protein, unknown function	0.938789	4.50372	3.36342	0.0029533	0.00813034
PF3D7_1418300	calmodulin, putative	0.651402	5.72256	3.36165	0.00296558	0.00815929
PF3D7_0510200	peptidyl-prolyl cis-trans isomerase (CYP87)	-0.448592	7.01018	-3.35371	0.00302114	0.00830724
PF3D7_1412600	deoxyhypusine synthase (DHS)	-0.870705	4.68882	-3.35256	0.00302929	0.00832471
PF3D7_1038000.1	antigen UB05	-0.310297	11.888	-3.35208	0.00303269	0.00832912
PF3D7_0523200	conserved Plasmodium protein, unknown function	-1.3292	3.08675	-3.34744	0.00306577	0.00841499
PF3D7_0931900	adenylate kinase-like protein 2 (AKLP2)	-1.66398	2.00352	-3.34629	0.00307401	0.00843261
PF3D7_1414200	conserved Plasmodium protein, unknown function	0.610209	6.13587	3.34361	0.00309335	0.00848065
PF3D7_1321200	conserved protein, unknown function	0.464173	6.92787	3.34226	0.00310307	0.00850227
PF3D7_0824400	nucleoside transporter 2 (NT2)	-0.435959	7.13882	-3.34106	0.00311181	0.00852119
PF3D7_1241600	mitochondrial carrier protein, putative	0.466847	7.11841	3.33936	0.00312418	0.00854999
PF3D7_1002900	conserved Plasmodium protein, unknown function	-0.360375	8.52045	-3.33757	0.00313727	0.00858076
PF3D7_0815100	RAP protein, putative	1.0963	4.16416	3.33679	0.00314299	0.00859135
PF3D7_0710300	conserved Plasmodium membrane protein, unknown function	-0.519702	6.75966	-3.33528	0.00315414	0.00861672
PF3D7_1353800	proteasome subunit alpha type-4, putative	-0.336725	9.05982	-3.33487	0.00315716	0.00861874
PF3D7_0212700	conserved Plasmodium protein, unknown function	0.723267	5.34825	3.33467	0.00315859	0.00861874
PF3D7_1473600	conserved Plasmodium protein, unknown function	-1.11434	3.76277	-3.33385	0.00316468	0.00862552
PF3D7_0731600	acyl-CoA synthetase (ACS5)	0.320724	10.7132	3.33383	0.0031648	0.00862552
PF3D7_1324200	micro-fibrillar-associated protein, putative	-0.385392	7.77851	-3.33241	0.00317535	0.0086492
PF3D7_1230100	thioredoxin-like associated protein 1, putative (TLAP1)	1.43115	2.81702	3.33187	0.00317934	0.00865496
PF3D7_0615600	conserved Plasmodium protein, unknown function	-0.469677	6.81077	-3.3305	0.00318954	0.00867765
PF3D7_0608700	chaperone, putative	-0.326461	9.55823	-3.33015	0.00319209	0.0086795
PF3D7_0523500	outer arm dynein lc3, putative	-1.0527	4.11048	-3.3284	0.00320518	0.00870996
PF3D7_1427700	conserved Plasmodium protein, unknown function	-1.23302	3.38045	-3.32719	0.00321427	0.00872956
PF3D7_1448300	conserved Plasmodium protein, unknown function	-0.423734	7.4624	-3.32318	0.00324447	0.00880643
PF3D7_0304700	conserved Plasmodium protein, unknown function	1.29234	3.45982	3.31849	0.00328017	0.00889812
PF3D7_0303100	conserved Plasmodium protein, unknown function	0.764648	5.25955	3.3141	0.00331396	0.00898452
PF3D7_0526200.1	ADP-ribosylation factor GTPase-activating protein, putative (ARF-GAP)	-0.390623	7.73647	-3.31314	0.00332144	0.00899953
PF3D7_0316100	mitochondrial ribosomal protein L27 precursor, putative	-0.834032	4.93405	-3.31074	0.00334006	0.00904471
PF3D7_0928200	conserved Plasmodium protein, unknown function	0.481753	7.00999	3.3081	0.00336065	0.00909514
PF3D7_1479500	stevor,PIR protein	1.77553	1.73305	3.30161	0.00341191	0.00922848
PF3D7_0806400	glycosyltransferase family 28 protein, putative	-1.30031	3.07275	-3.30056	0.00342027	0.00924571
PF3D7_1372300	Plasmodium exported protein (PHIST), unknown function	1.09803	4.28796	3.29994	0.00342527	0.00925381
PF3D7_1137200	conserved Plasmodium protein, unknown function	0.958045	4.53772	3.29816	0.00343947	0.00928678
PF3D7_0826000	conserved Plasmodium protein, unknown function	0.890604	4.76059	3.29611	0.00345595	0.00932582
PF3D7_1311400	AP-1 complex subunit mu, putative	0.387632	8.6417	3.29481	0.00346642	0.00934865
PF3D7_1246500	conserved Plasmodium protein, unknown function	0.606117	5.9745	3.29249	0.00348522	0.0093939
PF3D7_0728100	conserved Plasmodium membrane protein, unknown function	-0.662086	5.53758	-3.29199	0.00348929	0.0093994
PF3D7_1450900	acetyl-CoA acetyltransferase, putative	-0.744815	5.22483	-3.29141	0.00349399	0.00940658
PF3D7_0308300	conserved Plasmodium protein, unknown function	1.41784	2.91575	3.28865	0.00351654	0.0094618
PF3D7_1110300	conserved Plasmodium protein, unknown function	0.421691	7.31972	3.28307	0.00356253	0.00957998
PF3D7_1362400	calpain (Pcalp)	0.478997	6.85348	3.28137	0.00357671	0.00961253
PF3D7_1467900	rab GTPase activator, putative	0.458241	7.38085	3.27954	0.00359201	0.00964806
PF3D7_0504200	ATP-dependent helicase, putative	0.436821	7.20384	3.27837	0.00360177	0.00966868
PF3D7_0500600	stevor, pseudogene,PIR protein, pseudogene	1.43428	3.01699	3.27634	0.00361886	0.00970312
PF3D7_0108400.2	mitochondrial carrier protein, putative	0.948385	4.80254	3.2761	0.00362088	0.00970312
PF3D7_1452900	conserved Plasmodium protein, unknown function	-0.891354	4.84571	-3.2761	0.00362088	0.00970312
PF3D7_0723400	conserved Plasmodium protein, unknown function	-0.405697	7.37694	-3.2727	0.00364961	0.00977445
PF3D7_0203100	protein kinase, putative	1.16942	3.63104	3.26893	0.00368177	0.00985489
PF3D7_0618200	conserved Plasmodium protein, unknown function	-0.362038	8.06782	-3.26823	0.00368774	0.00986519
PF3D7_1121700	protein GCN20 (GCN20)	0.487398	6.62433	3.26754	0.00369367	0.00987186
PF3D7_0321400	protein kinase, putative	0.796812	5.16879	3.26745	0.0036945	0.00987186
PF3D7_0114100	Pfmc-2TM Maurer's cleft two transmembrane protein (MC-2TM)	0.916534	4.8977	3.2644	0.00372082	0.00993646
PF3D7_1202200	mitochondrial phosphate carrier protein (MPC)	-0.378098	7.76274	-3.26372	0.00372664	0.00994628
PF3D7_0803700	tubulin gamma chain (g-tub)	0.629827	5.7879	3.26199	0.00374172	0.00998079
PF3D7_0815900	lipoamide dehydrogenase (aLipDH)	1.19282	4.10484	3.26134	0.00374735	0.00999006
PF3D7_1304100	DNA ligase I (LigI)	0.7421	5.42156	3.26004	0.00375869	0.0100141
PF3D7_1412200	conserved Plasmodium protein, unknown function	0.859221	4.72317	3.25981	0.00376069	0.0100141
PF3D7_1450600	conserved Plasmodium protein, unknown function	0.924074	4.45882	3.25792	0.00377729	0.0100525
PF3D7_1352300	conserved Plasmodium protein, unknown function	-1.49264	2.60393	-3.25671	0.00378792	0.0100751
PF3D7_0307600	conserved Plasmodium protein, unknown function	-0.474426	6.73342	-3.25394	0.00381244	0.0101344
PF3D7_1327600	nicotinate-nucleotide adenylyltransferase (NMNAT)	0.996768	4.39519	3.25024	0.00384536	0.0102161
PF3D7_1407200	conserved Plasmodium protein, unknown function	0.623193	5.81757	3.24856	0.00386037	0.0102461
PF3D7_0413100	erythrocyte membrane protein 1, PfEMP1 (VAR)	1.39888	3.44041	3.24848	0.00386106	0.0102461
PF3D7_0111500	UMP-CMP kinase, putative	-0.400282	7.68133	-3.24585	0.00388479	0.0103031
PF3D7_0414600	conserved protein, unknown function	0.486648	6.80944	3.24425	0.00389927	0.0103315
PF3D7_1470000	autophagy-related protein 12, putative (ATG12)	-1.01408	4.76817	-3.24417	0.00389993	0.0103315
PF3D7_1230400	ATP-dependent protease subunit ClpQ (ClpQ)	0.415858	7.82594	3.24355	0.00390559	0.0103362
PF3D7_1004300	E3 ubiquitin-protein ligase, putative	0.392735	7.95107	3.24347	0.00390632	0.0103362
PF3D7_1409000	conserved Plasmodium protein, unknown function	0.494086	6.78321	3.24298	0.00391075	0.0103362
PF3D7_0630600	conserved Plasmodium protein, unknown function	-0.417542	7.23439	-3.24286	0.00391185	0.0103362
PF3D7_0208300	conserved Plasmodium protein, unknown function	-1.2265	3.4223	-3.24275	0.00391285	0.0103362
PF3D7_0609800	palmitoyltransferase, putative (DHHC2)	0.871626	5.28383	3.24132	0.00392589	0.0103647
PF3D7_1136200	conserved Plasmodium protein, unknown function	0.582591	6.44917	3.24104	0.00392843	0.0103655
PF3D7_1004500	conserved Plasmodium protein, unknown function	1.01891	4.23705	3.23994	0.00393845	0.010386
PF3D7_0815600	eukaryotic translation initiation factor, putative	-0.312784	10.0697	-3.2365	0.00397007	0.0104635
PF3D7_0204500	aspartate aminotransferase,aspartate transaminase (AspAT)	-0.717209	5.1872	-3.235	0.00398396	0.0104941
PF3D7_0828300	conserved Plasmodium protein, unknown function	-0.436775	7.03779	-3.23379	0.00399509	0.0105174
PF3D7_1453200	conserved Plasmodium protein, unknown function	0.828748	4.81736	3.23271	0.0040052	0.0105381
PF3D7_0113200	Plasmodium exported protein, unknown function	0.363615	8.4605	3.23067	0.00402419	0.0105821
PF3D7_0307500	conserved Plasmodium protein, unknown function	0.562967	6.06291	3.22961	0.00403406	0.010602
PF3D7_1415000	uracil-DNA glycosylase (UDG)	0.588642	6.31608	3.22761	0.00405287	0.0106454
PF3D7_0611100	succinate dehydrogenase subunit 3, putative (SDH3)	-0.765918	4.9502	-3.22646	0.00406367	0.0106677
PF3D7_1326000	conserved Plasmodium protein, unknown function	-0.365182	7.9641	-3.22549	0.0040728	0.0106856
PF3D7_0824000	conserved Plasmodium protein, unknown function	1.04338	4.51694	3.22352	0.00409147	0.0107285
PF3D7_1226600	proliferating cell nuclear antigen 2 (PCNA2)	-0.390203	7.69073	-3.22305	0.00409595	0.0107302
PF3D7_0406600	conserved Plasmodium protein, unknown function	1.67712	1.92331	3.22297	0.00409672	0.0107302
PF3D7_0310000	conserved Plasmodium protein, unknown function	0.510784	6.71846	3.22149	0.00411083	0.010761
PF3D7_1141300	conserved Plasmodium protein, unknown function	-0.416148	7.16621	-3.22111	0.00411442	0.0107644
PF3D7_1308800	tyrosine recombinase (INT)	0.328119	9.32078	3.22003	0.00412476	0.0107842
PF3D7_1366300	conserved Plasmodium protein, unknown function	-0.467675	6.95511	-3.21983	0.00412667	0.0107842
PF3D7_1116300	peptidyl-prolyl cis-trans isomerase (CYP19C)	0.354782	8.39684	3.21845	0.00413995	0.0108128
PF3D7_1446900	glutaminyl-peptide cyclotransferase, putative	-0.406387	7.55401	-3.21796	0.00414458	0.0108188
PF3D7_1101700	Pfmc-2TM Maurer's cleft two transmembrane protein (MC-2TM)	1.71075	1.94403	3.2176	0.00414804	0.0108218
PF3D7_1407900	plasmepsin I (PMI)	-0.349169	8.21451	-3.21405	0.00418233	0.0109051
PF3D7_1363800	nuclear fusion protein, putative (GEX1)	0.69884	5.36031	3.21311	0.00419153	0.010923
PF3D7_1215100	conserved Plasmodium protein, unknown function	0.710407	5.57373	3.20773	0.00424413	0.011049
PF3D7_1434600	methionine aminopeptidase 2 (METAP2)	-0.468623	6.677	-3.20767	0.00424466	0.011049
PF3D7_1126100	autophagy-related protein 7, putative (ATG7)	-0.627016	5.71587	-3.20424	0.00427855	0.0111309
PF3D7_1452500	SNARE protein, putative (BET1)	-0.441699	7.11775	-3.20395	0.00428149	0.0111323
PF3D7_0904600	ubiquitin specific protease, putative	-0.397754	7.5712	-3.20335	0.00428745	0.0111367
PF3D7_0934600	conserved Plasmodium protein, unknown function	1.58998	2.43537	3.20329	0.00428798	0.0111367
PF3D7_0811500	histone-arginine methyltransferase, putative (CARM1)	-1.09064	4.49281	-3.20099	0.00431092	0.0111901
PF3D7_0109500	N-acetyltransferase, putative	0.486275	6.58742	3.19917	0.00432914	0.0112276
PF3D7_1317100	DNA replication licensing factor MCM4 (MCM4)	-0.318999	9.97318	-3.19906	0.00433021	0.0112276
PF3D7_0212200	mitochondrial ribosomal protein L12 precursor, putative	0.543456	6.228	3.19764	0.00434455	0.0112584
PF3D7_0215600	conserved Plasmodium protein, unknown function	-0.68	5.43007	-3.19639	0.00435708	0.0112846
PF3D7_0530700	conserved Plasmodium protein, unknown function	-1.13419	3.72319	-3.19596	0.00436149	0.0112897
PF3D7_1441300	serine/threonine protein kinase, putative	-1.22784	3.24305	-3.19262	0.00439526	0.0113708
PF3D7_0506800	transcription factor 25, putative (TCF25)	0.439611	7.41104	3.18921	0.00443019	0.0114547
PF3D7_1439700	leucine carboxyl methyltransferase, putative	0.351039	8.60159	3.18826	0.00443995	0.0114736
PF3D7_0703600	conserved Plasmodium protein, unknown function	-0.350386	8.22367	-3.18648	0.00445825	0.0115094
PF3D7_1462300	conserved Plasmodium protein, unknown function	-0.379232	7.91742	-3.18643	0.00445877	0.0115094
PF3D7_0816600	chaperone protein ClpB1 (ClpB1)	0.336159	8.52114	3.18287	0.0044956	0.011598
PF3D7_1315000	conserved Plasmodium protein, unknown function	1.33223	3.40937	3.18195	0.00450522	0.0116164
PF3D7_1353600	ER lumen protein retaining receptor (ERD2)	0.445063	7.15803	3.18019	0.00452361	0.0116573
PF3D7_0813300	conserved Plasmodium protein, unknown function	-0.33194	8.91655	-3.17919	0.00453406	0.0116777
PF3D7_0915900	conserved Plasmodium protein, unknown function	-0.540087	6.1004	-3.17889	0.00453726	0.0116777
PF3D7_0925800	conserved Plasmodium protein, unknown function	-0.470355	6.67646	-3.17871	0.00453908	0.0116777
PF3D7_0528000	conserved Plasmodium protein, unknown function	-0.492761	6.507	-3.17756	0.00455126	0.0117025
PF3D7_1445300	mitochondrial ribosomal protein S29 precursor, putative	-0.497141	6.39362	-3.17197	0.00461039	0.0118477
PF3D7_0424200	reticulocyte binding protein homologue 4 (RH4)	1.04449	3.84618	3.17175	0.00461282	0.0118477
PF3D7_0307000	small nucleolar RNA snoR03	-0.324881	9.08113	-3.1711	0.0046197	0.0118588
PF3D7_1033700	bromodomain protein, putative	0.363433	8.07264	3.16945	0.00463735	0.0118975
PF3D7_1441500	conserved Plasmodium protein, unknown function	0.381153	7.83314	3.1683	0.00464975	0.0119227
PF3D7_0514800	kinase, putative	1.01395	4.11284	3.16661	0.00466791	0.0119627
PF3D7_1361500.1	conserved Plasmodium protein, unknown function	0.546799	6.15815	3.16586	0.00467608	0.0119707
PF3D7_1367500	NADH-cytochrome b5 reductase, putative	-0.409837	7.34705	-3.16584	0.0046762	0.0119707
PF3D7_1002300	conserved Plasmodium protein, unknown function	-1.47617	2.63686	-3.16551	0.00467979	0.0119732
PF3D7_0323000	translation machinery-associated protein 7, putative (TMA7)	-0.416871	7.24915	-3.16521	0.00468311	0.0119751
PF3D7_1145300	cysteine-rich PDZ-binding protein, putative (CRIPT)	-0.529041	6.72964	-3.16447	0.00469106	0.0119888
PF3D7_0312300	26S proteasome regulatory subunit RPN12, putative (RPN12)	-0.507371	6.30617	-3.16395	0.0046967	0.0119966
PF3D7_1436900	histidine triad protein, putative	-0.957279	4.35703	-3.16239	0.00471371	0.0120335
PF3D7_0718500	prefoldin subunit 3, putative	-0.336265	8.52844	-3.15969	0.00474315	0.012102
PF3D7_1208400	amino acid transporter, putative	-0.818982	4.63299	-3.15372	0.00480909	0.0122634
PF3D7_1001000	Plasmodium exported protein (hyp12), unknown function (PfJ13)	0.572802	5.92016	3.15102	0.00483916	0.0123333
PF3D7_1338500	conserved Plasmodium protein, unknown function	-1.39021	2.57482	-3.15069	0.00484277	0.0123358
PF3D7_0416800	small GTP-binding protein sar1 (SAR1)	-0.306135	9.26397	-3.15026	0.00484758	0.0123412
PF3D7_1456200	SNARE protein, putative (SYN3)	-1.14074	3.73666	-3.14943	0.00485688	0.0123581
PF3D7_0710200	conserved Plasmodium protein, unknown function	-0.483547	7.51964	-3.14395	0.00491877	0.0125087
PF3D7_1421400	DNA-directed RNA polymerase III subunit C, putative	0.500082	6.5367	3.14268	0.00493317	0.0125385
PF3D7_1438000	eukaryotic translation initiation factor eIF2A, putative	-0.339628	8.19536	-3.14183	0.00494286	0.0125508
PF3D7_0526400	conserved Plasmodium protein, unknown function	-1.13174	3.43974	-3.14178	0.00494342	0.0125508
PF3D7_0108000	proteasome subunit beta type-3, putative	-0.302554	9.7102	-3.1407	0.00495583	0.0125702
PF3D7_0311100	pre-mRNA splicing factor, putative	-0.501553	6.67743	-3.14064	0.00495651	0.0125702
[truncated: 2,808 more rows]

## Sheet: schiz
GeneID	Product Description	logFC(DHA/vehicle)	AveExpr	t	P.Value	BH-adj.P.Val
[truncated: 4,623 more rows]
