# Supplementary material for: Plasmodium parasites mount an arrest response to dihydroartemisinin, as revealed by whole transcriptome shotgun sequencing (RNA-seq) and microarray study
Source: BMC Genomics. 2015 Oct 21;16:830. doi: 10.1186/s12864-015-2040-0 (PMC4618149; doi:10.1186/s12864-015-2040-0)
Supplement: Additional file 5: — RNA-seq data analysis from DHA treatment of P. berghei. Limma results from in vivo 2 h treatments of mice infected P. berghei ANKA and injected with 10 mg/kg DHA or vehicle control. (XLS 809 kb) [file 12864_2015_2040_MOESM5_ESM.xls]

## Sheet: column headings
Header	Description
GeneID	Gene annotation from PlasmoDB v. 12.0
Product Description	Product description of annotated gene in PlasmoDB v. 12.0
logFC(DHA/vehicle)	log 2 average normalized fold-change (DHA treated/vehicle solvent control treated)
AveExpr	log 2 average normalized expression 0.5*(DHA treated*vehicle solvent control treated)
t	moderated t-statistic reported by limma
P.Value	uncorrected P-value from t-statistic
BH-adj.P.Val	Benjamini-Hochberg corrected P-value

## Sheet: limma_results
geneID	Product Description	log2FC(DHA/vehicle)	AveExpr	t	P.Value	BH-adj.P.Val
PBANKA_041340	conserved Plasmodium protein, unknown function	3.05537	6.34113	8.41057	4.62136e-12	2.10226e-08
PBANKA_081945	telomerase RNA	2.07641	7.31735	7.85203	4.65374e-11	1.05849e-07
PBANKA_143750	transcription factor with AP2 domain(s), putative (ApiAP2)	1.52928	8.11288	6.6919	5.53086e-09	8.38663e-06
PBANKA_144790	conserved Plasmodium protein, unknown function	2.15449	6.41894	6.55851	9.5261e-09	1.08336e-05
PBANKA_132090	thioredoxin, putative (TRX1)	-1.14199	9.97546	-6.00125	9.01824e-08	8.20479e-05
PBANKA_132640	glyceraldehyde-3-phosphate dehydrogenase, putative	-1.03099	12.8369	-5.94314	1.13706e-07	8.62081e-05
PBANKA_020160	early transcribed membrane protein (ETRAMP)	-1.01351	12.4277	-5.76087	2.34305e-07	0.000148744
PBANKA_121650	peptidyl-prolyl cis-trans isomerase, putative (CYP19A)	-1.06096	11.2959	-5.73297	2.61585e-07	0.000148744
PBANKA_103030	nuclear transport factor 2, putative	-1.10121	10.1668	-5.65108	3.61076e-07	0.000182504
PBANKA_113340	elongation factor 1 alpha (EF-1alpha)	-0.97545	12.6497	-5.55039	5.35683e-07	0.000243682
PBANKA_113330	elongation factor 1 alpha (EF-1alpha)	-0.973767	12.6234	-5.52431	5.93074e-07	0.000245263
PBANKA_121080	hypoxanthine-guanine phosphoribosyltransferase, putative (HGPRT)	-1.08853	11.4108	-5.48623	6.87945e-07	0.000260789
PBANKA_140890	conserved Plasmodium protein, unknown function	1.19486	8.20197	5.42525	8.71836e-07	0.000305076
PBANKA_093940	prefoldin, putative	1.75313	6.54323	5.31138	1.35378e-06	0.000434529
PBANKA_092810	phosphoglycerate mutase, putative (PGM1)	-1.00931	10.3072	-5.29663	1.43283e-06	0.000434529
PBANKA_093240	berghepain-2 (BP2)	-1.01273	10.2742	-5.24399	1.75377e-06	0.00049862
PBANKA_114580	conserved rodent malaria protein, unknown function	-0.891399	11.9411	-4.98433	4.70204e-06	0.00121377
PBANKA_071330	protein kinase c inhibitor-like protein, putative	-0.970655	9.31644	-4.97869	4.80277e-06	0.00121377
PBANKA_146510	Plasmodium exported protein, unknown function	-1.0806	8.18286	-4.89974	6.45677e-06	0.00154589
PBANKA_093220	peptidyl-prolyl cis-trans isomerase, putative	-0.95158	9.57237	-4.87678	7.03442e-06	0.00158594
PBANKA_121430	enolase, putative (ENO)	-0.890931	11.4791	-4.86606	7.32132e-06	0.00158594
PBANKA_094360	60S acidic ribosomal protein P1, putative	-0.872769	11.2035	-4.81832	8.7433e-06	0.00180788
PBANKA_010070	Plasmodium exported protein, unknown function	-0.893491	10.5951	-4.78271	9.97636e-06	0.00197315
PBANKA_021510	Pb-fam-1 protein, pseudogene	-2.18017	5.41668	-4.68397	1.4352e-05	0.00262877
PBANKA_100020	Pb-fam-1 protein	-1.0167	8.38196	-4.68217	1.4447e-05	0.00262877
PBANKA_093840	endoplasmic reticulum-resident calcium binding protein, putative	-0.856012	10.8959	-4.6185	1.82332e-05	0.00319011
PBANKA_041000	conserved Plasmodium protein, unknown function	-1.34723	6.85535	-4.58354	2.07061e-05	0.00348859
PBANKA_020020	Pb-fam-1 protein	-0.889784	9.27927	-4.5633	2.22841e-05	0.00362037
PBANKA_111280	conserved Plasmodium protein, unknown function	1.78268	5.67819	4.54514	2.37988e-05	0.00368527
PBANKA_040080	Pb-fam-1 protein, pseudogene	-1.23663	7.39236	-4.53934	2.43038e-05	0.00368527
PBANKA_071650	RNA-binding protein, putative	1.11244	7.43701	4.52652	2.54564e-05	0.00373551
PBANKA_051400	transcription factor, putative	-1.55097	6.14893	-4.46561	3.16997e-05	0.00450631
PBANKA_134010	L-lactate dehydrogenase (LDH)	-0.79188	11.7621	-4.4321	3.57441e-05	0.00492727
PBANKA_020270	kinesin-8, putative	1.79777	5.55548	4.36979	4.46373e-05	0.00597221
PBANKA_130280	thioredoxin peroxidase 1 (TPx1)	-0.843607	9.83986	-4.3445	4.88274e-05	0.00634617
PBANKA_130860	fructose-bisphosphate aldolase 2 (ALDO2)	-0.76948	11.6627	-4.31381	5.44292e-05	0.00687773
PBANKA_083300	profilin, putative (PFN)	-0.845941	9.31629	-4.2898	5.9239e-05	0.0072832
PBANKA_050270	PHF5-like protein, putative	-0.956693	8.34388	-4.27433	6.25536e-05	0.00728598
PBANKA_144400	macrophage migration inhibitory factor (MIF)	-0.841921	9.85714	-4.26874	6.37956e-05	0.00728598
PBANKA_061720	40S ribosomal protein S10, putative	-0.784207	11.1783	-4.26753	6.40666e-05	0.00728598
PBANKA_110870	chromosome condensation protein, putative	1.00146	7.70309	4.20674	7.92645e-05	0.00879449
PBANKA_123560	adenosylhomocysteinase, putative (SAHH)	-0.763522	10.8705	-4.19204	8.34348e-05	0.00903678
PBANKA_130290	copper transporter, putative	-1.15417	6.92745	-4.12714	0.000104506	0.0110558
PBANKA_051090	40S ribosomal protein S2B, putative	-0.752455	10.4918	-4.0287	0.00014656	0.0150955
PBANKA_110310	actin-depolymerizing factor 1 (ADF1)	-0.849304	8.74483	-4.02322	0.000149329	0.0150955
PBANKA_093260	conserved Plasmodium protein, unknown function	1.14987	6.76894	3.99327	0.00016536	0.0163526
PBANKA_052270	alpha tubulin 2	-0.720439	10.9249	-3.96242	0.000183606	0.0177707
PBANKA_060780	conserved Plasmodium protein, unknown function	1.38951	5.97066	3.94766	0.000193002	0.0181187
PBANKA_092670	circumsporozoite-related antigen (EXP1)	-0.724029	10.8515	-3.94436	0.000195167	0.0181187
PBANKA_111030	conserved Plasmodium protein, unknown function	1.46436	5.83032	3.91634	0.000214498	0.019515
PBANKA_123100	40S ribosomal protein S14, putative	-0.726907	10.5091	-3.89549	0.00023006	0.0205204
PBANKA_010880	histone H3, putative	0.87265	7.90544	3.86966	0.000250853	0.0219448
PBANKA_134370	conserved Plasmodium protein, unknown function	1.50263	5.6838	3.85088	0.000267081	0.0228352
PBANKA_041850	Plasmodium exported protein, unknown function, fragment	-1.17376	6.57841	-3.84644	0.000271071	0.0228352
PBANKA_145930	actin I	-0.696186	11.2875	-3.83646	0.00028023	0.0228491
PBANKA_131740	co-chaperone p23, putative	-0.681132	11.5745	-3.83206	0.000284359	0.0228491
PBANKA_121560	40S ribosomal protein S3A, putative	-0.716395	11.0415	-3.82514	0.00029098	0.0228491
PBANKA_131480	elongation factor 2, putative	-0.681649	11.7412	-3.82478	0.000291328	0.0228491
PBANKA_122470	AAA family ATPase, putative	1.14414	6.5971	3.78594	0.000331343	0.0251359
PBANKA_122210	regulator of chromosome condensation, putative	0.989168	7.12383	3.78576	0.000331535	0.0251359
PBANKA_070810	dynein light chain 1 (DLC1)	1.66751	5.31064	3.77384	0.000344838	0.0257159
PBANKA_083020	high molecular weight rhoptry protein 2, putative (RhopH2)	-0.672342	11.2637	-3.74702	0.000376675	0.0266887
PBANKA_020690	pre-rRNA-processing protein TSR2, putative	-1.52959	5.64524	-3.74478	0.000379461	0.0266887
PBANKA_020150	Plasmodium exported protein, unknown function	-0.781482	8.78955	-3.74291	0.000381796	0.0266887
PBANKA_083680	erythrocyte membrane associated protein 1 (EMAP1)	-0.716896	10.6577	-3.74222	0.000382659	0.0266887
PBANKA_120240	60S ribosomal protein L13, putative	-0.696938	11.0134	-3.73714	0.000389098	0.0266887
PBANKA_144330	merozoite surface protein 9, putative	-0.750707	8.97499	-3.73403	0.000393085	0.0266887
PBANKA_114590	conserved rodent malaria protein, unknown function	-0.666875	11.4694	-3.72017	0.000411349	0.027518
PBANKA_142350	60S ribosomal protein L13-2, putative	-0.670261	11.3133	-3.69577	0.000445477	0.0293692
PBANKA_111750	ribosomal protein L27a, putative	-0.683111	10.919	-3.68081	0.000467724	0.0303954
PBANKA_121410	tubulin binding cofactor c, putative	1.38808	5.93623	3.66872	0.000486478	0.0309347
PBANKA_114540	Plasmodium exported protein, unknown function	-0.795001	8.47123	-3.66673	0.000489623	0.0309347
PBANKA_080350	ATP synthase subunit C, putative	-0.696838	9.7106	-3.65386	0.000510502	0.0318119
PBANKA_135870	conserved Plasmodium protein, unknown function	0.79018	8.16137	3.64821	0.000519937	0.0319621
PBANKA_140680	40S ribosomal protein S27, putative	-0.709812	9.67685	-3.64403	0.000527011	0.031965
PBANKA_094120	conserved protein, unknown function	0.989369	6.91799	3.61504	0.000578727	0.0346398
PBANKA_131080	40S ribosomal protein S2, putative	-0.64457	11.4129	-3.60533	0.000597097	0.034975
PBANKA_136160	E1-E2 ATPase, putative	2.20202	3.97583	3.60398	0.000599703	0.034975
PBANKA_123420	40S ribosomal protein S24, putative	-0.662045	10.9764	-3.56742	0.000674288	0.038827
PBANKA_062340	Pb-fam-1 protein	-1.01581	6.85613	-3.55026	0.000712268	0.0401349
PBANKA_082340	phosphoglycerate kinase, putative (PGK)	-0.650755	10.6318	-3.54921	0.000714646	0.0401349
PBANKA_130590	ADP-ribosylation-like factor, putative	-0.960457	6.9776	-3.51191	0.000804624	0.044637
PBANKA_030520	conserved Plasmodium protein, unknown function	1.113	6.54855	3.49446	0.000850299	0.0466025
PBANKA_010190	conserved Plasmodium protein, unknown function	0.962318	6.89015	3.48338	0.000880578	0.047112
PBANKA_094150	40S ribosomal protein S4, putative	-0.649104	10.5304	-3.48063	0.000888258	0.047112
PBANKA_102730	conserved Plasmodium protein, unknown function	1.09281	6.47888	3.47977	0.000890665	0.047112
PBANKA_121890	elongation factor 1 (EF-1), putative	-0.690749	9.33834	-3.47267	0.000910808	0.0476238
PBANKA_134670	60S ribosomal protein L23, putative	-0.656662	10.9695	-3.45	0.000978085	0.0503433
PBANKA_111300	purine nucleoside phosphorylase, putative (PNP)	-0.631241	11.2504	-3.44338	0.00099858	0.0503433
PBANKA_111780	conserved Plasmodium protein, unknown function,rhomboid protease ROM10, putative	-0.776443	8.91954	-3.44071	0.00100697	0.0503433
PBANKA_132730	conserved Plasmodium protein, unknown function	-0.636893	10.979	-3.43419	0.00102775	0.0503433
PBANKA_124610.2	Pb-fam-1 protein	-1.11681	6.32863	-3.43338	0.00103036	0.0503433
PBANKA_031650	Pb-fam-1 protein, pseudogene	-1.33311	5.68699	-3.42889	0.00104493	0.0503433
PBANKA_141120	conserved Plasmodium protein, unknown function	0.868224	7.36345	3.42697	0.00105122	0.0503433
PBANKA_093230	transcription factor with AP2 domain(s), putative (ApiAP2)	1.0429	6.68781	3.4239	0.00106134	0.0503433
PBANKA_000020	Pb-fam-1 protein, pseudogene	-0.741005	8.24544	-3.42357	0.00106242	0.0503433
PBANKA_091160	mitochondrial ribosomal protein S9 precursor, putative	0.969903	6.75893	3.41584	0.00108839	0.051042
PBANKA_082120	conserved Plasmodium protein, unknown function	1.39471	5.60543	3.40363	0.00113059	0.0516205
PBANKA_134000	dihydrofolate synthase/folylpolyglutamate synthase, putative	-0.915456	7.09365	-3.4004	0.00114199	0.0516205
PBANKA_010730	chaperone, putative	-0.667831	9.46892	-3.40007	0.00114318	0.0516205
PBANKA_144320	RNA pseudouridylate synthase, putative	-0.89343	7.3298	-3.39924	0.00114611	0.0516205
PBANKA_124230	Hsc70-interacting protein,58 kDa phosphoprotein (HIP)	-0.628872	10.5355	-3.38835	0.00118559	0.0527932
PBANKA_031680	Plasmodium exported protein, unknown function	-0.696424	8.5837	-3.3857	0.00119536	0.0527932
PBANKA_142440	CS domain protein, putative	-1.15113	6.14491	-3.37743	0.00122644	0.0534632
PBANKA_051360	adenosine deaminase, putative (ADA)	-0.663403	9.72044	-3.37543	0.00123404	0.0534632
PBANKA_061750	3'-5' exoribonuclease Csl4 homolog, putative	-1.25488	5.82591	-3.37207	0.00124695	0.0535128
PBANKA_122110	conserved Plasmodium protein, unknown function	-1.39232	5.50053	-3.36386	0.00127902	0.0543764
PBANKA_082260	conserved Plasmodium protein, unknown function	-0.811536	7.52688	-3.35912	0.00129789	0.0546677
PBANKA_061310	conserved Plasmodium protein, unknown function	-1.13337	6.23086	-3.3524	0.00132512	0.0549575
PBANKA_100340	lysine decarboxylase, putative (UIS14)	1.18065	5.95122	3.35147	0.00132894	0.0549575
PBANKA_135220	conserved Plasmodium protein, unknown function	2.00684	4.06943	3.34641	0.00134981	0.0553179
PBANKA_070070	Plasmodium exported protein, unknown function	-0.782137	7.79644	-3.33753	0.00138724	0.0563443
PBANKA_050420	large subunit rRNA processing RRM protein, putative	-0.994365	6.88335	-3.33214	0.00141043	0.0565004
PBANKA_120370	regulator of nonsense transcripts, putative	1.02833	6.49069	3.3304	0.00141798	0.0565004
PBANKA_081910	cytochrome b5, putative	-0.652222	9.57946	-3.32803	0.00142835	0.0565004
PBANKA_123180	60S ribosomal protein L12, putative	-0.640923	10.0047	-3.32467	0.00144316	0.0565943
PBANKA_120005	Pb-fam-1 protein	-1.35708	5.59074	-3.31886	0.00146913	0.0569305
PBANKA_052090	antigen UB05, putative	-0.635948	10.864	-3.31717	0.00147676	0.0569305
PBANKA_135900	sec61 alpha subunit, putative	-0.648036	9.70274	-3.31199	0.00150039	0.0573553
PBANKA_081890	heat shock protein 70, putative	-0.597633	11.1289	-3.30014	0.00155581	0.0589782
PBANKA_130340	CCAAT-binding transcription factor, putative	1.3173	5.49539	3.29138	0.00159801	0.0600771
PBANKA_110075	Pb-fam-1 protein	-0.930301	6.99054	-3.28847	0.00161223	0.0601149
PBANKA_020125	BIR protein, pseudogene	-0.783981	7.78744	-3.28378	0.00163549	0.0601572
PBANKA_100040	Pb-fam-1 protein	-1.20065	6.22253	-3.28291	0.00163981	0.0601572
PBANKA_136550	intra-erythrocytic P. berghei-induced structures protein 1 (IBIS1)	-0.577117	12.8061	-3.27644	0.00167242	0.0608629
PBANKA_093470	conserved Plasmodium protein, unknown function	1.97535	4.27706	3.25909	0.00176299	0.0628388
PBANKA_110490	UDP-N-acetyl glucosamine:UMP antiporter, putative	1.63804	4.75095	3.25393	0.00179081	0.0628388
PBANKA_141810	conserved Plasmodium protein, unknown function	1.55756	4.99216	3.25196	0.00180155	0.0628388
PBANKA_090030	BIR protein	-0.794651	7.47495	-3.25019	0.00181122	0.0628388
PBANKA_121270	conserved Plasmodium protein, unknown function	0.705422	8.10955	3.24901	0.00181773	0.0628388
PBANKA_101310	60S ribosomal protein L14, putative	-0.603592	10.5178	-3.24684	0.00182968	0.0628388
PBANKA_060320	eukaryotic translation initiation factor 5a, putative (EIF5A)	-0.615506	10.0171	-3.24566	0.00183624	0.0628388
PBANKA_090130.1	merozoite adhesive erythrocytic binding protein (MAEBL)	0.952865	6.82697	3.24548	0.00183723	0.0628388
PBANKA_081790	conserved Plasmodium protein, unknown function	-1.13083	6.08686	-3.24103	0.00186215	0.0632157
PBANKA_092210	40S ribosomal protein S18, putative	-0.587789	11.1557	-3.23447	0.00189943	0.0633567
PBANKA_100720	replication protein A1, large subunit, putative (RPA1)	0.779778	7.61791	3.23301	0.00190782	0.0633567
PBANKA_131690	conserved Plasmodium protein, unknown function	1.64989	4.71774	3.23297	0.00190808	0.0633567
PBANKA_103900	conserved Plasmodium protein, unknown function	-2.13029	3.70448	-3.2267	0.00194451	0.0640985
PBANKA_083620	conserved Plasmodium protein, unknown function	-0.690573	8.43617	-3.22327	0.00196474	0.0642993
PBANKA_041600	RhopH3, putative	-0.583266	11.2577	-3.21228	0.00203084	0.0658004
PBANKA_030700	60S ribosomal protein L37ae, putative	-0.586033	10.9954	-3.21037	0.00204257	0.0658004
PBANKA_060270	nucleosome assembly protein 1, putative (NAPL)	-0.59288	10.4319	-3.20531	0.00207387	0.0658004
PBANKA_123170	60S ribosomal protein L8, putative	-0.579364	11.2877	-3.20419	0.00208082	0.0658004
PBANKA_090130.2	merozoite adhesive erythrocytic binding protein (MAEBL)	0.906185	6.98536	3.20208	0.00209407	0.0658004
PBANKA_051730	conserved Plasmodium protein, unknown function	-1.07084	6.19018	-3.20155	0.0020974	0.0658004
PBANKA_050210	conserved Plasmodium protein, unknown function	1.09716	6.1521	3.19875	0.0021151	0.0659014
PBANKA_060770	zinc finger transcription factor, putative (KROX1)	0.685211	8.7636	3.18883	0.00217893	0.0674283
PBANKA_101860	60S ribosomal protein L21e, putative	-0.600383	10.0355	-3.18477	0.0022056	0.0677925
PBANKA_102840	60S ribosomal protein L10, putative	-0.601451	10.6619	-3.15183	0.00243336	0.0741337
PBANKA_140060	cytoadherence linked asexual protein, putative	-0.561742	12.0411	-3.14998	0.00244679	0.0741337
PBANKA_122480	conserved protein, unknown function	0.865743	6.88578	3.14806	0.0024608	0.0741337
PBANKA_031520	small nuclear ribonucleoprotein Sm D2, putative (SNRPD2)	-0.780098	7.41923	-3.13987	0.00252143	0.0754605
PBANKA_040810	conserved Plasmodium protein, unknown function	1.16051	5.90159	3.13403	0.00256543	0.0761554
PBANKA_090650	60S ribosomal protein L28, putative	-0.589482	10.4864	-3.13194	0.00258138	0.0761554
PBANKA_060300	conserved Plasmodium protein, unknown function	1.44518	5.01339	3.12942	0.00260075	0.0761554
PBANKA_051480	calmodulin, putative	1.41639	5.13296	3.12801	0.00261162	0.0761554
PBANKA_061930	conserved Plasmodium protein, unknown function	-0.607745	9.25101	-3.10446	0.00279976	0.0808041
PBANKA_121720	conserved Plasmodium protein, unknown function	1.98524	3.79748	3.10364	0.00280656	0.0808041
PBANKA_124610.1	Pb-fam-1 protein	-1.1697	5.75537	-3.09627	0.00286816	0.0813374
PBANKA_070160	conserved protein, unknown function	-0.657897	8.3318	-3.09512	0.00287781	0.0813374
PBANKA_136120	conserved Plasmodium protein, unknown function	0.837924	6.99127	3.09315	0.00289456	0.0813374
PBANKA_121230	initiation factor 2 subunit family, putative	0.928526	6.51175	3.09291	0.00289661	0.0813374
PBANKA_114170	60S ribosomal protein L40/UBI, putative	-0.574213	10.5225	-3.0813	0.00299707	0.0836422
PBANKA_145200	conserved Plasmodium protein, unknown function	0.857131	6.81371	3.07772	0.00302874	0.0840105
PBANKA_145570	conserved Plasmodium protein, unknown function	-0.989531	6.49284	-3.07477	0.00305508	0.0841083
PBANKA_113210	splicing factor 3B subunit 5, putative (SF3B5)	-0.740868	7.52225	-3.07319	0.00306924	0.0841083
PBANKA_030280	conserved Plasmodium protein, unknown function	1.36697	5.15742	3.06586	0.0031358	0.0849769
PBANKA_121420	ribonucleotide reductase small subunit, putative	-0.634956	8.63529	-3.06559	0.0031383	0.0849769
PBANKA_041750	60S ribosomal protein L32, putative	-0.574726	10.6797	-3.06286	0.0031634	0.0851497
PBANKA_071960	memo-like protein	0.738518	7.55153	3.0571	0.0032171	0.0856422
PBANKA_121760	histone H2A variant, putative (H2A.Z)	-0.584202	9.95467	-3.05634	0.00322427	0.0856422
PBANKA_082600	methyltransferase, putative	-1.00812	6.36175	-3.05486	0.00323817	0.0856422
PBANKA_112560	pyruvate kinase, putative	-0.544579	11.4396	-3.04679	0.00331536	0.0867637
PBANKA_101950	60S ribosomal protein L5, putative	-0.554044	11.417	-3.045	0.0033327	0.0867637
PBANKA_141820	conserved Plasmodium protein, unknown function	0.92174	6.57536	3.04447	0.0033378	0.0867637
PBANKA_093130	dipeptidyl aminopeptidase, putative	-0.573004	10.0296	-3.04128	0.00336895	0.0869651
PBANKA_120210	conserved Plasmodium protein, unknown function	0.687392	7.83452	3.03963	0.00338514	0.0869651
PBANKA_070690	conserved Plasmodium protein, unknown function	0.938855	6.41571	3.03715	0.00340965	0.0869651
PBANKA_040550	60S ribosomal protein L7, putative	-0.551787	11.059	-3.03315	0.00344954	0.0869651
PBANKA_133130	conserved Plasmodium protein, unknown function	1.71607	4.31921	3.03301	0.00345094	0.0869651
PBANKA_123660	conserved Plasmodium protein, unknown function, fragment	1.71952	4.41652	3.03031	0.00347809	0.0869651
PBANKA_123850	conserved Plasmodium protein, unknown function	1.90786	3.80897	3.02788	0.00350277	0.0869651
PBANKA_091980	geranylgeranyl pyrophosphate synthase, putative (GGPPS)	0.644628	8.25052	3.02772	0.00350436	0.0869651
PBANKA_130380	triose-phosphate isomerase, putative (TIM)	-0.585427	9.95685	-3.02642	0.0035176	0.0869651
PBANKA_143370	conserved Plasmodium protein, unknown function	1.6368	4.51735	3.01986	0.00358517	0.0881563
PBANKA_101870	conserved Plasmodium protein, unknown function	-0.69885	7.74437	-3.01366	0.00365016	0.0890488
PBANKA_080630	P-type ATPase, putative	0.976886	6.33257	3.01129	0.00367531	0.0890488
PBANKA_111050	translationally-controlled tumor protein homolog, putative (TCTP)	-0.604249	9.31125	-3.01083	0.00368019	0.0890488
PBANKA_070890	conserved Plasmodium protein, unknown function	0.787247	7.16623	3.00804	0.00370995	0.089294
PBANKA_122600	pseudouridylate synthase, putative	-1.22431	5.49956	-2.99756	0.00382398	0.0915483
PBANKA_041770	alpha tubulin 1	-0.60002	8.93325	-2.99576	0.00384386	0.0915483
PBANKA_111070	stearoyl-CoA desaturase, putative (SCP)	1.52607	4.94953	2.99392	0.00386431	0.0915561
PBANKA_144950	conserved Plasmodium protein, unknown function	-0.598277	9.26851	-2.99154	0.00389097	0.09171
PBANKA_145420	conserved Plasmodium protein, unknown function	0.869989	6.96938	2.98468	0.00396854	0.0930561
PBANKA_132260	conserved Plasmodium protein, unknown function	1.0309	6.05369	2.9688	0.00415375	0.0964868
PBANKA_050070	Pb-fam-1 protein	-0.626178	8.4027	-2.96851	0.00415727	0.0964868
PBANKA_050710	CDGSH iron-sulfur domain-containing protein, putative	-0.653858	8.19339	-2.96055	0.00425321	0.0982125
PBANKA_135920	DNA/RNA-binding protein Alba 2, putative (ALBA2)	-0.565633	9.78748	-2.94742	0.0044159	0.101397
PBANKA_070110	conserved Plasmodium protein, unknown function	-0.59544	9.92178	-2.94508	0.00444541	0.101397
PBANKA_121180	conserved Plasmodium protein, unknown function	1.42384	4.90258	2.94409	0.004458	0.101397
PBANKA_094180	histone H2B, putative (H2B)	0.569269	9.40476	2.93663	0.00455387	0.103062
PBANKA_052420	early transcribed membrane protein (SEP2)	-0.568845	9.34657	-2.93317	0.00459901	0.103365
PBANKA_131630	conserved Plasmodium protein, unknown function	0.611083	8.40821	2.93212	0.00461269	0.103365
PBANKA_135510	40S ribosomal protein S6, putative	-0.548839	10.7291	-2.92598	0.00469394	0.10467
PBANKA_135990	conserved Plasmodium protein, unknown function	0.734631	7.29321	2.91862	0.00479313	0.105705
PBANKA_111700	histone H2A, putative (H2A)	0.55416	9.84108	2.91737	0.00481019	0.105705
PBANKA_011190	conserved Plasmodium protein, unknown function	1.91233	3.64203	2.91661	0.00482054	0.105705
PBANKA_062040	conserved Plasmodium protein, unknown function	0.955263	6.19045	2.91568	0.00483331	0.105705
PBANKA_010240	conserved Plasmodium protein, unknown function	1.079	5.82541	2.9083	0.00493547	0.106745
PBANKA_051620	phosphatidyl inositol glycan, class A, putative	-0.587657	8.81407	-2.90775	0.00494317	0.106745
PBANKA_071780	60S ribosomal protein L15, putative	-0.527717	11.1913	-2.90717	0.00495123	0.106745
PBANKA_081610	ubiquitin conjugating enzyme, putative	-0.640905	8.15383	-2.90524	0.00497846	0.106825
PBANKA_030220	dynein light chain, putative	1.35857	4.97853	2.89627	0.00510632	0.108307
PBANKA_122120	60S ribosomal protein L34a, putative	-0.544055	10.3533	-2.89545	0.00511809	0.108307
PBANKA_143060	conserved Plasmodium protein, unknown function	-1.15939	5.71126	-2.89193	0.00516924	0.108307
PBANKA_092300	DNA-directed RNA polymerase, putative (mtRNAP)	-0.840325	6.72301	-2.8886	0.00521798	0.108307
PBANKA_102540	cysteine protease ATG4, putative (ATG4)	1.24277	5.30653	2.8886	0.00521799	0.108307
PBANKA_142360	40S ribosomal protein S16, putative	-0.541429	10.416	-2.88734	0.00523654	0.108307
PBANKA_132050	V-type H( )-translocating pyrophosphatase, putative (VP1)	-0.530175	10.6004	-2.88724	0.00523803	0.108307
PBANKA_130180	conserved Plasmodium protein, unknown function	1.7045	4.13	2.88712	0.00523979	0.108307
PBANKA_083400	calcyclin binding protein, putative	0.70608	7.53425	2.88354	0.0052929	0.108307
PBANKA_071690	armadillo-domain containing rhoptry protein, putative (ARO)	1.16293	5.44657	2.88254	0.00530781	0.108307
PBANKA_103940	40S ribosomal protein S31/UBI, putative	-0.539464	11.2792	-2.88103	0.00533049	0.108307
PBANKA_052480	early transcribed membrane protein (SEP1)	-0.528962	10.8825	-2.87778	0.00537951	0.108307
PBANKA_101850	transcription factor 3b, putative	-0.585073	8.7872	-2.87658	0.00539768	0.108307
PBANKA_081340	conserved Plasmodium protein, unknown function	-0.845249	6.69043	-2.87591	0.00540784	0.108307
PBANKA_052280	40S ribosomal protein S19, putative	-0.531883	10.5433	-2.87341	0.00544593	0.108307
PBANKA_120190	40S ribosomal protein S20e, putative	-0.542931	10.3601	-2.87239	0.00546155	0.108307
PBANKA_132930	40S ribosomal protein S3, putative	-0.526816	11.3118	-2.8714	0.00547685	0.108307
PBANKA_123490	protein phosphatase 2C, putative	0.761497	7.59929	2.86933	0.00550882	0.108307
PBANKA_134675	small nucleolar RNA snoR18	-0.608139	8.87064	-2.8688	0.00551691	0.108307
PBANKA_020060	Pb-fam-1 protein	-0.705887	7.47217	-2.86742	0.00553831	0.108307
PBANKA_134330	proteasome subunit beta type 7 precursor, putative	-0.538996	10.0406	-2.86683	0.0055475	0.108307
PBANKA_110086	conserved rodent malaria protein, unknown function	-0.68165	7.58487	-2.86514	0.00557389	0.108357
PBANKA_132710	conserved Plasmodium protein, unknown function	1.65719	4.20129	2.86141	0.00563249	0.109031
PBANKA_010630	conserved Plasmodium protein, unknown function	1.12889	5.70106	2.85953	0.00566232	0.109144
PBANKA_010060	schizont membrane associated cytoadherence protein (SMAC)	-0.674951	7.62475	-2.8504	0.00580892	0.111469
PBANKA_103510	fibrillarin, putative (NOP1)	-0.549998	9.48232	-2.84898	0.00583197	0.111469
PBANKA_110850	conserved Plasmodium protein, unknown function	1.00804	5.96743	2.84004	0.00597946	0.113558
PBANKA_091180	DnaJ protein, putative	0.75968	7.06174	2.83916	0.00599409	0.113558
PBANKA_134320	conserved Plasmodium protein, unknown function	0.838077	6.68438	2.83635	0.00604135	0.113558
PBANKA_123830	conserved Plasmodium protein, unknown function	1.40268	4.81743	2.83561	0.00605387	0.113558
PBANKA_102500	conserved Plasmodium protein, unknown function	-0.666683	7.88802	-2.83371	0.00608592	0.113558
PBANKA_133860	60S ribosomal protein L23a, putative	-0.527081	10.9556	-2.83341	0.00609104	0.113558
PBANKA_051700	early transcribed membrane protein (ETRAMP)	-0.509037	11.1997	-2.82644	0.00621031	0.115309
PBANKA_094080	apicoplast ribosomal protein S15 precursor, putative	0.868614	6.557	2.81729	0.00637025	0.117672
PBANKA_102510	conserved Plasmodium protein, unknown function	0.653985	7.83562	2.81622	0.00638933	0.117672
PBANKA_136390	conserved Plasmodium protein, unknown function	-0.642458	7.8144	-2.8106	0.0064896	0.118551
PBANKA_136130	TBC domain protein, putative	0.655386	7.66037	2.80927	0.00651367	0.118551
PBANKA_071260	14-3-3 protein, putative (14-3-3I)	-0.506818	11.8898	-2.80859	0.00652601	0.118551
PBANKA_133180	derlin-1, putative (DER1-1)	-0.576021	8.59148	-2.80762	0.0065435	0.118551
PBANKA_070430	SPRY domain, putative	0.868387	6.45629	2.80631	0.00656737	0.118551
PBANKA_130810	calmodulin-like protein	1.98541	3.35373	2.80346	0.00661922	0.119015
PBANKA_101938	small nucleolar RNA snoR27	-0.614193	8.23541	-2.79054	0.00685989	0.122272
PBANKA_010530	conserved Plasmodium protein, unknown function	0.633299	7.89923	2.78959	0.00687789	0.122272
PBANKA_090580	DnaJ protein, putative	-0.902322	6.28848	-2.78943	0.00688097	0.122272
PBANKA_132400	ribosomal protein L29, putative	-0.569494	8.90158	-2.78634	0.0069399	0.122377
PBANKA_134400	DNA-directed RNA polymerase 3 largest subunit, putative	-0.750651	7.18263	-2.7863	0.0069407	0.122377
PBANKA_081990	nucleosome assembly protein (NAPS)	-0.538584	10.4928	-2.78482	0.00696909	0.122403
PBANKA_071350	asparagine-rich antigen, putative, fragment	1.14633	5.41814	2.78208	0.00702182	0.122855
PBANKA_100060	erythrocyte membrane antigen 1	-0.517006	10.3019	-2.7791	0.00707978	0.123394
PBANKA_112360	N-acetylglucosaminylphosphatidylinositol deacetylase, putative	-0.675469	7.60958	-2.77436	0.00717254	0.124534
PBANKA_030680	ATP-dependent RNA helicase UAP56, putative (UAP56)	-0.514259	10.4857	-2.77283	0.00720296	0.124587
PBANKA_140070	conserved rodent malaria protein, unknown function	-0.513129	11.5569	-2.76625	0.00733417	0.126376
PBANKA_112380	conserved Plasmodium protein, unknown function	1.50988	4.41861	2.76023	0.00745635	0.127781
PBANKA_111010	topoisomerase I, putative	0.851688	6.42181	2.7585	0.00749174	0.127781
PBANKA_051960	conserved Plasmodium protein, unknown function	-0.883221	6.32591	-2.75637	0.00753553	0.127781
PBANKA_093770	apicoplast ribosomal protein L36e precursor, putative	-0.529433	10.145	-2.75595	0.0075442	0.127781
PBANKA_101300	conserved Plasmodium protein, unknown function	1.11101	5.43841	2.75491	0.00756581	0.127781
PBANKA_135200	elongation factor 1-gamma, putative	-0.528482	9.90971	-2.75304	0.0076047	0.127781
PBANKA_140300	small heat shock protein, putative	0.751021	7.14137	2.75247	0.00761659	0.127781
PBANKA_130840	GCN2 alpha-related protein kinase, putative	1.06848	5.57333	2.75132	0.00764046	0.127781
PBANKA_090760	phosphatidylinositol N-acetylglucosaminyltransferase subunit H, putative (PIGH)	1.52021	4.44074	2.74744	0.00772207	0.128044
PBANKA_080340	40S ribosomal protein S29, putative	-0.523004	9.77035	-2.74658	0.00774018	0.128044
PBANKA_110670	60S ribosomal protein L4, putative	-0.493964	11.2603	-2.74592	0.00775413	0.128044
PBANKA_082270	conserved Plasmodium protein, unknown function	-0.83324	6.54319	-2.74523	0.00776877	0.128044
PBANKA_031180	long-chain acyl-CoA synthase, putative	-0.541836	9.16868	-2.74202	0.00783717	0.128705
PBANKA_083220	conserved Plasmodium protein, unknown function	-0.655014	7.68554	-2.73724	0.00794003	0.129832
PBANKA_080140	conserved Plasmodium protein, unknown function	-0.626151	7.82052	-2.73586	0.00797002	0.129832
PBANKA_120500	RNA-binding protein, putative	-0.531895	9.76197	-2.73469	0.00799546	0.129832
PBANKA_101954	small nucleolar RNA snoR25	-0.562851	8.62554	-2.73356	0.00801996	0.129832
PBANKA_143730	endoplasmin, putative (GRP94)	-0.502989	10.6659	-2.72891	0.00812227	0.1304
PBANKA_092470	RAP protein, putative	0.764044	6.78087	2.72807	0.00814085	0.1304
PBANKA_101937	small nucleolar RNA snoR28	-0.600781	8.22704	-2.72806	0.00814107	0.1304
PBANKA_102620	NADP-specific glutamate dehydrogenase, putative (GDH1)	-0.561403	8.56577	-2.72446	0.00822121	0.13081
PBANKA_040540	40S ribosomal protein S12, putative	-0.510869	11.0742	-2.72433	0.00822414	0.13081
PBANKA_090470	60S ribosomal protein L41, putative	-0.519301	10.1917	-2.71827	0.00836052	0.132516
PBANKA_112620	4-methyl-5(B-hydroxyethyl)-thiazol monophosphate biosynthesis enzyme, putative	-0.547859	9.6944	-2.7164	0.00840316	0.13254
PBANKA_051190	60S ribosomal protein L3, putative	-0.495087	11.042	-2.71565	0.00842034	0.13254
PBANKA_080030	conserved Plasmodium protein, unknown function	-0.756798	6.86155	-2.71359	0.0084674	0.132821
PBANKA_021270	zinc finger protein, putative	0.667708	7.50038	2.71009	0.00854815	0.133627
PBANKA_090500	40S ribosomal protein S21e, putative	-0.526913	9.81783	-2.70471	0.00867366	0.134463
PBANKA_102200	40S ribosomal protein S25, putative	-0.520566	10.2369	-2.70441	0.00868069	0.134463
PBANKA_136110	elongation factor Tu, putative	-0.657926	7.47571	-2.7038	0.00869504	0.134463
PBANKA_133830	60S ribosomal protein L6, putative	-0.524797	9.75959	-2.70084	0.00876493	0.134463
PBANKA_145350	phosphohydrolase, putative	0.835097	6.40093	2.69971	0.00879166	0.134463
PBANKA_112960	conserved Plasmodium protein, unknown function	-1.23874	5.15358	-2.69966	0.00879293	0.134463
PBANKA_123400	vacuolar ATP synthetase, putative	-0.489246	11.0844	-2.69837	0.0088235	0.134463
PBANKA_010390	RNA-binding protein, putative	0.564583	8.41491	2.69703	0.00885554	0.134463
PBANKA_135500	vacuolar ATP synthase subunit d, putative	-0.595904	8.10404	-2.69653	0.00886761	0.134463
PBANKA_010110	liver merozoite formation protein (PALM)	-1.94724	3.21508	-2.69069	0.00900837	0.135939
PBANKA_123360	secreted ookinete protein, putative (PSOP13)	0.840288	6.35846	2.68964	0.00903397	0.135939
PBANKA_123780	multidrug resistance protein, putative (MDR1)	-0.503077	10.2589	-2.68879	0.00905466	0.135939
PBANKA_100480	peptidyl-tRNA hydrolase, putative	-0.564411	8.38306	-2.6871	0.00909619	0.136114
PBANKA_101952	small nucleolar RNA snoR26	-0.639819	7.65626	-2.67942	0.00928624	0.138502
PBANKA_050170	phosphomannomutase, putative	0.795024	6.60525	2.67789	0.00932438	0.138616
PBANKA_133190	eukaryotic initiation factor 4a, putative (eIF4A)	-0.500474	10.7037	-2.67261	0.00945774	0.13969
PBANKA_123210	pre-mRNA-splicing factor, putative (SR1)	-0.50238	10.0262	-2.6726	0.00945799	0.13969
PBANKA_135290	mitochondrial ribosomal protein L49 precursor, putative	0.867634	6.24381	2.66747	0.0095892	0.141169
PBANKA_081140	conserved Plasmodium protein, unknown function	0.754296	6.82441	2.6592	0.00980393	0.143826
PBANKA_000378	Plasmodium exported protein, unknown function	-1.07229	5.62774	-2.65684	0.00986608	0.143826
PBANKA_103440	plasmepsin IV (PM4)	-0.480195	11.9439	-2.65579	0.00989376	0.143826
PBANKA_145480	RNA binding protein, putative	0.86779	6.1874	2.65571	0.00989611	0.143826
PBANKA_113580	conserved Plasmodium protein, unknown function	1.7469	3.69256	2.65015	0.0100441	0.145512
PBANKA_130190	DNA repair metallo-beta-lactamase protein, putative	1.08803	5.37405	2.64744	0.010117	0.146103
PBANKA_040240	IBR domain protein, putative	2.04367	2.70972	2.64602	0.0101557	0.146197
PBANKA_122760	adenylyl cyclase beta, putative (ACbeta)	1.84701	3.5958	2.64252	0.010251	0.147103
PBANKA_120440	DNA/RNA-binding protein Alba 3, putative (ALBA3)	-0.502844	10.5533	-2.64101	0.0102923	0.147232
PBANKA_080500	RAP protein, putative	-0.802414	6.51964	-2.63513	0.0104548	0.148341
PBANKA_143920	polyadenylate-binding protein, putative (PABP)	0.464745	12.8724	2.63417	0.0104815	0.148341
PBANKA_080780	conserved Plasmodium protein, unknown function	1.69937	3.79556	2.63353	0.0104994	0.148341
PBANKA_120660	26S proteasome regulatory subunit 4, putative	-0.500686	9.91972	-2.63046	0.0105855	0.148341
PBANKA_093170	peptidyl-prolyl cis-trans isomerase, putative (CYP19C)	-0.58995	7.91086	-2.62958	0.0106101	0.148341
PBANKA_100870	conserved Plasmodium protein, unknown function	-0.83678	6.33322	-2.62947	0.0106132	0.148341
PBANKA_110340	60S ribosomal protein L31, putative	-0.48023	11.146	-2.62912	0.0106231	0.148341
PBANKA_135630	conserved Plasmodium protein, unknown function	0.623044	7.5957	2.62834	0.0106452	0.148341
PBANKA_060140	peptidyl-prolyl cis-trans isomerase, putative (CYP26)	0.593145	7.9025	2.6277	0.0106633	0.148341
PBANKA_131050	conserved Plasmodium protein, unknown function	0.635757	7.44527	2.61814	0.0109374	0.15169
PBANKA_071840	histone acetyltransferase, putative (HAT1)	0.587013	7.91136	2.61658	0.0109828	0.151857
PBANKA_140750	conserved Plasmodium protein, unknown function	1.18393	5.09467	2.6129	0.0110903	0.152878
PBANKA_132990	conserved Plasmodium protein, unknown function	1.46465	4.2927	2.60833	0.0112251	0.154269
PBANKA_136520	thioredoxin-related protein, putative	-0.521032	9.03711	-2.60474	0.0113322	0.154937
PBANKA_092900	tRNA m(1)G methyltransferase, putative	-0.857847	6.1911	-2.60442	0.0113418	0.154937
PBANKA_103060	p1/s1 nuclease, putative	-0.510586	9.44119	-2.59727	0.0115579	0.157261
PBANKA_136190	nucleoside diphosphate hydrolase, putative	-0.939676	5.93026	-2.59651	0.0115811	0.157261
PBANKA_082670	conserved Plasmodium protein, unknown function	-0.465551	11.3584	-2.58861	0.0118247	0.16009
PBANKA_081770	RNA-binding protein musashi, putative (HoMu)	-0.691997	7.01856	-2.58414	0.0119645	0.161503
PBANKA_100330	conserved Plasmodium membrane protein, unknown function	-0.653979	7.37356	-2.58206	0.0120302	0.161707
PBANKA_061580	exported serine/threonine protein kinase (EST)	0.737291	6.76836	2.58114	0.0120595	0.161707
PBANKA_145760	conserved Plasmodium protein, unknown function	-1.06408	5.50825	-2.58029	0.0120863	0.161707
PBANKA_146200	conserved Plasmodium protein, unknown function	-0.612417	7.6537	-2.57901	0.0121269	0.161724
PBANKA_101550	transcription factor with AP2 domain(s), putative (ApiAP2)	1.40916	4.39284	2.57736	0.0121798	0.161724
PBANKA_132450	snRNA-activating protein complex subunit 3, putative	1.20393	4.92897	2.57691	0.0121942	0.161724
PBANKA_110110	Plasmodium exported protein, unknown function	-0.602664	7.79504	-2.57272	0.012329	0.162969
PBANKA_101940	60S ribosomal protein L7-3, putative	-0.471535	11.1688	-2.57177	0.0123597	0.162969
PBANKA_040950	conserved Plasmodium protein, unknown function	-0.806723	6.39692	-2.56943	0.0124355	0.163494
PBANKA_031300	conserved Plasmodium protein, unknown function	1.89675	3.02659	2.56776	0.0124902	0.16374
PBANKA_101910	DNA-directed DNA polymerase, putative	1.04144	5.40068	2.56476	0.0125887	0.16381
PBANKA_071500	vacuolar sorting protein VPS9, putative	0.633598	7.54074	2.56419	0.0126075	0.16381
PBANKA_090380	serine/threonine protein kinase, putative	1.47057	4.23685	2.56343	0.0126326	0.16381
PBANKA_030860	asparagine--tRNA ligase, putative	-0.51862	8.72886	-2.56321	0.0126396	0.16381
PBANKA_091800	60S ribosomal protein, putative	-0.461524	11.2923	-2.55704	0.0128453	0.165643
PBANKA_093700	mitochondrial ribosomal protein L11 precursor, putative	-0.868465	6.30933	-2.55678	0.0128538	0.165643
PBANKA_031450	40S ribosomal protein S26e, putative	-0.49038	10.199	-2.55404	0.0129461	0.166362
PBANKA_091670	conserved Plasmodium protein, unknown function	1.21761	4.93111	2.55018	0.0130773	0.167039
PBANKA_100860	conserved Plasmodium protein, unknown function	1.78777	3.31406	2.54954	0.0130992	0.167039
PBANKA_051050	conserved Plasmodium protein, unknown function	1.9876	2.67069	2.54833	0.0131405	0.167039
PBANKA_061030	polyubiquitin, putative	-0.488416	10.5347	-2.54718	0.01318	0.167039
PBANKA_094310	CCR4-NOT transcription complex subunit 1, putative (NOT1)	0.535334	8.47153	2.54695	0.0131879	0.167039
PBANKA_114270	phosphatidyl serine syntase, putative	-0.560462	8.17585	-2.54604	0.0132192	0.167039
PBANKA_132410	ubiquitin carboxyl-terminal hydrolase isozyme L3, putative (UCHL3)	-0.529636	8.48174	-2.54263	0.0133368	0.168058
PBANKA_144840	conserved Plasmodium protein, unknown function	-0.602011	7.64275	-2.54029	0.0134183	0.168618
PBANKA_040770	60S acidic ribosomal protein P2, putative	-0.484244	10.2931	-2.53637	0.0135558	0.169877
PBANKA_123080	pyridoxal kinase-like protein, putative	-1.00857	5.73307	-2.53517	0.0135983	0.169941
PBANKA_080400	ribosomal protein, L37e, putative	-0.485186	9.89126	-2.52407	0.0139953	0.174424
PBANKA_143540	conserved Plasmodium protein, unknown function	0.97216	5.60344	2.51971	0.0141542	0.175922
PBANKA_030140	conserved Plasmodium protein, unknown function	1.0536	5.35874	2.51554	0.0143076	0.177344
PBANKA_140240	conserved Plasmodium protein, unknown function	-1.00849	5.65107	-2.51258	0.0144176	0.178222
PBANKA_143270	type IIB DNA topoisomerase, putative	1.66352	3.71979	2.50948	0.0145335	0.179168
PBANKA_134060	conserved Plasmodium protein, unknown function	1.01954	5.55505	2.50651	0.0146452	0.180056
PBANKA_133080	DNA/RNA-binding protein KIN17, putative	0.556041	7.99296	2.50398	0.014741	0.180746
PBANKA_134900	MSP7-like protein (MSRP2)	-0.542648	8.33419	-2.49696	0.0150099	0.183549
PBANKA_052430	tryptophan/threonine-rich antigen, putative	-0.454013	10.8789	-2.49394	0.0151269	0.183936
PBANKA_051200	DHHC-type zinc finger protein, putative	1.07951	5.28551	2.49332	0.0151509	0.183936
PBANKA_123980	zinc finger protein, putative	-0.525021	8.3516	-2.49302	0.0151629	0.183936
PBANKA_122170	conserved Plasmodium protein, unknown function	-1.00329	5.51412	-2.48707	0.0153963	0.18627
PBANKA_140220	conserved Plasmodium protein, unknown function	0.697411	6.75861	2.4835	0.0155378	0.187484
PBANKA_113610	conserved Plasmodium protein, unknown function	0.658694	7.01673	2.4823	0.0155857	0.187564
PBANKA_144490	vacuolar transporter chaperone, putative	0.711515	6.67979	2.47466	0.0158936	0.18995
PBANKA_130950	conserved Plasmodium protein, unknown function	-0.488917	9.07649	-2.47209	0.0159982	0.18995
PBANKA_135190	60S ribosomal protein L6-2, putative	-0.533477	8.50343	-2.47208	0.0159989	0.18995
PBANKA_136560	Pb-fam-1 protein	-0.662362	7.12217	-2.47155	0.0160203	0.18995
PBANKA_114390	conserved Plasmodium protein, unknown function	-1.48064	4.03936	-2.47111	0.0160386	0.18995
PBANKA_020700	calcium-transporting ATPase, putative (SERCA)	-0.491992	8.98303	-2.46981	0.0160916	0.18995
PBANKA_142980	conserved Plasmodium protein, unknown function	-0.789178	6.32215	-2.46923	0.0161156	0.18995
PBANKA_130430	conserved Plasmodium protein, unknown function	0.930549	5.77191	2.46917	0.016118	0.18995
PBANKA_090300	conserved Plasmodium protein, unknown function	0.496515	9.17416	2.46758	0.0161835	0.190229
PBANKA_134030	phosphoribosylpyrophosphate synthetase, putative	-0.526533	8.26529	-2.46464	0.0163056	0.190885
PBANKA_010550	glutaredoxin-like protein (GLP2)	-0.742904	6.57626	-2.46402	0.0163314	0.190885
PBANKA_132440	60S ribosomal protein L27, putative	-0.457591	10.9411	-2.46321	0.0163651	0.190885
PBANKA_136380	phosphatidylinositol transfer protein, putative	0.674987	6.95846	2.46194	0.0164181	0.191012
PBANKA_145000	tetQ family GTPase, putative	1.41803	4.22251	2.45729	0.0166138	0.192327
PBANKA_080300	origin recognition complex subunit 2, putative	0.858654	5.93979	2.45725	0.0166156	0.192327
PBANKA_031560	40S ribosomal protein S30, putative	-0.474308	9.42599	-2.45283	0.0168035	0.193536
PBANKA_113250	mitochondrial import inner membrane translocase subunit TIM23, putative (TIM23)	-0.69874	6.87137	-2.45279	0.0168051	0.193536
PBANKA_141890	Rab GTPase 11a (Rab11a)	-0.501207	9.14769	-2.45051	0.0169031	0.194172
PBANKA_122200	sin3 associated polypeptide p18 protein, putative	0.694042	6.73176	2.44786	0.0170174	0.194993
PBANKA_092760	conserved Plasmodium protein, unknown function	1.34668	4.36508	2.4438	0.0171935	0.196516
PBANKA_142270	fe-superoxide dismutase, putative	-0.56342	7.87776	-2.44278	0.0172382	0.196533
PBANKA_134040	oxidoreductase, putative	-0.663779	6.95148	-2.441	0.0173159	0.196925
PBANKA_062300	Plasmodium exported protein, unknown function	-0.517367	8.3226	-2.43711	0.0174874	0.197757
PBANKA_092310	conserved Plasmodium protein, unknown function	-1.34092	4.41081	-2.43692	0.0174958	0.197757
PBANKA_132070	signal peptide peptidase, putative (SPP)	-0.462983	9.97192	-2.43518	0.0175735	0.197757
PBANKA_021090	conserved Plasmodium protein, unknown function	-0.93616	5.646	-2.43445	0.0176058	0.197757
PBANKA_040300	60S ribosomal protein L44, putative	-0.457973	10.3199	-2.43323	0.0176603	0.197757
PBANKA_040420	ubiquitin-conjugating enzyme e2, putative	-0.492867	9.15074	-2.43318	0.0176625	0.197757
PBANKA_120010	BIR protein	-1.33447	4.40833	-2.43249	0.0176934	0.197757
PBANKA_103130	rhomboid protease, putative	0.684332	6.80532	2.43083	0.0177677	0.198101
PBANKA_133430	exported protein 2, putative (EXP2)	-0.454506	10.8624	-2.42691	0.0179445	0.199182
PBANKA_051760	plasmepsin VII, putative	0.805697	6.19564	2.42674	0.0179522	0.199182
PBANKA_094250	conserved Plasmodium protein, unknown function	-0.461896	9.86588	-2.42409	0.0180729	0.199796
PBANKA_070390	receptor for activated C kinase, putative (RACK)	-0.42942	11.9206	-2.4236	0.0180954	0.199796
PBANKA_071750	nuclear cap-binding protein, putative	0.652643	6.99929	2.42261	0.0181405	0.199809
PBANKA_062100	dynactin subunit 5, putative	1.06652	5.11522	2.42158	0.0181877	0.199845
PBANKA_092140	conserved Plasmodium protein, unknown function	-0.508417	8.69263	-2.41732	0.018384	0.201515
PBANKA_145990	signal recognition particle, beta subunit, putative	-0.607033	7.31228	-2.4161	0.0184408	0.201652
PBANKA_122070	conserved Plasmodium protein, unknown function	1.64002	3.81221	2.41158	0.0186518	0.202505
PBANKA_123070	conserved Plasmodium protein, unknown function	1.21839	4.67397	2.41143	0.0186587	0.202505
PBANKA_103945	small nucleolar RNA snoR22	-0.493183	8.84665	-2.41098	0.0186798	0.202505
PBANKA_062170	conserved Plasmodium protein, unknown function	0.998455	5.33612	2.41062	0.0186969	0.202505
PBANKA_040510	membrane magnesium transporter, putative	0.533474	7.95382	2.40784	0.0188281	0.203442
PBANKA_082480	RNA-binding protein, putative	-0.492496	8.68813	-2.40677	0.0188789	0.203507
PBANKA_092940	conserved Plasmodium protein, unknown function	1.13267	4.94481	2.40353	0.0190328	0.204179
PBANKA_051130	mitochondrial ribosomal protein S22 precursor, putative	-0.958185	5.54502	-2.40267	0.0190744	0.204179
PBANKA_040700	conserved Plasmodium protein, unknown function	0.690604	6.69301	2.40264	0.0190758	0.204179
PBANKA_110530	conserved Plasmodium protein, unknown function	1.71986	3.18445	2.40114	0.0191478	0.204179
PBANKA_093730	conserved Plasmodium protein, unknown function	0.805918	6.06301	2.40076	0.0191656	0.204179
PBANKA_021070	conserved Plasmodium protein, unknown function	0.715596	6.52853	2.39868	0.0192662	0.204771
PBANKA_103920	conserved Plasmodium protein, unknown function	1.31428	4.5155	2.39714	0.0193407	0.205083
PBANKA_130730	conserved Plasmodium protein, unknown function	-0.509044	8.35667	-2.39298	0.0195432	0.206451
PBANKA_082660	conserved Plasmodium protein, unknown function	1.87612	2.61908	2.39263	0.0195604	0.206451
PBANKA_100560	conserved Plasmodium protein, unknown function	1.39239	4.20244	2.3916	0.0196106	0.206502
PBANKA_082740	conserved Plasmodium protein, unknown function	1.71307	3.19956	2.3902	0.0196795	0.206749
PBANKA_146390	conserved Plasmodium protein, unknown function	-1.46861	4.1385	-2.38861	0.0197583	0.207097
PBANKA_110220	merozoite surface protein 8 (MSP8)	-0.456917	10.5835	-2.38292	0.0200412	0.209392
PBANKA_121160	conserved Plasmodium protein, unknown function	0.623418	7.0835	2.38236	0.0200692	0.209392
PBANKA_141480	conserved Plasmodium protein, unknown function	1.31225	4.44445	2.38104	0.0201352	0.2096
PBANKA_112940	conserved Plasmodium protein, unknown function	0.585572	7.37379	2.37712	0.0203331	0.21073
PBANKA_090350	transporter, putative	-1.50323	3.95595	-2.37618	0.0203808	0.21073
PBANKA_060010	BIR protein	-0.867678	5.82209	-2.37538	0.0204216	0.21073
PBANKA_101730	conserved Plasmodium protein, unknown function	0.55657	7.75764	2.37373	0.0205056	0.21073
PBANKA_021455	Plasmodium exported protein, unknown function, pseudogene	-0.58118	7.46703	-2.3735	0.0205173	0.21073
PBANKA_071050	conserved Plasmodium protein, unknown function	1.31251	4.31854	2.37341	0.0205218	0.21073
PBANKA_131880	protein phosphatase 7, putative	0.938046	5.52879	2.37234	0.0205766	0.210817
PBANKA_146010	conserved Plasmodium protein, unknown function	1.44669	4.00271	2.37115	0.0206376	0.210841
PBANKA_070120	conserved Plasmodium protein, unknown function	1.75934	3.13931	2.37049	0.0206716	0.210841
PBANKA_061220	conserved Plasmodium protein, unknown function	0.794645	6.16318	2.36744	0.0208292	0.211808
PBANKA_145850	ubiquitin-conjugating enzyme e2, putative	-1.34919	4.23542	-2.36685	0.0208595	0.211808
PBANKA_103050	conserved Plasmodium protein, unknown function	0.633181	6.99074	2.36503	0.0209541	0.212294
PBANKA_091030	guanylyl cyclase, putative (GCalpha)	0.904812	5.58987	2.36188	0.0211187	0.213486
PBANKA_146320	Hbeta58/Vps26 protein homologue, putative	0.816734	5.99307	2.36004	0.0212156	0.21372
PBANKA_140080	early transcribed membrane protein 13 (UIS3)	-1.04721	5.19727	-2.35885	0.0212782	0.21372
PBANKA_094270	chromatin remodeling protein, putative (SNF2L)	0.505531	8.68426	2.35858	0.0212923	0.21372
PBANKA_082710	protein kinase, putative	0.72617	6.40015	2.35788	0.0213297	0.21372
PBANKA_120980	proteasome subunit beta type-5, putative	-0.461984	9.36328	-2.35646	0.0214045	0.213979
PBANKA_144570	conserved Plasmodium protein, unknown function	-0.877816	5.76782	-2.35561	0.0214496	0.213979
PBANKA_135910	MOG1 homologue, putative	0.756531	6.24801	2.35332	0.0215718	0.214727
PBANKA_080040	conserved Plasmodium protein, unknown function	-0.455646	9.81451	-2.35201	0.0216422	0.214958
PBANKA_141690	chromosome segregation protein, putative	0.830655	5.95129	2.34937	0.0217837	0.215629
PBANKA_080060	centrin, putative	-0.714745	6.61215	-2.34855	0.0218281	0.215629
PBANKA_020510	mitochondrial carrier protein, putative	0.52106	8.05412	2.34749	0.0218856	0.215629
PBANKA_135650	conserved Plasmodium protein, unknown function	-0.673072	6.82068	-2.34723	0.0218994	0.215629
PBANKA_092570	conserved Plasmodium protein, unknown function	1.11498	4.88826	2.34537	0.0220005	0.216156
PBANKA_110970	conserved Plasmodium protein, unknown function	0.556459	7.54813	2.34431	0.0220579	0.216253
PBANKA_111610	conserved Plasmodium protein, unknown function	-0.830815	6.00087	-2.34158	0.0222075	0.217252
PBANKA_091390	conserved Plasmodium protein, unknown function	1.07752	5.03223	2.33918	0.0223394	0.218073
PBANKA_092960	pre-RNA processing ribonucleoprotein, putative	-0.512674	8.04663	-2.33728	0.0224445	0.21863
PBANKA_010770	permease, putative	-0.471037	8.97738	-2.33595	0.0225181	0.218878
PBANKA_050780	conserved Plasmodium protein, unknown function	-0.887303	5.67376	-2.33332	0.0226646	0.219447
PBANKA_123750	G10 protein, putative	-0.712398	6.50371	-2.3326	0.0227047	0.219447
PBANKA_091830	transporter, putative	-0.503322	8.21037	-2.3323	0.0227213	0.219447
PBANKA_145230	conserved Plasmodium protein, unknown function	-0.482581	8.74733	-2.32993	0.0228542	0.220262
PBANKA_040500	conserved Plasmodium protein, unknown function	-1.06556	5.08587	-2.32775	0.0229775	0.220915
PBANKA_010570	MYND finger protein, putative	1.47098	3.85941	2.32701	0.023019	0.220915
PBANKA_142910	conserved Plasmodium protein, unknown function	1.32266	4.20404	2.32545	0.0231075	0.220983
PBANKA_112040	Pfs77 homologue, putative	0.682535	6.84507	2.32517	0.0231233	0.220983
PBANKA_112290	hexokinase, putative	-0.438892	9.99799	-2.31844	0.0235091	0.224126
PBANKA_133800	conserved Plasmodium protein, unknown function	0.721322	6.38389	2.31772	0.0235507	0.224126
PBANKA_090640	60S ribosomal protein L35ae, putative	-0.424369	10.7566	-2.31361	0.0237891	0.225493
PBANKA_092010	cochaperone prefoldin complex subunit, putative	0.595181	7.13911	2.31353	0.0237935	0.225493
PBANKA_142750	acyl CoA binding protein, putative	-0.674639	6.7448	-2.31244	0.0238574	0.225628
PBANKA_134870	conserved Plasmodium protein, unknown function	1.44423	3.81392	2.30999	0.0240008	0.226355
PBANKA_112700	choline/ethanolaminephosphotransferase (CEPT)	-0.405893	12.1823	-2.30888	0.0240662	0.226355
PBANKA_110090	Pb-fam-1 protein	-0.479455	8.45916	-2.30858	0.0240835	0.226355
PBANKA_145280	cell cycle control protein, putative	-0.634508	7.0509	-2.30654	0.0242044	0.227022
PBANKA_144700	cytochrome b5, putative	-0.8258	5.90137	-2.30202	0.0244733	0.228909
PBANKA_143000	histone-lysine N-methyltransferase, putative	1.18007	4.73281	2.30146	0.0245062	0.228909
PBANKA_050930	glucosamine--fructose-6-phosphate aminotransferase, putative	0.696083	6.4665	2.29613	0.024827	0.231154
PBANKA_113090	methyltransferase, putative	-0.45786	8.96631	-2.29533	0.0248759	0.231154
PBANKA_051820	flavoprotein subunit of succinate dehydrogenase, putative	0.556146	7.42818	2.29495	0.0248989	0.231154
PBANKA_122410	kinesin-like protein, putative	1.02979	5.1014	2.29198	0.0250794	0.232049
PBANKA_110570	60S ribosomal subunit protein L24, putative	-0.552517	7.72638	-2.29104	0.0251373	0.232049
PBANKA_080490	ubiquitin-protein ligase e3, putative	0.494717	8.14028	2.2902	0.0251886	0.232049
PBANKA_050360	60S ribosomal protein L30e, putative	-0.43866	10.4214	-2.29002	0.0251994	0.232049
PBANKA_092340	60S ribosomal protein L35, putative	-0.437429	10.2555	-2.28587	0.0254552	0.233564
PBANKA_041570	autophagy-related protein 3, putative (ATG3)	0.467783	8.54631	2.28569	0.0254666	0.233564
PBANKA_144090	conserved Plasmodium protein, unknown function	0.909436	5.53721	2.28423	0.0255572	0.233923
PBANKA_140130	40S ribosomal protein S7, putative	-0.426635	10.6664	-2.28187	0.0257042	0.234796
PBANKA_092700	protein kinase, putative (TKL2)	-1.13914	4.76461	-2.2805	0.0257894	0.235102
PBANKA_121880	ABC transporter, putative	-0.598981	7.13944	-2.27821	0.0259332	0.235575
PBANKA_061760	small subunit rRNA processing protein, putative	0.882404	5.59717	2.27777	0.0259611	0.235575
PBANKA_103390	40S ribosomal protein S8e, putative	-0.416111	11.4101	-2.27646	0.0260438	0.235575
PBANKA_136030	DNA/RNA-binding protein Alba 4, putative (ALBA4)	-0.426825	10.8696	-2.27638	0.0260484	0.235575
PBANKA_136420	60S ribosomal protein L17, putative	-0.414852	11.0134	-2.27216	0.0263163	0.23714
PBANKA_072010	conserved Plasmodium protein, unknown function	1.56732	3.40881	2.27201	0.0263257	0.23714
PBANKA_081620	ribonuclease H2 subunit C, putative	1.23165	4.5397	2.27033	0.0264331	0.237188
PBANKA_135010	conserved Plasmodium protein, unknown function	0.686982	6.68523	2.2703	0.0264354	0.237188
PBANKA_091340	protein phosphatase 2C, putative	-0.439196	9.5538	-2.26826	0.0265661	0.237603
PBANKA_142960	proline--tRNA ligase, putative	-0.457562	8.7547	-2.26795	0.026586	0.237603
PBANKA_146340	adaptor-related protein complex 3, sigma 2 subunit, putative	-0.757874	6.13404	-2.26703	0.0266453	0.237665
PBANKA_061490	conserved Plasmodium protein, unknown function	-0.705078	6.39672	-2.26492	0.0267817	0.238059
PBANKA_131130	conserved Plasmodium protein, unknown function	1.44683	3.73106	2.26472	0.0267941	0.238059
PBANKA_082440	cyclin-dependent kinase, putative	0.858132	5.61655	2.26314	0.0268969	0.238398
PBANKA_102550	NOT family protein, putative	0.463111	8.78628	2.2622	0.026958	0.238398
PBANKA_110120	Plasmodium exported protein, unknown function	-0.474899	8.39254	-2.26172	0.0269894	0.238398
PBANKA_103200	conserved Plasmodium protein, unknown function	-0.747413	6.1696	-2.25954	0.0271317	0.238741
PBANKA_060740	conserved Plasmodium protein, unknown function	0.49642	8.05325	2.25918	0.0271554	0.238741
PBANKA_050265	conserved Plasmodium protein, unknown function	1.11547	4.71966	2.25866	0.0271896	0.238741
PBANKA_092180	steryl ester hydrolase, putative	-0.580983	7.21217	-2.25746	0.027268	0.238741
PBANKA_131550	sortilin, putative	-0.439998	9.35542	-2.25712	0.0272907	0.238741
PBANKA_121330	conserved Plasmodium protein, unknown function	1.6468	3.22995	2.25493	0.0274353	0.239269
PBANKA_071600	chromosome associated protein, putative	0.438535	9.51442	2.25461	0.0274562	0.239269
PBANKA_070900	protein-transport protein sec61 beta 1 subunit, putative	-0.502125	8.04771	-2.25303	0.0275611	0.239509
PBANKA_133630	GTPase activator, putative	0.803055	5.8369	2.25261	0.027589	0.239509
PBANKA_083280	conserved Plasmodium protein, unknown function	-1.66601	3.07821	-2.25012	0.0277544	0.240486
PBANKA_080760	40S ribosomal protein S11, putative	-0.415298	11.2721	-2.24857	0.0278588	0.240931
PBANKA_102090	ERAD-associated E3 ubiquitin-protein ligase HRD1, putative (HRD1)	-0.656127	6.74454	-2.24357	0.0281955	0.24338
PBANKA_030890	conserved Plasmodium protein, unknown function	0.826187	5.81163	2.2403	0.0284175	0.244401
PBANKA_124400	cell cycle regulator protein, putative	-0.487491	8.23655	-2.24025	0.0284212	0.244401
PBANKA_103860	conserved Plasmodium protein, unknown function	1.38457	4.2791	2.238	0.0285748	0.245054
PBANKA_144350	conserved Plasmodium protein, unknown function	0.508703	8.17054	2.23756	0.0286049	0.245054
PBANKA_000235	Pb-fam-1 protein	-0.50193	7.89517	-2.23648	0.0286792	0.245228
PBANKA_140550	conserved Plasmodium protein, unknown function	-0.529016	7.59097	-2.23489	0.0287885	0.245701
PBANKA_121680	conserved Plasmodium protein, unknown function	0.496635	7.93072	2.22969	0.0291493	0.247784
PBANKA_041060	60S ribosomal protein L26, putative	-0.428014	10.2379	-2.22958	0.0291573	0.247784
PBANKA_144470	conserved Plasmodium protein, unknown function	0.66218	6.52599	2.22902	0.029196	0.247784
PBANKA_131820	nifU protein, putative	-0.721558	6.26049	-2.22654	0.0293701	0.248798
PBANKA_130500	conserved Plasmodium protein, unknown function	-0.398492	11.3707	-2.22509	0.029472	0.249197
PBANKA_050320	eukaryotic translation initiation factor subunit eIF2A, putative	0.448799	8.9372	2.22352	0.0295827	0.249669
PBANKA_061480	conserved Plasmodium protein, unknown function	0.771574	6.21109	2.22056	0.0297922	0.250741
PBANKA_112565	unspecified product	-0.498563	7.94743	-2.22017	0.0298199	0.250741
PBANKA_093420	ubiquitin, putative	-0.419217	9.93904	-2.21484	0.0302016	0.253128
PBANKA_031500	apicoplast RNA methyltransferase precursor, putative	-0.558951	7.32598	-2.21465	0.0302151	0.253128
PBANKA_132860	conserved Plasmodium protein, unknown function	0.784311	5.85417	2.21137	0.0304522	0.254646
PBANKA_091450	conserved Plasmodium protein, unknown function	0.789654	5.92112	2.21047	0.0305177	0.254725
PBANKA_060110	mitochondrial phosphate carrier protein, putative	-0.461494	8.40901	-2.20937	0.0305972	0.254921
PBANKA_134920	MSP7-like protein (MSRP1)	-0.428848	9.63175	-2.20594	0.0308478	0.256539
PBANKA_100930	conserved Plasmodium protein, unknown function	-0.574674	7.14776	-2.19892	0.0313666	0.260377
PBANKA_144220	cyclin-related protein, putative	0.422081	9.94405	2.19731	0.0314863	0.260895
PBANKA_020420	tubulin-specific chaperone a, putative	0.718087	6.18388	2.19368	0.0317581	0.262655
PBANKA_040600	conserved Plasmodium protein, unknown function	0.481379	8.09489	2.19294	0.0318142	0.262655
PBANKA_011260	Plasmodium exported protein, unknown function	-0.468007	8.28943	-2.1908	0.0319753	0.263041
PBANKA_080870	GTPase activator, putative	0.590291	6.99532	2.1903	0.0320132	0.263041
PBANKA_144290	conserved Plasmodium protein, unknown function	0.791677	5.78318	2.1894	0.0320817	0.263041
PBANKA_142180	mitochondrial ATP synthase F1, epsilon subunit, putative	0.561037	7.2439	2.18926	0.0320923	0.263041
PBANKA_140350	conserved Plasmodium protein, unknown function	0.713537	6.20056	2.18739	0.0322342	0.263322
PBANKA_122310	proteasome subunit alpha, putative	-0.433447	9.27621	-2.18729	0.0322423	0.263322
PBANKA_140480	SAM dependent methyltransferase, putative	-0.548577	7.39006	-2.18531	0.0323934	0.263912
PBANKA_061130	conserved Plasmodium protein, unknown function	1.42051	3.72537	2.18482	0.0324306	0.263912
PBANKA_100660	conserved Plasmodium protein, unknown function	-0.853961	5.58913	-2.18331	0.0325471	0.264357
PBANKA_121310	prohibitin, putative	0.58162	7.03493	2.18258	0.0326027	0.264357
PBANKA_031130	conserved Plasmodium protein, unknown function	1.58386	3.13931	2.18135	0.0326977	0.264357
PBANKA_131650	conserved Plasmodium protein, unknown function	1.33314	3.94973	2.18006	0.0327972	0.264357
PBANKA_011000	60S ribosomal protein L39, putative	-0.418033	10.009	-2.17965	0.0328288	0.264357
PBANKA_142560	RNA-binding protein, putative	0.685016	6.43681	2.17959	0.032834	0.264357
PBANKA_144610	amino acid transporter, putative	0.656318	6.51617	2.17708	0.0330282	0.265033
PBANKA_070640	conserved Plasmodium protein, unknown function	0.589389	6.93109	2.17582	0.0331266	0.265033
PBANKA_100360	apical sushi protein, putative (ASP)	1.08376	4.71966	2.17577	0.033131	0.265033
PBANKA_121960	cg1 protein, putative	0.880159	5.41448	2.17495	0.0331949	0.265033
PBANKA_143520	conserved Plasmodium protein, unknown function	0.997831	4.97046	2.17476	0.0332093	0.265033
PBANKA_083330	zinc finger protein, putative	1.58028	3.31521	2.17203	0.0334235	0.266181
PBANKA_050660	pre-mRNA splicing factor, putative	-0.424414	9.23272	-2.17144	0.0334702	0.266181
PBANKA_041460	40S ribosomal protein S15A, putative	-0.40235	10.683	-2.16881	0.0336776	0.267364
PBANKA_081650	conserved Plasmodium protein, unknown function	1.26103	4.13726	2.16713	0.0338114	0.267958
PBANKA_120080	RNA-binding protein, putative	-0.413421	10.1807	-2.16575	0.0339204	0.268355
PBANKA_060100	ATP dependent RNA helicase, putative	0.758249	5.90014	2.16443	0.034026	0.268723
PBANKA_110920	asparagine -- tRNA ligase, putative	-0.852825	5.53682	-2.16173	0.0342423	0.269806
PBANKA_060200	origin recognition complex 1 protein, putative (ORC1)	0.695754	6.31352	2.16124	0.0342818	0.269806
PBANKA_060350	conserved Plasmodium protein, unknown function	1.20584	4.42005	2.1553	0.0347624	0.273116
PBANKA_113750	actin-depolymerizing factor 2 (ADF2)	1.49091	3.3838	2.15441	0.0348346	0.273211
PBANKA_071320	conserved Plasmodium protein, unknown function	1.48496	3.44491	2.15137	0.0350834	0.274689
PBANKA_134550	conserved Plasmodium protein, unknown function	0.6672	6.42831	2.14898	0.03528	0.275585
PBANKA_000350	Pb-fam-1 protein, pseudogene	-0.497824	8.21029	-2.14806	0.0353561	0.275585
PBANKA_082240	conserved Plasmodium protein, unknown function	1.511	3.2751	2.14778	0.0353795	0.275585
PBANKA_091130	UVB-resistance protein UVR8 homologue, putative	-0.605025	6.78185	-2.14648	0.035487	0.275949
PBANKA_010710	proteasome subunit alpha type 2, putative	-0.439413	8.78453	-2.14536	0.03558	0.2762
PBANKA_103800	cytochrome c, putative	-0.564909	7.23242	-2.13688	0.0362898	0.281231
PBANKA_112830	amino acid transporter, putative	-0.569729	7.01277	-2.13438	0.036502	0.282394
PBANKA_112550	conserved protein, unknown function	-0.511288	7.51519	-2.13041	0.0368405	0.283171
PBANKA_132810	ATP synthase (C/AC39) subunit, putative	0.533828	7.31009	2.12856	0.036999	0.283171
PBANKA_072080	RNA-binding protein NOB1, putative	-0.667305	6.40175	-2.12836	0.0370167	0.283171
PBANKA_143440	secreted ookinete protein, putative (PSOP17)	-0.671227	6.33621	-2.12834	0.0370178	0.283171
PBANKA_124270	beta adaptin protein, putative	-0.421734	8.95431	-2.12826	0.0370254	0.283171
PBANKA_000440	BIR protein	-1.41753	3.55677	-2.12775	0.0370687	0.283171
PBANKA_060170	conserved Plasmodium protein, unknown function	0.549967	7.14009	2.12661	0.037167	0.283171
PBANKA_010370	conserved Plasmodium protein, unknown function	0.775603	5.80974	2.12639	0.0371864	0.283171
PBANKA_121460	conserved Plasmodium protein, unknown function	0.758061	5.85586	2.12628	0.0371959	0.283171
PBANKA_145740	N-alpha-acetyltransferase 15, NatA auxiliary subunit, putative	0.448676	8.33861	2.12581	0.0372364	0.283171
PBANKA_143400	phosphate translocator, putative	0.568129	7.05156	2.12522	0.0372872	0.283171
PBANKA_123310	proteasome subunit beta type 1, putative	-0.414786	9.28086	-2.12311	0.0374704	0.283426
PBANKA_100450	conserved Plasmodium protein, unknown function	1.21799	4.3008	2.12269	0.0375063	0.283426
PBANKA_051840	conserved Plasmodium protein, unknown function	1.41159	3.64358	2.12202	0.037565	0.283426
PBANKA_072000	conserved Plasmodium protein, unknown function	1.10695	4.56869	2.12196	0.0375699	0.283426
PBANKA_142250	RAP protein, putative	1.09523	4.59868	2.12042	0.0377048	0.283877
PBANKA_091620	TCP-1/cpn60 chaperonin family, putative	-0.40604	9.6738	-2.11985	0.0377546	0.283877
PBANKA_020200	conserved Plasmodium protein, unknown function	0.455666	8.2964	2.1191	0.0378201	0.2839
PBANKA_093970	conserved Plasmodium protein, unknown function	0.61114	6.69394	2.11706	0.0379995	0.284015
PBANKA_101190	ribosome biogenesis protein, NOP10-like, putative	-0.507011	7.51694	-2.11598	0.0380942	0.284015
PBANKA_041560	conserved Plasmodium protein, unknown function	0.628991	6.63351	2.11593	0.0380989	0.284015
PBANKA_124370	conserved Plasmodium protein, unknown function	-0.717922	6.0695	-2.11554	0.0381327	0.284015
PBANKA_131020	conserved Plasmodium protein, unknown function, fragment	1.15882	4.52003	2.11538	0.0381475	0.284015
PBANKA_120810	conserved Plasmodium protein, unknown function	0.918385	5.14739	2.11465	0.0382115	0.284026
PBANKA_144170	conserved Plasmodium protein, unknown function	-0.456858	8.15891	-2.11363	0.0383018	0.284181
PBANKA_021550	erythrocyte membrane associated protein 2 (EMAP2)	-0.435855	8.66326	-2.11235	0.0384157	0.284181
PBANKA_051290	conserved Plasmodium protein, unknown function	-0.496812	8.10106	-2.1123	0.0384197	0.284181
PBANKA_090450	ubiquitin activating enzyme (E1) subunit Aos1, putative	0.673078	6.31665	2.11029	0.0385989	0.285043
PBANKA_061710	60S ribosomal protein L11a, putative	-0.405257	10.5665	-2.10773	0.0388276	0.285933
PBANKA_070970	protein kinase 1 (PK1)	0.634337	6.60679	2.10707	0.0388869	0.285933
PBANKA_123680	conserved Plasmodium protein, unknown function	0.871464	5.31963	2.10683	0.038908	0.285933
PBANKA_110790	triose phosphate transporter (TPT)	-0.564451	7.06114	-2.10473	0.039097	0.286786
PBANKA_093410	GTP-binding protein, putative	0.744952	5.8859	2.10381	0.0391804	0.286786
PBANKA_092410	conserved Plasmodium protein, unknown function	0.667834	6.26642	2.10345	0.0392132	0.286786
PBANKA_113510	40S ribosomal protein S13, putative	-0.397463	10.2329	-2.09906	0.0396117	0.288902
PBANKA_113000	Ran-binding protein, putative	0.645046	6.40426	2.09834	0.0396775	0.288902
PBANKA_081440	conserved Plasmodium protein, unknown function	0.562936	7.02851	2.09817	0.0396931	0.288902
PBANKA_081420	elongation factor 1-beta, putative	-0.421437	8.99802	-2.09709	0.0397914	0.289155
PBANKA_133420	RNA 3'-terminal phosphate cyclase-like protein, putative	-0.583536	6.82711	-2.09407	0.0400686	0.289942
PBANKA_092220	autophagy-related protein 7, putative (ATG7)	-0.872048	5.39697	-2.09265	0.0401997	0.289942
PBANKA_102020	peptidyl-prolyl cis-trans isomerase, putative (CYP52)	-0.480127	7.76701	-2.09248	0.0402151	0.289942
PBANKA_132110	conserved Plasmodium protein, unknown function	0.635067	6.44277	2.09248	0.0402151	0.289942
PBANKA_135170	conserved Plasmodium protein, unknown function	0.420851	8.79523	2.09245	0.0402184	0.289942
PBANKA_061610	prefoldin subunit 3, putative	-0.436214	8.48067	-2.09092	0.04036	0.290008
PBANKA_080700	DNA-directed RNA polymerase II, putative	0.41405	9.75861	2.09048	0.0404004	0.290008
PBANKA_112170	leucine--tRNA ligase, putative	0.451649	8.19332	2.09028	0.0404187	0.290008
PBANKA_101460	phosphotyrosyl phosphatase activator, putative	0.605903	6.79121	2.08756	0.0406724	0.291138
PBANKA_060090	conserved Plasmodium protein, unknown function	-1.12883	4.62093	-2.08722	0.0407043	0.291138
PBANKA_131270	gamete egress and sporozoite traversal protein (GEST)	-0.574708	7.0109	-2.08649	0.0407721	0.291166
PBANKA_041810	conserved Plasmodium protein, unknown function	0.513277	7.38679	2.08388	0.0410171	0.291819
PBANKA_135100	1-deoxy-D-xylulose 5-phosphate synthase, putative	-0.686864	6.21192	-2.08358	0.0410452	0.291819
PBANKA_040531	small nucleolar RNA snoR03	-0.42209	8.79343	-2.08332	0.0410698	0.291819
PBANKA_070100	tryptophan-rich antigen, putative, pseudogene	-0.467276	7.92719	-2.08239	0.0411571	0.291819
PBANKA_102330	YTH domain-containing protein, putative	0.711982	6.03227	2.08187	0.0412061	0.291819
PBANKA_130520	serine/threonine protein kinase, putative	0.980635	4.90313	2.08142	0.0412485	0.291819
PBANKA_114630	BIR protein	-0.800361	5.77575	-2.08056	0.0413298	0.29194
PBANKA_142320	ATPase, putative	-1.02984	4.80845	-2.07886	0.0414909	0.292624
PBANKA_133770	conserved Plasmodium protein, unknown function	-1.37457	3.68106	-2.07643	0.0417226	0.293802
PBANKA_103430	transcription factor with AP2 domain(s), putative	0.590331	6.83449	2.0742	0.0419358	0.294756
PBANKA_122970	conserved Plasmodium protein, unknown function	-0.882487	5.32187	-2.07342	0.0420102	0.294756
PBANKA_102930	30S ribosomal protein S9, putative	-0.697409	6.18121	-2.07298	0.0420524	0.294756
PBANKA_041590	conserved Plasmodium protein, unknown function	1.24512	4.01705	2.07194	0.0421524	0.295002
PBANKA_110470	conserved Plasmodium protein, unknown function	0.86699	5.30706	2.06791	0.0425423	0.297273
PBANKA_144120	conserved Plasmodium protein, unknown function	0.657552	6.3605	2.06497	0.0428284	0.297992
PBANKA_101630	proliferation-associated protein 2g4, putative	-0.42807	8.60991	-2.06491	0.0428337	0.297992
PBANKA_112840	conserved Plasmodium protein, unknown function	1.12798	4.40784	2.06483	0.0428416	0.297992
PBANKA_093390	glyoxalase I, putative	-0.621903	6.52962	-2.06376	0.0429458	0.29826
PBANKA_052360	BSD-domain protein, putative	0.762599	5.69703	2.06298	0.0430226	0.298338
PBANKA_110280	4-diphosphocytidyl-2c-methyl-D-erythritol kinase (CMK), putative	1.06957	4.62235	2.06196	0.0431231	0.29858
PBANKA_103890	conserved Plasmodium protein, unknown function	0.518239	7.44355	2.06078	0.043239	0.298637
PBANKA_142430	conserved Plasmodium protein, unknown function	-0.38358	10.2388	-2.06054	0.0432626	0.298637
PBANKA_112630	conserved Plasmodium protein, unknown function	0.623836	6.44673	2.05724	0.043588	0.300427
PBANKA_136480	ABC transporter, putative	1.09962	4.49065	2.05615	0.0436963	0.300718
PBANKA_031080	conserved Plasmodium protein, unknown function	0.539615	7.05956	2.05466	0.0438444	0.300879
PBANKA_020300	chromatin assembly factor 1 protein WD40 domain, putative	-0.391155	10.3804	-2.05458	0.043852	0.300879
PBANKA_080810	conserved Plasmodium protein, unknown function	1.36463	3.53555	2.05247	0.0440628	0.30187
PBANKA_091310	conserved Plasmodium protein, unknown function	0.890707	5.53715	2.05176	0.0441337	0.301901
PBANKA_120450	conserved Plasmodium protein, unknown function	1.09297	4.86301	2.04771	0.0445416	0.304234
PBANKA_134930	conserved Plasmodium protein, unknown function	1.51354	3.15758	2.04547	0.0447675	0.305318
PBANKA_123700	S-adenosylmethionine-dependent methyltransferase, putative	-0.43729	8.34298	-2.04346	0.044972	0.306239
PBANKA_030600	6-cysteine protein (P230p)	0.888888	5.17551	2.04282	0.0450371	0.306239
PBANKA_080720	conserved Plasmodium protein, unknown function	1.28556	3.85019	2.03808	0.045522	0.308063
PBANKA_040250	conserved Plasmodium protein, unknown function	1.07603	4.64522	2.03795	0.0455358	0.308063
PBANKA_011150	conserved Plasmodium protein, unknown function	1.0124	4.69652	2.03784	0.0455467	0.308063
PBANKA_000180	Plasmodium exported protein, unknown function	-0.444233	8.34112	-2.03756	0.0455762	0.308063
PBANKA_124380	apicoplast TIC22 protein, putative (TIC22)	-0.692867	6.05775	-2.03555	0.0457835	0.308239
PBANKA_124440	conserved Plasmodium protein, unknown function	-0.464267	7.88322	-2.03497	0.0458433	0.308239
PBANKA_143080	thioredoxin peroxidase 2, putative (Trx-Px2)	-0.582796	6.72508	-2.03482	0.0458587	0.308239
PBANKA_133010	large ribosomal subunit assembling protein, putative	-0.521995	7.22401	-2.03378	0.0459667	0.308239
PBANKA_060850	SNARE protein, putative	1.23569	3.96744	2.03337	0.0460088	0.308239
PBANKA_133920	conserved Plasmodium protein, unknown function	1.23569	3.96744	2.03337	0.0460088	0.308239
PBANKA_092500	RING zinc finger protein, putative	0.510311	7.35201	2.03212	0.046139	0.308656
PBANKA_070440	alpha/beta hydrolase, putative	0.917112	5.07007	2.03102	0.0462537	0.308969
PBANKA_135640	DNA repair protein RAD5, putative (RAD5)	0.497929	7.41335	2.02991	0.0463693	0.309288
PBANKA_114150	conserved Plasmodium protein, unknown function	-0.497462	7.49427	-2.029	0.0464651	0.309473
PBANKA_010480	conserved Plasmodium protein, unknown function	0.591879	6.62699	2.02688	0.0466866	0.310207
PBANKA_142690	RNA helicase, putative	0.393295	9.34608	2.02656	0.0467205	0.310207
PBANKA_070391	small nucleolar RNA snoR05	-0.403291	9.02497	-2.02567	0.0468142	0.310207
PBANKA_140850	mitochondrial ATP synthase delta subunit, putative (OSCP)	0.654727	6.20082	2.02528	0.0468551	0.310207
PBANKA_123870	conserved Plasmodium protein, unknown function	-0.470607	7.85639	-2.02411	0.0469791	0.310207
PBANKA_082770	replication termination factor, putative	-0.873393	5.24798	-2.02406	0.0469845	0.310207
PBANKA_112610	mitochondrial import inner membrane translocase subunit TIM22, putative (TIM22)	-0.916414	5.09944	-2.02196	0.0472071	0.311225
PBANKA_141630	40S ribosomal protein S15/S19, putative	-0.389721	10.3582	-2.02043	0.0473692	0.311586
PBANKA_134780	20 kDa chaperonin, putative (CPN20)	-0.420104	8.50748	-2.02015	0.0473988	0.311586
PBANKA_050095	BIR protein, pseudogene	-0.669176	6.15238	-2.01795	0.0476333	0.312675
PBANKA_070200	conserved Plasmodium protein, unknown function	0.967312	4.81641	2.01713	0.0477218	0.312805
PBANKA_031280	conserved Plasmodium protein, unknown function	0.816148	5.40455	2.01557	0.0478891	0.313424
PBANKA_120610	eukaryotic translation initiation factor 3 subunit 7, putative	-0.430097	8.22946	-2.01468	0.0479841	0.313424
PBANKA_131290	conserved Plasmodium protein, unknown function	1.01164	4.8486	2.01408	0.048049	0.313424
PBANKA_071520	eukaryotic translation initiation factor, putative	-0.372333	10.4921	-2.01315	0.0481501	0.313424
PBANKA_081060	exoribonuclease, putative	0.411606	8.8632	2.01305	0.0481607	0.313424
PBANKA_142950	RNA polymerase subunit 8c, putative	-0.511192	7.41214	-2.01083	0.0484003	0.314533
PBANKA_110930	conserved Plasmodium protein, unknown function	0.806933	5.52243	2.00822	0.0486837	0.315924
PBANKA_090730	conserved Plasmodium protein, unknown function	-0.536433	7.22063	-2.00639	0.0488841	0.316772
PBANKA_131810	aminopeptidase P, putative (APP)	-0.366048	10.8273	-2.00536	0.0489966	0.31683
PBANKA_091802	small nucleolar RNA snoR13	-0.475215	7.60455	-2.0047	0.0490691	0.31683
PBANKA_070140	U6 snRNA-associated Sm-like protein LSm8, putative (LSM8)	-0.554555	6.85671	-2.0044	0.049102	0.31683
PBANKA_123430	carbon catabolite repressor protein 4, putative (CCR4)	0.480106	7.49067	2.0035	0.0492011	0.317019
PBANKA_120430	CCR4-NOT transcription complex subunit 5, putative (NOT5)	-0.446044	8.44833	-2.00273	0.049286	0.317117
PBANKA_093610	acylphosphatase, putative	1.07707	4.40945	2.00096	0.0494811	0.317923
PBANKA_145490	conserved Plasmodium protein, unknown function (UIS8)	0.968217	4.79987	2.00014	0.0495717	0.318056
PBANKA_101060	calmodulin, putative (CAM)	-0.396609	9.58127	-1.99779	0.0498326	0.319279
PBANKA_136460	conserved Plasmodium protein, unknown function	0.597349	6.50308	1.99702	0.049918	0.319377
PBANKA_071470	phosphopantothenoylcysteine decarboxylase, putative	-0.767507	5.69453	-1.99598	0.0500339	0.319669
PBANKA_094200	calcium/calmodulin-dependent protein kinase, putative	1.59059	2.48645	1.99283	0.0503864	0.32147
PBANKA_031260	zinc finger protein, putative	0.93197	4.95071	1.99202	0.0504767	0.321595
PBANKA_040530	40S ribosomal protein S23, putative	-0.367334	10.8935	-1.99088	0.0506056	0.321965
PBANKA_094190	histone H4, putative	0.398477	8.94197	1.98977	0.0507305	0.322309
PBANKA_144560	protein kinase, putative	-0.839566	5.5186	-1.98893	0.0508253	0.322461
PBANKA_142860	conserved protein, unknown function	-0.671446	6.09912	-1.98613	0.051143	0.323646
PBANKA_145140	protein-S-isoprenylcysteine O-methyltransferase, putative	0.682276	5.98709	1.98603	0.0511545	0.323646
PBANKA_071560	26S proteasome AAA-ATPase subunit RPT3, putative	-0.383401	9.64007	-1.98535	0.0512318	0.323685
PBANKA_020400	cold-shock protein, putative	0.786822	5.46225	1.98423	0.0513592	0.32404
PBANKA_113860	conserved Plasmodium protein, unknown function	-0.850316	5.29443	-1.98304	0.0514951	0.324448
PBANKA_081390	26S proteasome regulatory subunit, putative	-0.451408	7.89842	-1.981	0.0517292	0.325348
PBANKA_061910	40S ribosomal protein S5, putative	-0.359448	11.5195	-1.9796	0.0518894	0.325348
PBANKA_093740	pre-mRNA-processing factor 6, putative (PRPF6)	0.531419	7.09173	1.97933	0.0519207	0.325348
PBANKA_145340	protein kinase 2 (PK2)	0.765246	5.54555	1.9793	0.051924	0.325348
PBANKA_091930	spermidine synthase, putative	-0.384659	9.29726	-1.97258	0.0527035	0.329777
PBANKA_124620	Plasmodium exported protein, unknown function	-0.583931	6.66317	-1.96956	0.0530567	0.331532
PBANKA_072130	CGI-141 protein homolog, putative	0.815611	5.31243	1.96429	0.0536775	0.334319
PBANKA_062330	tryptophan-rich antigen, putative	-0.383293	9.74672	-1.96407	0.0537041	0.334319
PBANKA_124050	conserved Plasmodium protein, unknown function	-0.766552	5.55556	-1.96391	0.0537233	0.334319
PBANKA_030190	conserved Plasmodium protein, unknown function	0.807029	5.32813	1.96294	0.0538383	0.334455
PBANKA_060430	conserved Plasmodium protein, unknown function	-0.358247	11.2391	-1.96248	0.0538922	0.334455
PBANKA_092540	dynein heavy chain, putative	0.735525	5.75067	1.96169	0.0539861	0.334582
PBANKA_092160	RNA binding protein, putative	0.679852	5.94336	1.96051	0.0541273	0.335
PBANKA_050980	cytochrome c oxidase copper chaperone, putative (COX17)	-0.884359	5.11755	-1.95443	0.0548571	0.3386
PBANKA_050300	conserved Plasmodium protein, unknown function	1.18739	3.95475	1.95399	0.0549095	0.3386
PBANKA_145470	conserved Plasmodium protein, unknown function	0.779868	5.59035	1.95353	0.0549661	0.3386
PBANKA_120930	conserved Plasmodium protein, unknown function	0.794642	5.60812	1.95319	0.0550067	0.3386
PBANKA_131350	conserved Plasmodium protein, unknown function	-0.934034	4.88076	-1.95119	0.0552494	0.339634
PBANKA_020250	replication factor c protein, putative	1.0581	4.37373	1.94957	0.0554458	0.340382
PBANKA_132340	bax inhibitor 1, putative	-0.42029	8.15543	-1.94544	0.0559513	0.34276
PBANKA_143860	conserved Plasmodium protein, unknown function	-0.413612	8.31281	-1.94517	0.0559838	0.34276
PBANKA_041110	conserved Plasmodium protein, unknown function	0.612125	6.32672	1.94434	0.0560866	0.342914
PBANKA_136430	glycerol kinase, putative	-0.384855	9.14935	-1.94374	0.0561598	0.342914
PBANKA_083380	mRNA processing protein, putative	0.508861	7.05554	1.94238	0.0563282	0.343481
PBANKA_104020	BIR protein	-1.35048	3.38696	-1.94162	0.0564217	0.343591
PBANKA_122420	DnaJ protein, putative	-0.378888	9.29258	-1.94079	0.0565242	0.343755
PBANKA_123800	conserved Plasmodium protein, unknown function	0.79774	5.33296	1.93559	0.0571707	0.347222
PBANKA_080150	conserved Plasmodium protein, unknown function	1.28968	3.53017	1.93393	0.0573793	0.34751
PBANKA_091950	transamidase, putative	1.28968	3.53017	1.93393	0.0573793	0.34751
PBANKA_041195	conserved Plasmodium protein, unknown function	0.90852	4.96351	1.93339	0.0574472	0.34751
PBANKA_144080	conserved Plasmodium protein, unknown function	0.926962	4.81383	1.93272	0.0575306	0.347552
PBANKA_103970	conserved Plasmodium protein, unknown function	0.412138	8.23255	1.92919	0.0579764	0.349781
PBANKA_113620	conserved Plasmodium protein, unknown function	-0.474343	7.46302	-1.92668	0.0582942	0.350787
PBANKA_111550	nif-like protein, putative	0.565159	6.57091	1.92666	0.0582974	0.350787
PBANKA_110100	Pb-fam-1 protein	0.513007	7.06858	1.92513	0.0584921	0.351493
PBANKA_130510	60S ribosomal protein L10a, putative	-0.366135	10.0011	-1.92345	0.0587066	0.352082
PBANKA_135400	RNA lariat debranching enzyme, putative (DBR1)	0.632855	6.15413	1.92279	0.0587903	0.352082
PBANKA_113790	proliferating cell nuclear antigen, putative (PCNA)	-0.374682	9.64667	-1.92237	0.058844	0.352082
PBANKA_124420	conserved Plasmodium protein, unknown function	0.530565	6.83628	1.92194	0.0588996	0.352082
PBANKA_122770	inositol phosphatase, putative	0.959768	4.67852	1.92066	0.0590641	0.352602
PBANKA_110960	conserved Plasmodium protein, unknown function	1.0369	4.40201	1.91957	0.0592044	0.352976
PBANKA_031420	calcium-dependent protein kinase 1 (CDPK1)	-0.431156	8.00748	-1.91772	0.0594427	0.353933
PBANKA_030380	iron-sulfur assembly protein, putative (SufE)	0.559552	6.59968	1.91364	0.0599722	0.356619
PBANKA_091490	conserved Plasmodium protein, unknown function	1.28057	3.55971	1.91235	0.0601397	0.357148
PBANKA_120690	tubulin beta chain, putative	-0.344957	11.324	-1.91141	0.0602623	0.35741
PBANKA_021340	60S ribosomal subunit export protein, putative	-0.415705	8.24207	-1.90936	0.0605306	0.358533
PBANKA_070670	dicarboxylate/tricarboxylate carrier, putative (DTC)	-0.481872	7.28806	-1.90711	0.0608269	0.35982
PBANKA_135070	tryptophan--tRNA ligase, putative	-0.423292	7.95067	-1.9061	0.0609607	0.35998
PBANKA_143660	inner membrane complex protein 1h (IMC1h)	0.519383	7.08689	1.90511	0.0610914	0.35998
PBANKA_093440	conserved Plasmodium protein, unknown function	0.780483	5.45396	1.90511	0.0610914	0.35998
PBANKA_146480	conserved Plasmodium protein, unknown function	1.07498	4.30027	1.90415	0.0612178	0.360258
PBANKA_031200	conserved Plasmodium protein, unknown function	1.3758	3.18829	1.90269	0.0614117	0.36082
PBANKA_123770	zinc finger protein, putative, fragment	1.00559	4.50278	1.90224	0.0614718	0.36082
PBANKA_080130	conserved Plasmodium protein, unknown function	-0.57126	6.61574	-1.90076	0.0616687	0.361509
PBANKA_071480	nucleolar preribosomal assembly protein, putative	-0.529313	6.81823	-1.89889	0.0619186	0.362507
PBANKA_145320.1	conserved Plasmodium protein, unknown function	-0.386323	8.74441	-1.89698	0.0621746	0.363537
PBANKA_145580	conserved Plasmodium protein, unknown function	0.717454	5.6977	1.89633	0.0622617	0.363579
PBANKA_133020	conserved Plasmodium protein, unknwon function	-1.14694	3.97693	-1.89365	0.0626223	0.364777
PBANKA_091170	subtilisin-like protease 2 (SUB2)	0.713333	5.63209	1.89362	0.0626272	0.364777
PBANKA_143090	conserved Plasmodium protein, unknown function	0.562308	6.61454	1.89133	0.062936	0.365749
PBANKA_081750	conserved Plasmodium protein, unknown function	-0.780839	5.37713	-1.89075	0.0630157	0.365749
PBANKA_070580	conserved Plasmodium protein, unknown function	0.480333	7.35383	1.88921	0.0632252	0.365749
PBANKA_110390	conserved Plasmodium protein, unknown function	-0.583865	6.48775	-1.88916	0.0632318	0.365749
PBANKA_110820	conserved Plasmodium protein, unknown function	0.733211	5.52212	1.88876	0.0632862	0.365749
PBANKA_111860	cell division cycle protein 48 homologue, putative	-0.356883	9.88212	-1.888	0.0633894	0.365749
PBANKA_061160	ribonucleoside-diphosphate reductase, large subunit, putative	-0.374405	9.23073	-1.88738	0.0634737	0.365749
PBANKA_145610	40S ribosomal protein S17, putative	-0.356172	10.5244	-1.88707	0.0635163	0.365749
PBANKA_101160	chromatin assembly factor 1 P55 subunit, putative	0.484942	7.20547	1.88651	0.0635936	0.365749
PBANKA_010290	SPE2-interacting protein, putative (SIP2)	1.30568	3.33219	1.88647	0.0635981	0.365749
PBANKA_082930	conserved Plasmodium protein, unknown function	1.15271	4.06442	1.88448	0.0638717	0.365783
PBANKA_122360	gas41 homologue, putative	-0.39756	8.77853	-1.88425	0.0639034	0.365783
PBANKA_031340	conserved Plasmodium protein, unknown function	0.77513	5.3189	1.88393	0.0639465	0.365783
PBANKA_140860	conserved Plasmodium protein, unknown function	0.90101	4.82479	1.88305	0.0640677	0.365783
PBANKA_092530	conserved Plasmodium protein, unknown function	0.408853	8.37765	1.88289	0.0640902	0.365783
PBANKA_133960	MSF1-like protein, putative	-0.478916	7.35575	-1.88286	0.0640949	0.365783
PBANKA_134250	conserved Plasmodium protein, unknown function	0.832695	5.09118	1.88233	0.0641667	0.365783
PBANKA_061440	conserved Plasmodium protein, unknown function	-0.926868	4.7868	-1.87984	0.0645119	0.366841
PBANKA_114640	BIR protein	-1.18584	3.78268	-1.87982	0.0645136	0.366841
PBANKA_030090	conserved Plasmodium protein, unknown function	-0.749035	5.59503	-1.8791	0.0646145	0.366845
PBANKA_061010	lysine-specific histone demethylase 1, putative (LSD1)	0.418361	8.35405	1.87865	0.0646757	0.366845
PBANKA_093780	U3/U14 snoRNA-associated small subunit rRNA processing protein, putative	-0.396775	8.45745	-1.87732	0.0648614	0.367408
PBANKA_136250	conserved Plasmodium protein, unknown function	1.45532	2.94019	1.87678	0.0649365	0.367408
PBANKA_051630	DER1-like protein, putative	0.405528	8.10347	1.87513	0.0651664	0.367812
PBANKA_061400	conserved Plasmodium protein, unknown function	-0.361089	9.95736	-1.87507	0.065175	0.367812
PBANKA_142390	translation initiation factor SUI1, putative	-0.44893	7.78912	-1.87453	0.0652504	0.367812
PBANKA_070030	BIR protein	-1.40273	2.96634	-1.87322	0.065433	0.368384
PBANKA_072290	BIR protein, pseudogene	-0.761842	5.43066	-1.87227	0.0655676	0.368686
PBANKA_134390	conserved Plasmodium protein, unknown function	0.769689	5.32605	1.87059	0.0658026	0.369063
PBANKA_080710	stomatin-like protein	0.567097	6.50942	1.87008	0.0658754	0.369063
PBANKA_051980	acetyl-CoA transporter, putative	0.4014	8.14147	1.86989	0.0659019	0.369063
PBANKA_040350	elongation factor (EF-TS), putative (EF-Ts)	-0.597925	6.26669	-1.86948	0.0659591	0.369063
PBANKA_110520	conserved Plasmodium protein, unknown function	0.872465	4.92339	1.868	0.0661688	0.369781
PBANKA_061340	mitochondrial ribosomal protein S12 precursor, putative	0.527144	6.82463	1.86673	0.0663488	0.370332
PBANKA_090560	translation initiation factor eIF-1A, putative	-0.345007	10.4391	-1.86236	0.0669706	0.372607
PBANKA_021230	actin-like protein, putative (ALP3)	0.683156	5.74494	1.86223	0.0669897	0.372607
PBANKA_021490	Pb-fam-1 protein	-0.578016	6.47424	-1.8621	0.0670079	0.372607
PBANKA_111690	conserved Plasmodium protein, unknown function	-0.671846	5.8878	-1.86157	0.0670841	0.372607
PBANKA_140650	conserved Plasmodium protein, unknown function	1.45211	2.74307	1.86068	0.0672116	0.372622
PBANKA_134020	U6 snRNA-associated Sm-like protein LSm6, putative (LSM6)	-0.603556	6.3409	-1.86041	0.0672505	0.372622
PBANKA_083140	conserved Plasmodium protein, unknown function	0.668104	5.80143	1.85925	0.0674171	0.373091
PBANKA_144020	conserved Plasmodium protein, unknown function	-0.689693	5.72589	-1.8579	0.0676103	0.373705
PBANKA_145320.2	conserved Plasmodium protein, unknown function	-0.374431	8.90232	-1.8569	0.0677544	0.373719
PBANKA_082690	protein kinase, putative	0.378746	8.74459	1.85675	0.0677772	0.373719
PBANKA_113700	bergheilysin (BLN)	-0.363243	9.35196	-1.85543	0.0679674	0.374314
PBANKA_080160	conserved Plasmodium protein, unknown function	-0.56555	6.47567	-1.85391	0.0681883	0.374684
PBANKA_135820	conserved Plasmodium protein, unknown function	0.495357	7.37649	1.85364	0.0682273	0.374684
PBANKA_124070	NIMA related kinase 2 (NEK2)	1.22439	3.64742	1.85326	0.0682816	0.374684
PBANKA_120720	adenylate kinase, putative (AK1)	-0.395323	8.35431	-1.85181	0.0684927	0.375147
PBANKA_142840	conserved Plasmodium protein, unknown function	0.758772	5.35874	1.85155	0.068531	0.375147
PBANKA_070380	conserved Plasmodium protein, unknown function	-0.958177	4.73103	-1.84924	0.0688685	0.376534
PBANKA_010850	mitochondrial ribosomal protein L19 precursor, putative	-0.563773	6.52353	-1.84868	0.0689499	0.376534
PBANKA_134740	apurinic/apyrimidinic endonuclease, putative	0.71829	5.52322	1.84755	0.0691153	0.376985
PBANKA_120830	conserved Plasmodium protein, unknown function	1.34321	3.09033	1.84603	0.0693399	0.377757
PBANKA_040450	conserved Plasmodium protein, unknown function	-0.49842	7.12245	-1.84514	0.0694701	0.378014
PBANKA_021320	conserved Plasmodium protein, unknown function	0.43959	7.60189	1.84428	0.0695974	0.378031
PBANKA_145170	conserved Plasmodium protein, unknown function	-0.824663	5.10742	-1.84399	0.0696395	0.378031
PBANKA_142590	conserved Plasmodium protein, unknown function	0.795048	5.17035	1.83834	0.0704791	0.382133
PBANKA_132500	40S ribosomal protein S28e, putative	-0.36455	8.95949	-1.83777	0.0705634	0.382135
PBANKA_132290	OPA3-like protein, putative	1.23174	3.6889	1.83672	0.0707202	0.382295
PBANKA_101670	conserved Plasmodium protein, unknown function	-0.344627	10.2405	-1.83574	0.0708681	0.382295
PBANKA_051030	conserved Plasmodium protein, unknown function	0.740245	5.43106	1.83461	0.0710366	0.382295
PBANKA_091270	3-oxo-5-alpha-steroid 4-dehydrogenase, putative	-0.35798	9.39362	-1.83379	0.0711608	0.382295
PBANKA_092250	conserved Plasmodium protein, unknown function	-0.362895	9.10833	-1.8335	0.0712034	0.382295
PBANKA_100370	conserved Plasmodium protein, unknown function	0.448965	7.41389	1.83329	0.0712356	0.382295
PBANKA_094230	radial spoke head protein, putative	1.41769	2.80332	1.83304	0.0712733	0.382295
PBANKA_121050	conserved Plasmodium protein, unknown function	0.605309	6.11983	1.83266	0.0713309	0.382295
PBANKA_083440	mitochondrial-processing peptidase subunit beta, putative (MAS1)	-0.382017	8.51643	-1.83234	0.071379	0.382295
PBANKA_020370	phosphatidate cytidylyltransferase, putative	-0.607485	6.91109	-1.83198	0.0714334	0.382295
PBANKA_136425	small nucleolar RNA snoR21	-0.378279	8.53143	-1.83128	0.0715378	0.382404
PBANKA_121090	phosphoglucomutase, putative	-0.392246	8.25817	-1.82946	0.0718134	0.383426
PBANKA_052400	conserved Plasmodium protein, unknown function	0.566548	6.3919	1.82738	0.07213	0.38375
PBANKA_060870	conserved Plasmodium protein, unknown function	0.865352	4.86145	1.82653	0.0722594	0.38375
PBANKA_093540	ubiquinone biosynthesis protein COQ4, putative (COQ4)	1.00545	4.3619	1.82646	0.0722698	0.38375
PBANKA_112450	poly(A) polymerase PAP, putative	0.517175	6.7069	1.82476	0.0725287	0.38375
PBANKA_050250	serine/threonine protein phosphatase, putative	0.617955	6.12256	1.82442	0.0725807	0.38375
PBANKA_140610	DNA-directed RNA polymerase alpha chain, putative	0.576975	6.39663	1.82421	0.072613	0.38375
PBANKA_050060	Plasmodium exported protein, unknown function	-0.774647	5.27682	-1.82388	0.0726641	0.38375
PBANKA_093090	deubiquinating/deneddylating enzyme, putative (UCH54)	0.487316	6.97063	1.82265	0.0728526	0.38375
PBANKA_133560	M1-family aminopeptidase, putative	-1.28526	3.24734	-1.82224	0.0729154	0.38375
PBANKA_135330	ABC transporter, putative	0.88659	4.83472	1.82212	0.0729342	0.38375
PBANKA_146520	BIR protein	-1.02693	4.53955	-1.82174	0.0729916	0.38375
PBANKA_040520	T-complex protein beta subunit, putative	-0.342251	10.1641	-1.82131	0.0730587	0.38375
PBANKA_144770	elongation factor G, putative (EF-G)	-0.640727	5.93393	-1.82052	0.0731797	0.38375
PBANKA_041820	Rab7, putative	-0.360725	10.3128	-1.82032	0.0732106	0.38375
PBANKA_133790	conserved Plasmodium protein, unknown function	1.30099	3.17834	1.82009	0.0732462	0.38375
PBANKA_133780	DHHC-type zinc finger protein, putative	0.554993	6.43425	1.81986	0.0732807	0.38375
PBANKA_062270	mago nashi protein homologue, putative	-0.415126	8.3474	-1.81929	0.0733696	0.38375
PBANKA_132420	conserved Plasmodium protein, unknown function	0.840876	4.93974	1.81914	0.0733925	0.38375
PBANKA_120060	Plasmodium exported protein, unknown function	0.362608	9.62632	1.81839	0.0735085	0.383915
PBANKA_040430	P-loop containing nucleoside triphospahte hydrolase, putative	0.785596	5.17105	1.81702	0.0737198	0.384411
PBANKA_040230	dihydrolipoamide acyltransferase, putative	0.64234	5.88547	1.81668	0.0737724	0.384411
PBANKA_031170	rhoptry neck protein 6, putative (RON6)	-0.635136	6.11294	-1.81456	0.0741013	0.385683
PBANKA_145720	double C2-like domain-containing protein, putative (DOC2)	-0.580067	6.33317	-1.81243	0.0744336	0.38697
PBANKA_041840	conserved Plasmodium protein, unknown function	1.14308	3.85242	1.81065	0.0747131	0.387979
PBANKA_101810	ATP-binding cassette sub-family G member 2, putative (ABCG2)	-0.753726	5.37902	-1.8095	0.074893	0.388428
PBANKA_094010	protein kinase, putative	0.409866	7.79513	1.80901	0.0749702	0.388428
PBANKA_041700	signal peptidase complex subunit 3, putative (SPC3)	-0.718236	5.52373	-1.80774	0.0751688	0.389014
PBANKA_092510	leucine-rich repeat protein (LRR11)	0.663171	5.72245	1.80633	0.0753924	0.389357
PBANKA_070750	RWD domain-containing protein, putative	-0.435639	7.59259	-1.80624	0.0754063	0.389357
PBANKA_070540	translation initiation factor IF-3, putative	-0.965458	4.59607	-1.80537	0.0755427	0.389619
PBANKA_145640	SNARE protein, putative	0.509771	6.78766	1.80421	0.0757267	0.390125
PBANKA_142620	CCR4-associated factor 1, putative (CAF1)	0.397369	8.19263	1.80074	0.0762786	0.392524
PBANKA_010990	conserved Plasmodium protein, unknown function	1.19077	3.68369	1.79965	0.0764524	0.392849
PBANKA_090890	vacuolar ATP synthase subunit f, putative	0.384147	8.23222	1.79917	0.0765282	0.392849
PBANKA_072020	conserved Plasmodium protein, unknown function	0.673656	5.67461	1.79872	0.0766007	0.392849
PBANKA_061890	conserved Plasmodium protein, unknown function	-0.371171	8.68307	-1.79655	0.0769494	0.39373
PBANKA_146070	dipeptidyl peptidase 2, putative (DPAP2)	-0.870266	4.94097	-1.79633	0.0769844	0.39373
PBANKA_111520	conserved Plasmodium protein, unknown function	0.565425	6.38094	1.79557	0.0771057	0.39373
PBANKA_083320	peptide release factor, putative	-0.525848	6.66194	-1.79526	0.0771566	0.39373
PBANKA_144480	conserved Plasmodium protein, unknown function	0.693188	5.60496	1.79495	0.0772053	0.39373
PBANKA_010450	conserved Plasmodium protein, unknown function	-1.15803	3.76895	-1.79272	0.077565	0.395121
PBANKA_123010	ribonuclease, putative, fragment	0.391573	8.25703	1.79216	0.0776568	0.395146
PBANKA_051660	leucine-rich repeat protein (LRR1)	-0.528363	6.59644	-1.79076	0.0778832	0.395578
PBANKA_122240	ubiquitin regulatory protein, putative	-0.414321	7.69266	-1.78978	0.0780425	0.395578
PBANKA_132880	conserved Plasmodium protein, unknown function	-0.463924	7.15191	-1.78954	0.0780817	0.395578
PBANKA_133200	U2 snRNP auxiliary factor, putative	-0.35945	8.77796	-1.78949	0.0780895	0.395578
PBANKA_112730	conserved Plasmodium protein, unknown function	0.469119	7.08874	1.7889	0.0781848	0.39562
PBANKA_092450	conserved Plasmodium protein, unknown function	-0.882886	4.91801	-1.78815	0.078308	0.395803
PBANKA_071730	cdc2-related protein kinase 3 (CRK3)	0.373732	8.39334	1.78703	0.0784902	0.395943
PBANKA_141860	conserved Plasmodium protein, unknown function	1.2814	3.17834	1.78642	0.0785894	0.395943
PBANKA_071190	heat shock protein, putative (HSP70)	0.307749	13.8958	1.78532	0.0787697	0.395943
PBANKA_091960	CCR4-NOT transcription complex subunit 2, putative (NOT2)	0.43306	7.48104	1.7849	0.0788384	0.395943
PBANKA_131850	conserved Plasmodium protein, unknown function	0.946236	4.54592	1.7848	0.0788549	0.395943
PBANKA_113660	conserved Plasmodium protein, unknown function	0.944821	4.47271	1.7845	0.0789031	0.395943
PBANKA_010890	conserved Plasmodium protein, unknown function	-0.498781	6.98274	-1.78416	0.0789589	0.395943
PBANKA_100070	regulator of chromosome condensation, putative	0.455019	7.25386	1.78372	0.0790319	0.395943
PBANKA_135060	nuclear movement protein, putative	-0.42874	7.65853	-1.78232	0.0792625	0.396257
PBANKA_102660	GTP-binding protein, putative	0.47641	7.01033	1.78185	0.0793392	0.396257
PBANKA_070840	small nuclear ribonucleoprotein G, putative (SNRPG)	0.59836	6.04546	1.78171	0.0793623	0.396257
PBANKA_030810	conserved Plasmodium protein, unknown function	-0.396434	8.12091	-1.78058	0.079548	0.396257
PBANKA_050830	conserved Plasmodium protein, unknown function	1.24495	3.30233	1.77958	0.0797135	0.396257
PBANKA_122890	von willebrand factor a-domain-related protein (WARP)	1.24495	3.30233	1.77958	0.0797135	0.396257
PBANKA_100990	conserved Plasmodium protein, unknown function	0.961999	4.39074	1.77955	0.0797186	0.396257
PBANKA_101390	conserved Plasmodium protein, unknown function	1.36801	2.76134	1.77898	0.0798135	0.396257
PBANKA_100970	ribonuclease H2 subunit B, putative	1.00142	4.25027	1.77858	0.0798786	0.396257
PBANKA_122230	coatomer epsilon subunit, putative	-0.715632	5.65557	-1.7778	0.0800093	0.396473
PBANKA_071360	conserved Plasmodium protein, unknown function	1.32059	2.97629	1.77651	0.0802235	0.39684
PBANKA_081290	conserved Plasmodium protein, unknown function	0.698531	5.52036	1.7763	0.0802577	0.39684
PBANKA_145750	transcription factor Tfb2, putative	0.402642	7.79557	1.77571	0.0803554	0.396855
PBANKA_081080	conserved Plasmodium protein, unknown function	-1.01202	4.20845	-1.77523	0.0804352	0.396855
PBANKA_136440	conserved Plasmodium protein, unknown function	1.00944	4.29696	1.77413	0.0806188	0.397329
PBANKA_145450	conserved Plasmodium protein, unknown function	0.427443	7.49128	1.77223	0.0809374	0.397763
PBANKA_122160	cell division cycle ATPase, putative	0.379561	8.16378	1.77139	0.0810779	0.397763
PBANKA_114100	conserved Plasmodium protein, unknown function	0.901572	4.62869	1.77094	0.0811533	0.397763
PBANKA_112070	nascent polypeptide associated complex alpha chain, putative	-0.328996	10.7315	-1.77084	0.0811703	0.397763
PBANKA_021170	conserved Plasmodium protein, unknown function	0.837932	4.89025	1.7705	0.0812264	0.397763
PBANKA_143940	histone chaperone ASF1, putative (ASF1)	0.432478	7.48001	1.77008	0.0812983	0.397763
PBANKA_135050	conserved Plasmodium protein, unknown function	-0.475967	6.99483	-1.76995	0.081319	0.397763
PBANKA_121210	conserved Plasmodium protein, unknown function	0.655191	5.7774	1.76624	0.0819456	0.400398
PBANKA_010840	conserved Plasmodium protein, unknown function	0.670554	5.77094	1.76564	0.0820458	0.400458
PBANKA_070740	RNA-binding protein, putative	-0.39088	8.14593	-1.76458	0.0822261	0.400652
PBANKA_130300	DEAD/DEAH helicase, putative	0.433942	7.55769	1.76437	0.0822619	0.400652
PBANKA_123690	conserved Plasmodium protein, unknown function	0.379644	8.23167	1.76343	0.082421	0.400807
PBANKA_144040	small subunit rRNA processing factor, putative	-1.07318	3.9798	-1.76315	0.0824698	0.400807
PBANKA_090010	conserved rodent malaria protein, unknown function	-1.1635	3.61132	-1.76153	0.082745	0.401715
PBANKA_121910	heat shock protein 90, putative	0.953945	4.4231	1.75941	0.0831067	0.403041
PBANKA_140200	sodium/hydrogen exchanger, Na , H antiporter, putative	-0.441393	7.38789	-1.75885	0.0832028	0.403077
PBANKA_061070	conserved Plasmodium protein, unknown function	1.43732	2.43747	1.75833	0.0832928	0.403084
PBANKA_133390	conserved Plasmodium protein, unknown function	0.579106	6.11658	1.75764	0.0834098	0.403221
PBANKA_136568	conserved rodent malaria protein, unknown function	-0.452967	7.16854	-1.75563	0.083756	0.404465
PBANKA_020970	zinc carboxy peptidase, putative	0.697495	5.49563	1.75355	0.0841151	0.405768
PBANKA_021220	conserved Plasmodium protein, unknown function	0.70651	5.4519	1.75236	0.084321	0.406331
PBANKA_061730	conserved Plasmodium protein, unknown function	-0.741697	5.277	-1.75172	0.0844317	0.406433
PBANKA_051300	conserved Plasmodium protein, unknown function	1.31771	3.02143	1.75015	0.0847053	0.40732
PBANKA_134880	conserved Plasmodium protein, unknown function	1.03452	4.22406	1.7482	0.0850439	0.408389
PBANKA_144880	conserved Plasmodium protein, unknown function	1.01782	4.30027	1.74784	0.0851071	0.408389
PBANKA_130090	cytochrome c oxidase assembly protein COX11, putative (COX11)	-0.874212	4.7553	-1.74605	0.0854208	0.40891
PBANKA_081130	Ran-binding protein, putative	-0.329963	9.88004	-1.7456	0.0854994	0.40891
PBANKA_114490	conserved Plasmodium protein, unknown function	0.91954	4.85602	1.7446	0.0856748	0.40891
PBANKA_140020	BIR protein	-0.950871	4.4822	-1.74455	0.085684	0.40891
PBANKA_110990	conserved Plasmodium protein, unknown function	-0.975517	4.41168	-1.74408	0.0857653	0.40891
PBANKA_130230	metacaspase-like protein	0.532926	6.69725	1.74375	0.0858236	0.40891
PBANKA_020240	conserved Plasmodium protein, unknown function	0.645805	5.69029	1.7434	0.0858849	0.40891
PBANKA_040710	splicing factor 3B subunit 1, putative (SF3B1)	0.374914	8.57601	1.74312	0.0859349	0.40891
PBANKA_030640	2C-methyl-D-erythritol 2,4-cyclodiphosphate synthase, putative	-0.917643	4.54245	-1.74015	0.0864578	0.410968
PBANKA_040170	conserved Plasmodium protein, unknown function	0.694901	5.41631	1.73944	0.0865843	0.411084
PBANKA_134530	DNAJ like protein, putative	0.447621	7.13912	1.739	0.0866629	0.411084
PBANKA_134950	conserved Plasmodium protein, unknown function	-0.831921	4.92376	-1.73702	0.0870127	0.412313
PBANKA_092260	conserved Plasmodium protein, unknown function	-1.3797	2.55883	-1.73527	0.0873258	0.413106
PBANKA_071070	conserved Plasmodium protein, putative	0.561433	6.23173	1.73503	0.087368	0.413106
PBANKA_030250	hexose transporter (HT)	-0.333118	9.83984	-1.73407	0.087539	0.413106
PBANKA_133410	20S proteasome beta 4 subunit, putative	-0.35442	8.70218	-1.73396	0.0875583	0.413106
PBANKA_092780	tRNA nucleotidyltransferase, putative	-0.515795	6.58326	-1.73354	0.0876341	0.413106
PBANKA_123090	RAP protein, putative	0.556259	6.21783	1.73251	0.0878179	0.413544
PBANKA_071720	conserved Plasmodium protein, unknown function	0.66134	5.57996	1.73087	0.0881121	0.4145
PBANKA_021120	conserved Plasmodium protein, unknown function	-0.615327	5.86115	-1.7295	0.0883586	0.415231
PBANKA_123220	FACT complex subunit SPT16 (FACT-L)	0.328059	9.91178	1.72755	0.0887116	0.415525
PBANKA_141440	exportin-T, putative	0.364813	8.26665	1.72744	0.0887311	0.415525
PBANKA_135450	60S ribosomal protein L18-2, putative	-0.313962	11.6386	-1.72705	0.0888012	0.415525
PBANKA_145860	mitochondrial ribosomal protein L3 precursor, putative	-0.978475	4.22982	-1.72652	0.0888965	0.415525
PBANKA_141210	septum formation protein MAF homologue, putative	-0.56169	6.3233	-1.72613	0.0889681	0.415525
PBANKA_041420	conserved Plasmodium protein, unknown function	0.57622	6.08307	1.72612	0.0889692	0.415525
PBANKA_082330	para-aminobenzoic acid synthetase, putative	0.508583	6.55122	1.72459	0.0892471	0.416019
PBANKA_143850	conserved Plasmodium protein, unknown function	0.588572	6.05848	1.72442	0.0892776	0.416019
PBANKA_091560	aquaglyceroporin (AQP)	-0.511715	6.57757	-1.72342	0.0894596	0.416019
PBANKA_093510	conserved Plasmodium protein, unknown function	0.972702	4.2647	1.72338	0.0894674	0.416019
PBANKA_040110	serine/threonine protein kinase, putative (SRPK1)	0.369602	8.39817	1.72302	0.0895324	0.416019
PBANKA_132080	conserved Plasmodium protein, unknown function	0.519308	6.62646	1.72092	0.0899153	0.41723
PBANKA_123110	tRNA pseudouridine synthase, putative	-0.534624	6.45517	-1.72058	0.0899764	0.41723
PBANKA_050860	conserved Plasmodium protein, unknown function	-0.915928	4.60534	-1.71968	0.0901411	0.417568
PBANKA_113570	RNA-binding protein, putative	-0.325712	9.86024	-1.71915	0.0902392	0.417597
PBANKA_122880	protein kinase, putative	0.758989	5.12021	1.71718	0.0906008	0.418091
PBANKA_092560	conserved Plasmodium protein, unknown function	-1.05714	3.92051	-1.71667	0.090695	0.418091
PBANKA_130990	leucine aminopeptidase, putative	-0.332527	9.79709	-1.71649	0.0907269	0.418091
PBANKA_101770	ubiquinol-cytochrome c reductase hinge protein, putative	-0.424237	7.44814	-1.71583	0.0908493	0.418091
PBANKA_030620	phospholipase A2, putative	0.372311	8.1082	1.7158	0.0908543	0.418091
PBANKA_120940	inner membrane complex protein, putative	0.677606	5.66576	1.71557	0.0908973	0.418091
PBANKA_145380	conserved Plasmodium protein, unknown function	0.840119	4.89212	1.71469	0.0910594	0.418152
PBANKA_134580	conserved Plasmodium protein, unknown function	-0.388482	8.03456	-1.71441	0.0911103	0.418152
PBANKA_143700	conserved Plasmodium protein, unknown function	0.394031	7.75481	1.714	0.0911864	0.418152
PBANKA_104000	conserved Plasmodium protein, unknown function	-0.600083	5.94381	-1.71247	0.0914697	0.41885
PBANKA_092480	conserved Plasmodium protein, unknown function	0.357113	8.38705	1.71218	0.0915242	0.41885
PBANKA_052220	conserved Plasmodium protein, unknown function	1.19568	3.27194	1.71169	0.0916149	0.41885
PBANKA_143300	conserved Plasmodium protein, unknown function	0.478562	6.76842	1.71033	0.0918675	0.419584
PBANKA_100950	NAD(P)H-dependent glutamate synthase, putative	0.369817	8.08729	1.70579	0.0927136	0.423023
PBANKA_040120	ABC transporter, putative	0.787344	4.92031	1.70476	0.0929081	0.423486
PBANKA_113470	conserved Plasmodium protein, unknown function	0.620046	5.86456	1.7038	0.0930882	0.423882
PBANKA_135110	exoribonuclease, putative	0.58807	5.96415	1.70322	0.0931962	0.423949
PBANKA_050450	cytoplasmic dynein intermediate chain, putative	-1.02927	3.94918	-1.70206	0.0934157	0.424524
PBANKA_130970	helicase, putative	-0.325266	9.83382	-1.70136	0.0935466	0.424694
PBANKA_135830	conserved Plasmodium protein, unknown function	0.340074	9.01563	1.70029	0.0937496	0.425191
PBANKA_030260	3'-5' exonuclease, putative	0.90876	4.4399	1.69923	0.0939498	0.425675
PBANKA_080980	ribosomal RNA methyltransferase, putative	-0.841604	4.74238	-1.6973	0.0943154	0.426362
PBANKA_101360	conserved Plasmodium protein, unknown function	0.996672	4.12922	1.69682	0.0944064	0.426362
PBANKA_070470	conserved Plasmodium protein, unknown function	-0.870206	4.64344	-1.69625	0.0945153	0.426362
PBANKA_145300	conserved Plasmodium protein, unknown function	0.753196	5.10045	1.69595	0.0945717	0.426362
PBANKA_071210	DNA helicase, putative	0.465129	6.92652	1.69542	0.0946727	0.426362
PBANKA_122050	conserved Plasmodium protein, unknown function	0.731367	5.20081	1.69512	0.0947297	0.426362
PBANKA_083120	diacylglycerol kinase, putative	0.733031	5.18024	1.69498	0.0947576	0.426362
PBANKA_140180	conserved Plasmodium protein, unknown function	-0.591685	5.93251	-1.69346	0.0950476	0.426721
PBANKA_123480	40S ribosomal protein S9, putative	-0.307135	11.0728	-1.69295	0.0951453	0.426721
PBANKA_124300	cell cycle regulator with zn-finger domain, putative	1.19652	3.29632	1.6929	0.0951553	0.426721
PBANKA_010210	dihydroorotate dehydrogenase, putative (DHODH)	-0.45991	6.95456	-1.6926	0.0952125	0.426721
PBANKA_131710	conserved Plasmodium protein, unknown function	0.594546	6.00266	1.69176	0.0953726	0.427017
PBANKA_060990	heat shock protein DNAJ homologue Pfj4, putative	-0.330256	9.20974	-1.69031	0.0956515	0.427761
PBANKA_113500	HVA22-like protein, putative	-0.413271	7.6289	-1.68992	0.0957267	0.427761
PBANKA_091300	conserved Plasmodium protein, unknown function	0.642717	5.60417	1.68888	0.0959259	0.42823
PBANKA_110510	DNA repair protein, putative	0.406297	7.50873	1.68722	0.0962473	0.429244
PBANKA_083540	conserved Plasmodium protein, unknown function	-1.04976	3.96744	-1.6857	0.096541	0.430132
PBANKA_143740	ATP-binding protein, putative	-0.340849	8.83256	-1.68476	0.0967237	0.430525
PBANKA_101250	leucine-rich repeat protein (LRR5)	0.552156	6.13376	1.68298	0.0970694	0.431641
PBANKA_113540	riboflavin kinase / FAD synthase family protein, putative	0.437127	7.14121	1.6823	0.0972009	0.431804
PBANKA_111340	secreted ookinete protein, putative (PSOP12)	-0.616976	5.77062	-1.68059	0.0975353	0.432866
PBANKA_080110	conserved Plasmodium protein, unknown function	0.916158	4.34542	1.67962	0.0977241	0.433282
PBANKA_052060	enhancer of rudimentary homolog, putative	-0.344945	8.55233	-1.67755	0.0981288	0.434652
PBANKA_132620	conserved Plasmodium protein, unknown function	1.36553	2.3651	1.67669	0.0982977	0.434977
PBANKA_145360	mitochondrial ribosomal protein L23 precursor, putative	-0.446178	7.05535	-1.67586	0.0984624	0.435176
PBANKA_132370	zinc finger protein, putative	0.500296	6.52693	1.67549	0.0985341	0.435176
PBANKA_040580	conserved Plasmodium protein, unknown function	-0.519364	6.48543	-1.67217	0.0991893	0.437645
PBANKA_140710	conserved Plasmodium protein, unknown function	0.615588	5.82941	1.67078	0.0994649	0.438436
PBANKA_103190	eukaryotic translation initiation factor 2 gamma subunit, putative	-0.313196	10.1653	-1.66848	0.0999235	0.439677
PBANKA_093430	protein tyrosine phosphatase, putative	-0.47233	6.79297	-1.66839	0.0999398	0.439677
PBANKA_070490	conserved Plasmodium protein, unknown function	0.74491	5.12749	1.66746	0.100126	0.44007
PBANKA_060590	conserved Plasmodium protein, unknown function	-1.27623	2.94558	-1.66662	0.100294	0.440089
PBANKA_112870	phosphatidylinositol/phosphatidylcholine transfer protein, putative	-0.487477	6.63196	-1.66647	0.100324	0.440089
PBANKA_135770	aspartate carbamoyltransferase, putative	-0.632576	5.63028	-1.66512	0.100593	0.440848
PBANKA_113990	conserved Plasmodium protein, unknown function	-0.406033	7.46339	-1.6641	0.100799	0.441321
PBANKA_080480	conserved Plasmodium protein, unknown function	-0.542652	6.19005	-1.66326	0.100967	0.441632
PBANKA_103100	conserved Plasmodium protein, unknown function	-0.627372	5.66633	-1.66275	0.101068	0.441652
PBANKA_132540	conserved Plasmodium protein, unknown function	0.836792	4.72427	1.66204	0.101212	0.441856
PBANKA_011080	conserved Plasmodium protein, unknown function	1.08081	3.62081	1.65971	0.101682	0.443481
PBANKA_124390	conserved Plasmodium protein, unknown function	0.36064	8.11265	1.65815	0.101996	0.444291
PBANKA_100150	alpha/beta hydrolase, putative	-0.659366	5.55545	-1.65783	0.102063	0.444291
PBANKA_060890	general transcription factor 3C polypeptide 5, putative	0.507876	6.40909	1.65484	0.102668	0.4465
PBANKA_100670	U4/U6 small nuclear ribonucleoprotein PRP31, putative (PRPF31)	-0.398119	7.50613	-1.65412	0.102816	0.446595
PBANKA_041670	bacterial histone-like protein, putative (HU)	-0.430822	7.10742	-1.65377	0.102887	0.446595
PBANKA_135410	Rab GTPase 11b	0.381347	7.71061	1.65283	0.103078	0.446642
PBANKA_031210	conserved Plasmodium protein, unknown function	0.452973	6.88327	1.65276	0.103094	0.446642
PBANKA_103160	ribosome maturation protein SBDS, putative	0.563626	6.06832	1.65097	0.103459	0.447799
PBANKA_050380	conserved Plasmodium protein, unknown function	0.978056	4.02485	1.64946	0.10377	0.448717
PBANKA_111060	conserved Plasmodium protein, unknown function	-1.12114	3.40881	-1.64847	0.103974	0.448788
PBANKA_110950	conserved Plasmodium protein, unknown function	0.860412	4.51785	1.64842	0.103984	0.448788
PBANKA_100830	GTP-binding protein, putative	0.627715	5.60764	1.64337	0.105026	0.452329
PBANKA_102180	mitochondrial import inner membrane translocase subunit TIM8, putative (TIM8)	-0.879229	4.58703	-1.64317	0.105068	0.452329
PBANKA_071630	Rab5-interacting protein, putative	-0.754267	5.35879	-1.643	0.105103	0.452329
PBANKA_141280	conserved Plasmodium protein, unknown function	-0.680797	5.35175	-1.64248	0.105212	0.45237
PBANKA_110610	conserved Plasmodium protein, unknown function	0.700061	5.22293	1.6418	0.105353	0.452548
PBANKA_100940	conserved protein, unknown function	-0.546488	6.10699	-1.64109	0.105501	0.452757
PBANKA_080820	proteasome component C8, putative	-0.363021	8.25779	-1.63988	0.105753	0.453414
PBANKA_110370	zinc finger protein, putative	1.02215	4.06007	1.63923	0.105888	0.453562
PBANKA_140810	ribosomal RNA methyltransferase, putative	-0.500072	6.48376	-1.63836	0.10607	0.453916
PBANKA_082530	conserved Plasmodium protein, unknown function	0.723925	5.21581	1.63777	0.106194	0.454018
PBANKA_111600	TRAP-like protein (TLP)	-1.31567	2.49772	-1.63673	0.10641	0.454516
PBANKA_011160	rhoptry protein, putative (ROP14)	1.05701	3.66818	1.63563	0.106642	0.455077
PBANKA_011110	6-cysteine protein (P12p)	-0.707307	5.19545	-1.63247	0.107307	0.45749
PBANKA_141390	zinc finger (CCCH type) protein, putative	-0.331211	8.90756	-1.63027	0.107773	0.457495
PBANKA_070980	conserved Plasmodium protein, unknown function	-0.545097	6.19614	-1.62982	0.107868	0.457495
PBANKA_091880	RNA methyltransferase, putative	-0.430907	7.10433	-1.62957	0.10792	0.457495
PBANKA_040470	glutaredoxin 1, putative (GRX1)	-0.307798	9.90054	-1.6292	0.107998	0.457495
PBANKA_071160	perforin like protein 5 (PPLP5)	1.12316	3.46317	1.62887	0.108069	0.457495
PBANKA_112540	conserved Plasmodium protein, unknown function	-1.19649	3.06155	-1.62826	0.108198	0.457495
PBANKA_120780	metallopeptidase, putative	0.616532	5.69281	1.62796	0.108263	0.457495
PBANKA_070350	conserved Plasmodium protein, unknown function	0.839832	4.61108	1.62777	0.108302	0.457495
PBANKA_030460	iron-sulfur assembly protein, putative	0.992387	3.95757	1.62762	0.108334	0.457495
PBANKA_093950	Rad51 homolog, putative	0.416883	7.17409	1.62748	0.108364	0.457495
PBANKA_132300	conserved Plasmodium protein, unknown function	-0.668641	5.39243	-1.62595	0.10869	0.457495
PBANKA_121900	heat shock protein 90, putative	-0.335006	8.89621	-1.62562	0.10876	0.457495
PBANKA_082170	inosine-5'-monophosphate dehydrogenase, putative	-0.347325	8.25895	-1.62557	0.108771	0.457495
PBANKA_100490	transcription factor, putative	0.537148	6.18611	1.62542	0.108803	0.457495
PBANKA_051850	ADP-ribosylation factor, putative	0.635984	5.49583	1.62535	0.108817	0.457495
PBANKA_061380	large ribosomal subunit assembling factor, putative	0.342986	8.43001	1.62465	0.108968	0.457706
PBANKA_020760	asparagine-rich antigen, putative	0.485698	6.57709	1.62348	0.109219	0.458098
PBANKA_145410	cell division protein FtsH, putative	-0.337321	8.53462	-1.62327	0.109263	0.458098
PBANKA_030590	conserved Plasmodium protein, unknown function	-0.557366	6.07561	-1.62259	0.109408	0.45818
PBANKA_090820	conserved Plasmodium protein, unknown function	0.506406	6.33231	1.62224	0.109484	0.45818
PBANKA_113780	conserved Plasmodium protein, unknown function	-0.321291	8.98022	-1.62103	0.109745	0.458849
PBANKA_081680	glycolipid transfer protein, putative	0.766724	4.84069	1.62047	0.109863	0.458861
PBANKA_061250	conserved Plasmodium protein, unknown function	0.845008	4.50635	1.61965	0.110041	0.458861
PBANKA_131310	conserved Plasmodium protein, unknown function	-0.651126	5.47416	-1.61961	0.11005	0.458861
PBANKA_145900	conserved Plasmodium protein, unknown function	-1.16577	3.24734	-1.61833	0.110326	0.459196
PBANKA_124470	conserved Plasmodium protein, unknown function	0.917743	4.27759	1.6183	0.110332	0.459196
PBANKA_140370	transcription factor with AP2 domain(s), putative (ApiAP2)	0.571661	5.86085	1.61752	0.1105	0.459418
PBANKA_130450	conserved Plasmodium protein, unknown function	0.841901	4.78633	1.61685	0.110644	0.459418
PBANKA_094340	CPW-WPC family protein, putative	0.433357	7.01046	1.6166	0.110699	0.459418
PBANKA_124700	BIR protein	-0.998609	3.88018	-1.61567	0.110901	0.459418
PBANKA_123970	conserved Plasmodium protein, unknown function	0.434336	6.93236	1.6152	0.111003	0.459418
PBANKA_071220	conserved Plasmodium protein, unknown function	-0.327359	8.75355	-1.61474	0.111102	0.459418
PBANKA_093790	pre-mRNA splicing factor, putative	1.16779	3.10596	1.61431	0.111195	0.459418
PBANKA_132430	inner membrane complex protein, putative	1.16779	3.10596	1.61431	0.111195	0.459418
PBANKA_141350	conserved Plasmodium protein, unknown function	-0.564324	6.01456	-1.61385	0.111295	0.459418
PBANKA_145240	ubiquitin-like protein, putative	-0.591961	5.77991	-1.61213	0.111669	0.460252
PBANKA_124350	conserved Plasmodium protein, unknown function	0.533605	6.1268	1.6115	0.111808	0.460252
PBANKA_011170	apicoplast ribosomal protein L18 precursor, putative	0.497223	6.37342	1.61134	0.111842	0.460252
PBANKA_100210	6-cysteine protein (P36)	0.832121	4.54078	1.61077	0.111966	0.460252
PBANKA_110760	6-cysteine protein (P38)	-0.692948	5.28245	-1.61061	0.112002	0.460252
PBANKA_080170	conserved Plasmodium protein, unknown function	0.676339	5.24191	1.60882	0.112394	0.461443
PBANKA_020080	Plasmodium exported protein, unknown function	-0.613797	5.64936	-1.60831	0.112505	0.461482
PBANKA_092280	small nuclear ribonucleoprotein D1, putative (SNRPD1)	-0.435143	7.15134	-1.60779	0.112619	0.461511
PBANKA_132920	dynein beta chain, putative	0.621533	5.66452	1.60735	0.112715	0.461511
PBANKA_081300	inhibitor of cysteine proteases (ICP)	-0.311045	9.6276	-1.60659	0.112883	0.461783
PBANKA_021520	reticulocyte binding protein, putative, fragment (Pb235)	-1.09522	3.43542	-1.60597	0.113018	0.461848
PBANKA_120220	U5 small nuclear ribonuclear protein, putative	0.330106	8.65407	1.6056	0.113102	0.461848
PBANKA_080440	conserved Plasmodium protein, unknown function	0.417568	7.09975	1.60418	0.113413	0.462704
PBANKA_111100	RNA pseudouridylate synthase, putative, fragment	0.434649	7.18697	1.60369	0.113522	0.462734
PBANKA_072100	conserved Plasmodium protein, unknown function	1.06647	3.62081	1.60291	0.113694	0.463021
PBANKA_082800	zinc finger protein, putative	0.499112	6.50357	1.60212	0.11387	0.463322
PBANKA_122700	SF-assemblin, putative	0.817917	4.58804	1.60053	0.114222	0.464338
PBANKA_135230	conserved Plasmodium protein, unknown function	0.394239	7.34382	1.59952	0.114446	0.464835
PBANKA_122830	conserved Plasmodium protein, unknown function	0.414439	7.13737	1.59883	0.114598	0.465038
PBANKA_020290	transcription initiation factor TFIIB, putative	0.390703	7.38232	1.59786	0.114816	0.46536
PBANKA_131860	conserved Plasmodium protein, unknown function	0.402927	7.29209	1.59743	0.114911	0.46536
PBANKA_113690	SUMO ligase, putative	-0.41813	7.09712	-1.59685	0.115042	0.46536
PBANKA_092580	conserved Plasmodium protein, unknown function	0.903116	4.20687	1.59664	0.115087	0.46536
PBANKA_141520	conserved Plasmodium protein, unknown function	-0.878679	4.41721	-1.59611	0.115205	0.465426
PBANKA_030420	transcription factor, putative	-0.708006	5.14205	-1.59493	0.11547	0.466056
PBANKA_132310	conserved Plasmodium protein, unknown function	-0.931464	4.21155	-1.5945	0.115566	0.466056
PBANKA_010020	Plasmodium exported protein, unknown function	-0.321401	8.77282	-1.59359	0.11577	0.46615
PBANKA_052120	conserved Plasmodium protein, unknown function	0.962371	3.99659	1.59348	0.115795	0.46615
PBANKA_123880	karyopherin beta, putative	-0.289957	11.0046	-1.59229	0.116063	0.466817
PBANKA_135090	protein kinase 6 (PK6)	-0.469128	6.73163	-1.58923	0.116752	0.469174
PBANKA_142470	conserved Plasmodium protein, unknown function	-0.710021	5.18045	-1.58781	0.117072	0.470046
PBANKA_103730	conserved Plasmodium protein, unknown function	-0.389706	7.53553	-1.58679	0.117305	0.470565
PBANKA_120960	conserved Plasmodium protein, unknown function	-0.54313	6.11575	-1.58614	0.117451	0.470735
PBANKA_123940	50S ribosomal protein L12, apicoplast, putative	0.65331	5.32171	1.58527	0.11765	0.471116
PBANKA_124280	eukaryotic translation initiation factor 3, subunit 6, putative	-0.339022	8.19681	-1.5832	0.11812	0.471515
PBANKA_091610	nucleic acid binding protein, putative	0.430133	6.91752	1.58319	0.118122	0.471515
PBANKA_121320	conserved Plasmodium protein, unknown function	1.17229	2.98756	1.58304	0.118157	0.471515
PBANKA_083450	conserved Plasmodium protein, unknown function	0.96285	3.99204	1.58301	0.118164	0.471515
PBANKA_134840	histone H3 variant, putative (CenH3)	0.455382	6.64455	1.58171	0.11846	0.471971
PBANKA_051940	conserved Plasmodium protein, unknown function	-0.360686	7.92262	-1.5816	0.118486	0.471971
PBANKA_031630	Plasmodium exported protein, unknown function	-0.466244	6.61287	-1.58085	0.118657	0.472241
PBANKA_093530	conserved Plasmodium protein, unknown function	0.58312	5.68936	1.57909	0.11906	0.473279
PBANKA_100550	AAA family ATPase, putative	0.439279	6.84625	1.5788	0.119126	0.473279
PBANKA_080370	conserved Plasmodium protein, unknown function	0.397713	7.26437	1.57782	0.119352	0.473689
PBANKA_133570	conserved Plasmodium protein, unknown function	0.790373	4.69505	1.57745	0.119438	0.473689
PBANKA_090900	carbonic anhydrase, putative	1.25283	2.73358	1.57669	0.119613	0.473971
PBANKA_123550	conserved Plasmodium protein, unknown function	0.523022	6.25093	1.57606	0.119756	0.474127
PBANKA_082720	monocarboxylase transporter, putative	-0.407554	7.16177	-1.57494	0.120016	0.474375
PBANKA_113240	conserved Plasmodium protein, unknown function	0.527565	6.05435	1.57489	0.120028	0.474375
PBANKA_142170	secreted ookinete protein, putative (PSOP20)	0.673382	5.29017	1.57356	0.120336	0.475123
PBANKA_083260	proteasome precursor, putative	-0.406798	7.28803	-1.57317	0.120426	0.475123
PBANKA_102920	FeS assembly ATPase SufC, putative (SufC)	0.776861	4.74166	1.57258	0.120563	0.475252
PBANKA_062350	Pb-fam-1 protein	-0.312768	9.13393	-1.57137	0.120842	0.475565
PBANKA_103620	RNA-binding protein, putative	-0.509337	6.27327	-1.57133	0.120852	0.475565
PBANKA_020780	conserved Plasmodium protein, unknown function	-0.564398	5.89219	-1.57017	0.121123	0.475872
PBANKA_052110	conserved Plasmodium protein, unknown function	0.596805	5.61571	1.5701	0.121139	0.475872
PBANKA_072110	conserved Plasmodium protein, unknown function	-0.623445	5.62828	-1.56965	0.121243	0.475872
PBANKA_030080	polyprenyl synthetase, putative	-1.08864	3.41419	-1.56723	0.121807	0.477138
PBANKA_040980	conserved protein, unknown function	0.351459	7.93851	1.56723	0.121808	0.477138
PBANKA_112410	conserved Plasmodium protein, unknown function	-0.816028	4.55974	-1.56692	0.12188	0.477138
PBANKA_100250	conserved Plasmodium protein, unknown function	-1.1458	3.06693	-1.56576	0.122151	0.477784
PBANKA_030410	conserved Plasmodium protein, unknown function	1.06567	3.44491	1.56458	0.122428	0.478032
PBANKA_130360	leucine carboxyl methyltransferase, putative	0.491746	6.34353	1.56412	0.122536	0.478032
PBANKA_071060	phosphatidylglycerophosphate synthase, putative	0.601051	5.64386	1.56362	0.122654	0.478032
PBANKA_081090	FHA domain protein, putative	0.385257	7.35731	1.56329	0.122731	0.478032
PBANKA_101520	diphthamide synthesis protein, putative	-0.424455	6.92467	-1.56325	0.122739	0.478032
PBANKA_101880	conserved Plasmodium protein, unknown function	0.533002	5.98501	1.56059	0.123367	0.479907
PBANKA_030350	conserved Plasmodium protein, unknown function	0.515273	6.15726	1.56032	0.123432	0.479907
PBANKA_080970	conserved Plasmodium protein, unknown function	0.396195	7.32447	1.55954	0.123616	0.480212
PBANKA_142680	conserved Plasmodium protein, unknown function	-0.689947	5.23935	-1.55908	0.123723	0.480219
PBANKA_103660	ribonucleotide reductase small subunit, putative	-0.334189	8.20814	-1.5579	0.124003	0.480897
PBANKA_114500	conserved Plasmodium protein, unknown function	0.999753	3.78954	1.55688	0.124245	0.481423
PBANKA_070520	conserved Plasmodium protein, unknown function	-0.345088	7.93465	-1.55262	0.12526	0.484907
PBANKA_020890	conserved Plasmodium protein, unknown function	0.887724	4.20489	1.55221	0.125357	0.484907
PBANKA_031460	conserved Plasmodium protein, unknown function	0.610413	5.46025	1.55006	0.125874	0.486492
PBANKA_011140	conserved Plasmodium protein, unknown function	0.402598	7.27084	1.54853	0.126242	0.487435
PBANKA_114290	suppressor of kinetochore protein 1, putative	0.303113	9.23575	1.54715	0.126574	0.487435
PBANKA_112790	RAP protein, putative	-0.398088	7.18359	-1.54674	0.126671	0.487435
PBANKA_142340	conserved Plasmodium protein, unknown function	0.344652	7.96637	1.54666	0.126692	0.487435
PBANKA_020310	phosphatidylinositol-4-phosphate 5-kinase, putative (PIP5K)	0.359219	7.8549	1.54644	0.126744	0.487435
PBANKA_011010	conserved Plasmodium protein, unknown function	0.332159	8.21169	1.54623	0.126796	0.487435
PBANKA_070210	folate transporter 1, putative (FT1)	-1.20347	2.77872	-1.54593	0.126868	0.487435
PBANKA_092980	insulinase, putative	0.402328	7.07799	1.54515	0.127055	0.487741
PBANKA_140290	conserved Plasmodium protein, unknown function	0.591477	5.56443	1.54244	0.127713	0.489844
PBANKA_020770	conserved Plasmodium protein, unknown function	0.47007	6.5928	1.54166	0.127901	0.489844
PBANKA_041480	arginase	-0.413837	6.98864	-1.54156	0.127926	0.489844
PBANKA_120380	DnaJ protein, putative	0.636655	5.3084	1.54016	0.128267	0.490737
PBANKA_114430	conserved Plasmodium protein, unknown function	0.54774	5.92147	1.53887	0.12858	0.49114
PBANKA_061650	conserved Plasmodium protein, unknown function	0.536894	6.04661	1.53868	0.128627	0.49114
PBANKA_010660	conserved Plasmodium protein, unknown function	-0.404716	7.40452	-1.5384	0.128696	0.49114
PBANKA_080640	conserved protein, unknown function	0.429862	6.92529	1.53789	0.128821	0.491205
PBANKA_094280	syntaxin, putative	0.466241	6.43725	1.5364	0.129185	0.491989
PBANKA_112230	RNA-binding protein, putative	0.603445	5.48872	1.53616	0.129243	0.491989
PBANKA_101490	coatamer protein, beta subunit, putative	0.31645	8.54856	1.53548	0.129409	0.49221
PBANKA_040780	SECIS-binding protein 2, putative (SBP2)	0.611178	5.47198	1.53349	0.129898	0.493302
PBANKA_111310	GTP-binding protein, putative	-0.853234	4.31207	-1.53343	0.129913	0.493302
PBANKA_093210	DHHC-type zinc finger protein, putative	0.325003	8.31428	1.53112	0.130482	0.494827
PBANKA_030490	serine repeat antigen 3 (SERA3)	-0.290207	10.0401	-1.53092	0.130532	0.494827
PBANKA_121350	conserved Plasmodium protein, unknown function	0.740579	4.76562	1.53029	0.130689	0.494939
PBANKA_071620	calmodulin-like protein, putative	0.625525	5.46302	1.52992	0.13078	0.494939
PBANKA_121820	T-complex protein 1 epsilon subunit, putative	-0.290819	9.71234	-1.52524	0.131942	0.498924
PBANKA_142020	mitochondrial ribosomal protein S5 precursor, putative	0.551839	5.92034	1.52478	0.132055	0.498936
PBANKA_121850	conserved Plasmodium protein, unknown function	-0.29549	9.4552	-1.522	0.13275	0.500502
PBANKA_134360	conserved Plasmodium protein, unknown function	-0.882466	4.1368	-1.52199	0.132754	0.500502
PBANKA_091580	pre-mRNA splicing factor, putative	-0.512283	6.07455	-1.5218	0.1328	0.500502
PBANKA_101270	conserved Plasmodium protein, unknown function	1.0945	3.19956	1.52091	0.133024	0.500933
PBANKA_051650	conserved Plasmodium protein, unknown function	-0.337976	7.97793	-1.51974	0.133317	0.501619
PBANKA_143420	arginine--tRNA ligase, putative	-0.304435	9.06978	-1.51843	0.133645	0.502154
PBANKA_051590	mRNA-decapping enzyme subunit 1, putative (DCP1)	0.335235	8.01824	1.5183	0.13368	0.502154
PBANKA_142240	importin beta, putative	0.307651	8.65982	1.51682	0.134051	0.503134
PBANKA_110720	cell differentiation protein, putative (CAF40)	0.374894	7.35668	1.51436	0.134673	0.505052
PBANKA_124590	Plasmodium exported protein, unknown function	-0.319276	8.42462	-1.51008	0.13576	0.508707
PBANKA_131800	serine/threonine protein kinase, putative (KIN)	1.12781	3.19956	1.50881	0.136084	0.509451
PBANKA_146090	conserved Plasmodium protein, unknown function	1.14079	2.92468	1.50828	0.136218	0.509451
PBANKA_040210	spindle pole body protein, putative	0.537519	5.92656	1.50799	0.136294	0.509451
PBANKA_124500	XAP-5 DNA binding protein, putative	-0.460546	6.46235	-1.50664	0.136639	0.51025
PBANKA_102710	conserved Plasmodium protein, unknown function	0.62776	5.41862	1.50611	0.136773	0.51025
PBANKA_133660	conserved Plasmodium protein, unknown function	0.871942	4.22927	1.50579	0.136856	0.51025
PBANKA_146370	DNA repair protein, putative	0.411957	6.87305	1.5054	0.136957	0.51025
PBANKA_091600	conserved Plasmodium protein, unknown function	-0.561314	5.7182	-1.50432	0.137235	0.510472
PBANKA_071610	conserved Plasmodium protein, unknown function	0.715729	4.89364	1.50419	0.137266	0.510472
PBANKA_111630	malate:quinone oxidoreductase, putative	0.411454	6.87206	1.50335	0.137482	0.510472
PBANKA_122960	conserved Plasmodium protein, unknown function	0.636359	5.25235	1.50263	0.137669	0.510472
PBANKA_060630	conserved Plasmodium protein, unknown function	0.462903	6.49117	1.50112	0.138059	0.510472
PBANKA_100120	conserved Plasmodium protein, unknown function	1.17348	2.67069	1.49998	0.138351	0.510472
PBANKA_060690	amino acid transporter, putative	-0.604242	5.42056	-1.49947	0.138483	0.510472
PBANKA_091720	RNA-binding protein s1, putative	0.643231	5.21214	1.49943	0.138495	0.510472
PBANKA_141340	TFIIH basal transcription factor subunit, putative (UIS23)	-0.320735	8.33207	-1.49874	0.138673	0.510472
PBANKA_110730	nuclear protein localization protein 4, putative (NPL4)	0.394234	7.12482	1.4987	0.138683	0.510472
PBANKA_011200	syntaxin binding protein, putative	0.689769	4.96721	1.4983	0.138787	0.510472
PBANKA_110320	protein kinase, putative	0.512593	6.02485	1.49786	0.138901	0.510472
PBANKA_030170	5'-3' exonuclease, putative	0.658442	5.11398	1.49721	0.139071	0.510472
PBANKA_142540	conserved Plasmodium protein, unknown function	0.373171	7.30865	1.49677	0.139184	0.510472
PBANKA_133330	conserved Plasmodium protein, unknown function	0.520579	5.98913	1.49672	0.139198	0.510472
PBANKA_146350	eukaryotic translation initiation factor 2b, putative	0.451438	6.54678	1.49652	0.139249	0.510472
PBANKA_135260	serine/threonine protein kinase, putative	0.506722	6.10334	1.4964	0.139281	0.510472
PBANKA_142550	conserved Plasmodium protein, unknown function	0.348928	7.72218	1.49638	0.139285	0.510472
PBANKA_070650	exonuclease, putative	0.765926	4.73365	1.49626	0.139317	0.510472
PBANKA_143220	male development gene 1 (MDV1)	-0.382973	7.22397	-1.49608	0.139363	0.510472
PBANKA_021180	conserved Plasmodium protein, unknown function	0.811389	4.38344	1.49561	0.139486	0.510472
PBANKA_114655	conserved rodent malaria protein, unknown function	-0.670521	5.09032	-1.49541	0.139539	0.510472
PBANKA_123290	RAP protein, putative	-0.39107	7.09408	-1.49518	0.139597	0.510472
PBANKA_000140	BIR protein, pseudogene	-0.739418	4.75521	-1.49389	0.139933	0.511161
PBANKA_070010	BIR protein	-0.756188	4.67771	-1.4936	0.14001	0.511161
PBANKA_140100	conserved Plasmodium protein, unknown function	0.365972	7.42945	1.49259	0.140275	0.511716
PBANKA_140820	conserved Plasmodium protein, unknown function	0.470183	6.38837	1.49138	0.14059	0.512457
PBANKA_093760	conserved Plasmodium protein, unknown function	-0.788094	4.50492	-1.49024	0.14089	0.513138
PBANKA_113430	patatin-like phospholipase, putative	0.782956	4.4786	1.48889	0.141243	0.51401
PBANKA_060240	transporter, putative	-0.54397	5.7642	-1.4872	0.141687	0.515216
PBANKA_141740	conserved Plasmodium protein, unknown function	0.925498	3.85558	1.48649	0.141875	0.515487
PBANKA_141110	branched-chain alpha keto-acid dehydrogenase, putative	-0.355902	7.5016	-1.48558	0.142117	0.515666
PBANKA_133730	conserved Plasmodium protein, unknown function	0.46232	6.35546	1.48545	0.142151	0.515666
PBANKA_080950	conserved Plasmodium protein, unknown function	0.925784	3.82235	1.48404	0.142522	0.516114
PBANKA_123340	conserved Plasmodium protein, unknown function	0.402959	6.98318	1.48397	0.142541	0.516114
PBANKA_133030	rhoptry protein, putative	0.550726	5.68561	1.48268	0.142883	0.516114
PBANKA_090460	conserved Plasmodium protein, unknown function	1.011	3.54682	1.48225	0.142996	0.516114
PBANKA_103930	pre-mRNA splicing factor, putative	0.314736	8.4012	1.48203	0.143055	0.516114
PBANKA_051640	conserved Plasmodium protein, unknown function	0.887156	4.06897	1.48197	0.143071	0.516114
PBANKA_135890	dynactin subunit 2, putative	0.648258	5.10494	1.48162	0.143164	0.516114
PBANKA_103410	DNA repair helicase, putative	-0.383345	7.1588	-1.48122	0.143271	0.516114
PBANKA_082680	protein kinase, putative	-1.13416	2.80332	-1.48113	0.143296	0.516114
PBANKA_090620	conserved Plasmodium protein, unknown function	0.356776	7.53256	1.48056	0.143447	0.51625
PBANKA_061280	DEAD box ATP-dependent RNA helicase, putative	0.518026	5.93163	1.48004	0.143586	0.51634
PBANKA_103020	conserved Plasmodium protein, unknown function	0.530692	5.79107	1.47786	0.144166	0.517552
PBANKA_113050	proteasome subunit, putative	-0.28213	9.67556	-1.4773	0.144315	0.517552
PBANKA_102010	PP1-like protein serine/threonine phosphatase, putative	-0.324937	8.26595	-1.47712	0.144363	0.517552
PBANKA_083110	conserved Plasmodium protein, unknown function	0.33174	7.9088	1.47707	0.144378	0.517552
PBANKA_141580	conserved Plasmodium protein, unknown function	-0.348521	7.99508	-1.47524	0.144867	0.5187
PBANKA_132800	serine/threonine protein phosphatase, putative (UIS2)	0.393027	7.01276	1.47485	0.144973	0.5187
PBANKA_131910	hemolysin, putative	0.550272	5.68051	1.47425	0.145133	0.5187
PBANKA_040820	calcium-dependent protein kinase 3 (CDPK3)	1.10398	2.98756	1.47415	0.145161	0.5187
PBANKA_010080	conserved Plasmodium protein, unknown function	0.464232	6.33894	1.47375	0.145268	0.5187
PBANKA_141000	26S proteasome regulatory subunit 7, putative	-0.286781	9.23957	-1.47271	0.145548	0.519292
PBANKA_121380	conserved Plasmodium protein, unknown function	1.10421	3.41767	1.47193	0.145757	0.519355
PBANKA_111970	cleavage stimulation factor subunit 1, putative	0.344747	7.61302	1.47179	0.145794	0.519355
PBANKA_021540	Plasmodium exported protein, unknown function	0.619313	5.24863	1.47099	0.146009	0.519388
PBANKA_142700	protein phosphatase, putative	-0.312621	8.47536	-1.47058	0.14612	0.519388
PBANKA_041450	HVA22/TB2/DP1 family protein, putative	-0.336575	7.83433	-1.47049	0.146146	0.519388
PBANKA_020280	adenylate kinase-like protein 1, putative (AKLP1)	-0.961072	3.62619	-1.46834	0.146726	0.521045
PBANKA_122340	conserved Plasmodium protein, unknown function	0.557786	5.58784	1.46663	0.14719	0.522176
PBANKA_051900	S-antigen, putative	-0.343832	7.92504	-1.46632	0.147275	0.522176
PBANKA_082920	conserved Plasmodium protein, unknown function	0.594051	5.36588	1.46533	0.147543	0.522456
PBANKA_112850	SET domain protein, putative	0.313876	8.19232	1.46518	0.147583	0.522456
PBANKA_144050	conserved Plasmodium protein, unknown function	0.323708	8.24235	1.46295	0.14819	0.524198
PBANKA_131640	U1 snRNA associated protein, putative	-0.276017	9.99698	-1.46212	0.148419	0.524599
PBANKA_103990	conserved Plasmodium protein, unknown function	0.343574	7.62262	1.46154	0.148578	0.524753
PBANKA_130740	Poly(A)-specific ribonuclease PARN, putative (PARN)	0.46143	6.28096	1.46083	0.14877	0.525022
PBANKA_060280	ubiquitin-conjugating enzyme e2, putative (UBC)	-0.278544	9.76809	-1.4583	0.149466	0.526452
PBANKA_135140	conserved Plasmodium protein, unknown function	0.936734	3.78004	1.45805	0.149533	0.526452
PBANKA_141320	conserved Plasmodium protein, unknown function	0.448282	6.48239	1.45792	0.149568	0.526452
PBANKA_103070	conserved Plasmodium protein, unknown function	0.620917	5.20283	1.45767	0.149638	0.526452
PBANKA_061900	conserved Plasmodium protein, unknown function	0.942727	3.7103	1.45642	0.149981	0.526918
PBANKA_040200	binding protein, putative	-0.444226	6.48113	-1.45635	0.150002	0.526918
PBANKA_091280	conserved Plasmodium protein, unknown function	-0.863969	4.13726	-1.45379	0.150709	0.528528
PBANKA_052190	conserved Plasmodium protein, unknown function	-0.599212	5.41464	-1.45368	0.15074	0.528528
PBANKA_122380	vacuolar proton-translocating ATPase subunit A, putative	-0.286114	9.07529	-1.45342	0.150809	0.528528
PBANKA_141190	conserved Plasmodium protein, unknown function	-1.17563	2.43747	-1.45169	0.151289	0.52973
PBANKA_030730	50S ribosomal protein L33, putative	0.498298	6.05854	1.45135	0.151385	0.52973
PBANKA_030130	conserved Plasmodium protein, unknown function	-0.285542	9.12549	-1.45067	0.151572	0.529979
PBANKA_135440	60S ribosomal protein L18, putative	-0.25855	11.4173	-1.44865	0.152134	0.531533
PBANKA_062370	BIR protein, fragment	-0.848011	4.10116	-1.44712	0.152562	0.532507
PBANKA_123640	nucleotide binding protein, putative	0.433046	6.60894	1.44681	0.152647	0.532507
PBANKA_111770	malate dehydrogenase, putative (MDH)	-0.320714	7.95489	-1.44602	0.15287	0.532591
PBANKA_102030	ankyrin, putative	0.855948	4.16173	1.44573	0.152948	0.532591
PBANKA_146205	conserved Plasmodium protein, unknown function	1.1045	2.95507	1.44403	0.153425	0.532591
PBANKA_020540	beta3 proteasome subunit, putative	-0.28766	9.11521	-1.44376	0.1535	0.532591
PBANKA_093030	GTP-binding nuclear protein, putative	-0.268613	10.2982	-1.44312	0.153682	0.532591
PBANKA_021160	conserved Plasmodium protein, unknown function	0.599581	5.28353	1.44224	0.153928	0.532591
PBANKA_071890	conserved Plasmodium protein, unknown function, fragment	-0.639788	5.14258	-1.44213	0.15396	0.532591
PBANKA_041830	retrieval receptor for endoplasmic reticulum membrane proteins, putative	0.312853	8.05402	1.44208	0.153973	0.532591
PBANKA_020720	vacuolar ATP synthase subunit c, putative	0.417822	6.62316	1.44194	0.154013	0.532591
PBANKA_083045	conserved Plasmodium protein, unknown function	-0.487858	6.1017	-1.4407	0.15436	0.532591
PBANKA_110910	conserved Plasmodium protein, unknown function	-0.810479	4.25003	-1.44046	0.154429	0.532591
PBANKA_124430	zinc finger protein, putative	-0.418862	6.789	-1.44025	0.154488	0.532591
PBANKA_131410	conserved Plasmodium protein, unknown function	0.358407	7.37885	1.44022	0.154496	0.532591
PBANKA_145755	ACEA small nucleolar RNA U3	-0.751806	4.72427	-1.4402	0.154502	0.532591
PBANKA_141610	conserved Plasmodium protein, unknown function	-0.323905	7.88368	-1.44005	0.154543	0.532591
PBANKA_146500	Plasmodium exported protein, unknown function	-0.485804	6.2834	-1.44005	0.154544	0.532591
PBANKA_062180	3-demethylubiquinone-9 3-methyltransferase, putative	0.9925	3.41767	1.43652	0.155543	0.535629
PBANKA_140800	pseudouridylase associated protein, putative	-0.354367	7.4735	-1.43507	0.155953	0.536489
PBANKA_142570	conserved Plasmodium protein, unknown function	1.13111	2.62171	1.43481	0.156029	0.536489
PBANKA_061860	conserved Plasmodium protein, unknown function	-0.289326	8.74837	-1.43379	0.156317	0.536675
PBANKA_134760	translation initiation factor 6, putative	-0.331528	7.70907	-1.43379	0.156319	0.536675
PBANKA_144110	hydrolase, putative	0.283481	9.06553	1.43267	0.156638	0.537364
PBANKA_133300	conserved Plasmodium protein, unknown function	0.474244	6.18197	1.43205	0.156813	0.537561
PBANKA_124170	transmembrane emp24 domain-containing protein, putative	0.353025	7.34029	1.43116	0.157068	0.53803
PBANKA_080280	conserved Plasmodium protein, unknown function	0.790762	4.34091	1.42994	0.157417	0.538818
PBANKA_144410	t-complex protein 1 gamma subunit, putative	-0.274627	9.89253	-1.42945	0.157555	0.538885
PBANKA_122670	AAA family ATPase, putative	0.913657	3.74395	1.42556	0.158673	0.542267
PBANKA_140760	60S ribosomal protein L24, putative	-0.259132	11.5272	-1.42518	0.158782	0.542267
PBANKA_110540	small ubiquitin-related modifier, putative (SUMO)	-0.300922	8.51008	-1.42412	0.159088	0.542904
PBANKA_050390	conserved Plasmodium protein, unknown function	0.78451	4.42721	1.42126	0.159914	0.544951
PBANKA_031400	clathrin coat assembly protein, putative	0.690038	4.75562	1.42121	0.159927	0.544951
PBANKA_143105	10 kDa chaperonin, putative (CPN10)	0.282905	8.86804	1.42063	0.160095	0.545113
PBANKA_041510	conserved Plasmodium protein, unknown function	0.730237	4.65367	1.41983	0.160328	0.545164
PBANKA_132770	conserved Plasmodium protein, unknown function	1.171	2.27445	1.41934	0.160469	0.545164
PBANKA_135530	conserved Plasmodium protein, unknown function	1.171	2.27445	1.41934	0.160469	0.545164
PBANKA_082760	conserved Plasmodium protein, unknown function	0.521007	5.74755	1.41703	0.161142	0.546502
PBANKA_114350	ribosome biogenesis protein MRT4, putative	-0.365682	7.30817	-1.41662	0.16126	0.546502
PBANKA_145430	vesicle fusion and protein sorting subunit 16, putative	0.43189	6.40629	1.41589	0.161474	0.546502
PBANKA_101530	rRNA (adenosine-2'-O-)-methyltransferase, putative	0.635833	5.12868	1.41578	0.161508	0.546502
PBANKA_101180	conserved Plasmodium protein, unknown function	-0.343234	7.45722	-1.41527	0.161657	0.546502
PBANKA_083050	conserved Plasmodium protein, unknown function	1.0543	2.94558	1.41509	0.161708	0.546502
PBANKA_103400	conserved Plasmodium protein, unknown function	-0.791285	4.2661	-1.41507	0.161712	0.546502
PBANKA_010410	serine/threonine protein kinase, putative (ARK1)	0.644415	4.98094	1.41464	0.16184	0.546502
PBANKA_132750	conserved Plasmodium protein, unknown function	-0.706538	4.69803	-1.4141	0.161996	0.546502
PBANKA_134890	chaperone binding protein, putative	0.341866	7.51865	1.41387	0.162064	0.546502
PBANKA_100840	conserved Plasmodium protein, unknown function	0.421181	6.52427	1.41205	0.162599	0.547444
PBANKA_093110	conserved Plasmodium protein, unknown function	-0.412902	6.64468	-1.41124	0.162836	0.547444
PBANKA_010750	conserved Plasmodium protein, unknown function	0.555824	5.49264	1.41109	0.16288	0.547444
PBANKA_010860	Pre-mRNA-splicing factor SLU7, putative (SLU7)	-0.325039	7.96521	-1.41107	0.162885	0.547444
PBANKA_124210	methionine aminopeptidase, putative	0.40592	6.64704	1.4102	0.16314	0.547444
PBANKA_071370	GTPase, putative	0.752855	4.44939	1.40976	0.163269	0.547444
PBANKA_031490	conserved Plasmodium protein, unknown function	0.422299	6.50109	1.40954	0.163334	0.547444
PBANKA_132708	conserved Plasmodium protein, unknown function	1.09906	2.79205	1.40951	0.163345	0.547444
PBANKA_041630	nucleoporin NUP100/NSP100, putative	0.338775	7.59305	1.40908	0.16347	0.547444
PBANKA_120310	ADP/ATP carrier protein, putative	0.967303	3.36258	1.40848	0.163647	0.547444
PBANKA_133900	vacuolar protein sorting protein 52, putative	0.494578	5.9567	1.40816	0.163741	0.547444
PBANKA_112320	conserved Plasmodium protein, unknown function	0.505876	5.84496	1.40791	0.163814	0.547444
PBANKA_061090	HSP40, subfamily A, putative	-0.271471	9.53284	-1.4076	0.163908	0.547444
PBANKA_021140	DNA (cytosine-5)-methyltransferase, putative (DNMT2)	0.387366	6.84415	1.40691	0.16411	0.547717
PBANKA_114450	mitochondrial import inner membrane translocase subunit Tim9, putative (TIM9)	-0.523434	5.71042	-1.40566	0.164481	0.548552
PBANKA_061620	conserved Plasmodium protein, unknown function	1.00342	3.19046	1.40523	0.164608	0.548572
PBANKA_030610	6-cysteine protein (P230)	1.17758	2.25323	1.40338	0.165155	0.549607
PBANKA_122560	alpha/beta hydrolase, putative	0.325907	7.65423	1.40325	0.165194	0.549607
PBANKA_021150	proteasome subunit alpha type 5, putative	-0.270514	9.54876	-1.40296	0.165281	0.549607
PBANKA_050630	conserved Plasmodium protein, unknown function	-0.589917	5.32591	-1.40235	0.165461	0.549806
PBANKA_112300	conserved Plasmodium protein, unknown function	-0.655536	5.10208	-1.40024	0.166089	0.551488
PBANKA_072260	Plasmodium exported protein, unknown function	-0.297251	8.33703	-1.39957	0.166291	0.551756
PBANKA_132670	conserved Plasmodium protein, unknown function	0.621542	5.0673	1.39843	0.166629	0.552176
PBANKA_134440	AMP deaminase, putative	-0.707722	4.75499	-1.39833	0.16666	0.552176
PBANKA_102820	atypical protein kinase, ABC-1 family, putative	0.533146	5.58437	1.3965	0.167207	0.553585
PBANKA_146040	FK506-binding protein (FKBP)-type peptidyl-prolyl isomerase, putative (FKBP35)	-0.304859	8.22498	-1.39545	0.167522	0.553862
PBANKA_121800	conserved Plasmodium protein, unknown function,pyrazinamidase/nicotinamidase, putative	-0.472055	6.08121	-1.39505	0.167642	0.553862
PBANKA_090830	conserved Plasmodium protein, unknown function	0.360537	7.12371	1.395	0.167656	0.553862
PBANKA_133550	conserved Plasmodium protein, unknown function	0.368007	7.22617	1.39399	0.167963	0.554472
PBANKA_031440	E2F-associated phosphoprotein, putative	-0.336416	7.59226	-1.39167	0.16866	0.55559
PBANKA_134375	Plasmodium RNA of unkown function RUF1	-0.45033	6.22472	-1.39162	0.168674	0.55559
PBANKA_113920	bifunctional polynucleotide phosphatase/kinase, putative (PNKP)	0.738952	4.57758	1.39143	0.168733	0.55559
PBANKA_030110	conserved Plasmodium protein, unknown function	-0.44899	6.24403	-1.39124	0.16879	0.55559
PBANKA_112430	conserved Plasmodium protein, unknown function	0.489548	5.90493	1.39066	0.168964	0.555762
PBANKA_144030	conserved Plasmodium protein, unknown function	-0.607224	5.17455	-1.38968	0.16926	0.555844
PBANKA_070080	conserved Plasmodium protein, unknown function	-0.493219	5.89282	-1.38962	0.16928	0.555844
PBANKA_081970	dihydrouridine synthase, putative	-0.349051	7.26564	-1.38937	0.169356	0.555844
PBANKA_111850	conserved Plasmodium protein, unknown function	-0.599745	5.47818	-1.38865	0.169573	0.555953
PBANKA_122650	proteasome beta-subunit, putative	-0.274537	8.97608	-1.38845	0.169634	0.555953
PBANKA_123150	ubiquitin carboxyl-terminal hydrolase 2, putative	0.283955	8.58605	1.38702	0.170067	0.556704
PBANKA_061360	phosphopantothenoylcysteine synthetase, putative	0.57071	5.30164	1.38653	0.170217	0.556704
PBANKA_136010	nucleoside transporter 1 (NT1)	-0.274256	9.92082	-1.38648	0.17023	0.556704
PBANKA_130140	proteosome subunit alpha type 1, putative	-0.263903	9.8547	-1.38349	0.171142	0.559285
PBANKA_092930	conserved Plasmodium protein, unknown function	-0.52728	5.65523	-1.38233	0.171494	0.559856
PBANKA_093330	conserved Plasmodium protein, unknown function	0.38728	6.75212	1.38211	0.171563	0.559856
PBANKA_030510	serine repeat antigen 1 (SERA1)	-0.265958	10.3688	-1.38083	0.171953	0.560727
PBANKA_140700	conserved Plasmodium protein, unknown function	0.715284	4.57498	1.38004	0.172196	0.561118
PBANKA_145100	conserved Plasmodium protein, unknown function	-0.517239	5.66742	-1.3776	0.172945	0.562575
PBANKA_143350	conserved protein, unknown function	-0.444451	6.28585	-1.37742	0.173002	0.562575
PBANKA_091320	conserved Plasmodium protein, unknown function	0.455248	6.11892	1.37738	0.173014	0.562575
PBANKA_050910	conserved Plasmodium protein, unknown function	-0.51497	5.73464	-1.37667	0.173233	0.56277
PBANKA_130080	cysteine repeat modular protein 4 (CRMP4)	0.634445	4.98818	1.37616	0.173387	0.56277
PBANKA_090310	nucleolar preribosomal assembly protein, putative	-0.375739	6.93641	-1.37521	0.173681	0.56277
PBANKA_000470	BIR protein, pseudogene	1.10192	2.58005	1.37517	0.173694	0.56277
PBANKA_123710	conserved Plasmodium protein, unknown function	-0.393683	6.91989	-1.37504	0.173733	0.56277
PBANKA_130700	conserved Plasmodium protein, unknown function	0.332212	7.46861	1.37477	0.173817	0.56277
PBANKA_060180	conserved Plasmodium protein, unknown function	-0.444961	6.29945	-1.37341	0.174238	0.563505
PBANKA_080460	AAA family ATPase, putative	-0.309694	7.84633	-1.37299	0.174367	0.563505
PBANKA_122920	60S ribosomal protein L19, putative	-0.2602	10.4998	-1.37284	0.174415	0.563505
PBANKA_112210	ferredoxin--NADP reductase, putative	-0.954067	3.32355	-1.37239	0.174552	0.563546
PBANKA_080570	heat shock protein 90, putative (HSP90)	-0.241325	12.5176	-1.37116	0.174935	0.564383
PBANKA_142050	conserved Plasmodium protein, unknown function	0.290369	8.31284	1.36896	0.175618	0.565668
PBANKA_131400	NADPH-cytochrome p450 reductase	0.885033	3.87396	1.36879	0.17567	0.565668
PBANKA_050180	conserved Plasmodium protein, unknown function	-1.00615	3.27893	-1.36868	0.175707	0.565668
PBANKA_143670	conserved Plasmodium protein, unknown function	0.562963	5.32372	1.368	0.175918	0.565947
PBANKA_141460	inositol polyphosphate kinase, putative (IPK2)	0.6134	5.02216	1.36453	0.176999	0.567589
PBANKA_091520	conserved Plasmodium protein, unknown function	-0.383956	6.85449	-1.36415	0.177119	0.567589
PBANKA_072200	phosphatidylinositol 4-kinase, putative	0.394358	6.6548	1.36409	0.177137	0.567589
PBANKA_081740	conserved Plasmodium protein, unknown function	0.400791	6.58621	1.36401	0.177164	0.567589
PBANKA_145870	conserved Plasmodium protein, unknown function	0.38698	6.96376	1.36384	0.177216	0.567589
PBANKA_083270	adenylate kinase-like protein 2, putative (AKLP2)	1.05867	2.90008	1.36262	0.1776	0.567589
PBANKA_111080	conserved Plasmodium protein, unknown function	0.487021	5.89802	1.36249	0.177639	0.567589
PBANKA_030560	acyl carrier protein, putative (ACP)	0.460861	6.09212	1.36212	0.177757	0.567589
PBANKA_070950	ATP-dependent RNA helicase prh1, putative	-0.367542	6.95253	-1.36197	0.177802	0.567589
PBANKA_112880	CPW-WPC family protein, putative	0.377366	6.91009	1.36164	0.177908	0.567589
PBANKA_101790	phosphoenolpyruvate carboxylase (PEPC)	0.410738	6.50503	1.36113	0.178066	0.567589
PBANKA_144740	conserved Plasmodium protein, unknown function	0.662324	4.76653	1.36109	0.178079	0.567589
PBANKA_113150	conserved Plasmodium protein, unknown function	0.471521	5.92807	1.36083	0.178163	0.567589
PBANKA_051460	glycoprotease, putative	0.394963	6.61987	1.36079	0.178175	0.567589
PBANKA_145260	calcyclin binding protein, putative	-0.291661	8.18103	-1.3596	0.178548	0.568379
PBANKA_132850	conserved Plasmodium protein, unknown function	0.902875	3.64742	1.35767	0.179157	0.56992
PBANKA_110300	Ser/Arg-rich splicing factor, putative	-0.302156	7.99843	-1.35615	0.179638	0.570597
PBANKA_040990	conserved Plasmodium protein, unknown function	0.738664	4.35546	1.35519	0.179943	0.570597
PBANKA_135550	casein kinase II beta chain, putative	-0.286026	8.35554	-1.35486	0.180046	0.570597
PBANKA_103680	DNA mismatch repair protein, putative	-0.835629	3.91583	-1.35478	0.180073	0.570597
PBANKA_143680	conserved Plasmodium protein, unknown function	0.449964	6.08834	1.35433	0.180214	0.570597
PBANKA_072090	conserved Plasmodium protein, unknown function	0.391465	6.99055	1.35354	0.180465	0.570597
PBANKA_103750	adenylyl cyclase alpha (ACalpha)	0.709243	4.56631	1.35345	0.180496	0.570597
PBANKA_090170	conserved Plasmodium protein, unknown function	-0.341286	7.26569	-1.35324	0.18056	0.570597
PBANKA_080990	tRNA pseudouridine synthase, putative	-0.392134	6.65467	-1.35273	0.180723	0.570597
PBANKA_111930	conserved Plasmodium protein, unknown function	-0.456544	6.04255	-1.35213	0.180913	0.570597
PBANKA_052130	zinc finger protein, putative	0.31082	7.76507	1.35187	0.180997	0.570597
PBANKA_051430	conserved Plasmodium protein, unknown function	-0.417478	6.43579	-1.35123	0.181202	0.570597
PBANKA_121220	conserved Plasmodium protein, unknown function	0.892792	3.54419	1.35082	0.181331	0.570597
PBANKA_142290	conserved Plasmodium protein, unknown function	0.600028	5.04475	1.35078	0.181344	0.570597
PBANKA_123020	cdc2-related protein kinase 5 (CRK5)	0.584207	5.18319	1.35038	0.181473	0.570597
PBANKA_041210	serine/threonine protein phosphatase, putative	0.342538	7.22508	1.35003	0.181583	0.570597
PBANKA_010160	conserved Plasmodium protein, unknown function	-0.790727	4.10956	-1.34947	0.181761	0.570597
PBANKA_092090	conserved Plasmodium protein, unknown function	-0.26267	9.83915	-1.34924	0.181835	0.570597
PBANKA_122520	acetyltransferase, putative	0.380114	6.85091	1.34917	0.181857	0.570597
PBANKA_101830	dynein-associated protein, putative	0.947428	3.37253	1.34911	0.181879	0.570597
PBANKA_051170	topoisomerase, putative	0.514829	5.75741	1.34817	0.182179	0.571145
PBANKA_031543	small nucleolar RNA snoR01	0.685204	4.60292	1.34756	0.182372	0.571357
PBANKA_100610	flap endonuclease 1, putative	0.418788	6.34215	1.34597	0.182882	0.571927
PBANKA_103040	conserved Plasmodium protein, unknown function	0.921909	3.50448	1.3455	0.183034	0.571927
PBANKA_031600	replication factor C subunit 1, putative	0.327821	7.3915	1.34523	0.183122	0.571927
PBANKA_120040	BIR protein	-0.359102	7.01049	-1.34517	0.183138	0.571927
PBANKA_102150	transporter, putative	-0.452365	6.07028	-1.34504	0.183183	0.571927
PBANKA_092150	small nuclear ribonucleoprotein F, putative (SNRPF)	-0.268502	9.18376	-1.34368	0.183618	0.572893
PBANKA_031610	Plasmodium exported protein, unknown function	-0.552706	5.50614	-1.34179	0.184227	0.574248
PBANKA_060290	conserved Plasmodium protein, unknown function	0.828852	3.92422	1.34121	0.184416	0.574248
PBANKA_091640	ubiquitin-like protein, putative	0.296571	8.04602	1.34116	0.184431	0.574248
PBANKA_141920	RNA-binding protein, putative	-0.307864	7.76157	-1.33955	0.184952	0.575476
PBANKA_093920	nucleolar rRNA processing protein, putative	-0.505441	5.65538	-1.33905	0.185115	0.575488
PBANKA_111460	RNA binding protein, putative	-0.350811	7.08391	-1.33867	0.185236	0.575488
PBANKA_113290	regulator of chromosome condensation, putative	0.429676	6.20924	1.33745	0.185632	0.575488
PBANKA_134500	thioredoxin, putative	-0.324342	7.5822	-1.33737	0.18566	0.575488
PBANKA_094060	exonuclease, putative	0.309189	7.71721	1.33716	0.185726	0.575488
PBANKA_102790	small nuclear ribonucleoprotein-associated protein B, putative (SNRPB)	-0.294317	8.06065	-1.33714	0.185734	0.575488
PBANKA_021250	conserved Plasmodium protein, unknown function	-0.735482	4.3242	-1.33681	0.185841	0.575488
PBANKA_093830	heat shock protein, putative	-0.27313	8.59926	-1.33542	0.186293	0.575971
PBANKA_130420	stromal-processing peptidase, putative	0.506313	5.59797	1.33531	0.186327	0.575971
PBANKA_060970	conserved Plasmodium protein, unknown function	0.471435	5.91484	1.33516	0.186377	0.575971
PBANKA_102580	prefoldin subunit 2, putative	-0.283416	8.28431	-1.33348	0.186925	0.577271
PBANKA_141020	cytochrome c2 precursor,putative	0.641859	4.89085	1.33282	0.187139	0.577542
PBANKA_141470	ADP-ribosylation factor, putative	0.580355	5.11393	1.33108	0.187709	0.578909
PBANKA_111410	conserved Plasmodium protein, unknown function	0.501779	5.64363	1.33068	0.187838	0.578913
PBANKA_120550	RING zinc finger protein, putative	1.07137	2.54934	1.32989	0.188098	0.57893
PBANKA_134140	conserved Plasmodium protein, unknown function	1.07137	2.54934	1.32989	0.188098	0.57893
PBANKA_020680	conserved Plasmodium protein, unknown function	0.652332	4.73685	1.32851	0.188552	0.579934
PBANKA_071270	zinc finger protein, putative	0.853367	3.68645	1.32745	0.188898	0.580252
PBANKA_100310	pre-mRNA-processing-splicing factor 8, putative (PRPF8)	0.25703	9.73401	1.32691	0.189077	0.580252
PBANKA_093980	nucleic acid binding protein, putative	0.352757	6.999	1.32681	0.18911	0.580252
PBANKA_130800	conserved Plasmodium protein, unknown function	-0.481727	5.96282	-1.32664	0.189165	0.580252
PBANKA_122740	protein phosphatase, putative	0.319136	7.46411	1.32528	0.189613	0.581234
PBANKA_122810	transcription factor with AP2 domain(s), putative (ApiAP2)	0.316686	7.55576	1.32466	0.18982	0.581475
PBANKA_050510	ADP-ribosylation factor, putative (ARF1)	-0.250199	9.99712	-1.32415	0.189987	0.581597
PBANKA_041270	zinc finger protein, putative	0.545258	5.31244	1.32331	0.190265	0.582013
PBANKA_083000	RNA-binding protein, putative	-0.269712	8.74515	-1.32296	0.190379	0.582013
PBANKA_062140	conserved Plasmodium protein, unknown function	-0.262518	8.93646	-1.32185	0.190746	0.582742
PBANKA_112140	RNA methyltransferase, putative	0.576112	5.17105	1.32083	0.191086	0.583388
PBANKA_142140	conserved Plasmodium protein, unknown function	-0.790653	4.01705	-1.31976	0.19144	0.584079
PBANKA_130750	conserved Plasmodium protein, unknown function	0.402552	6.43894	1.31791	0.192056	0.585565
PBANKA_134280	nicotinic acid mononucleotide adenyltransferase	-0.646181	4.79532	-1.31727	0.19227	0.585824
PBANKA_100110	ubiquitin-specific protease, putative	0.462079	5.87492	1.31647	0.192536	0.586079
PBANKA_041360	zinc finger protein, putative	-0.414623	6.36004	-1.31624	0.192611	0.586079
PBANKA_146140	bax inhibitor 1, putative	-0.265012	8.94196	-1.31473	0.193116	0.587222
PBANKA_112280	ribonuclease H2 subunit A, putative	0.456996	5.95169	1.3141	0.193328	0.587474
PBANKA_131160	conserved Plasmodium protein, unknown function	0.585657	5.04726	1.31344	0.193548	0.587597
PBANKA_040830	phd finger protein, putative	0.448614	6.08412	1.31321	0.193627	0.587597
PBANKA_040360	conserved Plasmodium protein, unknown function	0.361475	6.97569	1.3118	0.194098	0.588633
PBANKA_146400	conserved Plasmodium protein, unknown function	0.333315	7.23363	1.30971	0.194799	0.590367
PBANKA_092130	deoxyuridine 5'-triphosphate nucleotidohydrolase, putative	-0.349631	7.02268	-1.30891	0.19507	0.590794
PBANKA_072030	proteasome regulatory component, putative	-0.46698	6.01014	-1.30756	0.195526	0.591781
PBANKA_140640	tripartite motif protein, putative	0.943985	3.13931	1.30664	0.195834	0.59232
PBANKA_071570	lysine decarboxylase-like protein, putative	0.46762	5.7953	1.30522	0.196316	0.593314
PBANKA_112970	DEAD/DEAH box ATP-dependent RNA helicase, putative	-0.501897	5.67177	-1.3049	0.196424	0.593314
PBANKA_121120	conserved Plasmodium protein, unknown function	0.452385	5.97141	1.30398	0.196737	0.593866
PBANKA_142230	FAD-dependent monooxygenase, putative	0.836842	3.66818	1.30325	0.196983	0.594214
PBANKA_103670	COBW domain-containing protein 1, putative (CBWD1)	0.529858	5.34602	1.30202	0.1974	0.594411
PBANKA_101000	mitochondrial acidic protein MAM33, putative	-0.254277	9.39233	-1.30188	0.19745	0.594411
PBANKA_120340	conserved protein, unknown function	-0.434007	6.08698	-1.30124	0.197668	0.594411
PBANKA_121750	conserved Plasmodium protein, unknown function	-0.321927	7.45014	-1.30115	0.197699	0.594411
PBANKA_123440	zinc finger protein, putative	0.387856	6.49615	1.30114	0.197701	0.594411
PBANKA_093550	conserved Plasmodium protein, unknown function	0.482418	6.00732	1.2985	0.198599	0.596716
PBANKA_041730	adapter-related protein, putative	0.263018	8.79073	1.29753	0.198931	0.597029
PBANKA_146270	conserved Plasmodium protein, unknown function	-0.283634	8.07296	-1.29743	0.198966	0.597029
PBANKA_082470	thioredoxin reductase, putative (TRXR)	-0.307473	7.55563	-1.29658	0.199258	0.59751
PBANKA_133460	diacylglycerol kinase, putative	-0.329152	7.27097	-1.29606	0.199433	0.597535
PBANKA_101370	mitochondrial ribosomal protein L17-2 precursor, putative	0.406031	6.30902	1.29535	0.199677	0.597535
PBANKA_021450	conserved Plasmodium protein, unknown function	-0.697493	4.40945	-1.29494	0.19982	0.597535
PBANKA_101890	conserved Plasmodium protein, unknown function	0.434023	6.12453	1.29467	0.199911	0.597535
PBANKA_060550	conserved Plasmodium protein, unknown function	0.834974	3.68645	1.29457	0.199947	0.597535
PBANKA_070240	conserved Plasmodium protein, unknown function	0.374136	6.70861	1.29425	0.200054	0.597535
PBANKA_135000	conserved Plasmodium protein, unknown function	-0.429686	6.10172	-1.29309	0.200455	0.598274
PBANKA_083340	apicoplast ribosomal protein S6, putative (RPS6)	-0.459465	5.91362	-1.29277	0.200564	0.598274
PBANKA_103120	conserved Plasmodium protein, unknown function	0.299577	7.68178	1.29167	0.200943	0.598894
PBANKA_111440	kinase, putative	0.45149	5.88194	1.2914	0.201036	0.598894
PBANKA_145940	conserved Plasmodium protein, unknown function	0.286768	7.97907	1.2905	0.201346	0.599425
PBANKA_101660	conserved Plasmodium protein, unknown function	0.469782	5.84054	1.28989	0.201558	0.599665
PBANKA_101320	ATP-specific succinyl-CoA synthetase beta subunit, putative	-0.32123	7.36316	-1.28687	0.202601	0.602037
PBANKA_080610	conserved Plasmodium protein, unknown function	0.30068	7.62176	1.28681	0.20262	0.602037
PBANKA_123720	50S ribosomal protein L17, apicoplast, putative (RPL17)	-0.342283	7.23023	-1.28624	0.202818	0.602233
PBANKA_030500	serine repeat antigen 2 (SERA2)	-0.262941	8.76037	-1.28538	0.203119	0.602733
PBANKA_020900	conserved Plasmodium protein, unknown function	0.984037	2.80332	1.28332	0.203835	0.604462
PBANKA_103950	U1 small nuclear ribonucleoprotein C, putative	-0.370585	6.74517	-1.28274	0.204036	0.604663
PBANKA_141290	conserved Plasmodium protein, unknown function	-0.44311	5.94273	-1.27986	0.205041	0.607246
PBANKA_100740	zinc finger protein, putative	0.291158	7.83273	1.27945	0.205185	0.607277
PBANKA_131980	serine hydroxymethyltransferase, putative	0.592508	4.90017	1.27851	0.205514	0.607317
PBANKA_143820	DNA GyrAse a-subunit, putative	0.386005	6.53521	1.27792	0.205721	0.607317
PBANKA_120770	zinc finger protein, putative	-0.276752	8.09837	-1.27782	0.205756	0.607317
PBANKA_103570	conserved Plasmodium protein, unknown function	0.521069	5.42433	1.27774	0.205782	0.607317
PBANKA_120560	conserved Plasmodium protein, unknown function	-0.676687	4.49093	-1.27717	0.205984	0.607317
PBANKA_111290	conserved Plasmodium protein, unknown function	0.431507	6.02398	1.27713	0.205999	0.607317
PBANKA_041740	GTPase activating protein, putative	0.344839	6.92431	1.27291	0.207482	0.610896
PBANKA_120110	conserved Plasmodium protein, unknown function	0.582055	4.94978	1.2723	0.207697	0.610896
PBANKA_010030	phospholipase, putative, pseudogene	-0.327243	7.29065	-1.27219	0.207734	0.610896
PBANKA_010920	trancription factor, putative	0.271801	8.4925	1.27215	0.20775	0.610896
PBANKA_061980	zinc finger protein, putative	0.427383	6.04938	1.27153	0.207971	0.611149
PBANKA_071240	nucleolar preribosomal assembly protein, putative	-0.473161	5.69089	-1.2711	0.20812	0.611193
PBANKA_140530	RED-like protein, putative	-0.379602	6.53964	-1.26973	0.208608	0.611751
PBANKA_020350	selenocysteine-specific elongation factor selB homologue, putative	0.339463	6.97632	1.26956	0.208668	0.611751
PBANKA_110150	anaphase-promoting complex subunit, putative	0.910305	3.13931	1.26903	0.208853	0.611751
PBANKA_070280	protein disulfide isomerase	-0.228077	11.4817	-1.26886	0.208914	0.611751
PBANKA_123960	ubiquitin fusion degradation protein UFD1, putative	0.67386	4.47271	1.26867	0.208982	0.611751
PBANKA_103110	DNA replication enzyme, putative (PREX)	0.365932	6.74508	1.268	0.209219	0.612048
PBANKA_103470	nucleolar preribosomal GTPase, putative	0.266432	8.34024	1.26727	0.209478	0.612263
PBANKA_114080	conserved Plasmodium protein, unknown function	-0.446441	6.01983	-1.26704	0.209561	0.612263
PBANKA_143840	conserved Plasmodium protein, unknown function	-0.306854	7.62039	-1.26656	0.209732	0.612368
PBANKA_113870	conserved Plasmodium protein, unknown function	0.358178	6.71995	1.26449	0.210468	0.613079
PBANKA_082010	PPPDE peptidase, putative	0.725572	4.27925	1.26408	0.210616	0.613079
PBANKA_132060	conserved Plasmodium protein, unknown function	-0.286391	7.83389	-1.26398	0.210651	0.613079
PBANKA_082000	DNAJ-like molecular chaperone protein, putative	-0.259524	8.59261	-1.26318	0.210935	0.613079
PBANKA_090960	transcription factor with AP2 domain(s), putative (ApiAP2)	0.260034	8.65865	1.26262	0.211137	0.613079
PBANKA_134540	ER lumen protein retaining receptor 1, putative	0.252735	8.8154	1.26236	0.211227	0.613079
PBANKA_123760	zinc finger protein, putative, fragment	0.543076	5.15906	1.26185	0.211409	0.613079
PBANKA_020170	conserved Plasmodium protein, unknown function	-0.977554	2.76134	-1.26138	0.211577	0.613079
PBANKA_091250	conserved Plasmodium protein, unknown function	-0.919449	3.09033	-1.2613	0.211607	0.613079
PBANKA_050880	RAP protein, putative	0.45482	5.77488	1.26129	0.211609	0.613079
PBANKA_050600	conserved Plasmodium protein, unknown function	-0.315107	7.40398	-1.26088	0.211758	0.613079
PBANKA_146460	conserved Plasmodium protein, unknown function	0.448963	5.83331	1.26082	0.211779	0.613079
PBANKA_130830	conserved Plasmodium protein, unknown function	1.02511	2.71584	1.26063	0.211849	0.613079
PBANKA_124100	ADP-ribosylation factor GTPase-activating protein, putative	0.375529	6.56115	1.26058	0.211866	0.613079
PBANKA_103770	mitochondrial ribosomal protein L16 precursor, putative	-0.669324	4.62128	-1.25995	0.212091	0.613079
PBANKA_140660	CCAAT-binding transcription factor, putative	0.521216	5.35591	1.25984	0.212131	0.613079
PBANKA_132700	DNA-directed RNA polymerase III subunit RPC4, putative	0.600589	4.86296	1.25913	0.212384	0.613327
PBANKA_072050	conserved Plasmodium protein, unknown function	-0.473705	5.66143	-1.25837	0.212659	0.613327
PBANKA_134110	conserved Plasmodium protein, unknown function	0.264449	8.33661	1.25752	0.212964	0.613327
PBANKA_144260	RNA pseudouridylate synthase, putative	0.419884	6.05535	1.25709	0.213119	0.613327
PBANKA_136050	ethanolamine-phosphate cytidylyltransferase (ECT)	0.251724	8.90693	1.25703	0.213138	0.613327
PBANKA_020330	DNA-directed RNA polymerase 2 subunit, putative	-0.38414	6.51056	-1.2569	0.213185	0.613327
PBANKA_134970	conserved Plasmodium protein, unknown function	0.408761	6.16185	1.25675	0.213242	0.613327
PBANKA_102140	conserved Plasmodium protein, unknown function	-0.299228	7.52617	-1.2566	0.213296	0.613327
PBANKA_092910	acyl-CoA-binding protein, putative	0.547421	5.17764	1.2546	0.214016	0.614264
PBANKA_040100	regulatory protein, putative	-0.258703	8.51241	-1.2546	0.214017	0.614264
PBANKA_133760	translation initiation factor EIF-2B subunit, putative	0.451774	5.83819	1.25457	0.214027	0.614264
PBANKA_041690	prefoldin subunit, putative	-0.327021	7.2153	-1.25347	0.214423	0.614914
PBANKA_130350	conserved Plasmodium protein, unknown function	-0.298431	7.5602	-1.25319	0.214524	0.614914
PBANKA_120200	membrane skeletal protein, putative	-0.378375	6.6229	-1.25272	0.214693	0.615012
PBANKA_141750	conserved Plasmodium protein, unknown function	0.287913	7.71056	1.25193	0.21498	0.615445
PBANKA_140765	unspecified product	-0.267939	8.36805	-1.25143	0.215161	0.615578
PBANKA_061850	conserved Plasmodium protein, unknown function	0.415604	6.07515	1.25042	0.215529	0.61603
PBANKA_124640	BIR protein	-0.626604	4.6906	-1.25025	0.21559	0.61603
PBANKA_051490	28 kDa ookinete surface protein (P28)	0.240511	9.60666	1.24925	0.215955	0.616684
PBANKA_121590	conserved Plasmodium protein, unknown function	0.698253	4.25566	1.24705	0.216753	0.618003
PBANKA_144440	conserved Plasmodium protein, unknown function	-0.750312	4.06104	-1.24704	0.216758	0.618003
PBANKA_145800	zinc finger protein, putative	-0.23478	10.1116	-1.24686	0.216824	0.618003
PBANKA_135020	conserved Plasmodium protein, unknown function	0.74949	3.96206	1.24579	0.217214	0.618419
PBANKA_010830	zinc finger protein, putative	-0.725165	4.29777	-1.24571	0.217242	0.618419
PBANKA_144550	conserved Plasmodium protein, unknown function	0.281708	7.85091	1.24532	0.217383	0.618434
PBANKA_040720	dual-specificity protein phosphatase, putative (YVH1)	-0.50374	5.54119	-1.24436	0.217736	0.61864
PBANKA_124520	conserved Plasmodium protein, unknown function	-0.253912	8.62588	-1.24414	0.217815	0.61864
PBANKA_094110	conserved Plasmodium protein, unknown function	-0.236103	10.0439	-1.24401	0.217863	0.61864
PBANKA_051780	Sec1 family protein, putative	0.337771	6.96634	1.24331	0.218118	0.618836
PBANKA_113710	arginine methyltransferase 5, putative	0.339537	6.88638	1.24257	0.218391	0.618836
PBANKA_060560	conserved Plasmodium protein, unknown function	0.283063	7.89411	1.24248	0.218424	0.618836
PBANKA_146240	cutA, putative	-0.380266	6.41684	-1.24233	0.218477	0.618836
PBANKA_110770	SET domain protein, putative	-0.429923	5.98777	-1.24187	0.218645	0.618927
PBANKA_134450	conserved Plasmodium protein, unknown function	-0.256413	8.48288	-1.24141	0.218815	0.619025
PBANKA_083510	conserved Plasmodium protein, unknown function	-0.598515	4.84933	-1.24057	0.219125	0.619335
PBANKA_103300	conserved Plasmodium protein, unknown function	0.336303	6.90396	1.24002	0.219325	0.619335
PBANKA_122260	conserved Plasmodium protein, unknown function	-0.394179	6.35346	-1.23968	0.219451	0.619335
PBANKA_141670	apicoplast glycerol-3-phosphate acyltransferase, putative	-0.660416	4.46921	-1.23962	0.219474	0.619335
PBANKA_121470	conserved Plasmodium protein, unknown function	0.284251	7.75691	1.23926	0.219606	0.619335
PBANKA_052370	conserved Plasmodium protein, unknown function	0.52584	5.33639	1.23755	0.220235	0.620725
PBANKA_011250	organic anion transporter, putative	0.310772	7.23514	1.23609	0.220774	0.621592
PBANKA_135370	nucleolar complex protein 2, putative	-0.332706	6.9841	-1.23597	0.220816	0.621592
PBANKA_112190	chorismate synthase, putative (CS)	-0.307305	7.322	-1.23521	0.221097	0.621761
PBANKA_093140	oligosaccharyl transferase STT3 subunit, putative	0.351073	6.73055	1.23431	0.221433	0.621761
PBANKA_103610	conserved Plasmodium protein, unknown function	0.632586	4.5658	1.23347	0.221741	0.621761
PBANKA_010140	conserved Plasmodium protein, unknown function	0.265684	8.79945	1.23311	0.221877	0.621761
PBANKA_101510	conserved Plasmodium protein, unknown function	0.652993	4.4461	1.23305	0.221899	0.621761
PBANKA_131520	pre-mRNA-splicing factor cwf18, putative	-0.524998	5.22936	-1.23284	0.221975	0.621761
PBANKA_090980	RNA binding protein, putative	0.376116	6.48851	1.23259	0.222067	0.621761
PBANKA_135380	conserved Plasmodium protein, unknown function	0.364884	6.56958	1.23253	0.222092	0.621761
PBANKA_050120	up-regulated in infective sporozoites (UIS4)	0.59887	4.77325	1.23159	0.222439	0.621761
PBANKA_010580	RING zinc finger protein, putative	0.761003	3.9014	1.23157	0.222446	0.621761
PBANKA_051120	small subunit rRNA processing stabilizing factor, putative	-0.27118	8.00692	-1.23153	0.222463	0.621761
PBANKA_092730	zinc finger, DHHC-type, putative	0.853693	3.2902	1.23138	0.222517	0.621761
PBANKA_131990	SNARE protein, putative	0.43532	5.86122	1.22927	0.223302	0.623196
PBANKA_145710	conserved Plasmodium protein, unknown function	0.334645	7.02053	1.22884	0.223463	0.623196
PBANKA_083430	gamma-tubulin complex component, putative	0.529311	5.14552	1.22858	0.223561	0.623196
PBANKA_120750	conserved Plasmodium protein, unknown function	0.359219	6.6002	1.22853	0.223578	0.623196
PBANKA_146180	26S protease regulatory subunit 8, putative	-0.256796	8.48597	-1.22776	0.223866	0.623401
PBANKA_080270	conserved Plasmodium protein, unknown function	0.322087	7.22656	1.22755	0.223945	0.623401
PBANKA_082200	conserved Plasmodium protein, unknown function	0.47191	5.57784	1.22723	0.224063	0.623401
PBANKA_131460	acetyl-CoA acetyltransferase, putative	0.379807	6.43639	1.22655	0.224317	0.623726
PBANKA_082850	serine/threonine protein phosphatase, putative	-0.532878	5.19023	-1.22606	0.224501	0.623859
PBANKA_146310	conserved Plasmodium protein, unknown function	0.321415	7.09294	1.22382	0.225338	0.625802
PBANKA_080290	conserved Plasmodium protein, unknown function	-0.842068	3.46317	-1.22321	0.225569	0.625878
PBANKA_121840	SNARE protein, putative	-0.307641	7.41232	-1.22301	0.225641	0.625878
PBANKA_112890	conserved Plasmodium protein, unknown function	0.557435	4.98491	1.22257	0.225806	0.625954
PBANKA_050020	BIR protein	-0.635125	4.548	-1.22183	0.226084	0.626098
PBANKA_010120	elongation factor G, putative (EF-G)	-0.325788	7.08025	-1.22161	0.226167	0.626098
PBANKA_134570	GPI transamidase subunit PIG-U, putative	0.56645	4.98127	1.22134	0.226271	0.626098
PBANKA_090850	myosin heavy chain subunit, putative	-0.781613	3.69256	-1.21875	0.227245	0.628413
PBANKA_091810	60S ribosomal protein L38e, putative	-0.297179	7.41165	-1.21751	0.227712	0.628853
PBANKA_100760	conserved Plasmodium protein, unknown function	-0.368491	6.49608	-1.21749	0.227719	0.628853
PBANKA_102390	glutathione s-transferase, putative (GST)	0.446821	5.72592	1.21723	0.227819	0.628853
PBANKA_143160	serpentine receptor, putative (SR10)	0.358182	6.56858	1.21623	0.228196	0.629511
PBANKA_060610	tRNA delta(2)-isopentenylpyrophosphate transferase, putative	-0.547457	5.05109	-1.21469	0.228778	0.630734
PBANKA_040490	conserved Plasmodium protein, unknown function	0.299642	7.33263	1.21429	0.22893	0.630772
PBANKA_010930	SNARE associated Golgi protein, putative	-0.401053	6.16934	-1.21341	0.229264	0.631308
PBANKA_103170	conserved Plasmodium protein, unknown function	-0.891936	3.20272	-1.21275	0.229517	0.63137
PBANKA_070400	SNARE protein, putative	-0.608083	4.68164	-1.21231	0.229683	0.63137
PBANKA_080520	cytoskeleton associated protein, putative	-0.348318	6.67229	-1.21201	0.229799	0.63137
PBANKA_131930	ferlin, putative	-0.502371	5.34295	-1.21175	0.229895	0.63137
PBANKA_131000	conserved Plasmodium protein, unknown function	0.576688	4.83184	1.21153	0.22998	0.63137
PBANKA_102000	conserved Plasmodium protein, unknown function	1.02172	2.18085	1.20984	0.230624	0.632605
PBANKA_051260	conserved Plasmodium protein, unknown function	0.426348	6.01452	1.20955	0.230735	0.632605
PBANKA_091900	26S proteasome regulatory complex subunit, putative	-0.237674	9.07348	-1.20925	0.230847	0.632605
PBANKA_144310	conserved Plasmodium protein, unknown function	0.308202	7.17374	1.20848	0.231143	0.633035
PBANKA_111230	Rab1b, putative	-0.242569	9.17214	-1.20773	0.231431	0.63344
PBANKA_094220	RNA polymerase subunit, putative	-0.249233	8.47419	-1.20634	0.231961	0.634509
PBANKA_020740	DNA binding protein, putative	0.667221	4.29193	1.20551	0.232277	0.634676
PBANKA_111800	conserved Plasmodium protein, unknown function	0.466968	5.52817	1.20512	0.232428	0.634676
PBANKA_093450	protein tyrosine phosphatase, putative	-0.244106	8.66761	-1.20457	0.232639	0.634676
PBANKA_093150	folate transporter 2, putative (FT2)	-0.339444	6.80547	-1.20431	0.23274	0.634676
PBANKA_081560	zinc binding protein, putative	-0.415321	6.05722	-1.2039	0.232895	0.634676
PBANKA_113760	conserved Plasmodium protein, unknown function	0.52945	5.08662	1.20335	0.233107	0.634676
PBANKA_122840	mannose-6-phosphate isomerase, putative	0.264829	7.96121	1.2032	0.233167	0.634676
PBANKA_101140	DNA topoisomerase II, putative	0.252868	8.31925	1.2024	0.233473	0.634676
PBANKA_135740	conserved Plasmodium protein, unknown function	0.43117	5.94338	1.20204	0.233613	0.634676
PBANKA_110890	conserved Plasmodium protein, unknown function	-0.348484	6.79204	-1.20187	0.233677	0.634676
PBANKA_143450	conserved Plasmodium protein, unknown function	0.601349	4.7051	1.20056	0.234181	0.634676
PBANKA_010420	calcium-binding protein, putative	0.878815	3.08432	1.19989	0.234441	0.634676
PBANKA_091460	RNA (uracil-5-)methyltransferase, putative	-0.317946	7.03276	-1.19969	0.234518	0.634676
PBANKA_140090	conserved Plasmodium protein, unknown function	0.643201	4.41571	1.19961	0.234549	0.634676
PBANKA_031010	conserved Plasmodium protein, unknown function	-0.347211	6.85523	-1.19935	0.234646	0.634676
PBANKA_112220	EGF-like membrane protein, putative	-0.355854	6.56251	-1.19916	0.234719	0.634676
PBANKA_122720	peptidyl-prolyl cis-trans isomerase, putative (CYP81)	0.401119	6.09895	1.19905	0.234763	0.634676
PBANKA_135580	transcription activator, putative	-0.275732	7.77275	-1.19884	0.234845	0.634676
PBANKA_101050	Hsp70/Hsp90 organizing protein, putative (HOP)	-0.232111	9.4689	-1.19865	0.234917	0.634676
PBANKA_130240	cleavage and polyadenylation specifity factor, putative	0.267754	8.02578	1.19822	0.235084	0.634676
PBANKA_071910	conserved Plasmodium protein, unknown function	0.8553	3.22995	1.19783	0.235235	0.634676
PBANKA_080250	conserved Plasmodium protein, unknown function	0.8553	3.22995	1.19783	0.235235	0.634676
PBANKA_090740	dolichyl-phosphate b-d-mannosyltransferase, putative	0.8553	3.22995	1.19783	0.235235	0.634676
PBANKA_093690	actin-like protein, putative (ALP1)	-0.271098	7.86168	-1.19748	0.23537	0.634676
PBANKA_021300	RNA-binding protein, putative	-0.261842	8.1329	-1.19661	0.235706	0.635206
PBANKA_000420	BIR protein	-0.809848	3.83358	-1.19559	0.236104	0.635902
PBANKA_122460	conserved Plasmodium protein, unknown function	0.387373	6.18478	1.19407	0.236692	0.636602
PBANKA_142630	conserved Plasmodium protein, unknown function	-0.276483	7.76208	-1.19386	0.236773	0.636602
PBANKA_143470	clathrin heavy chain, putative	0.257135	8.20787	1.19383	0.236784	0.636602
PBANKA_110580	TATA-box binding protein, putative,transcription initiation factor tfiid, putative (TBP)	-0.466777	5.50442	-1.19277	0.237199	0.637342
PBANKA_081230	conserved Plasmodium protein, unknown function	0.584801	4.7087	1.19119	0.237811	0.638486
PBANKA_145500	mitochondrial carrier protein, putative	0.517034	5.21171	1.19072	0.237996	0.638486
PBANKA_061450	eukaryotic translation initiation factor subunit, putative	-0.232606	9.17726	-1.19059	0.238046	0.638486
PBANKA_040630	DNA polymerase epsilon subunit b, putative	0.359428	6.44214	1.18921	0.238585	0.639151
PBANKA_061960	PelOta protein homologue, putative	-0.836342	3.25118	-1.18888	0.238716	0.639151
PBANKA_123000	GPI-anchored wall transfer protein 1, putative (GWT1)	-0.836342	3.25118	-1.18888	0.238716	0.639151
PBANKA_030030	BIR protein	0.520761	5.11462	1.18772	0.239169	0.639685
PBANKA_144800	conserved Plasmodium protein, unknown function	0.28371	7.52877	1.18761	0.239212	0.639685
PBANKA_123270	zinc finger protein, putative	0.575413	4.7553	1.18692	0.239481	0.639685
PBANKA_071200	U3 small nucleolar ribonucleoprotein, putative	0.359638	6.48713	1.18631	0.239719	0.639685
PBANKA_141310	lipoate protein ligase a type 1 (LplA1)	0.475255	5.38815	1.18586	0.239899	0.639685
PBANKA_101130	nicrosomal signal peptidase, putative	-0.314036	7.11339	-1.18528	0.240126	0.639685
PBANKA_133680	conserved Plasmodium protein, unknown function	-0.88539	2.95507	-1.18482	0.240307	0.639685
PBANKA_030970	multidrug efflux pump, putative	0.583409	4.70209	1.18449	0.240436	0.639685
PBANKA_130530	FACT complex subunit SSRP1, putative (FACT-S)	-0.252749	8.23034	-1.18422	0.240541	0.639685
PBANKA_030060	Plasmodium exported protein, unknown function	-0.222548	10.5781	-1.18412	0.240579	0.639685
PBANKA_113020	ER lumen protein retaining receptor, putative (ERD2)	0.290547	7.42319	1.18332	0.240896	0.639685
PBANKA_082560	splicing factor 3A subunit 3, putative (SF3A3)	-0.419424	5.86291	-1.18321	0.24094	0.639685
PBANKA_124410	conserved Plasmodium protein, unknown function	0.580834	4.81734	1.18319	0.240947	0.639685
PBANKA_110480	actin-like protein, putative (ALP2b)	0.413027	5.89933	1.18312	0.240972	0.639685
PBANKA_146130	conserved Plasmodium protein, unknown function	0.394134	6.0938	1.18299	0.241024	0.639685
PBANKA_070920	clp1-related protein, putative	0.408009	5.97026	1.18091	0.241843	0.641298
PBANKA_142070	conserved Plasmodium protein, unknown function	0.719848	3.91583	1.18073	0.241914	0.641298
PBANKA_101440	acid phosphatase, putative	0.32927	6.80223	1.17994	0.242228	0.641756
PBANKA_020600	conserved Plasmodium protein, unknown function	0.381073	6.31512	1.17913	0.242546	0.642225
PBANKA_020070	Plasmodium exported protein, unknown function	-0.309048	7.06298	-1.17713	0.24334	0.643585
PBANKA_121570	conserved Plasmodium protein, unknown function	0.547747	5.10349	1.17689	0.243433	0.643585
PBANKA_112110	radical SAM protein, putative	0.302908	7.15254	1.17676	0.243484	0.643585
PBANKA_144850	sentrin-specific protease 1, putative (SENP1)	-0.306436	7.1543	-1.17624	0.243692	0.64376
PBANKA_082030	protein disulfide isomerase, putative	-0.281598	7.63478	-1.17565	0.243926	0.644004
PBANKA_050025	tryptophan-rich antigen, putative, pseudogene	0.463565	5.48375	1.17454	0.244369	0.644291
PBANKA_000480	BIR protein	-0.251039	8.25534	-1.17442	0.244417	0.644291
PBANKA_031350	conserved Plasmodium protein, unknown function	0.886772	2.85493	1.17362	0.244733	0.644291
PBANKA_091730	conserved Plasmodium protein, unknown function	0.886772	2.85493	1.17362	0.244733	0.644291
PBANKA_071820	conserved protein, unknown function	-0.564865	4.87261	-1.17345	0.244802	0.644291
PBANKA_060810	conserved Plasmodium protein, unknown function	0.38246	6.17293	1.17307	0.24495	0.644291
PBANKA_110680	subtilisin-like protease 3, putative (SUB3)	0.870388	2.95507	1.17289	0.245026	0.644291
PBANKA_114050	aldo-keto reductase, putative	0.360698	6.39649	1.17246	0.245197	0.644369
PBANKA_120950	conserved Plasmodium protein, unknown function	0.602101	4.56631	1.17151	0.245574	0.644387
PBANKA_060360	conserved Plasmodium protein, unknown function	-0.276485	7.85203	-1.17106	0.245753	0.644387
PBANKA_083570	conserved Plasmodium protein, unknown function	0.89658	2.79205	1.17076	0.245875	0.644387
PBANKA_060930	GPI mannosyltransferase I, putative	0.309742	7.11446	1.17053	0.245965	0.644387
PBANKA_094240	conserved Plasmodium protein, unknown function	0.756157	3.88629	1.17044	0.245999	0.644387
PBANKA_021350	BRIX protein, putative	-0.342421	6.6474	-1.17031	0.246054	0.644387
PBANKA_134630	conserved Plasmodium protein, unknown function (UIS19)	-0.601647	4.57864	-1.16985	0.246237	0.644494
PBANKA_100750	actin-like protein, putative (ALP5b)	-0.747869	4.01281	-1.16904	0.246562	0.644975
PBANKA_070090	reticulocyte-binding protein, putative	0.4546	5.58662	1.16706	0.247353	0.646328
PBANKA_061600	mitochondrial ribosomal protein S8 precursor, putative	0.51188	5.11052	1.16702	0.247371	0.646328
PBANKA_101080	CCR4-associated factor 16, putative (CAF16)	-0.225613	9.50907	-1.16637	0.247631	0.646328
PBANKA_114060	DNA-directed RNA polymerase II, putative	-0.225394	9.70112	-1.16561	0.247937	0.646328
PBANKA_010940	succinate dehydrogenase subunit 3, putative (SDH3)	-0.57561	4.72097	-1.16483	0.24825	0.646328
PBANKA_141090	translation initiation factor IF-2, putative	0.431994	5.66139	1.16477	0.248272	0.646328
PBANKA_080930	peptide deformylase, putative	-0.452084	5.54999	-1.16426	0.248477	0.646328
PBANKA_136410	conserved Plasmodium protein, unknown function	0.413708	5.88195	1.16358	0.248754	0.646328
PBANKA_071540	conserved Plasmodium protein, unknown function	0.323722	6.80436	1.16351	0.248782	0.646328
PBANKA_011030	conserved Plasmodium protein, unknown function	-0.770645	4.30301	-1.16337	0.248835	0.646328
PBANKA_093900	ion channel protein, putative	0.573341	4.80174	1.16304	0.248971	0.646328
PBANKA_010350	RAP protein, putative, fragment	0.812086	3.2902	1.16287	0.249039	0.646328
PBANKA_041160	conserved Plasmodium protein, unknown function	0.654387	4.27304	1.16286	0.249041	0.646328
PBANKA_031542	Plasmodium RNA of unknown function RUF2	0.621288	4.44263	1.16256	0.249162	0.646328
PBANKA_120330	methionine--tRNA ligase, putative	0.850555	3.06693	1.16221	0.249303	0.646328
PBANKA_051750	bromodomain protein, putative	-0.227262	9.19653	-1.16209	0.249353	0.646328
PBANKA_131320	transcription factor with AP2 domain(s), putative (ApiAP2)	0.629513	4.37796	1.16172	0.249502	0.646347
PBANKA_021330	1-cys peroxiredoxin, putative	-0.367486	6.52515	-1.1613	0.249672	0.64642
PBANKA_031090	T-complex protein 1, putative	-0.231507	8.9076	-1.16058	0.249964	0.646806
PBANKA_090150	conserved Plasmodium protein, unknown function	0.367095	6.28312	1.15992	0.250229	0.646863
PBANKA_052040	dynamin, putative	0.438158	5.61552	1.15962	0.250351	0.646863
PBANKA_093810	conserved Plasmodium protein, unknown function	0.691691	3.99204	1.15947	0.250412	0.646863
PBANKA_113220	conserved Plasmodium protein, unknown function	-0.441764	5.64937	-1.15858	0.250772	0.646992
PBANKA_122100	conserved Plasmodium protein, unknown function	0.418792	5.85548	1.15837	0.250857	0.646992
PBANKA_061020	DNA replication licensing factor MCM5, putative (MCM5)	-0.260195	8.14812	-1.15829	0.250889	0.646992
PBANKA_020630	centrin, putative	-0.240628	8.95011	-1.15782	0.251081	0.64712
PBANKA_140320	cyclin, putative	-0.35213	6.51354	-1.15616	0.251752	0.648481
PBANKA_141300	cop-coated vesicle membrane protein p24 precursor, putative	0.278856	7.45967	1.15451	0.252423	0.649844
PBANKA_103220	conserved Plasmodium protein, unknown function	0.269212	7.74229	1.15413	0.252579	0.649878
PBANKA_070910	60S ribosomal protein L22, putative	-0.218779	10.476	-1.1537	0.252755	0.649961
PBANKA_140390	AAR2 protein, putative	0.478997	5.30329	1.15276	0.253136	0.650306
PBANKA_145250	conserved Plasmodium protein, unknown function	-0.216947	10.2975	-1.15256	0.253216	0.650306
PBANKA_144690	dihydrolipoamide dehydrogenase, putative (mLipDH)	-0.242946	8.30261	-1.15224	0.253348	0.650306
PBANKA_122250	plasmepsin X	0.658903	4.22143	1.15196	0.253461	0.650306
PBANKA_051500	25 kDa ookinete surface antigen precursor (P25)	0.222384	9.76521	1.1515	0.253648	0.650421
PBANKA_122010	ribonucleases p/mrp protein subunit, putative	0.281677	7.47278	1.15068	0.253986	0.650919
PBANKA_070550	conserved Plasmodium protein, unknown function	-0.628767	4.36053	-1.14963	0.254414	0.651371
PBANKA_062220	conserved Plasmodium protein, unknown function	-0.239922	8.38267	-1.14955	0.254448	0.651371
PBANKA_092460	mitochondrial ribosomal protein L37, putative	-0.330842	6.78802	-1.14848	0.254885	0.652122
PBANKA_041230	conserved Plasmodium protein, unknown function	-0.539001	5.08181	-1.14782	0.255155	0.652445
PBANKA_124200	ubiquitin carboxyl-terminal hydrolase, putative	-0.283899	7.33951	-1.14712	0.255441	0.652808
PBANKA_144540	transport protein Sec13, putative	-0.222751	9.5117	-1.1465	0.255696	0.652895
PBANKA_020860	conserved protein, unknown function	0.416296	5.74118	1.14634	0.255762	0.652895
PBANKA_092750	conserved Plasmodium protein, unknown function	0.741817	3.78004	1.14532	0.25618	0.653497
PBANKA_020650	Rab5c, GTPase, putative	0.234856	8.61666	1.14507	0.256285	0.653497
PBANKA_135760	conserved Plasmodium protein, unknown function	0.32338	6.84716	1.14435	0.25658	0.653884
PBANKA_052320	serpentine receptor, putative (SR12)	-0.56662	4.95743	-1.14394	0.256749	0.653947
PBANKA_130440	allantoicase, putative	0.427457	5.68033	1.14319	0.257059	0.654098
PBANKA_133620	conserved Plasmodium protein, unknown function	0.838702	3.04867	1.14309	0.2571	0.654098
PBANKA_141960	conserved Plasmodium protein, unknown function	0.50108	5.08996	1.14252	0.257333	0.654098
PBANKA_092830	conserved Plasmodium protein, unknown function	0.491444	5.17221	1.14238	0.257393	0.654098
PBANKA_000160	reticulocyte binding protein, putative, fragment	0.904539	2.70141	1.14142	0.257788	0.654098
PBANKA_123930	conserved Plasmodium protein, unknown function	0.904539	2.70141	1.14142	0.257788	0.654098
PBANKA_000210	BIR protein, fragment	-0.830595	3.10596	-1.14136	0.257814	0.654098
PBANKA_110250	DnaJ protein, putative	-0.419545	5.82608	-1.14098	0.257969	0.654126
PBANKA_143510	D-ribulose-5-phosphate 3-epimerase, putative	0.372717	6.18582	1.14036	0.258225	0.654411
PBANKA_142210	drug metabolite transporter, putative	0.394776	5.92213	1.13935	0.258646	0.654733
PBANKA_091330	regulator of chromosome condensation, putative	0.466198	5.34451	1.13913	0.258738	0.654733
PBANKA_010640	GTP-binding protein, putative	0.409756	6.02028	1.13901	0.258784	0.654733
PBANKA_000370	conserved rodent malaria protein, unknown function	0.913835	2.54934	1.13853	0.258985	0.654875
PBANKA_103910	conserved Plasmodium protein, unknown function	0.432523	5.71367	1.13769	0.259332	0.65539
PBANKA_131680	dynactin subunit 4, putative	0.755848	3.51959	1.13658	0.259795	0.656132
PBANKA_134850	conserved Plasmodium protein, unknown function	-0.302356	7.1113	-1.13604	0.260018	0.656132
PBANKA_140110	deoxyhypusine hydroxylase, putative	-0.26931	7.57899	-1.13551	0.260239	0.656132
PBANKA_010690	conserved Plasmodium protein, unknown function	-0.577115	4.62328	-1.13539	0.260286	0.656132
PBANKA_130720	U6 snRNA-associated Sm-like protein LSm5, putative (LSM5)	-0.278176	7.50676	-1.13498	0.260457	0.656132
PBANKA_102440	calmodulin, putative	-0.522523	5.12437	-1.13348	0.261084	0.656132
PBANKA_134480	conserved Plasmodium protein, unknown function	0.85977	2.85493	1.13317	0.261214	0.656132
PBANKA_102940	conserved Plasmodium protein, unknown function	0.422727	5.83529	1.13315	0.261222	0.656132
PBANKA_111390	conserved Plasmodium protein, unknown function	0.389852	5.93902	1.13265	0.261427	0.656132
PBANKA_112050	conserved Plasmodium protein, unknown function	0.683008	4.05493	1.13247	0.261503	0.656132
PBANKA_134200	Qa-SNARE protein, putative	0.683008	4.05493	1.13247	0.261503	0.656132
PBANKA_062310	conserved rodent malaria protein, unknown function	-0.203769	11.1294	-1.13194	0.261724	0.656132
PBANKA_110190	HCNGP-like protein, putative	0.479097	5.24337	1.1319	0.261739	0.656132
PBANKA_140790	HORMA domain protein, putative	0.26156	7.70606	1.13153	0.261896	0.656132
PBANKA_131960	conserved Plasmodium protein, unknown function	0.310271	7.261	1.13144	0.261935	0.656132
PBANKA_130910	mitochondrial ribosomal protein S29 precursor, putative	0.453053	5.49137	1.13129	0.261995	0.656132
PBANKA_131470	conserved Plasmodium protein, unknown function	-0.377923	6.08165	-1.1311	0.262078	0.656132
PBANKA_110560	conserved Plasmodium protein, unknown function	0.66956	4.07994	1.13055	0.262305	0.65634
PBANKA_124240	conserved Plasmodium protein, unknown function	0.273293	7.58259	1.12998	0.262542	0.656571
PBANKA_110900	RNA polymerase I, putative	0.21517	9.80065	1.127	0.263793	0.659176
PBANKA_132550	conserved Plasmodium protein, unknown function	0.632392	4.25027	1.12681	0.263873	0.659176
PBANKA_100980	cytochrome c oxidase assembly protein, putative	0.50205	5.06687	1.12634	0.264071	0.659303
PBANKA_030830	GAF domain-related protein, putative	0.387928	5.93552	1.126	0.264214	0.659303
PBANKA_080680	conserved Plasmodium protein, unknown function	0.484456	5.14288	1.12463	0.264788	0.660226
PBANKA_030320	DNA-directed RNA polymerase II 16 kDa subunit, putative	0.275757	7.56575	1.12426	0.264945	0.660226
PBANKA_132120	vacuolar protein sorting-associated protein 4, putative (VPS4)	0.295311	7.16087	1.12326	0.265365	0.660226
PBANKA_123950	mitochondrial import receptor subunit tom22, putative	-0.321054	6.81092	-1.12301	0.265473	0.660226
PBANKA_031380	ATP synthase F1, alpha subunit, putative	-0.223179	9.05004	-1.12266	0.265619	0.660226
PBANKA_060050	XPA binding protein 1, putative	0.294756	7.06028	1.12243	0.265716	0.660226
PBANKA_041440	formate-nitrite transporter, putative	-0.219204	9.35157	-1.12242	0.265718	0.660226
PBANKA_091530	conserved Plasmodium protein, unknown function	-0.255387	7.79056	-1.12236	0.265745	0.660226
PBANKA_132020	conserved Plasmodium protein, unknown function	0.293594	7.05423	1.12142	0.26614	0.660697
PBANKA_082290	conserved Plasmodium protein, unknown function	0.523615	4.98259	1.12122	0.266225	0.660697
PBANKA_146600	BIR protein	-0.783019	3.36258	-1.12014	0.266683	0.660738
PBANKA_122580	peptidyl-prolyl cis-trans isomerase, putative (CYP24)	-0.284416	7.2106	-1.12012	0.266694	0.660738
PBANKA_101290	SNARE protein, putative	0.423951	5.61882	1.11936	0.267013	0.660738
PBANKA_050540	conserved Plasmodium protein, unknown function	0.360267	6.22212	1.11922	0.267073	0.660738
PBANKA_135250	conserved Plasmodium protein, unknown function	0.336539	6.51517	1.11887	0.267222	0.660738
PBANKA_090360	dynamin-like protein, putative	0.221533	9.12072	1.11882	0.26724	0.660738
PBANKA_030550	conserved Plasmodium protein, unknown function	0.72693	3.60793	1.11878	0.267258	0.660738
PBANKA_112530	conserved Plasmodium protein, unknown function	0.700999	3.87396	1.11627	0.268326	0.662502
PBANKA_102650	metacaspase-like protein (MCA3)	0.639986	4.36948	1.11623	0.268341	0.662502
PBANKA_041650	ATPase, putative	-0.223509	8.88344	-1.11607	0.268409	0.662502
PBANKA_134650	protein tyrosine phosphatase, putative	-0.422033	5.63442	-1.11499	0.268867	0.662936
PBANKA_061080	eukaryotic initiation factor 2a, putative	0.249499	7.92759	1.11497	0.268876	0.662936
PBANKA_101210	conserved Plasmodium protein, unknown function	0.283966	7.22436	1.11458	0.269041	0.662983
PBANKA_130410	delta-aminolevulinic acid dehydratase, putative (ALAD)	0.468723	5.21084	1.11094	0.270593	0.666061
PBANKA_040320	circumsporozoite (CS) protein (CSP)	0.766998	3.40772	1.11039	0.270829	0.666061
PBANKA_021480	heat shock protein, putative	-0.21531	9.44033	-1.11016	0.270926	0.666061
PBANKA_000590	Plasmodium exported protein, unknown function, pseudogene	0.615157	4.3393	1.11003	0.270984	0.666061
PBANKA_144820	asparagine/aspartate rich protein, putative	0.23422	8.53735	1.1097	0.271125	0.666061
PBANKA_081370	conserved Plasmodium protein, unknown function	-0.873862	2.67069	-1.1096	0.271168	0.666061
PBANKA_000040	BIR protein, fragment	0.581178	4.48452	1.10863	0.271582	0.666185
PBANKA_124260	conserved Plasmodium protein, unknown function	-0.2509	7.81586	-1.10841	0.271679	0.666185
PBANKA_123840	conserved Plasmodium protein, unknown function	-0.324038	6.66657	-1.10783	0.271925	0.666185
PBANKA_140970	alternative splicing regulator, putative	0.318126	6.65409	1.10778	0.271946	0.666185
PBANKA_060340	conserved Plasmodium protein, unknown function	-0.521092	4.89757	-1.10777	0.271951	0.666185
PBANKA_140720	conserved Plasmodium protein, unknown function	0.436571	5.50117	1.1073	0.272151	0.666203
PBANKA_070420	dehydrodolichyl diphosphate synthetase, putative	0.294393	7.47263	1.10707	0.272251	0.666203
PBANKA_135360	conserved Plasmodium protein, unknown function	0.854208	2.74307	1.10654	0.27248	0.666405
PBANKA_144930	CPW-WPC family protein, putative	0.594681	4.37961	1.10262	0.274165	0.670165
PBANKA_131540	protein phosphatase 2b regulatory subunit, putative	-0.235965	8.28126	-1.10083	0.274939	0.670339
PBANKA_131250	Appr-1-p processing domain protein	-0.448054	5.42566	-1.10052	0.275074	0.670339
PBANKA_114600	conserved rodent malaria protein, unknown function	-0.221952	8.71373	-1.10042	0.275116	0.670339
PBANKA_070410	ubiquitin conjugation factor E4 B, putative (UBE4B)	0.275365	7.30724	1.10038	0.275133	0.670339
PBANKA_123280	conserved Plasmodium protein, unknown function	0.395443	5.9196	1.09969	0.275431	0.670339
PBANKA_103710	GTPase-activating protein, putative	-0.266102	7.45728	-1.09948	0.275524	0.670339
PBANKA_144190	ATP-dependent RNA helicase, putative	0.252218	7.72212	1.09943	0.275547	0.670339
PBANKA_135790	conserved Plasmodium protein, unknown function	0.702865	3.89031	1.09933	0.275589	0.670339
PBANKA_040310	1-cys-glutaredoxin-like protein-1, putative (GLP1)	-0.362334	6.23916	-1.09931	0.275598	0.670339
PBANKA_041180	vesicle transport v-SNARE protein, putative	-0.243308	8.02839	-1.09878	0.275828	0.670339
PBANKA_130940	RNA binding protein, putative	0.259034	7.62173	1.09862	0.275894	0.670339
PBANKA_130220	translocation protein sec62, putative	0.219451	8.83193	1.09837	0.276005	0.670339
PBANKA_070570	conserved Plasmodium protein, unknown function	0.391601	5.83622	1.097	0.276597	0.671334
PBANKA_060790	3',5'-cyclic-nucleotide phosphodiesterase, putative	0.873996	2.67069	1.09674	0.276709	0.671334
PBANKA_031110	mitochondrial large ribosomal subunit, putative	0.28618	7.08313	1.09627	0.276916	0.671477
PBANKA_100690	conserved Plasmodium protein, unknown function	-0.29748	6.92461	-1.09362	0.278068	0.673453
PBANKA_101540	conserved Plasmodium protein, unknown function	-0.293173	7.0855	-1.09336	0.278181	0.673453
PBANKA_081070	subpellicular microtubule protein 1, putative (SPM1)	-0.304118	6.87914	-1.09298	0.278348	0.673453
PBANKA_133810	conserved Plasmodium protein, unknown function	0.35557	6.21326	1.09286	0.278397	0.673453
PBANKA_134230.1	conserved Plasmodium protein, unknown function	-0.356052	6.30284	-1.09261	0.278508	0.673453
PBANKA_146420	thymidylate kinase, putative (TMK)	0.255209	7.65544	1.09234	0.278626	0.673453
PBANKA_060600	conserved Plasmodium protein, unknown function	0.351952	6.24068	1.09201	0.278767	0.673453
PBANKA_010170	conserved Plasmodium protein, unknown function	-0.266327	7.42324	-1.09148	0.279001	0.673659
PBANKA_134640	conserved Plasmodium protein, unknown function	-0.564042	4.5758	-1.09062	0.279376	0.673708
PBANKA_135620	tRNA guanosine-2'-O-methyltransferase, putative	0.299702	6.85615	1.09051	0.279425	0.673708
PBANKA_133280	biotin carboxylase subunit of acetyl CoA carboxylase, putative	-0.534123	4.75856	-1.09042	0.279465	0.673708
PBANKA_071100	conserved Plasmodium protein, unknown function	0.645898	4.30573	1.08988	0.279702	0.673832
PBANKA_062110	conserved Plasmodium protein, unknown function	0.400958	5.83184	1.08771	0.280648	0.673832
PBANKA_111240	orotate phosphoribosyltransferase, putative (OPRT)	-0.574427	4.49201	-1.08701	0.280958	0.673832
PBANKA_132490	U3 small nucleolar ribonucleoprotein protein IMP3, putative (IMP3)	-0.422454	5.53607	-1.08673	0.281077	0.673832
PBANKA_113310	serine/threonine protein kinase, putative (ARK3)	0.541063	4.68164	1.08661	0.281132	0.673832
PBANKA_136450	conserved Plasmodium protein, unknown function	-0.325508	6.49837	-1.08621	0.281309	0.673832
PBANKA_131970	transcription factor with AP2 domain(s), putative (ApiAP2)	-0.638467	4.0773	-1.08591	0.281438	0.673832
PBANKA_030580	conserved Plasmodium protein, unknown function	-0.249643	7.91491	-1.08557	0.281588	0.673832
PBANKA_113520	GTP-binding protein, putative	-0.216033	9.17867	-1.08543	0.281648	0.673832
PBANKA_060160	conserved protein, unknown function	0.208348	9.8526	1.08536	0.281682	0.673832
PBANKA_133970	DEAD box helicase, putative	0.3241	6.50702	1.08535	0.281684	0.673832
PBANKA_040650	TCP-1/cpn60 chaperonin, putative	0.209158	9.4722	1.08459	0.282022	0.673832
PBANKA_101800	conserved Plasmodium protein, unknown function	0.465848	5.16271	1.08456	0.282034	0.673832
PBANKA_113830	conserved Plasmodium protein, unknown function	0.317652	6.59647	1.0845	0.282061	0.673832
PBANKA_134600	DEAD box helicase, putative	0.379315	5.96819	1.08435	0.282127	0.673832
PBANKA_010470	long chain polyunsaturated fatty acid elongation enzyme, putative	-0.248943	7.72797	-1.08427	0.282159	0.673832
PBANKA_113670	guanylyl cyclase beta (GCbeta)	0.60136	4.28655	1.08397	0.282294	0.673832
PBANKA_124020	G-protein coupled receptor, putative	0.404945	5.74371	1.08285	0.282787	0.673832
PBANKA_041200	DER1-like protein, putative	0.911533	2.1531	1.08267	0.282864	0.673832
PBANKA_091110	conserved Plasmodium protein, unknown function	0.911533	2.1531	1.08267	0.282864	0.673832
PBANKA_103270	RNA binding protein Bruno, putative (HoBo)	-0.220637	8.65852	-1.08266	0.282871	0.673832
PBANKA_142400	conserved Plasmodium protein, unknown function	-0.353051	6.17253	-1.08228	0.283037	0.673832
PBANKA_051180	centrin-3, putative	0.302461	6.83102	1.08224	0.283053	0.673832
PBANKA_124340	nucleolar preribosomal GTPase, putative	0.449335	5.29978	1.0822	0.283072	0.673832
PBANKA_132140	large ribosomal subunit nuclear export factor, putative (UIS20)	0.268753	7.31762	1.08145	0.283402	0.674264
PBANKA_130710	conserved Plasmodium protein, unknown function	0.442703	5.3143	1.08055	0.283799	0.674858
PBANKA_132900	conserved Plasmodium protein, unknown function	0.513036	4.82029	1.07632	0.285672	0.678954
PBANKA_145660	conserved Plasmodium protein, unknown function	0.590701	4.3504	1.07599	0.28582	0.678954
PBANKA_144640	conserved Plasmodium protein, unknown function	0.351847	6.13478	1.0728	0.287241	0.681801
PBANKA_142600	histone-arginine methyltransferase, putative (CARM1)	-0.377841	5.90197	-1.07262	0.287319	0.681801
PBANKA_020940	L-seryl-tRNA(Sec) kinase, putative (PSTK)	0.364399	6.08224	1.07197	0.287608	0.681934
PBANKA_132520	meiotic nuclear division protein 1, putative	-0.811533	2.99072	-1.07182	0.287675	0.681934
PBANKA_142030	conserved Plasmodium protein, unknown function	0.249439	8.19728	1.07133	0.287894	0.682098
PBANKA_093340.1	GTPase activating protein, putative	-0.206248	9.83076	-1.06958	0.288677	0.683598
PBANKA_061790	ferrodoxin reductase-like protein, putative	0.270557	7.20334	1.06915	0.28887	0.683698
PBANKA_100390	sexual stage-specific protein precursor, putative	0.817398	2.80595	1.06852	0.289151	0.683738
PBANKA_113840	calpain, putative (Pcalp)	0.271336	7.29792	1.06824	0.289276	0.683738
PBANKA_093020	DNA mismatch repair protein MLH, putative (MLH)	0.468807	5.13393	1.06789	0.289432	0.683738
PBANKA_131560	ribosome biogenesis protein tsr1, putative	0.242756	7.86363	1.06776	0.289488	0.683738
PBANKA_060480	eukaryotic translation initiation factor 3 subunit 8, putative	-0.199801	10.0963	-1.06614	0.290215	0.6851
PBANKA_141990	phosphodiesterase gamma (PDEgamma)	0.912142	2.18085	1.06494	0.290756	0.685873
PBANKA_111730	conserved Plasmodium protein, unknown function	0.563362	4.46732	1.06449	0.290957	0.685873
PBANKA_143200	signal recognition particle 19 kD protein, putative	-0.374897	5.903	-1.06441	0.290995	0.685873
PBANKA_145980	conserved Plasmodium protein, unknown function	0.276575	7.07686	1.06341	0.291442	0.686572
PBANKA_100290	ag-1 blood stage membrane protein homologue	0.599193	4.32032	1.06295	0.29165	0.686705
PBANKA_122990	conserved Plasmodium protein, unknown function	0.523995	4.7502	1.06261	0.291804	0.686713
PBANKA_100900	GTPase, putative	0.505134	4.83369	1.06215	0.292012	0.686846
PBANKA_090180	conserved Plasmodium protein, unknown function	-0.307295	6.64235	-1.06104	0.292509	0.687584
PBANKA_081310	conserved Plasmodium protein, unknown function	-0.383718	5.82381	-1.06078	0.292627	0.687584
PBANKA_000230	DNA-directed RNA polymerase III subunit RPC4, putative	0.439865	5.32281	1.05979	0.293076	0.687961
PBANKA_143890	GTP cyclohydrolase I, putative	-0.495338	4.9248	-1.05975	0.29309	0.687961
PBANKA_112270	protein kinase, putative (TKL4)	0.236694	7.98682	1.05839	0.293705	0.689048
PBANKA_102900	conserved Plasmodium protein, unknown function	0.382452	5.76297	1.05784	0.293954	0.689277
PBANKA_141570	transcription factor with AP2 domain(s), putative (ApiAP2)	0.221795	8.52271	1.05671	0.294469	0.690037
PBANKA_143410	conserved Plasmodium protein, unknown function	0.21727	8.49803	1.05646	0.294582	0.690037
PBANKA_082360	pre-mRNA splicing factor, putative	0.222618	8.26159	1.05536	0.29508	0.69059
PBANKA_135300	conserved Plasmodium protein, unknown function	0.675528	3.76549	1.055	0.295242	0.69059
PBANKA_114230	rhoptry protein, putative	0.355096	6.08555	1.05441	0.295513	0.69059
PBANKA_040140	conserved Plasmodium protein, unknown function	0.268589	7.17248	1.05438	0.295525	0.69059
PBANKA_051000	conserved Plasmodium protein, unknown function	0.305104	6.70765	1.05406	0.295668	0.69059
PBANKA_135860	isocitrate dehydrogenase (NADP), mitochondrial precursor, putative (IDH)	0.243574	7.68647	1.05393	0.295728	0.69059
PBANKA_050280	conserved Plasmodium protein, unknown function	0.372152	5.85702	1.05287	0.296213	0.691104
PBANKA_082990	conserved Plasmodium protein, unknown function	0.406976	5.91569	1.05257	0.296348	0.691104
PBANKA_082910	conserved Plasmodium protein, unknown function	0.223907	8.21643	1.05217	0.29653	0.691104
PBANKA_100710	conserved Plasmodium protein, unknown function	-0.277254	7.0399	-1.0521	0.29656	0.691104
PBANKA_051580	mitochondrial preribosomal assembly protein rimM precursor, putative	-0.337574	6.22844	-1.05178	0.296708	0.691104
PBANKA_110210	conserved Plasmodium protein, unknown function	-0.876551	2.3651	-1.05136	0.2969	0.691149
PBANKA_051410	pre-mRNA-splicing factor ATP-dependent RNA helicase PRP22, putative (PRP22)	-0.213085	8.6894	-1.05107	0.297032	0.691149
PBANKA_031410	conserved Plasmodium protein, unknown function	-0.296607	6.75585	-1.05002	0.297511	0.691716
PBANKA_081110	helicase, putative	0.349359	6.0972	1.04947	0.297763	0.691716
PBANKA_131760	conserved Plasmodium protein, unknown function	0.352108	6.07465	1.04928	0.297847	0.691716
PBANKA_122370	conserved Plasmodium protein, unknown function	0.493062	4.84987	1.0492	0.297883	0.691716
PBANKA_141060	conserved Plasmodium protein, unknown function	0.521244	4.67433	1.04885	0.298045	0.691737
PBANKA_093580	peptidyl-prolyl cis-trans isomerase, putative	0.354782	6.1187	1.04806	0.298405	0.691938
PBANKA_000430	BIR protein	-0.504544	4.83961	-1.04799	0.298435	0.691938
PBANKA_093680	conserved Plasmodium protein, unknown function	0.610305	4.15506	1.04558	0.299542	0.693623
PBANKA_130310	conserved Plasmodium protein, unknown function	0.678269	3.71979	1.04555	0.299555	0.693623
PBANKA_144870	conserved Plasmodium protein, unknown function	0.225325	8.4107	1.04528	0.29968	0.693623
PBANKA_080850	conserved Plasmodium protein, unknown function	-0.522505	4.67582	-1.04508	0.299772	0.693623
PBANKA_010250	phenylalanyl-tRNA synthetase subunit, putative	0.470578	5.01611	1.04464	0.299972	0.693732
PBANKA_041320	conserved Plasmodium protein, unknown function	0.347788	6.1149	1.04377	0.30037	0.693915
PBANKA_122220	conserved rodent malaria protein, unknown function	-0.472548	5.15924	-1.04349	0.300498	0.693915
PBANKA_011220	myosin-like protein, putative	0.474494	4.96205	1.04347	0.300508	0.693915
PBANKA_071970	conserved Plasmodium protein, unknown function	-0.750849	3.18445	-1.04275	0.300838	0.694324
PBANKA_021500	BIR protein, pseudogene	0.41582	5.5149	1.04114	0.301583	0.69569
PBANKA_020136	BIR protein, pseudogene	0.639275	3.87069	1.04015	0.302038	0.696386
PBANKA_021470	Plasmodium exported protein, unknown function	-0.199299	9.52117	-1.03644	0.303751	0.699306
PBANKA_071510	ubiquitin, putative	-0.650481	3.82235	-1.03625	0.303837	0.699306
PBANKA_123920	cytosolic preribosomal GTP-binding protein, putative	-0.28486	6.88011	-1.03453	0.304636	0.699306
PBANKA_132780	conserved Plasmodium protein, unknown function	-0.220085	8.24915	-1.03448	0.304658	0.699306
PBANKA_030690	Sec61-gamma subunit of protein translocation complex, putative	-0.234006	7.89142	-1.03435	0.304719	0.699306
PBANKA_130600	replication factor A protein 3, putative	-0.2124	8.63708	-1.03337	0.305173	0.699306
PBANKA_071420	ClpB protein, putative (ClpB1)	-0.211706	8.58849	-1.03235	0.305648	0.699306
PBANKA_133250	small subunit rRNA processing KH domain protein, putative	-0.290745	6.79467	-1.03216	0.305739	0.699306
PBANKA_103720	conserved Plasmodium protein, unknown function	-0.41126	5.46147	-1.03207	0.305779	0.699306
PBANKA_020450	LCCL domain-containing protein (CCp5)	0.503381	4.76525	1.03206	0.305783	0.699306
PBANKA_120990	conserved Plasmodium protein, unknown function	0.469395	4.96527	1.03169	0.305954	0.699306
PBANKA_143870	mitochondrial carrier protein, putative	0.699848	3.53555	1.03109	0.306236	0.699306
PBANKA_050650	zinc transporter, putative	0.221932	8.16305	1.03096	0.306296	0.699306
PBANKA_060380	O-phosphoseryl-tRNA(Sec) selenium transferase, putative (SEPSECS)	-0.282167	6.87691	-1.03069	0.306419	0.699306
PBANKA_041390	mitochondrial ribosomal protein L27 precursor, putative	-0.531616	4.58157	-1.02981	0.306831	0.699306
PBANKA_132010	conserved Plasmodium protein, unknown function (UIS25)	0.805749	2.88269	1.02926	0.307087	0.699306
PBANKA_082880	cytochrome c oxidase subunit 6B, putative (COX6B)	-0.285414	6.83419	-1.02843	0.307472	0.699306
PBANKA_111650	mitochondrial import receptor subunit tom40, putative (TOM40)	0.229926	7.86558	1.02838	0.307497	0.699306
PBANKA_143360	thrombospondin-related apical membrane protein (TRAMP)	-0.861679	2.25323	-1.02829	0.307537	0.699306
PBANKA_080100	conserved Plasmodium protein, unknown function	-0.378934	5.7082	-1.02806	0.307648	0.699306
PBANKA_113450	conserved Plasmodium protein, unknown function	0.485895	4.91544	1.02776	0.307789	0.699306
PBANKA_140780	U4/U6 small nuclear ribonucleoprotein PRP3, putative (PRPF3)	-0.282075	6.90362	-1.0276	0.30786	0.699306
PBANKA_070820	conserved Plasmodium protein, unknown function	-0.361767	5.93728	-1.02754	0.307891	0.699306
PBANKA_060720	conserved Plasmodium protein, unknown function	0.77517	2.89396	1.02681	0.308229	0.699306
PBANKA_111950	conserved Plasmodium protein, unknown function	0.842365	2.45869	1.02675	0.308258	0.699306
PBANKA_050520	conserved Plasmodium protein, unknown function	-0.268263	7.17864	-1.0267	0.308281	0.699306
[truncated: 2,550 more rows]

## Sheet: Pb_genes_p<0.05_Pf_orthologues
PbANKA geneID	[Product Description PbANKA]	Pf orthologue	[Product Description Pf3D7]
PBANKA_061720	40S ribosomal protein S10, putative	PF3D7_0719700	40S ribosomal protein S10, putative
PBANKA_123100	40S ribosomal protein S14, putative	PF3D7_0516200	40S ribosomal protein S14, putative
PBANKA_131080	40S ribosomal protein S2, putative	PF3D7_1447000	40S ribosomal protein S2, putativ
PBANKA_123420	40S ribosomal protein S24, putative	PF3D7_0519400	40S ribosomal protein S24, putative
PBANKA_140680	40S ribosomal protein S27, putative	PF3D7_1308300	40S ribosomal protein S27, putative
PBANKA_051090	40S ribosomal protein S2B, putative	PF3D7_1026800	40S ribosomal protein S2B, putative
PBANKA_121560	40S ribosomal protein S3A, putative	PF3D7_0322900	40S ribosomal protein S3A, putative
PBANKA_094150	40S ribosomal protein S4, putative	PF3D7_1105400	40S ribosomal protein S4, putative
PBANKA_094360	60S acidic ribosomal protein P1, putative	PF3D7_1103100	60S acidic ribosomal protein P1, putative
PBANKA_120240	60S ribosomal protein L13, putative	PF3D7_1004000	60S ribosomal protein L13, putative
PBANKA_142350	60S ribosomal protein L13-2, putative	PF3D7_0814000	60S ribosomal protein L13-2, putativ
PBANKA_111750	ribosomal protein L27a, putative	PF3D7_0618300	60S ribosomal protein L27a, putative
PBANKA_122470	AAA family ATPase, putative	PF3D7_0806000	AAA family ATPase, putative
PBANKA_145930	actin I	PF3D7_1246200	actin I (ACT1)
PBANKA_110310	actin-depolymerizing factor 1 (ADF1)	PF3D7_0503400	actin-depolymerizing factor 1 (ADF1)
PBANKA_123560	adenosylhomocysteinase, putative (SAHH)	PF3D7_0520900	S-adenosyl-L-homocysteine hydrolase (SAHH)
PBANKA_130590	ADP-ribosylation-like factor, putative	PF3D7_1442000	ADP-ribosylation factor, putative
PBANKA_052270	alpha tubulin 2	PF3D7_0422300	alpha tubulin 2
PBANKA_080350	ATP synthase subunit C, putative	PF3D7_0705900	ATP synthase subunit C, putative
PBANKA_093240	berghepain-2 (BP2)	PF3D7_1115300	cysteine proteinase falcipain 2b (FP2B)
PBANKA_110870	chromosome condensation protein, putative	PF3D7_0509100	chromosome condensation protein, putative
PBANKA_092670	circumsporozoite-related antigen (EXP1)	PF3D7_1121600	circumsporozoite-related antigen,exported protein 1 (EXP1)
PBANKA_131740	co-chaperone p23, putative	PF3D7_1453700	co-chaperone p23 (P23)
PBANKA_010190	conserved Plasmodium protein, unknown function	PF3D7_0603100	conserved Plasmodium protein, unknown function
PBANKA_030520	conserved Plasmodium protein, unknown function	PF3D7_0208100.1	conserved Plasmodium protein, unknown function
PBANKA_041000	conserved Plasmodium protein, unknown function	PF3D7_0312000	conserved Plasmodium protein, unknown function
PBANKA_041340	conserved Plasmodium protein, unknown function	PF3D7_0315600	conserved Plasmodium protein, unknown function
PBANKA_060780	conserved Plasmodium protein, unknown function	PF3D7_1209400	conserved Plasmodium protein, unknown function
PBANKA_093260	conserved Plasmodium protein, unknown function	PF3D7_1115100	conserved Plasmodium protein, unknown function
PBANKA_102730	conserved Plasmodium protein, unknown function	PF3D7_1415400	conserved Plasmodium protein, unknown function
PBANKA_111030	conserved Plasmodium protein, unknown function	PF3D7_0510800	conserved Plasmodium protein, unknown function
PBANKA_111280	conserved Plasmodium protein, unknown function	PF3D7_0513100	conserved Plasmodium protein, unknown function
PBANKA_134370	conserved Plasmodium protein, unknown function	PF3D7_1328600	conserved Plasmodium protein, unknown function
PBANKA_135870	conserved Plasmodium protein, unknown function	PF3D7_1345800	conserved Plasmodium protein, unknown function
PBANKA_140890	conserved Plasmodium protein, unknown function	PF3D7_1310400	conserved Plasmodium protein, unknown function
PBANKA_144790	conserved Plasmodium protein, unknown function	PF3D7_1233200.1	conserved Plasmodium protein, unknown function
PBANKA_094120	conserved protein, unknown function	PF3D7_1105700	conserved protein, unknown function
PBANKA_114580	conserved rodent malaria protein, unknown function	no homologue	N/A
PBANKA_114590	conserved rodent malaria protein, unknown function	no homologue	N/A
PBANKA_130290	copper transporter, putative	PF3D7_1439000	copper transporter
PBANKA_070810	dynein light chain 1 (DLC1)	PF3D7_0822500	dynein light chain 1 (DLC1)
PBANKA_136160	E1-E2 ATPase, putative	PF3D7_1348800	E1-E2 ATPase, putative
PBANKA_020160	early transcribed membrane protein (ETRAMP)	no homologue	N/A
PBANKA_121890	elongation factor 1 (EF-1), putative	PF3D7_0319600	elongation factor 1 (EF-1), putative
PBANKA_113330	elongation factor 1 alpha (EF-1alpha)	PF3D7_1357000	elongation factor 1-alpha
PBANKA_113340	elongation factor 1 alpha (EF-1alpha)	PF3D7_1357100	elongation factor 1-alpha
PBANKA_131480	elongation factor 2, putative	PF3D7_1451100	elongation factor 2
PBANKA_093840	endoplasmic reticulum-resident calcium binding protein, putative	PF3D7_1108600	endoplasmic reticulum-resident calcium binding protein (ERC)
PBANKA_121430	enolase, putative (ENO)	PF3D7_1015900	enolase (ENO)
PBANKA_083680	erythrocyte membrane associated protein 1 (EMAP1)	no homologue	N/A
PBANKA_130860	fructose-bisphosphate aldolase 2 (ALDO2)	PF3D7_1444800	fructose-bisphosphate aldolase (FBPA)
PBANKA_132640	glyceraldehyde-3-phosphate dehydrogenase, putative	PF3D7_1462800	glyceraldehyde-3-phosphate dehydrogenase (GAPDH)
PBANKA_083020	high molecular weight rhoptry protein 2, putative (RhopH2)	PF3D7_0929400	high molecular weight rhoptry protein 2 (RhopH2)
PBANKA_010880	histone H3, putative	PF3D7_0610400	histone H3 (H3)
PBANKA_121080	hypoxanthine-guanine phosphoribosyltransferase, putative (HGPRT)	PF3D7_1012400	hypoxanthine-guanine phosphoribosyltransferase (HGPRT)
PBANKA_020270	kinesin-8, putative	PF3D7_0111000	kinesin-8, putative
PBANKA_134010	L-lactate dehydrogenase (LDH)	PF3D7_1324900	L-lactate dehydrogenase (LDH)
PBANKA_144400	macrophage migration inhibitory factor (MIF)	PF3D7_1229400	macrophage migration inhibitory factor (MIF)
PBANKA_144330	merozoite surface protein 9, putative	PF3D7_1228600	merozoite surface protein 9 (MSP9)
PBANKA_103030	nuclear transport factor 2, putative	PF3D7_1412300	nuclear transport factor 2, putative
PBANKA_020020	Pb-fam-1 protein	no homologue	N/A
PBANKA_062340	Pb-fam-1 protein	no homologue	N/A
PBANKA_100020	Pb-fam-1 protein	no homologue	N/A
PBANKA_021510	Pb-fam-1 protein, pseudogene	no homologue	N/A
PBANKA_040080	Pb-fam-1 protein, pseudogene	no homologue	N/A
PBANKA_093220	peptidyl-prolyl cis-trans isomerase, putative	PF3D7_0322000	peptidyl-prolyl cis-trans isomerase (CYP19A)
PBANKA_121650	peptidyl-prolyl cis-trans isomerase, putative (CYP19A)	PF3D7_1115600	peptidyl-prolyl cis-trans isomerase (CYP19B)
PBANKA_050270	PHF5-like protein, putative	PF3D7_1018500	PHF5-like protein, putative
PBANKA_082340	phosphoglycerate kinase, putative (PGK)	PF3D7_0922500	phosphoglycerate kinase (PGK)
PBANKA_092810	phosphoglycerate mutase, putative (PGM1)	PF3D7_1120100	phosphoglycerate mutase, putative (PGM1)
PBANKA_010070	Plasmodium exported protein, unknown function	no homologue	N/A
PBANKA_020150	Plasmodium exported protein, unknown function	no homologue	N/A
PBANKA_114540	Plasmodium exported protein, unknown function	no homologue	N/A
PBANKA_146510	Plasmodium exported protein, unknown function	no homologue	N/A
PBANKA_041850	Plasmodium exported protein, unknown function, fragment	no homologue	N/A
PBANKA_093940	prefoldin, putative	PF3D7_1107500	prefoldin, putative
PBANKA_020690	pre-rRNA-processing protein TSR2, putative	PF3D7_0106400	pre-rRNA-processing protein TSR2, putative
PBANKA_083300	profilin, putative (PFN)	PF3D7_0932200	profilin, putative (PFN)
PBANKA_071330	protein kinase c inhibitor-like protein, putative	PF3D7_0817500	protein kinase c inhibitor-like protein, putative
PBANKA_122210	regulator of chromosome condensation, putative	PF3D7_0711500	regulator of chromosome condensation, putative
PBANKA_071650	RNA-binding protein, putative	PF3D7_0414500	RNA binding protein, putative
PBANKA_081945	telomerase RNA	PF3D7_0918500	telomerase RNA
PBANKA_130280	thioredoxin peroxidase 1 (TPx1)	PF3D7_1438900	thioredoxin peroxidase 1 (Trx-Px1)
PBANKA_132090	thioredoxin, putative (TRX1)	PF3D7_1457200	thioredoxin 1 (TRX1)
PBANKA_143750	transcription factor with AP2 domain(s), putative (ApiAP2)	PF3D7_1222400, PF3D7_1030000	transcription factor with AP2 domain(s) (ApiAP2)
PBANKA_051400	transcription factor, putative	PF3D7_1222600	transcription factor with AP2 domain(s) (ApiAP2)
PBANKA_121410	tubulin binding cofactor c, putative	PF3D7_1015700.1	tubulin binding cofactor c, putative
