# Supplementary material for: Plasmodium parasites mount an arrest response to dihydroartemisinin, as revealed by whole transcriptome shotgun sequencing (RNA-seq) and microarray study
Source: BMC Genomics. 2015 Oct 21;16:830. doi: 10.1186/s12864-015-2040-0 (PMC4618149; doi:10.1186/s12864-015-2040-0)
Supplement: Additional file 6: — Summary of RNA-seq data preprocessing and read mapping to reference genomes. (XLS 7464 kb) [file 12864_2015_2040_MOESM6_ESM.xls]

## Sheet: Preprocess_mapping
Experiment	untreated P. falciparum controls						vehicle treated P. falciparum controls						500 nM DHA treated P. falciparum						P. berghei vehicle control				P. berghei 10 mg/kg DHA treatment
Sample	P. falciparum ring untreated rep1	P. falciparum ring untreated rep2	P. falciparum troph untreated rep1	P. falciparum troph untreated rep2	P. falciparum schizont untreated rep1	P. falciparum schizont untreated rep2	P. falciparum ring vehicle treated rep1	P. falciparum ring vehicle treated rep2	P. falciparum troph vehicle treated rep1	P. falciparum troph vehicle treated rep2	P. falciparum schizont vehicle treated rep1	P. falciparum schizont vehicle treated rep2	P. falciparum ring DHA treated rep1	P. falciparum ring DHA treated rep2	P. falciparum troph DHA treated rep1	P. falciparum troph DHA treated rep2	P. falciparum schiz DHA treated rep1	P. falciparum schiz DHA treated rep2	P. berghei vehicle rep1		P. berghei vehicle rep2		P. berghei DHA rep1		P. berghei DHA rep2
fastq file	pool1-13_S7_L001_R1_001	pool1-14_S8_L001_R1_001	pool1-15_S9_L001_R1_001	pool1-16_S10_L001_R1_001	pool1-18_S11_L001_R1_001	pool1-19_S12_L001_R1_001	Pool2-13_S1_L001_R1_001	Pool2-14_S2_L001_R1_001	Pool2-15_S3_L001_R1_001	Pool2-16_S4_L001_R1_001	Pool2-18_S5_L001_R1_001	Pool2-19_S6_L001_R1_001	pool1-2_S1_L001_R1_001	pool1-4_S2_L001_R1_001	pool1-5_S3_L001_R1_001	pool1-6_S4_L001_R1_001	pool1-7_S5_L001_R1_001	pool1-12_S6_L001_R1_001	Pool2-2_S7_L001_R1_001		Pool2-4_S8_L001_R1_001		Pool2-5_S9_L001_R1_001		Pool2-6_S10_L001_R1_001
Reference genome	P. falciparum 3D7	P. falciparum 3D7	P. falciparum 3D7	P. falciparum 3D7	P. falciparum 3D7	P. falciparum 3D7	P. falciparum 3D7	P. falciparum 3D7	P. falciparum 3D7	P. falciparum 3D7	P. falciparum 3D7	P. falciparum 3D7	P. falciparum 3D7	P. falciparum 3D7	P. falciparum 3D7	P. falciparum 3D7	P. falciparum 3D7	P. falciparum 3D7	Mus musculus	P. berghei ANKA	Mus musculus	P. berghei ANKA	Mus musculus	P. berghei ANKA	Mus musculus	P. berghei ANKA
Total reads produced	2121164	3626872	3274156	3331200	3157116	2912028	3700904	2942602	2852688	2800924	2543622	2455468	2920436	2890306	3101546	3449770	3238616	3414634	2757494		2868544		2305226		2875284
Sequence length	35-151,35-151	35-151,116-151	35-151,136-151	35-151, 135-151	35-151,136-151	35-151,128-151	35-151,130-151	35-151,135-151	35-151	35-151, 135-151	35-151,136-151	35-151,135-151	35-151,135-151	35-151,135-151	35-151,134-151	35-151,135-151	35-151,127-151	35-151,134-151	35-151,136-151	35-151,136-151	35-151,136-151	35-151,136-151	35-151,135-151	35-151,135-151	35-151,134-151	35-151,134-151
%GC	29,30	29,31	29,30	29,30	28,30	28,30	32,34	32,34	30	29,31	30,31	30,32	31,33	31,33	29,31	29,31	30,31	31,33	42,43	42,43	48,49	48,49	44,45	44,45	48,49	48,49
BLAST hit rRNA	6765	50704	5137	2116	5462	16320	60949	39990	6610	7869	6620	10433	12646	11098	11175	8639	10945	11950		11755		5461		6655		6197
remaining sequences non rRNA	2114399	3576168	3269019	3329084	3151654	2895708	3639955	2902612	2846078	2793055	2537002	2445035	2907790	2879208	3090371	3441131	3227671	3402684		2745739		2863083		2298571		2869087
trimN 5'3' & filter NN & length>34	2113344	3573544	3267532	3327558	3149988	2894026	3636094	2862612	2843500	2788984	2534636	2442586	2906292	2877812	3088726	3430566	3222772	3400640		2743022		2859814		2295238		2866006
mapped reads	1870846	3136788	3000522	3050670	2736760	2550612	3185162	2058966	2610286	2078854	2202356	2108226	2533590	2503730	2812908	2648583	2781176	2900124	936036	1242764	1217546	684388	648220	690453	1435502	610848
all read 1	935423	1568394	1500261	1525335	1368379	1275306	1592581	1254302	1305143	1281163	1101178	1054113	1266795	1251865	1406454	1560474	1390588	1450062		621382		342194		417258		305424
read 1 <= 3 mismatch	916108	1529111	1478031	1503414	1333894	1245396	1540826	1211579	1286749	1263190	1079510	1033483	1228347	1213189	1381208	1530545	1358283	1418932		618138		340332		415143		303675
read 1 good quality	916108	1529111	1478031	1503414	1333894	1245396	1540826	1211579	1286749	1263190	1079510	1033483	1228347	1213189	1381208	1530545	1358283	1418932		618138		340332		415143		303675
read 1 pair	916108	1529111	1478031	1503414	1333894	1245396	1540826	736207	1286749	761322	1079510	1033483	1228347	1213189	1381208	1032265	1358283	1418932		618138		340332		265759		303675
read 1 singleton	0	0	0	0	0	0	0	475372	0	501868	0	0	0	0	0	498280	0	0		0		0		149384		0
read 1 > 3 mismatch	19315	39283	22230	21921	34485	29910	51755	42723	18394	17973	21668	20630	38448	38676	25246	29929	32305	31130		3244		1862		2115		1749
read2	935423	1568394	1500261	1525335	1368381	1275306	1592581	804664	1305143	797691	1101178	1054113	1266795	1251865	1406454	1088109	1390588	1450062		621382		342194		273195		305424

## Sheet: read counts P. falciparum
Gene ID	chromosome	gene orientation		P. falciparum ring DHA treated rep1				P. falciparum ring DHA treated rep2				P. falciparum troph DHA treated rep1				P. falciparum troph DHA treated rep2				P. falciparum schiz DHA treated rep1				P. falciparum schiz DHA treated rep2				P. falciparum ring untreated rep1				P. falciparum ring untreated rep2				P. falciparum troph untreated rep1				P. falciparum troph untreated rep2				P. falciparum schizont untreated rep1				P. falciparum schizont untreated rep2
				antisense		sense		antisense		sense		antisense		sense		antisense		sense		antisense		sense		antisense		sense		antisense		sense		antisense		sense		antisense		sense		antisense		sense		antisense		sense		antisense
			exon	exon		exon		exon		exon		exon		exon		exon		exon		exon		exon		exon		exon		exon		exon		exon		exon		exon		exon		exon		exon		exon		exon		exon
			length (kb)	count	RPKM	count	RPKM	count	RPKM	count	RPKM	count	RPKM	count	RPKM	count	RPKM	count	RPKM	count	RPKM	count	RPKM	count	RPKM	count	RPKM	count	RPKM	count	RPKM	count	RPKM	count	RPKM	count	RPKM	count	RPKM	count	RPKM	count	RPKM	count	RPKM	count	RPKM	count	RPKM
PF3D7_0100100	Pf3D7_01_v3	+	6.492	0	0	0	0	0	0	0	0	0	0	1	0.111522	0	0	0	0	1	0.113405	1	0.113405	0	0	0	0	0	0	0	0	0	0	0	0	0	0	0	0	0	0	0	0	0	0	0	0	0	0
PF3D7_0100200	Pf3D7_01_v3	-	0.996	0	0	0	0	0	0	0	0	0	0	0	0	0	0	0	0	0	0	0	0	0	0	0	0	0	0	0	0	0	0	0	0	1	0.679293	0	0	0	0	0	0	0	0	0	0	0	0
PF3D7_0100300	Pf3D7_01_v3	-	3.984	0	0	2	0.408686	0	0	0	0	0	0	0	0	0	0	0	0	0	0	0	0	0	0	0	0	0	0	0	0	0	0	0	0	0	0	3	0.50947	0	0	0	0	0	0	7	1.31722	0	0
PF3D7_0100400	Pf3D7_01_v3	+	1.119	0	0	0	0	0	0	0	0	0	0	0	0	0	0	0	0	0	0	0	0	0	0	0	0	0	0	0	0	0	0	0	0	0	0	0	0	0	0	0	0	0	0	0	0	0	0
PF3D7_0100500	Pf3D7_01_v3	-	0.112	4	29.0751	0	0	3	22.0788	0	0	1	6.46432	0	0	0	0	0	0	3	19.7203	0	0	2	12.5849	0	0	2	19.4924	0	0	2	11.6781	0	0	1	6.04086	0	0	2	11.8777	0	0	5	33.4681	0	0	6	43.0156
PF3D7_0100600	Pf3D7_01_v3	-	1.08	3	2.2614	2	1.5076	2	1.52643	0	0	0	0	1	0.670374	0	0	6	3.62979	15	10.2253	0	0	10	6.52551	0	0	0	0	0	0	1	0.605532	0	0	0	0	0	0	0	0	0	0	12	8.32983	0	0	25	18.587
PF3D7_0100700	Pf3D7_01_v3	-	0.204	0	0	0	0	0	0	0	0	0	0	0	0	0	0	0	0	0	0	0	0	0	0	0	0	0	0	0	0	0	0	0	0	0	0	0	0	0	0	0	0	0	0	0	0	0	0
PF3D7_0100800	Pf3D7_01_v3	+	1.035	0	0	0	0	0	0	0	0	0	0	0	0	0	0	0	0	0	0	0	0	0	0	0	0	0	0	0	0	0	0	0	0	0	0	0	0	0	0	0	0	0	0	0	0	0	0
PF3D7_0100900	Pf3D7_01_v3	-	1.053	0	0	0	0	0	0	0	0	0	0	1	0.687563	0	0	0	0	0	0	0	0	0	0	0	0	1	1.03663	0	0	0	0	0	0	0	0	0	0	0	0	0	0	0	0	0	0	0	0
PF3D7_0101000	Pf3D7_01_v3	-	1.077	0	0	0	0	1	0.765343	0	0	0	0	0	0	0	0	1	0.60665	0	0	0	0	0	0	0	0	1	1.01353	0	0	0	0	0	0	0	0	0	0	0	0	0	0	0	0	0	0	0	0
PF3D7_0101100	Pf3D7_01_v3	-	0.93	0	0	181	158.444	0	0	148	131.175	0	0	25	19.4625	0	0	29	20.3737	0	0	6	4.74983	0	0	9	6.82021	0	0	15	17.606	0	0	117	82.2742	0	0	18	13.095	0	0	14	10.0131	0	0	8	6.4489	0	0
PF3D7_0101200	Pf3D7_01_v3	+	0.693	0	0	43	50.5143	0	0	41	48.7666	0	0	1	1.04474	0	0	2	1.8856	0	0	0	0	0	0	4	4.06785	0	0	2	3.15029	0	0	46	43.4096	0	0	0	0	0	0	1	0.959816	0	0	2	2.16359	0	0
PF3D7_0101300	Pf3D7_01_v3	+	0.708	0	0	2	2.29972	0	0	0	0	0	0	14	14.3165	0	0	17	15.6881	0	0	0	0	0	0	0	0	0	0	13	20.043	0	0	1	0.923693	0	0	42	40.1359	0	0	23	21.6081	0	0	3	3.17663	0	0
PF3D7_0101400	Pf3D7_01_v3	-	0.828	0	0	0	0	0	0	0	0	0	0	0	0	0	0	1	0.789085	0	0	0	0	0	0	0	0	0	0	0	0	0	0	0	0	0	0	0	0	0	0	0	0	0	0	0	0	0	0
PF3D7_0101500	Pf3D7_01_v3	+	1.647	1	0.494294	2	0.988588	0	0	0	0	0	0	0	0	0	0	1	0.396698	1	0.447009	0	0	0	0	0	0	0	0	3	1.9883	1	0.39707	2	0.794141	0	0	0	0	0	0	0	0	0	0	1	0.455182	1	0.487527
PF3D7_0101600	Pf3D7_01_v3	-	1.11	0	0	1	0.733425	1	0.742589	1	0.742589	0	0	0	0	0	0	0	0	0	0	0	0	0	0	0	0	1	0.9834	0	0	0	0	0	0	0	0	0	0	0	0	0	0	0	0	0	0	0	0
PF3D7_0101700	Pf3D7_01_v3	-	1.359	0	0	0	0	0	0	0	0	0	0	0	0	0	0	0	0	0	0	0	0	0	0	0	0	1	0.803219	0	0	0	0	0	0	0	0	0	0	0	0	0	0	0	0	0	0	0	0
PF3D7_0101800	Pf3D7_01_v3	-	0.87	0	0	0	0	0	0	0	0	0	0	2	1.66438	0	0	3	2.25297	0	0	0	0	0	0	0	0	0	0	0	0	0	0	0	0	0	0	4	3.11069	0	0	1	0.764543	0	0	1	0.861707	0	0
PF3D7_0101900	Pf3D7_01_v3	-	1.032	0	0	0	0	0	0	0	0	0	0	0	0	0	0	0	0	0	0	0	0	0	0	0	0	0	0	0	0	0	0	0	0	0	0	0	0	0	0	0	0	0	0	0	0	0	0
PF3D7_0102000	Pf3D7_01_v3	-	0.759	0	0	2	2.1452	0	0	1	1.086	0	0	0	0	0	0	0	0	0	0	0	0	0	0	0	0	0	0	1	1.43817	0	0	1	0.861627	0	0	0	0	0	0	1	0.876354	0	0	2	1.97545	0	0
PF3D7_0102100	Pf3D7_01_v3	+	0.846	1	0.962296	0	0	1	0.974319	0	0	0	0	0	0	0	0	0	0	0	0	0	0	0	0	0	0	1	1.29028	0	0	0	0	0	0	0	0	1	0.799735	0	0	4	3.14493	2	1.7723	0	0	0	0
PF3D7_0102200	Pf3D7_01_v3	+	3.258	20	4.99756	3032	757.63	27	6.831	3819	966.207	1	0.222223	368	81.7782	4	0.802163	509	102.075	7	1.58182	1619	365.852	11	2.37947	1766	382.013	15	5.02566	3109	1041.65	141	28.3028	15144	3039.84	1	0.207666	23	4.77632	0	0	64	13.0662	25	5.75265	3056	703.203	10	2.46457
PF3D7_0102300	Pf3D7_01_v3	+	0.354	0	0	17	39.0953	0	0	8	18.6277	3	6.13563	341	697.416	1	1.84566	420	775.175	1	2.07973	169	351.474	0	0	218	434.002	0	0	24	74.005	0	0	37	68.3533	6	11.4674	688	1314.93	0	0	576	1082.28	1	2.11775	118	249.895	1	2.26824
PF3D7_0102400	Pf3D7_01_v3	-	1.152	0	0	1	0.706686	1	0.715516	4	2.86206	2	1.25695	42	26.396	0	0	52	29.492	1	0.639083	29	18.5334	1	0.611767	42	25.6942	0	0	5	4.73774	1	0.567686	9	5.10918	0	0	23	13.508	0	0	41	23.673	2	1.30154	31	20.1738	0	0
PF3D7_0102500	Pf3D7_01_v3	-	4.704	8	1.38453	47	8.1341	1	0.175228	63	11.0394	3	0.461737	234	36.0155	3	0.416685	309	42.9186	12	1.87812	729	114.096	25	3.74551	410	61.4264	6	1.39231	105	24.3655	11	1.52928	647	89.9493	8	1.15064	14	2.01362	7	0.989811	9	1.27261	15	2.39058	1233	196.505	11	1.87766
PF3D7_0102600	Pf3D7_01_v3	-	1.893	13	5.59077	49	21.0729	18	7.83779	59	25.6905	3	1.14739	246	94.0861	5	1.72573	303	104.579	85	33.0581	4	1.55568	59	21.9654	4	1.48918	18	10.3795	34	19.6057	39	13.4733	10	3.4547	0	0	8	2.85927	8	2.811	2	0.70275	177	70.0973	8	3.16824	300	127.252
PF3D7_0102700	Pf3D7_01_v3	+	0.831	0	0	168	164.584	0	0	180	178.543	0	0	72	62.7296	4	3.14494	67	52.6778	3	2.65785	56	49.6131	1	0.848081	56	47.4925	0	0	44	57.797	2	1.57395	340	267.571	1	0.814171	17	13.8409	5	4.00212	8	6.4034	2	1.8043	70	63.1503	4	3.86502
PF3D7_0102800	Pf3D7_01_v3	-	1.824	5	2.23164	2	0.892656	0	0	1	0.451905	0	0	23	9.12944	0	0	23	8.23867	1	0.403631	11	4.43994	1	0.386379	9	3.47741	1	0.598451	1	0.598451	4	1.43416	1	0.358539	0	0	40	14.8372	0	0	29	10.5753	0	0	4	1.64405	1	0.440218
PF3D7_0102900	Pf3D7_01_v3	-	1.881	1	0.432803	273	118.155	1	0.43821	248	108.676	0	0	292	112.392	0	0	365	126.782	1	0.3914	104	40.7056	0	0	143	53.5779	0	0	287	166.551	1	0.347674	457	158.887	1	0.359689	539	193.873	1	0.353617	401	141.8	0	0	134	53.4066	0	0
PF3D7_0103000	Pf3D7_01_v3	-	0.78	0	0	7	7.30605	2	2.11352	8	8.45409	0	0	51	47.3387	0	0	94	78.7385	0	0	114	107.602	0	0	121	109.327	0	0	4	5.59782	3	2.51529	23	19.2839	0	0	104	90.2101	0	0	102	86.9815	1	0.961134	80	76.8907	0	0
PF3D7_0103100	Pf3D7_01_v3	-	4.905	1	0.165974	2	0.331948	0	0	5	0.840238	1	0.147605	38	5.609	1	0.133203	73	9.72384	0	0	51	7.65492	0	0	38	5.45988	0	0	3	0.66763	1	0.133328	29	3.86652	0	0	28	3.86221	2	0.271214	24	3.25457	3	0.458523	62	9.47614	4	0.654807
PF3D7_0103200	Pf3D7_01_v3	-	1.305	22	13.7243	156	97.318	18	11.3693	145	91.586	45	24.9657	315	174.76	41	20.5271	311	155.705	134	75.5969	163	91.9574	113	61.0248	293	158.232	22	18.402	169	141.361	49	24.5554	157	78.6774	78	40.439	669	346.842	108	55.0471	690	351.69	84	48.2556	120	68.9365	143	87.9869
PF3D7_0103300	Pf3D7_01_v3	-	2.757	2	0.590571	50	14.7643	1	0.298975	64	19.1344	1	0.262606	135	35.4518	5	1.18491	164	38.8652	1	0.267038	123	32.8457	0	0	65	16.6156	2	0.791857	65	25.7353	6	1.42323	192	45.5434	4	0.981612	106	26.0127	2	0.482519	112	27.0211	1	0.27192	123	33.4462	2	0.582486
PF3D7_0103400	Pf3D7_01_v3	-	4.863	3	0.502222	34	5.69185	3	0.508497	38	6.44096	3	0.44664	263	39.1555	3	0.403061	324	43.5306	1	0.151393	298	45.1151	3	0.434766	266	38.5492	3	0.673396	82	18.4061	3	0.403439	261	35.0992	2	0.278254	237	32.9732	4	0.547113	143	19.5593	11	1.69577	518	79.8554	4	0.660463
PF3D7_0103500	Pf3D7_01_v3	+	5.472	1	0.148776	0	0	0	0	0	0	0	0	2	0.264621	0	0	11	1.31341	0	0	14	1.88361	0	0	8	1.03034	0	0	2	0.398967	0	0	14	1.67318	0	0	14	1.73101	0	0	9	1.094	0	0	24	3.28809	0	0
PF3D7_0103600	Pf3D7_01_v3	+	4.605	7	1.23751	15	2.6518	17	3.04292	18	3.22192	2	0.314443	201	31.6015	3	0.425643	213	30.2207	2	0.31975	97	15.5079	4	0.612165	67	10.2538	3	0.711123	22	5.2149	8	1.13611	80	11.3611	1	0.146922	131	19.2468	5	0.722207	112	16.1774	4	0.651192	116	18.8846	3	0.523099
PF3D7_0103700	Pf3D7_01_v3	+	1.608	0	0	46	23.289	0	0	47	24.0926	0	0	52	23.4131	1	0.40632	58	23.5665	0	0	40	18.314	1	0.438281	46	20.1609	0	0	40	27.1536	0	0	52	21.1484	0	0	94	39.5511	0	0	72	29.783	0	0	51	23.7773	0	0
PF3D7_0103800	Pf3D7_01_v3	-	1.143	21	14.9573	152	108.262	14	10.0961	126	90.8648	3	1.90027	307	194.461	4	2.28648	298	170.343	10	6.44115	443	285.343	9	5.54926	585	360.702	21	20.0552	103	98.3658	19	10.871	91	52.0662	4	2.36772	106	62.7446	9	5.23742	155	90.2001	12	7.87071	299	196.112	6	4.215
PF3D7_0103900	Pf3D7_01_v3	+	1.728	0	0	22	10.3647	0	0	18	8.58619	2	0.837967	131	54.8869	3	1.13431	165	62.387	0	0	74	31.5281	0	0	69	28.1413	0	0	23	14.5291	0	0	20	7.56915	0	0	146	57.1644	0	0	155	59.6636	3	1.30154	57	24.7292	0	0
PF3D7_0104000	Pf3D7_01_v3	+	0.492	6	9.92808	3	4.96404	6	10.0521	1	1.67535	0	0	5	7.35776	2	2.65594	14	18.5916	36	53.87	12	17.9567	58	83.0809	8	11.4594	7	15.5305	0	0	3	3.98765	11	14.6214	6	8.25092	4	5.50062	7	9.46356	11	14.8713	43	65.5212	2	3.0475	30	48.9608
PF3D7_0104100	Pf3D7_01_v3	+	2.376	0	0	9	3.08372	0	0	8	2.77533	0	0	44	13.4075	0	0	56	15.3991	0	0	190	58.8731	0	0	143	42.4158	1	0.459417	15	6.89125	1	0.275242	34	9.35822	0	0	58	16.5157	1	0.279946	41	11.4778	0	0	105	33.13	3	1.01384
PF3D7_0104200	Pf3D7_01_v3	-	1.401	1	0.581087	238	138.299	0	0	225	132.378	0	0	358	185.006	0	0	390	181.878	2	1.051	728	382.563	6	3.01822	1034	520.141	2	1.55828	241	187.773	1	0.466791	507	236.663	0	0	201	97.0676	0	0	191	90.6811	4	2.14043	633	338.723	7	4.01192
PF3D7_0104300	Pf3D7_01_v3	+	10.5	4	0.310134	490	37.9914	12	0.942027	589	46.2378	2	0.137906	602	41.5096	1	0.062225	730	45.4242	10	0.701165	1665	116.744	13	0.872554	1148	77.0533	8	0.831676	748	77.7617	15	0.93425	2934	182.739	0	0	351	22.617	7	0.443435	232	14.6967	15	1.07098	2683	191.562	24	1.83533
PF3D7_0104400	Pf3D7_01_v3	+	1.608	13	6.58167	48	24.3016	12	6.1513	57	29.2187	10	4.50251	312	140.478	7	2.84424	342	138.961	3	1.37355	289	132.319	6	2.62968	286	125.348	8	5.43072	62	42.0881	9	3.66031	114	46.3639	4	1.68302	316	132.959	9	3.72287	433	179.111	1	0.466222	230	107.231	7	3.49546
PF3D7_0104500	Pf3D7_01_v3	-	0.768	0	0	73	77.3821	0	0	77	82.642	0	0	104	98.0422	0	0	122	103.789	1	0.958624	16	15.338	0	0	32	29.3648	0	0	123	174.822	1	0.85153	141	120.066	0	0	211	185.882	2	1.73217	175	151.565	0	0	32	31.2369	1	1.04552
PF3D7_0104600	Pf3D7_01_v3	+	4.02	0	0	5	1.01256	0	0	1	0.205043	0	0	2	0.360201	0	0	11	1.78781	2	0.36628	9	1.64826	0	0	5	0.876561	1	0.271536	4	1.08614	0	0	7	1.13876	0	0	10	1.68302	1	0.165461	6	0.992765	4	0.745955	8	1.49191	3	0.599222
PF3D7_0104700	Pf3D7_01_v3	+	2.136	4	1.52454	0	0	4	1.54358	0	0	0	0	3	1.01686	0	0	0	0	8	2.75739	0	0	5	1.64971	0	0	3	1.53311	1	0.511037	7	2.14318	0	0	2	0.633498	1	0.316749	2	0.622802	0	0	20	7.01952	0	0	22	8.27016
PF3D7_0104800	Pf3D7_01_v3	+	1.734	12	5.63393	39	18.3103	6	2.85216	64	30.423	4	1.67014	137	57.2022	2	0.753589	136	51.2441	7	2.97207	345	146.48	9	3.6579	265	107.705	12	7.55415	61	38.4003	21	7.92011	156	58.8351	3	1.17055	174	67.8917	16	6.13751	219	84.0072	11	4.75579	258	111.545	18	8.3352
PF3D7_0104900	Pf3D7_01_v3	-	0.308	0	0	62	163.878	1	2.67621	58	155.22	0	0	57	133.988	0	0	62	131.521	0	0	16	38.2454	0	0	24	54.916	1	3.54407	38	134.675	1	2.12329	78	165.617	0	0	62	136.194	0	0	67	144.692	1	2.43404	12	29.2085	0	0
PF3D7_0105000	Pf3D7_01_v3	-	0.276	0	0	39	115.036	0	0	25	74.6625	0	0	43	112.798	0	0	53	125.464	0	0	5	13.3374	0	0	14	35.7485	0	0	19	75.1446	0	0	51	120.843	0	0	28	68.6381	0	0	29	69.8892	0	0	19	51.6087	0	0
PF3D7_0105100	Pf3D7_01_v3	+	0.432	0	0	7	13.1915	0	0	3	5.72412	1	1.67593	44	73.7411	1	1.51241	50	75.6206	0	0	41	69.8731	0	0	44	71.7806	0	0	5	12.634	0	0	2	3.02766	0	0	79	123.726	1	1.53971	84	129.335	2	3.47076	22	38.1784	3	5.57609
PF3D7_0105200	Pf3D7_01_v3	-	1.707	0	0	7	3.33844	1	0.482879	8	3.86303	1	0.424138	74	31.3862	0	0	88	33.6824	2	0.862594	117	50.4617	2	0.825724	62	25.5974	0	0	18	11.5105	1	0.383114	18	6.89604	2	0.792707	140	55.4895	1	0.389662	101	39.3558	0	0	152	66.7558	0	0
PF3D7_0105300	Pf3D7_01_v3	-	0.489	0	0	172	286.351	0	0	192	323.641	0	0	144	213.204	0	0	175	233.821	1	1.50557	632	951.52	4	5.76487	923	1330.24	1	2.23226	207	462.077	1	1.33737	341	456.044	3	4.15077	191	264.266	3	4.08069	247	335.977	8	12.2648	692	1060.9	2	3.28408
PF3D7_0105400.1	Pf3D7_01_v3	-	0.423	2	3.84918	126	242.499	1	1.94864	133	259.169	1	1.71159	45	77.0217	0	0	42	64.8728	2	3.48096	409	711.857	6	9.99653	634	1056.3	2	5.16111	103	265.797	3	4.63812	216	333.945	1	1.59947	58	92.7693	2	3.14493	62	97.4928	6	10.6338	431	763.863	3	5.69473
PF3D7_0105400.2	Pf3D7_01_v3	-	0.402	2	4.05026	126	255.166	1	2.05043	133	272.708	1	1.801	45	81.0452	0	0	42	68.2617	2	3.6628	408	747.212	6	10.5187	630	1104.47	2	5.43072	102	276.967	3	4.88041	214	348.136	1	1.68302	58	97.6154	2	3.30922	62	102.586	6	11.1893	427	796.307	3	5.99222
PF3D7_0105500	Pf3D7_01_v3	-	1.035	6	4.71943	0	0	14	11.1496	0	0	1	0.699521	7	4.89664	0	0	4	2.52507	29	20.6285	2	1.42265	40	27.2369	1	0.680923	4	4.21864	1	1.05466	7	4.42302	1	0.63186	0	0	4	2.61479	1	0.64266	6	3.85596	38	27.5247	4	2.89733	43	33.3596
PF3D7_0105600	Pf3D7_01_v3	-	3.675	1	0.221524	34	7.53183	0	0	27	6.05589	1	0.197008	61	12.0175	1	0.177786	72	12.8006	12	2.404	28	5.60932	3	0.575311	30	5.75311	3	0.891081	29	8.61378	3	0.533857	42	7.474	1	0.184102	43	7.9164	1	0.180994	44	7.96373	20	4.07992	49	9.9958	22	4.80682
PF3D7_0105700	Pf3D7_01_v3	+	9.192	0	0	6	0.531398	0	0	5	0.448365	1	0.0787646	110	8.6641	0	0	155	11.0173	0	0	82	6.5677	0	0	34	2.6068	0	0	9	1.06877	0	0	16	1.13834	1	0.0736049	83	6.1092	1	0.0723621	38	2.74976	0	0	128	10.4395	0	0
PF3D7_0105800	Pf3D7_01_v3	-	2.499	0	0	33	10.7504	0	0	42	13.8533	0	0	421	121.971	3	0.784348	469	122.62	5	1.47304	616	181.478	4	1.12806	529	149.186	1	0.436804	100	43.6804	4	1.04678	313	81.9104	2	0.541477	462	125.081	0	0	503	133.882	4	1.19998	760	227.995	5	1.60656
PF3D7_0105900	Pf3D7_01_v3	+	1.347	0	0	8	4.83505	1	0.611933	4	2.44773	1	0.537494	27	14.5123	0	0	34	16.4917	2	1.09313	53	28.968	0	0	40	20.9281	1	0.810374	7	5.67262	1	0.485505	21	10.1956	1	0.502283	52	26.1187	0	0	59	29.1344	0	0	42	23.3755	0	0
PF3D7_0106000	Pf3D7_01_v3	-	2.769	0	0	27	7.93816	1	0.297679	39	11.6095	3	0.784403	162	42.3578	0	0	172	40.5844	2	0.531761	402	106.884	5	1.27258	328	83.4813	2	0.788425	85	33.5081	1	0.236177	138	32.5925	3	0.733018	159	38.85	8	1.92171	199	47.8026	15	4.06113	546	147.825	16	4.6397
PF3D7_0106100	Pf3D7_01_v3	-	1.152	21	14.8404	73	51.5881	28	20.0344	75	53.6637	5	3.14238	206	129.466	2	1.13431	214	121.371	78	49.8485	107	68.3819	124	75.8591	99	60.5649	27	25.5838	41	38.8494	14	7.94761	106	60.1748	7	4.11114	173	101.604	9	5.19651	187	107.972	103	67.0291	78	50.7599	75	52.2759
PF3D7_0106200	Pf3D7_01_v3	-	0.648	2	2.51266	6	7.53798	0	0	3	3.81608	0	0	42	46.9262	0	0	57	57.4717	1	1.13615	56	63.6243	0	0	80	87.0068	1	1.68453	10	16.8453	0	0	24	24.2213	0	0	43	44.8962	1	1.02647	22	22.5823	0	0	82	94.8675	0	0
PF3D7_0106300	Pf3D7_01_v3	-	3.687	22	4.85768	1127	248.845	24	5.36549	1249	279.229	32	6.28373	2768	543.543	12	2.12648	2781	492.813	80	15.9745	2302	459.666	131	25.0401	2903	554.897	21	6.21727	911	269.711	26	4.6117	1459	258.787	14	2.56904	2171	398.385	24	4.32972	2350	423.951	133	27.0431	1447	294.221	128	27.8759
PF3D7_0106400	Pf3D7_01_v3	+	0.471	29	50.1252	843	1457.09	20	35.001	808	1414.04	19	29.2061	227	348.936	6	8.32308	335	464.705	3	4.68932	39	60.9612	4	5.98518	53	79.3037	19	44.0338	467	1082.3	36	49.9853	565	784.492	16	22.9835	285	409.393	10	14.1221	272	384.122	2	3.18337	51	81.1761	4	6.81917
PF3D7_0106500	Pf3D7_01_v3	+	4.236	0	0	2	0.384373	0	0	3	0.583763	1	0.170917	49	8.37493	0	0	70	10.7968	0	0	42	7.29967	0	0	31	5.15756	0	0	3	0.77307	0	0	35	5.40347	0	0	39	6.2291	0	0	42	6.595	0	0	60	10.6188	0	0
PF3D7_0106600	Pf3D7_01_v3	+	0.9	4	3.61823	4	3.61823	3	2.74758	8	7.32688	1	0.804449	3	2.41335	0	0	5	3.62979	0	0	8	6.54421	0	0	13	10.1798	0	0	11	13.3415	1	0.726639	9	6.53975	0	0	0	0	0	0	5	3.69529	0	0	21	17.4926	0	0
PF3D7_0106700	Pf3D7_01_v3	+	4.305	3	0.567319	57	10.7791	2	0.382938	83	15.8919	0	0	174	29.2629	3	0.455305	249	37.7903	2	0.342032	165	28.2176	5	0.818531	65	10.6409	3	0.760679	107	27.1309	9	1.36719	332	50.4343	7	1.10012	190	29.8605	1	0.154507	145	22.4035	3	0.522428	236	41.0977	4	0.74607
PF3D7_0106800	Pf3D7_01_v3	+	0.645	3	3.78652	84	106.023	5	6.38972	67	85.6222	3	3.36746	642	720.636	0	0	760	769.853	6	6.84859	422	481.684	13	14.2044	522	570.36	1	1.69236	19	32.1549	0	0	122	123.698	4	4.19582	478	501.4	5	5.15622	699	720.84	17	19.7591	274	318.471	2	2.48979
PF3D7_0106900	Pf3D7_01_v3	+	2.205	0	0	5	1.84604	0	0	4	1.49528	0	0	96	31.5213	0	0	123	36.446	2	0.667777	110	36.7277	1	0.319617	54	17.2593	0	0	19	9.40586	3	0.889762	55	16.3123	2	0.613674	119	36.5136	0	0	140	42.2319	2	0.679986	84	28.5594	1	0.364153
PF3D7_0107000	Pf3D7_01_v3	+	0.507	0	0	65	104.372	0	0	54	87.7925	2	2.85603	725	1035.31	0	0	668	860.84	0	0	1022	1484.06	0	0	1580	2196.28	0	0	102	219.607	0	0	271	349.56	0	0	1207	1610.7	1	1.31194	1110	1456.25	0	0	730	1079.43	0	0
PF3D7_0107100	Pf3D7_01_v3	-	1.632	0	0	0	0	0	0	1	0.50507	0	0	16	7.09808	0	0	19	7.60654	0	0	11	4.96229	0	0	6	2.59101	0	0	5	3.34428	0	0	7	2.80504	0	0	25	10.3642	1	0.407569	28	11.4119	1	0.459366	9	4.13429	2	0.984016
PF3D7_0107200	Pf3D7_01_v3	+	1.014	0	0	7	5.62003	0	0	4	3.25157	0	0	259	184.928	1	0.644341	272	175.261	0	0	26	18.8775	0	0	48	33.3612	0	0	9	9.68853	0	0	27	17.4135	2	1.33447	307	204.841	0	0	422	276.819	1	0.739334	93	68.7581	1	0.791871
PF3D7_0107300	Pf3D7_01_v3	-	1.2	0	0	6	4.07051	0	0	2	1.37379	1	0.603337	27	16.2901	0	0	33	17.9675	0	0	44	26.9949	0	0	30	17.6189	0	0	2	1.81929	0	0	4	2.17992	0	0	38	21.4249	3	1.66288	36	19.9546	0	0	34	21.2411	0	0
PF3D7_0107400	Pf3D7_01_v3	+	0.462	0	0	11	19.3834	4	7.13657	6	10.7049	4	6.26843	112	175.516	2	2.82841	95	134.349	3	4.78067	87	138.64	6	9.15267	102	155.595	8	18.9017	7	16.539	14	19.8174	12	16.9864	1	1.46445	106	155.232	3	4.31917	165	237.555	4	6.49078	35	56.7943	4	6.95201
PF3D7_0107500	Pf3D7_01_v3	-	4.413	1	0.184478	1039	191.673	1	0.186783	1194	223.019	2	0.328123	1651	270.866	1	0.148054	1926	285.152	4	0.667323	1335	222.719	2	0.3194	1199	191.48	1	0.247354	1507	372.763	2	0.296386	3345	495.705	2	0.306629	1485	227.672	4	0.602903	1403	211.468	2	0.339762	1131	192.135	2	0.363905
PF3D7_0107600	Pf3D7_01_v3	+	4.788	0	0	1	0.17003	0	0	0	0	0	0	2	0.302424	0	0	3	0.409375	0	0	8	1.23011	0	0	5	0.73596	0	0	1	0.227981	0	0	13	1.77562	0	0	2	0.282613	0	0	0	0	1	0.156576	18	2.81836	0	0
PF3D7_0107700	Pf3D7_01_v3	+	1.341	0	0	0	0	0	0	0	0	0	0	3	1.6197	0	0	5	2.4361	0	0	2	1.09802	0	0	1	0.525545	0	0	0	0	0	0	1	0.487677	0	0	11	5.54984	0	0	10	4.96013	0	0	4	2.2362	0	0
PF3D7_0107800	Pf3D7_01_v3	+	3.702	0	0	1	0.219909	0	0	6	1.33594	1	0.195571	128	25.0331	0	0	171	30.1796	0	0	78	15.512	0	0	38	7.23412	0	0	11	3.24347	1	0.176654	31	5.47629	2	0.365519	172	31.4346	0	0	144	25.873	1	0.202508	69	13.9731	0	0
PF3D7_0107900	Pf3D7_01_v3	-	0.828	0	0	9	8.84894	0	0	16	15.928	2	1.7488	42	36.7248	2	1.57817	39	30.7743	2	1.77832	21	18.6723	2	1.70231	27	22.9812	1	1.31833	9	11.8649	0	0	2	1.57965	2	1.63424	65	53.1128	0	0	60	48.1995	2	1.81083	9	8.14875	4	3.87902
PF3D7_0108000	Pf3D7_01_v3	-	0.615	0	0	586	775.714	1	1.34028	521	698.287	0	0	1210	1424.46	2	2.12475	1461	1552.13	0	0	1015	1215.07	8	9.16755	1752	2007.69	4	7.09967	475	843.086	1	1.06337	674	716.714	4	4.40049	1408	1548.97	5	5.40775	1604	1734.8	2	2.438	756	921.564	1	1.30562
PF3D7_0108100	Pf3D7_01_v3	+	1.971	0	0	3	1.23912	0	0	4	1.6728	0	0	52	19.1011	2	0.662975	51	16.9059	0	0	39	14.5676	0	0	38	13.5874	1	0.553818	9	4.98436	0	0	17	5.64057	0	0	46	15.7902	0	0	47	15.8611	0	0	28	10.65	1	0.407386
PF3D7_0108200	Pf3D7_01_v3	+	1.449	0	0	2	1.12367	0	0	0	0	0	0	6	2.99795	0	0	9	4.05815	0	0	4	2.03236	0	0	4	1.94549	0	0	2	1.50666	0	0	4	1.80531	0	0	1	0.466926	0	0	4	1.83617	0	0	5	2.5869	0	0
PF3D7_0108300	Pf3D7_01_v3	+	6.666	1	0.122128	234	28.5778	3	0.37096	267	33.0155	2	0.217223	630	68.4252	1	0.0980141	863	84.5862	2	0.220889	719	79.4097	0	0	448	47.3643	3	0.491258	428	70.0861	4	0.392424	1180	115.765	2	0.202993	761	77.2389	1	0.0997829	528	52.6854	5	0.56232	1081	121.574	2	0.240911
PF3D7_0108400.1	Pf3D7_01_v3	-	0.993	0	0	302	247.592	2	1.66017	333	276.418	2	1.45822	142	103.533	3	1.9739	150	98.6952	1	0.741413	123	91.1939	4	2.83889	140	99.3613	4	4.39708	108	118.721	4	2.63434	99	65.1999	0	0	89	60.6397	0	0	183	122.581	2	1.50994	34	25.669	1	0.808618
PF3D7_0108400.2	Pf3D7_01_v3	-	0.525	0	0	145	224.847	1	1.57005	146	229.227	0	0	63	86.8805	1	1.2445	73	90.8484	0	0	54	75.7259	1	1.34239	50	67.1196	2	4.15838	29	60.2965	1	1.24567	54	67.266	0	0	33	42.5276	0	0	78	98.8227	2	2.85594	19	27.1314	1	1.52944
PF3D7_0108500	Pf3D7_01_v3	+	0.54	167	251.769	2636	3974.02	207	315.972	2698	4118.32	18	24.1335	260	348.594	15	18.1489	310	375.078	13	17.7239	181	246.771	62	80.9164	542	707.366	9	18.1929	810	1637.36	160	193.77	3149	3813.64	0	0	37	46.358	0	0	41	50.5023	7	9.71814	209	290.156	10	14.8696
PF3D7_0108600	Pf3D7_01_v3	-	0.921	14	12.3751	13	11.4911	16	14.3196	17	15.2146	0	0	266	209.104	1	0.709405	242	171.676	1	0.799374	118	94.3262	1	0.765207	185	141.563	10	11.8521	16	18.9633	9	6.39063	49	34.7934	0	0	300	220.383	0	0	278	200.774	2	1.62798	82	66.7472	1	0.871832
PF3D7_0108700	Pf3D7_01_v3	-	3.459	2	0.470715	69	16.2397	0	0	73	17.3958	5	1.04655	581	121.609	2	0.377775	706	133.355	3	0.638529	359	76.4106	2	0.407491	353	71.9221	0	0	77	24.2993	0	0	165	31.1957	3	0.586796	288	56.3324	2	0.384593	262	50.3816	4	0.866938	248	53.7502	3	0.696407
PF3D7_0108800	Pf3D7_01_v3	+	1.083	6	4.51026	159	119.522	7	5.32772	135	102.749	9	6.01665	649	433.868	2	1.20658	651	392.741	41	27.8718	267	181.507	19	12.3641	378	245.981	5	5.03959	72	72.57	22	13.2848	61	36.8351	0	0	389	243.018	1	0.614176	508	312.001	29	20.0747	255	176.519	39	28.9154
PF3D7_0108900	Pf3D7_01_v3	-	0.6	0	0	4	5.42735	0	0	1	1.37379	0	0	0	0	0	0	0	0	0	0	7	8.58928	0	0	8	9.39674	0	0	8	14.5543	0	0	26	28.3389	0	0	2	2.25525	0	0	3	3.32576	0	0	79	98.7085	0	0
PF3D7_0109000	Pf3D7_01_v3	+	0.675	2	2.41215	392	472.782	0	0	340	415.19	0	0	88	94.3887	0	0	79	76.4676	3	3.2721	1418	1546.61	3	3.13225	907	946.982	0	0	261	422.075	3	2.90655	1325	1283.73	1	1.00233	34	34.0794	0	0	57	56.1685	1	1.11064	1352	1501.59	3	3.5687
PF3D7_0109100	Pf3D7_01_v3	+	3.09	5	1.31732	73	19.2328	4	1.06702	81	21.6072	0	0	21	4.92041	1	0.211444	15	3.17166	8	1.90608	819	195.135	3	0.684229	343	78.2301	13	4.59238	158	55.8151	16	3.38628	180	38.0956	1	0.218957	32	7.00661	4	0.861039	49	10.5477	11	2.66878	473	114.758	8	2.07885
PF3D7_0109200	Pf3D7_01_v3	-	0.699	0	0	24	27.952	1	1.17922	27	31.8389	0	0	153	158.473	0	0	159	148.619	2	2.10651	74	77.9407	1	1.00823	91	91.7493	0	0	11	17.1779	0	0	25	23.3897	0	0	95	91.9524	1	0.951578	112	106.577	4	4.29004	52	55.7705	1	1.14872
PF3D7_0109300	Pf3D7_01_v3	-	0.969	5	4.20073	0	0	4	3.40258	0	0	10	7.47166	0	0	14	9.4397	4	2.69706	34	25.8324	0	0	37	26.9102	0	0	11	12.3915	0	0	17	11.4732	1	0.674897	41	28.627	13	9.07687	72	49.4231	9	6.17789	43	33.2677	0	0	43	35.6318
PF3D7_0109400	Pf3D7_01_v3	-	0.501	0	0	16	25.9993	0	0	26	42.7767	0	0	136	196.536	0	0	133	173.447	0	0	57	83.762	0	0	48	67.5215	0	0	31	67.5425	0	0	39	50.9082	0	0	215	290.347	0	0	191	253.581	0	0	68	101.754	0	0
PF3D7_0109500	Pf3D7_01_v3	-	0.468	1	1.73953	195	339.209	4	7.04508	206	362.821	0	0	195	301.668	0	0	206	287.591	0	0	59	92.8145	1	1.50589	106	159.624	0	0	29	67.6403	2	2.79476	49	68.4717	0	0	139	200.949	1	1.42127	146	207.505	0	0	33	52.8624	3	5.14716
PF3D7_0109600	Pf3D7_01_v3	-	0.453	0	0	21	37.7398	0	0	30	54.5877	0	0	66	105.484	0	0	64	92.3072	0	0	17	27.6287	0	0	3	4.66725	0	0	14	33.7352	0	0	32	46.1969	0	0	37	55.2612	0	0	50	73.4164	0	0	18	29.7888	0	0
PF3D7_0109700	Pf3D7_01_v3	-	0.552	0	0	387	570.756	0	0	396	591.327	0	0	190	249.204	1	1.18363	222	262.765	0	0	37	49.3483	0	0	59	75.3271	0	0	133	263.006	0	0	202	239.317	2	2.45136	66	80.8949	0	0	84	101.219	0	0	37	50.2506	0	0
PF3D7_0109800	Pf3D7_01_v3	+	1.728	1	0.471124	87	40.9878	5	2.38505	88	41.9769	3	1.25695	136	56.9818	1	0.378103	185	69.9491	16	6.81689	75	31.9541	22	8.97258	57	23.2471	1	0.631698	56	35.3751	4	1.51383	141	53.3625	0	0	135	52.8575	4	1.53971	95	36.568	16	6.94153	53	22.9938	18	8.36414
PF3D7_0109900.1	Pf3D7_01_v3	+	2.286	5	1.78063	19	6.76638	12	4.3269	25	9.01437	25	7.9178	235	74.4273	38	10.8608	259	74.0248	17	5.47498	405	130.433	15	4.62438	568	175.11	15	7.16256	38	18.1452	11	3.14686	54	15.4482	57	16.87	288	85.2379	130	37.8258	265	77.1065	31	10.1663	285	93.4646	44	15.455
PF3D7_0109900.2	Pf3D7_01_v3	+	2.085	5	1.95228	10	3.90457	12	4.74402	25	9.88338	25	8.6811	198	68.7543	37	11.5944	200	62.6726	17	6.00278	329	116.171	15	5.07018	443	149.739	15	7.85305	32	16.7532	11	3.45023	52	16.3102	57	18.4963	241	78.2037	130	41.4724	224	71.4601	31	11.1464	227	81.6204	44	16.9449
PF3D7_0110000	Pf3D7_01_v3	+	0.705	5	5.77377	20	23.0951	4	4.67673	23	26.8912	3	3.08087	141	144.801	2	1.85351	120	111.211	1	1.04429	82	85.6317	0	0	99	98.9657	2	3.09666	24	37.16	2	1.85525	48	44.5259	0	0	86	82.5327	3	2.83044	120	113.217	0	0	55	58.486	2	2.27789
PF3D7_0110100	Pf3D7_01_v3	-	2.805	1	0.290233	32	9.28744	1	0.293859	28	8.22805	1	0.258112	90	23.2301	0	0	90	20.9635	5	1.31234	32	8.39899	3	0.753749	11	2.76375	0	0	20	7.78306	3	0.699438	44	10.2584	2	0.482407	67	16.1606	4	0.948524	47	11.1452	3	0.801802	35	9.35436	4	1.14504
PF3D7_0110200	Pf3D7_01_v3	+	0.432	0	0	48	90.4558	0	0	46	87.7699	0	0	47	78.7689	1	1.51241	54	81.6703	0	0	26	44.3098	0	0	29	47.31	0	0	12	30.3215	0	0	30	45.4149	0	0	67	104.932	1	1.53971	63	97.0014	0	0	24	41.6492	1	1.8587
PF3D7_0110300	Pf3D7_01_v3	-	0.275	0	0	3	8.88111	1	2.99736	4	11.9894	0	0	2	5.26548	2	4.75172	0	0	1	2.67718	0	0	1	2.56275	0	0	1	3.96936	1	3.96936	1	2.37809	2	4.75618	2	4.92055	0	0	1	2.41874	0	0	2	5.45225	0	0	1	2.91985
PF3D7_0110400	Pf3D7_01_v3	-	0.75	3	3.25641	429	465.666	0	0	379	416.533	3	2.89602	287	277.052	2	1.7423	281	244.793	0	0	109	106.998	2	1.87935	141	132.494	0	0	131	190.662	1	0.871966	161	140.387	2	1.8042	245	221.015	1	0.88687	218	193.338	0	0	74	73.9689	1	1.07061
PF3D7_0110500	Pf3D7_01_v3	+	6.858	4	0.474834	16	1.89933	2	0.240383	19	2.28364	3	0.316712	93	9.81808	0	0	118	11.2419	1	0.107353	57	6.11909	2	0.205528	29	2.98016	2	0.318336	17	2.70586	3	0.286078	48	4.57725	1	0.098655	91	8.9776	1	0.0969893	55	5.33441	5	0.546577	71	7.76139	2	0.234167
PF3D7_0110600	Pf3D7_01_v3	+	5.133	1	0.158602	200	31.7203	0	0	204	32.759	4	0.564196	399	56.2785	4	0.509146	475	60.4611	2	0.286859	321	46.0409	2	0.274598	388	53.272	4	0.850633	289	61.4582	3	0.382218	580	73.8955	3	0.395427	209	27.5481	2	0.259167	211	27.3421	0	0	286	41.7709	1	0.15643
PF3D7_0110700	Pf3D7_01_v3	-	1.341	7	4.2496	113	68.6007	7	4.3027	119	73.1459	4	2.15959	995	537.199	0	0	1102	536.916	5	2.74505	243	133.41	10	5.25545	291	152.934	5	4.07	172	140.008	11	5.36445	215	104.851	0	0	963	485.863	1	0.496013	953	472.7	6	3.35429	260	145.353	4	2.3951
PF3D7_0110800	Pf3D7_01_v3	+	1.104	2	1.47482	285	210.162	2	1.49325	317	236.68	0	0	408	267.567	1	0.591813	469	277.561	0	0	460	306.76	2	1.27673	387	247.047	0	0	244	241.254	2	1.18474	660	390.963	0	0	404	247.588	1	0.602493	343	206.655	4	2.71625	419	284.527	2	1.45463
PF3D7_0110900	Pf3D7_01_v3	-	0.561	0	0	38	55.1442	0	0	30	44.0788	0	0	24	30.9734	0	0	20	23.2928	0	0	7	9.18639	1	1.25625	7	8.79374	0	0	23	44.7526	1	1.16573	39	45.4635	0	0	67	80.8032	1	1.18566	51	60.4684	0	0	12	16.036	0	0
PF3D7_0111000	Pf3D7_01_v3	-	4.995	0	0	20	3.25967	1	0.16502	21	3.46542	1	0.144946	91	13.1901	1	0.130803	148	19.3589	1	0.147392	292	43.0385	1	0.141092	204	28.7828	5	1.09267	49	10.7081	6	0.785555	83	10.8668	10	1.35451	178	24.1102	11	1.4648	127	16.9118	2	0.300174	343	51.4799	5	0.803761
PF3D7_0111100	Pf3D7_01_v3	+	0.709	0	0	0	0	0	0	1	1.16259	0	0	0	0	0	0	1	0.921526	0	0	1	1.0384	0	0	1	0.994013	0	0	2	3.07919	0	0	1	0.92239	0	0	2	1.90854	0	0	2	1.87631	0	0	4	4.22953	0	0
PF3D7_0111200	Pf3D7_01_v3	-	0.294	0	0	3	8.30717	0	0	4	11.2146	0	0	56	137.906	0	0	71	157.785	0	0	30	75.1249	2	4.79425	52	124.651	0	0	2	7.42568	0	0	8	17.7952	0	0	49	112.763	0	0	89	201.356	1	2.54995	24	61.1988	0	0
PF3D7_0111300	Pf3D7_01_v3	-	3.504	0	0	2	0.46467	0	0	5	1.17619	0	0	191	39.4648	0	0	247	46.0561	0	0	211	44.3331	0	0	182	36.6054	0	0	24	7.47654	0	0	36	6.71892	0	0	230	44.4099	0	0	230	43.6601	1	0.213951	191	40.8647	0	0
PF3D7_0111400	Pf3D7_01_v3	+	2.157	0	0	0	0	0	0	1	0.382139	0	0	30	10.0696	1	0.302903	52	15.751	0	0	40	13.6527	2	0.653459	30	9.80188	0	0	2	1.01212	0	0	17	5.15418	0	0	64	20.0746	0	0	50	15.4185	0	0	71	24.6767	0	0
PF3D7_0111500	Pf3D7_01_v3	-	1.116	0	0	77	56.1701	0	0	110	81.2456	0	0	312	202.41	2	1.1709	318	186.173	1	0.659699	724	477.622	12	7.57802	1040	656.761	0	0	100	97.8113	7	4.10199	365	213.89	2	1.2125	487	295.244	0	0	538	320.656	7	4.70232	819	550.172	3	2.15849
PF3D7_0111600	Pf3D7_01_v3	-	0.747	0	0	5	5.44914	0	0	4	4.41378	0	0	7	6.78451	0	0	3	2.62394	0	0	3	2.95672	2	1.8869	5	4.71724	0	0	0	0	0	0	3	2.6264	0	0	11	9.96296	0	0	7	6.23302	1	1.00359	7	7.02516	0	0
PF3D7_0111700	Pf3D7_01_v3	-	0.354	0	0	0	0	0	0	0	0	0	0	0	0	0	0	0	0	0	0	0	0	0	0	0	0	0	0	0	0	0	0	0	0	0	0	1	1.91123	0	0	0	0	0	0	0	0	0	0
PF3D7_0111800	Pf3D7_01_v3	+	1.863	1	0.436985	39	17.0424	0	0	74	32.7409	0	0	528	205.193	0	0	560	196.394	1	0.395182	158	62.4387	0	0	121	45.7732	0	0	57	33.3976	0	0	42	14.7434	0	0	385	139.818	0	0	449	160.308	0	0	219	88.1272	0	0
PF3D7_0111900	Pf3D7_01_v3	-	0.246	0	0	21	69.4965	0	0	38	127.327	1	2.94311	333	980.054	0	0	292	775.535	0	0	157	469.866	0	0	262	750.593	0	0	46	204.116	0	0	70	186.09	0	0	233	640.822	0	0	336	908.501	0	0	135	411.412	0	0
PF3D7_0112000	Pf3D7_01_v3	-	1.344	3	1.81719	19	11.5089	0	0	10	6.13299	0	0	60	32.3216	0	0	77	37.4322	0	0	34	18.6247	0	0	31	16.2555	1	0.812183	26	21.1168	0	0	49	23.8428	0	0	111	55.8779	0	0	77	38.1077	0	0	34	18.9652	1	0.597439
PF3D7_0112100	Pf3D7_01_v3	+	0.492	0	0	5	8.2734	0	0	10	16.7535	0	0	0	0	0	0	0	0	0	0	0	0	0	0	1	1.43243	0	0	4	8.87459	0	0	16	21.2675	0	0	1	1.37515	0	0	0	0	0	0	1	1.52375	0	0
PF3D7_0112200	Pf3D7_01_v3	+	5.469	6	0.893146	8	1.19086	5	0.753587	4	0.60287	2	0.264766	208	27.5357	0	0	285	34.0479	3	0.403853	221	29.7505	6	0.773182	162	20.8759	5	0.997965	55	10.9776	4	0.478314	59	7.05513	2	0.247422	717	88.7008	2	0.243245	433	52.6625	7	0.959553	286	39.2046	9	1.32138
PF3D7_0112300	Pf3D7_01_v3	+	2.149	0	0	0	0	0	0	0	0	0	0	0	0	0	0	0	0	0	0	0	0	0	0	0	0	0	0	0	0	0	0	0	0	0	0	0	0	0	0	0	0	0	0	0	0	0	0
PF3D7_0112400	Pf3D7_01_v3	+	0.394	0	0	0	0	0	0	0	0	0	0	0	0	0	0	0	0	0	0	0	0	0	0	0	0	0	0	0	0	0	0	0	0	0	0	0	0	0	0	0	0	0	0	0	0	0	0
PF3D7_0112500	Pf3D7_01_v3	+	0.121	0	0	0	0	0	0	0	0	0	0	0	0	0	0	0	0	0	0	0	0	0	0	0	0	0	0	0	0	0	0	0	0	0	0	0	0	0	0	0	0	0	0	0	0	0	0
PF3D7_0112600	Pf3D7_01_v3	+	0.876	2	1.85868	0	0	1	0.940952	0	0	0	0	0	0	0	0	0	0	3	2.52131	0	0	1	0.804515	0	0	0	0	0	0	1	0.746547	0	0	0	0	0	0	0	0	0	0	0	0	0	0	1	0.916618
PF3D7_0112700	Pf3D7_01_v3	+	4.104	0	0	0	0	0	0	0	0	0	0	0	0	0	0	0	0	1	0.179392	3	0.538175	0	0	0	0	0	0	0	0	0	0	0	0	0	0	0	0	0	0	0	0	0	0	0	0	0	0
PF3D7_0112800	Pf3D7_01_v3	-	0.612	0	0	41	54.5395	0	0	42	56.5678	0	0	21	24.8433	0	0	24	25.622	0	0	27	32.4805	0	0	25	28.789	0	0	27	48.1577	0	0	55	58.7722	0	0	21	23.2158	0	0	10	10.8685	0	0	21	25.7245	0	0
PF3D7_0112900	Pf3D7_01_v3	+	0.567	0	0	13	18.6655	0	0	8	11.63	1	1.2769	12	15.3228	0	0	14	16.1324	0	0	32	41.5505	0	0	24	29.8309	7	13.4762	9	17.3266	3	3.46018	41	47.2892	4	4.77302	6	7.15953	4	4.69244	1	1.17311	0	0	24	31.7327	1	1.41615
PF3D7_0113000	Pf3D7_01_v3	-	2.022	12	4.83147	881	354.71	36	14.6755	1157	471.654	107	38.3128	3572	1279	104	33.6052	4484	1448.9	7	2.54875	174	63.3546	13	4.53107	249	86.7874	76	41.0285	3899	2104.87	47	15.2012	2097	678.232	20	6.69214	1428	477.819	20	6.57916	1082	355.932	10	3.70764	448	166.102	7	2.77977
PF3D7_0113100	Pf3D7_01_v3	+	4.668	0	0	0	0	0	0	0	0	0	0	33	5.11828	0	0	39	5.45868	0	0	1	0.157717	0	0	0	0	0	0	0	0	0	0	1	0.140097	0	0	5	0.724696	0	0	0	0	0	0	4	0.642403	0	0
PF3D7_0113200	Pf3D7_01_v3	-	1.779	0	0	43	19.6776	0	0	54	25.0201	0	0	600	244.183	0	0	825	302.993	2	0.827683	326	134.912	0	0	212	83.9843	0	0	99	60.7453	1	0.367608	103	37.8636	0	0	457	173.803	0	0	396	148.061	0	0	244	102.824	0	0
PF3D7_0113300	Pf3D7_01_v3	-	1.755	0	0	343	159.109	1	0.469672	334	156.87	0	0	230	94.8837	0	0	289	107.591	0	0	12	5.03401	0	0	39	15.6612	0	0	264	164.203	1	0.372635	653	243.331	0	0	83	31.9976	0	0	61	23.1193	0	0	55	23.4944	0	0
PF3D7_0113400	Pf3D7_01_v3	-	1.296	1	0.628165	13	8.16615	0	0	14	8.90419	0	0	120	67.0374	0	0	137	69.0668	0	0	0	0	0	0	1	0.543793	0	0	3	2.52679	1	0.50461	4	2.01844	0	0	1	0.522049	0	0	1	0.513235	0	0	2	1.15692	0	0
PF3D7_0113600	Pf3D7_01_v3	+	5.682	0	0	2	0.286555	0	0	3	0.435203	0	0	25	3.18552	0	0	47	5.40444	0	0	0	0	0	0	0	0	4	0.768444	0	0	1	0.115096	2	0.230192	2	0.238147	1	0.119074	0	0	0	0	0	0	5	0.659701	0	0
PF3D7_0113700	Pf3D7_01_v3	+	1.209	2	1.34674	1181	795.248	4	2.72713	1217	829.728	0	0	684	409.61	5	2.70208	865	467.459	1	0.608953	57	34.7103	0	0	59	34.3925	1	0.902874	371	334.966	4	2.16369	610	329.962	0	0	95	53.1635	2	1.10034	81	44.5636	2	1.24017	68	42.1659	0	0
PF3D7_0113800	Pf3D7_01_v3	+	8.703	0	0	1	0.0935427	0	0	0	0	0	0	0	0	0	0	3	0.22522	0	0	0	0	0	0	1	0.0809784	0	0	2	0.25085	0	0	3	0.225431	0	0	2	0.155481	0	0	2	0.152856	0	0	6	0.516846	0	0
PF3D7_0113900	Pf3D7_01_v3	-	0.732	1	1.11216	274	304.732	2	2.25211	240	270.254	2	1.97815	69	68.2463	5	4.46286	52	46.4137	3	3.01731	14	14.0808	3	2.88834	37	35.6229	2	2.98244	125	186.403	2	1.78682	96	85.7672	5	4.62142	5	4.62142	4	3.63471	8	7.26943	2	2.04832	11	11.2658	5	5.48468
PF3D7_0114000	Pf3D7_01_v3	+	4.392	0	0	9	1.66824	0	0	8	1.50141	6	0.989076	276	45.4975	13	1.9339	336	49.984	0	0	28	4.69359	0	0	9	1.44417	0	0	5	1.24268	4	0.595605	26	3.87144	0	0	8	1.23238	0	0	7	1.06013	1	0.170693	80	13.6555	2	0.365645
PF3D7_0114100	Pf3D7_01_v3	-	0.69	0	0	4	4.71943	0	0	8	9.5568	0	0	56	58.7597	0	0	91	86.168	0	0	1	1.06699	0	0	2	2.04277	0	0	26	41.1318	0	0	1	0.94779	0	0	148	145.121	0	0	53	51.0914	0	0	14	15.211	0	0
PF3D7_0114200	Pf3D7_01_v3	-	1.044	0	0	1	0.779791	0	0	1	0.789534	1	0.69349	25	17.3373	0	0	37	23.1556	0	0	4	2.82078	0	0	1	0.675053	0	0	7	7.31899	0	0	1	0.626413	0	0	34	22.0341	0	0	18	11.4682	1	0.718089	8	5.74471	0	0
PF3D7_0114300	Pf3D7_01_v3	+	0.96	0	0	0	0	0	0	1	0.858619	21	15.8376	58	43.7419	18	12.2505	55	37.4322	2	1.5338	17	13.0373	1	0.73412	10	7.3412	0	0	42	47.7564	1	0.681224	0	0	3	2.1143	197	138.839	0	0	92	63.7438	2	1.56184	21	16.3994	1	0.836414
PF3D7_0114400	Pf3D7_01_v3	-	1.38	0	0	1	0.589929	0	0	0	0	0	0	69	36.2002	0	0	61	28.8805	0	0	7	3.73447	0	0	3	1.53208	0	0	0	0	0	0	0	0	0	0	6	2.94163	0	0	1	0.481995	0	0	7	3.80275	0	0
PF3D7_0114500	Pf3D7_01_v3	-	0.333	1	2.44475	7	17.1133	0	0	10	24.753	1	2.17419	38	82.6191	2	3.9241	56	109.875	9	19.8979	4	8.84353	8	16.9311	6	12.6983	0	0	4	13.112	1	1.96389	0	0	0	0	4	8.12704	0	0	0	0	3	6.75392	4	9.00522	3	7.23385
PF3D7_0114600	Pf3D7_01_v3	-	0.939	0	0	0	0	2	1.75564	3	2.63346	4	3.08415	20	15.4207	0	0	18	12.5245	2	1.5681	0	0	0	0	0	0	0	0	1	1.16249	4	2.78583	0	0	0	0	2	1.44106	0	0	0	0	0	0	0	0	2	1.71024
PF3D7_0114700	Pf3D7_01_v3	-	0.972	0	0	0	0	0	0	0	0	1	0.74486	0	0	0	0	0	0	0	0	0	0	0	0	0	0	1	1.12302	0	0	1	0.672814	0	0	0	0	1	0.696066	1	0.684314	0	0	0	0	0	0	0	0
PF3D7_0114800	Pf3D7_01_v3	-	0.633	0	0	4	5.14441	0	0	3	3.90651	0	0	0	0	0	0	2	2.06434	0	0	0	0	0	0	0	0	0	0	3	5.17334	0	0	2	2.06627	0	0	2	2.13768	0	0	1	1.05079	0	0	0	0	0	0
PF3D7_0114900	Pf3D7_01_v3	-	0.636	1	1.28003	0	0	6	7.77617	1	1.29603	0	0	0	0	0	0	0	0	0	0	0	0	1	1.10811	0	0	1	1.71631	1	1.71631	6	6.16957	0	0	0	0	0	0	0	0	0	0	0	0	0	0	0	0
PF3D7_0115000	Pf3D7_01_v3	+	5.778	0	0	4	0.563588	0	0	3	0.427972	0	0	29	3.6338	0	0	43	4.86233	0	0	17	2.16611	0	0	4	0.487889	0	0	3	0.566757	0	0	12	1.3582	0	0	2	0.23419	0	0	8	0.920945	0	0	27	3.5032	0	0
PF3D7_0115100	Pf3D7_01_v3	+	0.882	0	0	0	0	0	0	2	1.8691	0	0	7	5.74606	0	0	6	4.44464	0	0	6	5.00832	0	0	5	3.99521	0	0	2	2.47523	0	0	2	1.48294	0	0	4	3.06837	0	0	4	3.01657	0	0	13	11.0498	0	0
PF3D7_0115200	Pf3D7_01_v3	+	1.107	1	0.735413	0	0	1	0.744602	0	0	0	0	0	0	0	0	0	0	0	0	0	0	0	0	0	0	0	0	0	0	0	0	0	0	0	0	0	0	0	0	0	0	0	0	0	0	0	0
PF3D7_0115300	Pf3D7_01_v3	+	1.011	0	0	0	0	1	0.815306	0	0	0	0	0	0	0	0	0	0	0	0	0	0	0	0	0	0	0	0	0	0	0	0	0	0	0	0	0	0	0	0	0	0	0	0	0	0	0	0
PF3D7_0115400	Pf3D7_01_v3	+	0.906	0	0	2	1.79714	0	0	2	1.81959	0	0	10	7.99121	0	0	15	10.8173	0	0	0	0	0	0	1	0.777876	1	1.20483	4	4.81931	0	0	0	0	0	0	12	8.96127	0	0	4	2.93666	0	0	1	0.827467	0	0
PF3D7_0115500	Pf3D7_01_v3	+	1.299	0	0	0	0	0	0	0	0	0	0	0	0	0	0	0	0	0	0	0	0	0	0	0	0	0	0	0	0	0	0	0	0	0	0	0	0	0	0	0	0	0	0	0	0	0	0
PF3D7_0115600	Pf3D7_01_v3	+	1.14	0	0	0	0	0	0	0	0	0	0	0	0	0	0	0	0	0	0	0	0	0	0	0	0	0	0	0	0	0	0	0	0	0	0	1	0.593488	0	0	0	0	0	0	0	0	0	0
PF3D7_0115700	Pf3D7_01_v3	-	6.612	0	0	0	0	0	0	1	0.124663	0	0	0	0	0	0	1	0.0988146	0	0	4	0.445386	0	0	3	0.319762	0	0	0	0	0	0	0	0	0	0	1	0.102325	0	0	2	0.201196	0	0	2	0.226765	0	0
PF3D7_0200100	Pf3D7_02_v3	+	5.136	0	0	1	0.158509	0	0	1	0.160489	0	0	1	0.140966	0	0	5	0.636061	0	0	4	0.573383	0	0	12	1.64662	0	0	4	0.850136	0	0	3	0.381995	0	0	5	0.65866	0	0	4	0.518032	0	0	8	1.16773	0	0
PF3D7_0200200	Pf3D7_02_v3	-	1.005	0	0	0	0	0	0	0	0	0	0	0	0	0	0	0	0	0	0	0	0	0	0	0	0	0	0	0	0	0	0	0	0	0	0	0	0	0	0	0	0	0	0	0	0	0	0
PF3D7_0200300	Pf3D7_02_v3	-	1.323	0	0	0	0	0	0	0	0	0	0	0	0	0	0	0	0	0	0	0	0	0	0	1	0.532695	0	0	1	0.825075	0	0	2	0.988624	0	0	1	0.511395	0	0	0	0	0	0	0	0	0	0
PF3D7_0200400	Pf3D7_02_v3	-	0.915	0	0	0	0	0	0	0	0	0	0	0	0	0	0	0	0	0	0	0	0	0	0	0	0	0	0	0	0	0	0	0	0	0	0	0	0	0	0	0	0	0	0	0	0	0	0
PF3D7_0200500	Pf3D7_02_v3	-	1.113	0	0	0	0	0	0	0	0	0	0	0	0	0	0	0	0	0	0	0	0	0	0	0	0	0	0	0	0	0	0	0	0	0	0	0	0	0	0	0	0	0	0	0	0	0	0
PF3D7_0200600	Pf3D7_02_v3	-	1.128	0	0	0	0	0	0	0	0	0	0	0	0	0	0	1	0.579222	0	0	0	0	0	0	0	0	0	0	0	0	0	0	0	0	0	0	0	0	0	0	0	0	0	0	0	0	0	0
PF3D7_0200700	Pf3D7_02_v3	-	0.993	0	0	0	0	0	0	0	0	0	0	0	0	0	0	0	0	0	0	0	0	0	0	0	0	0	0	0	0	0	0	0	0	0	0	0	0	0	0	0	0	0	0	0	0	0	0
PF3D7_0200800	Pf3D7_02_v3	-	1.068	0	0	0	0	0	0	0	0	0	0	0	0	0	0	1	0.611762	0	0	0	0	0	0	0	0	0	0	0	0	0	0	0	0	0	0	0	0	0	0	0	0	0	0	0	0	0	0
PF3D7_0200900	Pf3D7_02_v3	-	0.894	0	0	0	0	0	0	0	0	0	0	0	0	0	0	0	0	0	0	0	0	0	0	0	0	0	0	0	0	0	0	0	0	0	0	0	0	0	0	0	0	0	0	0	0	0	0
PF3D7_0201000	Pf3D7_02_v3	-	0.939	0	0	0	0	0	0	0	0	0	0	0	0	0	0	0	0	0	0	0	0	0	0	0	0	0	0	0	0	0	0	0	0	0	0	0	0	0	0	0	0	0	0	0	0	0	0
PF3D7_0201100	Pf3D7_02_v3	-	0.213	0	0	0	0	0	0	0	0	0	0	0	0	0	0	0	0	0	0	0	0	0	0	0	0	0	0	0	0	2	6.14061	0	0	0	0	0	0	0	0	0	0	0	0	0	0	0	0
PF3D7_0201200	Pf3D7_02_v3	+	1.071	0	0	0	0	0	0	0	0	0	0	0	0	0	0	0	0	0	0	0	0	0	0	0	0	0	0	0	0	0	0	0	0	0	0	0	0	0	0	0	0	0	0	0	0	0	0
PF3D7_0201300	Pf3D7_02_v3	+	0.918	0	0	0	0	0	0	0	0	0	0	0	0	0	0	0	0	0	0	0	0	0	0	0	0	0	0	0	0	0	0	0	0	0	0	0	0	0	0	0	0	0	0	0	0	0	0
PF3D7_0201400	Pf3D7_02_v3	+	0.471	0	0	0	0	0	0	0	0	0	0	0	0	0	0	0	0	0	0	0	0	0	0	0	0	0	0	0	0	0	0	0	0	0	0	0	0	0	0	0	0	0	0	0	0	0	0
PF3D7_0201500	Pf3D7_02_v3	-	0.765	0	0	0	0	0	0	0	0	0	0	0	0	0	0	0	0	0	0	0	0	0	0	0	0	0	0	0	0	0	0	0	0	0	0	0	0	0	0	0	0	0	0	0	0	0	0
PF3D7_0201600	Pf3D7_02_v3	-	1.458	0	0	0	0	0	0	0	0	0	0	0	0	0	0	0	0	0	0	0	0	0	0	0	0	0	0	0	0	0	0	0	0	0	0	0	0	0	0	0	0	0	0	0	0	0	0
PF3D7_0201700	Pf3D7_02_v3	-	2.703	0	0	0	0	0	0	0	0	0	0	0	0	0	0	0	0	0	0	0	0	0	0	0	0	0	0	0	0	0	0	0	0	0	0	0	0	0	0	0	0	0	0	0	0	0	0
PF3D7_0201800	Pf3D7_02_v3	-	1.266	0	0	0	0	0	0	0	0	0	0	0	0	0	0	0	0	0	0	0	0	0	0	0	0	0	0	0	0	0	0	0	0	0	0	0	0	0	0	0	0	0	0	0	0	0	0
PF3D7_0201900	Pf3D7_02_v3	-	7.326	0	0	0	0	0	0	0	0	0	0	0	0	0	0	0	0	0	0	0	0	0	0	0	0	0	0	0	0	0	0	0	0	0	0	0	0	0	0	0	0	0	0	0	0	0	0
PF3D7_0202000	Pf3D7_02_v3	-	1.965	0	0	0	0	0	0	0	0	0	0	0	0	0	0	0	0	0	0	0	0	0	0	0	0	0	0	0	0	0	0	0	0	0	0	0	0	0	0	0	0	0	0	0	0	0	0
PF3D7_0202100	Pf3D7_02_v3	-	0.909	0	0	3	2.68681	0	0	1	0.906792	0	0	0	0	0	0	0	0	0	0	0	0	0	0	0	0	0	0	0	0	0	0	2	1.43889	0	0	0	0	0	0	0	0	0	0	0	0	0	0
PF3D7_0202200	Pf3D7_02_v3	-	0.873	10	9.32534	1411	1315.81	4	3.77674	1278	1206.67	0	0	98	81.2742	0	0	110	82.3251	0	0	30	25.2998	2	1.61456	96	77.4989	1	1.25037	718	897.767	10	7.49112	1419	1062.99	0	0	3	2.325	0	0	5	3.80958	1	0.858745	59	50.666	8	7.35814
PF3D7_0202300	Pf3D7_02_v3	+	0.804	0	0	7	7.08795	0	0	10	10.2522	0	0	9	8.10452	0	0	16	13.0022	0	0	1	0.915701	0	0	2	1.75312	0	0	8	10.8614	0	0	3	2.4402	0	0	13	10.9397	0	0	5	4.13652	0	0	0	0	0	0
PF3D7_0202400	Pf3D7_02_v3	+	3.579	11	2.50213	154	35.0298	10	2.30308	209	48.1345	23	4.65272	523	105.799	13	2.37321	480	87.6261	11	2.26277	190	39.0842	8	1.57531	116	22.842	1	0.304994	63	19.2146	4	0.730902	121	22.1098	5	0.945202	226	42.7231	7	1.30094	231	42.9311	14	2.93255	373	78.1314	13	2.91658
PF3D7_0202500	Pf3D7_02_v3	+	0.321	26	65.9397	22524	57124.1	26	66.7636	21297	54687.1	0	0	330	744.303	2	4.07079	296	602.477	4	9.17413	1064	2440.32	11	24.1505	2192	4812.54	14	47.6076	7277	24745.8	28	57.0445	12762	26000.1	1	2.10771	72	151.755	0	0	68	140.905	6	14.0128	959	2239.71	3	7.50428
PF3D7_0202600.1	Pf3D7_02_v3	-	4.026	7	1.41548	29	5.86412	7	1.43316	20	4.09475	4	0.719328	126	22.6588	4	0.649143	144	23.3691	0	0	84	15.3609	0	0	54	9.45276	5	1.35566	27	7.32054	16	2.59901	54	8.77164	2	0.336103	83	13.9483	5	0.826072	95	15.6954	2	0.372422	119	22.1591	4	0.797772
PF3D7_0202600.2	Pf3D7_02_v3	-	4.023	7	1.41653	29	5.8685	7	1.43423	20	4.09781	4	0.719865	126	22.6757	4	0.649627	144	23.3866	0	0	84	15.3723	0	0	54	9.4598	5	1.35667	27	7.326	16	2.60094	54	8.77818	2	0.336354	83	13.9587	5	0.826688	95	15.7071	2	0.372699	119	22.1756	4	0.798367
PF3D7_0202700	Pf3D7_02_v3	+	1.617	6	3.02079	5	2.51732	3	1.52927	5	2.54878	9	4.02971	66	29.5512	8	3.23247	49	19.7988	43	19.578	33	15.025	36	15.6903	37	16.1261	8	5.40049	8	5.40049	11	4.44881	18	7.27987	13	5.43938	94	39.3309	51	20.9788	117	48.1279	54	25.0359	39	18.0815	61	30.2909
PF3D7_0202800	Pf3D7_02_v3	-	0.363	0	0	10	22.4271	0	0	4	9.08291	0	0	46	91.7471	0	0	66	118.793	0	0	51	103.436	0	0	70	135.903	0	0	11	33.078	0	0	18	32.4285	2	3.72769	71	132.333	0	0	53	97.116	2	4.13049	103	212.72	2	4.42401
PF3D7_0202900	Pf3D7_02_v3	+	0.801	1	1.01636	10	10.1636	0	0	11	11.3196	3	2.71163	88	79.541	3	2.44705	92	75.0428	6	5.51478	169	155.333	11	9.67829	153	134.616	1	1.36276	27	36.7946	3	2.44934	22	17.9619	0	0	143	120.787	7	5.81282	112	93.0051	4	3.74374	175	163.789	2	2.00489
PF3D7_0203000	Pf3D7_02_v3	-	5.94	0	0	27	3.70046	0	0	25	3.46917	0	0	67	8.16637	0	0	82	9.01948	2	0.247887	228	28.2591	8	0.949166	174	20.6444	1	0.183767	54	9.9234	5	0.550484	212	23.3405	2	0.227803	59	6.7202	2	0.223957	66	7.39059	7	0.883467	624	78.7548	7	0.946246
PF3D7_0203100	Pf3D7_02_v3	-	7.458	5	0.545791	12	1.3099	3	0.331566	16	1.76835	2	0.194155	35	3.39771	2	0.175211	30	2.62817	15	1.48074	126	12.4382	7	0.661476	78	7.37073	3	0.439089	33	4.82998	4	0.350751	133	11.6625	0	0	10	0.907181	0	0	8	0.713492	20	2.01042	359	36.087	32	3.44525
PF3D7_0203200	Pf3D7_02_v3	-	1.524	3	1.60256	26	13.8889	2	1.08172	22	11.899	0	0	33	15.6773	0	0	43	18.4348	2	0.966173	26	12.5602	5	2.31219	40	18.4975	3	2.14877	38	27.2177	4	1.71647	85	36.475	1	0.443947	62	27.5247	0	0	33	14.4029	12	5.90303	72	35.4182	10	5.26875
PF3D7_0203300	Pf3D7_02_v3	+	0.729	0	0	18	20.1013	0	0	14	15.8297	0	0	29	28.8013	1	0.896244	32	28.6798	0	0	47	47.4657	1	0.966743	52	50.2706	1	1.49736	12	17.9683	0	0	34	30.5009	0	0	69	64.038	1	0.912418	110	100.366	0	0	53	54.5038	1	1.10145
PF3D7_0203400	Pf3D7_02_v3	-	0.276	0	0	43	126.835	1	2.9865	34	101.541	0	0	589	1545.07	1	2.36725	635	1503.21	0	0	355	946.954	2	5.10692	520	1327.8	0	0	31	122.604	0	0	70	165.863	4	9.80545	572	1402.18	0	0	707	1703.85	0	0	257	698.076	0	0
PF3D7_0203500	Pf3D7_02_v3	+	0.072	0	0	0	0	0	0	0	0	0	0	0	0	0	0	0	0	0	0	0	0	0	0	0	0	0	0	0	0	0	0	0	0	0	0	0	0	0	0	0	0	0	0	0	0	0	0
PF3D7_0203600	Pf3D7_02_v3	+	1.908	2	0.853357	2	0.853357	2	0.864019	0	0	0	0	69	26.1825	4	1.36973	68	23.2854	0	0	33	12.7334	2	0.738737	31	11.4504	4	2.28842	4	2.28842	4	1.37102	5	1.71377	1	0.354599	30	10.638	3	1.04584	44	15.339	0	0	21	8.25125	0	0
PF3D7_0203700	Pf3D7_02_v3	-	1.32	4	2.46698	179	110.397	6	3.7467	193	120.519	2	1.09698	152	83.3701	8	3.95977	213	105.429	0	0	31	17.2901	3	1.60172	22	11.7459	3	2.48085	109	90.1376	13	6.44066	335	165.971	3	1.53767	92	47.1553	1	0.503904	79	39.8084	2	1.13589	32	18.1742	3	1.8249
PF3D7_0203800	Pf3D7_02_v3	-	1.629	1	0.499756	10	4.99756	1	0.506	6	3.036	0	0	30	13.3334	0	0	55	22.0595	0	0	79	35.7039	0	0	52	22.4968	0	0	7	4.69062	0	0	16	6.42332	0	0	143	59.3925	0	0	102	41.6486	0	0	63	28.9933	0	0
PF3D7_0203900	Pf3D7_02_v3	+	1.734	0	0	3	1.40848	0	0	5	2.3768	0	0	72	30.0624	1	0.376795	106	39.9402	0	0	23	9.76536	0	0	17	6.90937	0	0	3	1.88854	0	0	10	3.77148	0	0	89	34.7262	0	0	47	18.0289	0	0	24	10.3763	0	0
PF3D7_0204000	Pf3D7_02_v3	+	2.394	0	0	0	0	0	0	1	0.344308	1	0.302424	84	25.4036	0	0	80	21.8333	1	0.307529	46	14.1463	0	0	15	4.41576	0	0	12	5.47155	0	0	6	1.63903	0	0	57	16.1089	0	0	63	17.504	0	0	29	9.08139	0	0
PF3D7_0204100	Pf3D7_02_v3	-	6.888	0	0	15	1.77287	0	0	15	1.79502	0	0	172	18.0791	2	0.18971	267	25.3263	2	0.21377	652	69.689	1	0.102316	361	36.9362	0	0	35	5.54662	1	0.0949441	167	15.8557	2	0.196451	212	20.8238	1	0.0965669	136	13.1331	2	0.217679	656	71.3985	1	0.116573
PF3D7_0204200	Pf3D7_02_v3	+	0.831	3	2.939	757	741.607	3	2.97572	653	647.715	5	4.35622	668	581.991	2	1.57247	755	593.608	0	0	752	666.234	3	2.54424	1097	930.345	1	1.31357	460	604.241	5	3.93487	771	606.756	3	2.44251	522	424.997	14	11.2059	930	744.395	8	7.21718	745	672.1	2	1.93251
PF3D7_0204300	Pf3D7_02_v3	-	2.091	0	0	33	12.8481	0	0	36	14.1912	0	0	92	31.8548	1	0.312464	112	34.996	0	0	50	17.6046	0	0	38	12.8076	1	0.522035	151	78.8272	1	0.312757	183	57.2345	0	0	159	51.4469	0	0	146	46.443	0	0	98	35.1359	1	0.384006
PF3D7_0204400	Pf3D7_02_v3	-	0.324	0	0	22	55.2785	0	0	17	43.2489	0	0	15	33.5187	0	0	31	62.513	0	0	15	34.0844	0	0	8	17.4014	0	0	18	60.643	0	0	15	30.2766	0	0	40	83.5279	0	0	28	57.4823	0	0	6	13.8831	0	0
PF3D7_0204500	Pf3D7_02_v3	-	1.218	1	0.668393	72	48.1243	0	0	44	29.7767	0	0	43	25.5601	0	0	57	30.5761	0	0	26	15.7158	0	0	15	8.67925	0	0	57	51.0835	3	1.61078	83	44.5648	1	0.555481	104	57.77	1	0.546102	81	44.2343	0	0	21	12.9256	1	0.659243
PF3D7_0204600	Pf3D7_02_v3	-	3.567	0	0	7	1.59762	0	0	8	1.84867	0	0	44	8.9308	0	0	70	12.8218	0	0	38	7.84314	1	0.197577	35	6.91518	0	0	19	5.81439	0	0	21	3.85015	0	0	61	11.5703	0	0	67	12.4938	0	0	44	9.24758	0	0
PF3D7_0204700	Pf3D7_02_v3	-	1.515	5	2.68681	756	406.245	7	3.80853	776	422.202	12	5.73468	333	159.137	13	5.60641	326	140.591	15	7.28934	324	157.45	11	5.11704	417	193.982	8	5.76409	207	149.146	15	6.475	386	166.623	31	13.8441	293	130.849	61	26.7817	318	139.616	3	1.48452	174	86.1024	11	5.83005
PF3D7_0204800	Pf3D7_02_v3	-	1.251	5	3.25381	2	1.30152	7	4.61224	3	1.97668	1	0.57874	70	40.5118	1	0.522272	77	40.2149	2	1.17702	21	12.3587	2	1.12671	25	14.0838	5	4.36281	9	7.85305	2	1.04552	11	5.75038	1	0.540828	94	50.8378	3	1.59509	101	53.7014	2	1.19854	21	12.5846	4	2.56741
PF3D7_0204900	Pf3D7_02_v3	+	1.065	1	0.764415	23	17.5815	1	0.773966	13	10.0616	8	5.43853	236	160.437	6	3.68091	214	131.286	4	2.76516	84	58.0683	3	1.98523	120	79.4091	1	1.02495	22	22.549	4	2.45624	37	22.7202	10	6.35282	183	116.257	10	6.24557	221	138.027	14	9.85501	69	48.5711	13	9.80136
PF3D7_0205000	Pf3D7_02_v3	-	1.527	0	0	0	0	0	0	0	0	0	0	19	9.00856	0	0	19	8.12959	0	0	6	2.89282	0	0	2	0.923059	0	0	3	2.14455	0	0	13	5.56757	0	0	19	8.41843	0	0	23	10.0187	0	0	14	6.87334	0	0
PF3D7_0205100	Pf3D7_02_v3	-	2.118	0	0	0	0	0	0	0	0	2	0.683668	25	8.54584	0	0	35	10.7968	0	0	3	1.04281	0	0	3	0.998237	0	0	1	0.51538	0	0	3	0.92631	0	0	18	5.74994	4	1.25619	19	5.9669	0	0	22	7.78709	0	0
PF3D7_0205200	Pf3D7_02_v3	-	0.591	0	0	7	9.6425	0	0	14	19.5259	0	0	8	9.80039	0	0	8	8.84416	0	0	9	11.2115	0	0	13	15.5022	0	0	8	14.776	0	0	9	9.95901	0	0	7	8.01359	0	0	12	13.5056	0	0	40	50.7401	1	1.35864
PF3D7_0205300	Pf3D7_02_v3	+	1.851	0	0	1	0.439818	0	0	2	0.890625	0	0	26	10.1697	0	0	27	9.5304	0	0	3	1.19323	0	0	2	0.761486	1	0.589721	0	0	0	0	2	0.706618	0	0	1	0.365519	0	0	22	7.90565	0	0	6	2.4301	0	0
PF3D7_0205400	Pf3D7_02_v3	+	1.374	1	0.592505	51	30.2178	0	0	55	32.995	0	0	85	44.7892	0	0	108	51.356	0	0	28	15.0031	0	0	23	11.7972	1	0.79445	44	34.9558	1	0.475964	105	49.9762	0	0	122	60.0744	3	1.4523	86	41.6326	0	0	27	14.7318	2	1.16879
PF3D7_0205500	Pf3D7_02_v3	-	0.399	0	0	528	1077.31	0	0	535	1105.23	0	0	246	446.378	0	0	210	343.875	0	0	126	232.492	0	0	171	302.038	0	0	189	517.062	0	0	370	606.443	0	0	239	405.267	0	0	299	498.448	0	0	92	172.86	0	0
PF3D7_0205600	Pf3D7_02_v3	+	1.908	0	0	15	6.40017	0	0	28	12.0963	1	0.379457	145	55.0213	3	1.0273	155	53.0771	0	0	79	30.4831	1	0.369369	75	27.7026	0	0	29	16.591	1	0.342754	30	10.2826	1	0.354599	77	27.3042	1	0.348613	92	32.0724	1	0.392917	54	21.2175	0	0
PF3D7_0205700.1	Pf3D7_02_v3	+	0.618	0	0	291	383.339	0	0	265	353.451	0	0	94	110.124	0	0	98	103.608	3	3.5739	107	127.469	3	3.42114	169	192.724	0	0	254	448.641	0	0	360	380.956	4	4.37913	112	122.616	7	7.53409	119	128.08	0	0	90	109.177	4	5.19714
PF3D7_0205700.2	Pf3D7_02_v3	+	0.669	0	0	324	394.274	0	0	295	363.469	0	0	105	113.633	0	0	107	104.499	3	3.30145	121	133.159	3	3.16034	191	201.208	0	0	283	461.757	0	0	401	391.994	4	4.0453	122	123.382	8	7.95399	134	133.229	0	0	99	110.94	4	4.80094
PF3D7_0205800	Pf3D7_02_v3	-	0.363	2	4.48541	73	163.718	3	6.81218	51	115.807	2	3.989	194	386.933	1	1.7999	181	325.781	4	8.11266	409	829.519	0	0	573	1112.47	4	12.0284	53	159.376	4	7.20633	92	165.746	1	1.86385	333	620.66	2	3.66475	378	692.638	1	2.06525	189	390.332	6	13.272
PF3D7_0205900	Pf3D7_02_v3	+	2.901	4	1.12251	719	201.772	10	2.84134	757	215.09	4	0.998282	2157	538.323	9	2.02698	2297	517.329	17	4.31431	2508	636.487	13	3.15816	2611	634.304	11	4.13903	599	225.389	20	4.50862	1149	259.02	4	0.932886	2662	620.836	7	1.60499	2906	666.299	29	7.49426	1596	412.443	24	6.64287
PF3D7_0206000	Pf3D7_02_v3	-	4.551	1	0.178884	25	4.47211	2	0.362239	33	5.97694	1	0.159087	63	10.0225	2	0.287129	79	11.3416	5	0.808859	81	13.1035	7	1.084	27	4.18115	1	0.239854	27	6.47605	5	0.718496	102	14.6573	1	0.148665	62	9.21725	6	0.876932	30	4.38466	22	3.62405	90	14.8257	22	3.88158
PF3D7_0206100	Pf3D7_02_v3	+	0.75	14	15.1966	357	387.513	25	27.4758	355	390.156	0	0	330	318.562	2	1.7423	336	292.706	38	37.302	108	106.016	27	25.3712	152	142.83	12	17.4652	174	253.245	28	24.4151	233	203.168	1	0.902101	324	292.281	7	6.20809	368	326.368	70	69.9706	152	151.936	62	66.3778
PF3D7_0206200	Pf3D7_02_v3	+	1.698	27	12.9451	227	108.835	37	17.9612	212	102.913	6	2.55832	213	90.8203	3	1.15435	203	78.111	39	16.9097	822	356.405	30	12.4515	674	279.744	12	7.71431	197	126.643	10	3.85144	454	174.855	10	3.98455	105	41.8377	18	7.05109	137	53.6666	17	7.50568	795	351.001	17	8.03903
PF3D7_0206300	Pf3D7_02_v3	+	1.578	0	0	13	6.7068	0	0	17	8.88001	1	0.458811	85	38.9989	0	0	140	57.9662	0	0	30	13.9966	0	0	11	4.91274	0	0	8	5.53396	0	0	10	4.14433	0	0	25	10.7189	0	0	11	4.63668	0	0	47	22.329	0	0
PF3D7_0206400	Pf3D7_02_v3	+	7.62	3	0.320513	41	4.38034	0	0	51	5.51679	2	0.190027	175	16.6274	0	0	203	17.4058	1	0.0966173	81	7.826	3	0.277463	54	4.99433	2	0.286502	38	5.44355	2	0.171647	65	5.57852	0	0	78	6.92558	0	0	43	3.75349	2	0.196768	140	13.7737	2	0.21075
PF3D7_0206500	Pf3D7_02_v3	-	4.311	0	0	15	2.83265	0	0	29	5.54487	2	0.335887	65	10.9163	1	0.151557	102	15.4588	0	0	59	10.0759	0	0	28	4.5774	0	0	41	10.3815	2	0.303398	165	25.0303	0	0	82	12.8692	0	0	49	7.56031	0	0	72	12.5208	2	0.372516
PF3D7_0206600	Pf3D7_02_v3	-	0.321	15	38.0422	51	129.343	11	28.2461	45	115.552	0	0	23	51.8757	0	0	29	59.0265	1	2.29353	24	55.0448	0	0	26	57.083	5	17.0027	28	95.2152	9	18.3357	23	46.858	0	0	25	52.6928	0	0	20	41.4425	1	2.33547	24	56.0512	0	0
PF3D7_0206700	Pf3D7_02_v3	+	1.416	432	248.37	217	124.76	411	239.249	243	141.454	80	40.9042	214	109.419	58	26.762	221	101.972	1980	1029.47	61	31.7158	1346	669.916	38	18.9129	369	284.457	199	153.406	655	302.51	209	96.5259	124	59.2482	226	107.985	374	175.683	184	86.4323	1974	1045.11	48	25.413	2210	1253.2
PF3D7_0206800	Pf3D7_02_v3	-	0.819	4	3.97608	631	627.226	6	6.03864	666	670.289	1	0.88401	227	200.67	0	0	222	177.102	2	1.79786	2786	2504.42	8	6.88406	4258	3664.04	7	9.3297	542	722.385	5	3.99252	1295	1034.06	6	4.9566	334	275.917	10	8.12152	304	246.894	5	4.57683	2359	2159.35	5	4.90206
PF3D7_0206900.1	Pf3D7_02_v3	-	0.819	4	3.97608	168	166.995	1	1.00644	137	137.882	0	0	140	123.761	0	0	148	118.068	4	3.59572	829	745.213	2	1.72101	1012	870.833	3	3.99844	285	379.852	2	1.59701	586	467.923	0	0	106	87.5666	0	0	83	67.4086	6	5.4922	1176	1076.47	9	8.82371
PF3D7_0206900.2	Pf3D7_02_v3	-	0.786	4	4.14301	168	174.007	1	1.04869	137	143.671	0	0	141	129.879	0	0	150	124.687	4	3.74668	833	780.247	2	1.79327	1012	907.395	3	4.16631	285	395.8	2	1.66406	589	490.065	0	0	106	91.243	0	0	83	70.2388	6	5.72278	1176	1121.67	9	9.19417
PF3D7_0207000	Pf3D7_02_v3	-	0.819	11	10.9342	410	407.548	21	21.1352	385	387.479	13	11.4921	937	828.317	16	12.7641	1026	818.497	81	72.8133	3196	2872.98	114	98.0978	5209	4482.38	7	9.3297	400	533.125	42	33.5372	976	779.34	18	14.8698	1050	867.405	16	12.9944	1008	818.65	145	132.728	2061	1886.57	173	169.611
PF3D7_0207100	Pf3D7_02_v3	+	5.238	22	3.41929	65	10.1025	17	2.67519	59	9.28449	2	0.276443	279	38.5638	2	0.24947	319	39.7905	76	10.6821	726	102.042	39	5.24732	659	88.6662	16	3.33432	183	38.1363	11	1.37337	706	88.1455	3	0.3875	171	22.0875	10	1.26986	198	25.1432	81	11.5931	1619	231.718	60	9.19768
PF3D7_0207200	Pf3D7_02_v3	-	0.483	1	1.68551	10	16.8551	1	1.70657	19	32.4249	1	1.49897	24	35.9753	0	0	18	24.3489	1	1.52427	44	67.068	2	2.91824	48	70.0378	0	0	15	33.8998	2	2.70797	43	58.2214	1	1.40078	22	30.8171	0	0	27	37.1825	7	10.865	43	66.7421	5	8.31219
PF3D7_0207300	Pf3D7_02_v3	-	2.04	3	1.19721	1	0.39907	4	1.61622	3	1.21217	0	0	8	2.83923	0	0	10	3.20276	5	1.80447	9	3.24805	4	1.38187	1	0.345468	5	2.67543	1	0.535085	7	2.24403	12	3.84691	0	0	4	1.32662	9	2.9345	18	5.869	26	9.55481	6	2.20496	41	16.1379
PF3D7_0207400	Pf3D7_02_v3	-	2.841	0	0	28	8.02353	1	0.290135	22	6.38297	3	0.764524	622	158.511	2	0.459952	643	147.875	4	1.03657	993	257.328	4	0.992264	702	174.142	0	0	62	23.8218	0	0	188	43.276	3	0.714441	511	121.693	6	1.40476	461	107.932	1	0.263881	450	118.746	4	1.13053
PF3D7_0207500	Pf3D7_02_v3	-	3.096	0	0	19	4.99611	2	0.532477	35	9.31834	1	0.233851	879	205.555	3	0.633103	1054	222.43	7	1.66459	2222	528.388	4	0.910537	1669	379.921	0	0	95	33.4947	2	0.422464	292	61.6798	1	0.218532	1538	336.103	3	0.644528	989	212.479	4	0.968585	1277	309.221	7	1.81547
PF3D7_0207600	Pf3D7_02_v3	-	2.994	5	1.35956	189	51.3912	5	1.37654	214	58.916	23	5.56182	4770	1153.47	10	2.18224	5345	1166.41	53	13.0327	14224	3497.68	69	16.2419	12542	2952.25	5	1.82294	552	201.252	12	2.62114	2001	437.075	17	3.84161	5930	1340.04	18	3.99891	4193	931.525	65	16.2757	8454	2116.85	68	18.2368
PF3D7_0207700	Pf3D7_02_v3	-	2.889	4	1.12718	70	19.7256	5	1.42657	82	23.3958	4	1.00243	1523	381.675	2	0.45231	1459	329.96	25	6.37092	2364	602.434	25	6.09861	2432	593.273	5	1.88919	124	46.8519	12	2.71641	381	86.2459	5	1.17095	1070	250.584	7	1.61165	694	159.784	22	5.70892	1123	291.414	22	6.11459
PF3D7_0207800	Pf3D7_02_v3	-	2.793	0	0	23	6.70403	3	0.885364	22	6.49267	3	0.777663	471	122.093	3	0.701785	498	116.496	16	4.21754	1078	284.156	13	3.28028	977	246.526	1	0.390825	52	20.3229	3	0.702443	206	48.2344	1	0.24224	434	105.132	1	0.23815	290	69.0635	14	3.75782	557	149.507	13	3.73736
PF3D7_0207900	Pf3D7_02_v3	-	3.318	47	11.5319	13	3.18967	32	7.9496	16	3.9748	46	10.0374	160	34.9128	52	10.2395	254	50.0163	306	67.8977	211	46.8183	413	87.7227	106	22.5148	30	9.86957	20	6.57971	62	12.2201	40	7.88396	73	14.8855	89	18.1481	89	17.8417	51	10.2239	242	54.6786	91	20.561	267	64.6141
PF3D7_0208000	Pf3D7_02_v3	-	2.985	0	0	13	3.5455	0	0	21	5.79891	4	0.97019	327	79.313	1	0.218882	414	90.617	15	3.69962	718	177.088	11	2.59709	459	108.369	1	0.365687	79	28.8892	2	0.438174	190	41.6265	7	1.58661	231	52.3581	0	0	168	37.4357	7	1.75805	822	206.446	7	1.88298
PF3D7_0208100.1	Pf3D7_02_v3	+	5.37	4	0.606408	15	2.27403	6	0.920976	13	1.99545	5	0.674119	857	115.544	3	0.365007	1038	126.292	3	0.411298	1077	147.656	4	0.524957	507	66.5384	0	0	35	7.11454	11	1.33961	163	19.8506	2	0.251984	921	116.038	2	0.247729	753	93.27	7	0.977243	719	100.377	6	0.897159
PF3D7_0208100.2	Pf3D7_02_v3	+	5.37	4	0.606408	15	2.27403	6	0.920976	13	1.99545	5	0.674119	857	115.544	3	0.365007	1038	126.292	3	0.411298	1077	147.656	4	0.524957	507	66.5384	0	0	35	7.11454	11	1.33961	163	19.8506	2	0.251984	921	116.038	2	0.247729	753	93.27	7	0.977243	719	100.377	6	0.897159
PF3D7_0208200	Pf3D7_02_v3	-	0.903	1	0.901553	276	248.829	2	1.82563	306	279.322	1	0.801776	169	135.5	2	1.44709	169	122.279	0	0	60	48.9185	0	0	55	42.9253	0	0	138	166.819	2	1.44845	346	250.582	1	0.749253	187	140.11	3	2.20981	148	109.017	0	0	47	39.0201	0	0
PF3D7_0208300	Pf3D7_02_v3	+	5.409	7	1.05356	11	1.6556	11	1.67628	11	1.67628	16	2.14163	10	1.33852	18	2.17425	14	1.69108	28	3.8111	13	1.76944	55	7.16612	20	2.60586	20	4.03614	8	1.61446	24	2.90172	50	6.04525	23	2.87692	25	3.12708	21	2.5824	18	2.21349	44	6.09838	24	3.32639	29	4.305
PF3D7_0208400	Pf3D7_02_v3	-	6.033	0	0	42	5.66754	0	0	48	6.55812	0	0	162	19.4412	0	0	246	26.6413	1	0.122033	288	35.1454	1	0.116817	187	21.8447	0	0	97	17.5506	1	0.1084	155	16.8019	1	0.112146	171	19.1769	0	0	131	14.4431	0	0	296	36.7821	2	0.266188
PF3D7_0208500	Pf3D7_02_v3	+	0.414	0	0	17	33.4293	0	0	16	31.856	0	0	147	257.074	0	0	151	238.304	0	0	109	193.837	0	0	121	205.979	2	5.27331	23	60.643	0	0	44	69.5046	1	1.63424	177	289.261	1	1.60665	219	351.856	1	1.81083	63	114.082	1	1.93951
PF3D7_0208600	Pf3D7_02_v3	+	1.497	0	0	11	5.98205	0	0	10	5.50617	2	0.967273	210	101.564	0	0	267	116.532	1	0.491799	159	78.1961	0	0	119	56.0226	1	0.729175	26	18.9585	0	0	56	24.464	1	0.451954	215	97.1702	3	1.33297	292	129.743	2	1.00158	148	74.1171	0	0
PF3D7_0208700.1	Pf3D7_02_v3	-	0.621	0	0	360	471.943	2	2.65467	315	418.11	3	3.4976	549	640.061	3	3.15634	610	641.789	1	1.18555	181	214.584	1	1.13487	203	230.379	1	1.75777	217	381.436	0	0	327	344.364	2	2.17899	486	529.494	8	8.5688	503	538.763	4	4.82889	242	292.148	0	0
PF3D7_0208700.2	Pf3D7_02_v3	-	0.669	0	0	405	492.842	3	3.6963	344	423.842	4	4.32887	614	664.482	3	2.92987	679	663.128	2	2.20097	205	225.599	1	1.05345	233	245.453	1	1.63165	238	388.333	0	0	359	350.937	3	3.03397	530	536.002	13	12.9252	555	551.808	6	6.72363	260	291.357	0	0
PF3D7_0208800	Pf3D7_02_v3	+	0.708	0	0	27	31.0463	0	0	37	43.0765	0	0	49	50.1076	0	0	51	47.0642	0	0	33	34.3155	0	0	39	38.8213	0	0	28	43.1696	0	0	38	35.1003	0	0	57	54.4701	0	0	89	83.6138	0	0	38	40.2373	0	0
PF3D7_0208900	Pf3D7_02_v3	+	7.527	0	0	2	0.216315	0	0	1	0.109509	1	0.0961876	9	0.865688	1	0.0868024	10	0.868024	0	0	5	0.489055	1	0.0936303	4	0.374521	0	0	1	0.145021	0	0	4	0.347535	0	0	5	0.449433	0	0	9	0.79532	0	0	7	0.697196	0	0
PF3D7_0209000	Pf3D7_02_v3	+	9.408	3	0.259599	0	0	4	0.350457	0	0	4	0.307825	1	0.0769562	10	0.694475	1	0.0694475	4	0.31302	0	0	2	0.14982	0	0	5	0.580131	0	0	5	0.347563	0	0	1	0.0719149	0	0	10	0.707008	0	0	4	0.318744	0	0	1	0.0853484
PF3D7_0209100	Pf3D7_02_v3	-	2.04	2	0.798139	180	71.8325	0	0	217	87.6801	0	0	362	128.475	2	0.640551	374	119.783	2	0.721788	262	94.5542	2	0.690937	202	69.7846	2	1.07017	124	66.3506	0	0	296	94.8905	1	0.331655	352	116.742	0	0	340	110.859	2	0.734985	173	63.5762	2	0.787213
PF3D7_0209200	Pf3D7_02_v3	-	0.828	3	2.94965	407	400.169	2	1.991	388	386.254	0	0	469	410.094	0	0	557	439.52	0	0	194	172.497	0	0	261	222.151	1	1.31833	306	403.408	5	3.94912	354	279.598	0	0	505	412.646	8	6.4266	414	332.576	4	3.62167	150	135.812	2	1.93951
PF3D7_0209300	Pf3D7_02_v3	+	0.723	3	3.37802	39	43.9142	3	3.42022	34	38.7625	5	5.00694	150	150.208	4	3.61473	148	133.745	4	4.07316	99	100.811	2	1.94953	104	101.376	6	9.05871	50	75.4892	3	2.71359	46	41.6084	4	3.74316	275	257.342	2	1.83998	336	309.117	2	2.07382	64	66.3621	5	5.55296
PF3D7_0209400	Pf3D7_02_v3	-	1.353	0	0	175	105.298	0	0	172	104.786	0	0	333	178.192	1	0.482899	346	167.083	1	0.544142	120	65.297	0	0	197	102.614	0	0	167	134.732	1	0.483352	233	112.621	2	1.00011	496	248.028	0	0	451	221.718	0	0	154	85.33	2	1.18693
PF3D7_0209500	Pf3D7_02_v3	-	1.515	0	0	4	2.14944	0	0	4	2.1763	0	0	1	0.47789	0	0	3	1.29379	0	0	36	17.4944	0	0	15	6.97778	0	0	22	15.8512	0	0	48	20.72	0	0	3	1.33975	0	0	25	10.9761	0	0	110	54.4326	0	0
PF3D7_0209600	Pf3D7_02_v3	-	3.399	3	0.718537	81	19.4005	7	1.69753	85	20.6129	0	0	252	53.6773	0	0	182	34.9844	9	1.9494	1031	223.315	4	0.829368	1085	224.966	6	1.92687	147	47.2084	13	2.50123	311	59.8371	0	0	338	67.2794	2	0.391381	426	83.3642	31	6.83737	788	173.802	42	9.9218
PF3D7_0209700	Pf3D7_02_v3	-	1.707	34	16.2153	753	359.121	27	13.0377	745	359.745	8	3.39311	235	99.6725	4	1.53102	268	102.578	168	72.4579	221	95.3166	191	78.8566	229	94.5454	20	12.7894	508	324.85	33	12.6427	947	362.808	16	6.34166	222	87.9905	54	21.0417	190	74.0358	147	64.5598	189	83.0055	190	89.3743
PF3D7_0209800	Pf3D7_02_v3	-	1.374	2	1.18501	2144	1270.33	1	0.599908	2054	1232.21	1	0.526932	2029	1069.14	0	0	2306	1096.55	2	1.07165	934	500.461	0	0	972	498.561	2	1.5889	1850	1469.73	3	1.42789	2635	1254.17	2	0.984826	3006	1480.19	1	0.4841	2754	1333.21	0	0	762	415.764	1	0.584394
PF3D7_0209900	Pf3D7_02_v3	+	0.539	0	0	3	4.53118	1	1.52927	2	3.05853	0	0	0	0	0	0	0	0	0	0	0	0	0	0	0	0	0	0	3	6.07555	0	0	3	3.63993	0	0	0	0	1	1.23405	1	1.23405	0	0	0	0	0	0
PF3D7_0210000	Pf3D7_02_v3	+	0.246	1	3.30936	286	946.477	0	0	290	971.705	0	0	296	871.159	0	0	301	799.439	0	0	239	715.274	1	2.86486	281	805.025	0	0	189	838.649	1	2.65843	197	523.711	0	0	331	910.352	1	2.70387	431	1165.37	0	0	158	481.505	0	0
PF3D7_0210100.1	Pf3D7_02_v3	+	0.291	0	0	3967	11098.1	0	0	3605	10211.4	0	0	1112	2766.64	3	6.73569	1217	2732.45	1	2.52998	575	1454.74	0	0	1065	2579.26	0	0	2095	7858.59	1	2.24734	2602	5847.57	2	4.65001	2351	5466.08	5	11.4287	2523	5766.94	0	0	408	1051.1	0	0
PF3D7_0210100.2	Pf3D7_02_v3	+	0.108	0	0	3296	24845.2	0	0	2989	22812.5	0	0	909	6093.7	3	18.1489	1029	6225.09	1	6.81689	489	3333.46	0	0	848	5533.64	0	0	1793	18122.2	1	6.05532	2122	12849.4	2	12.5292	1993	12485.3	3	18.4765	2164	13327.7	0	0	335	2325.41	0	0
PF3D7_0210200	Pf3D7_02_v3	-	7.767	3	0.314447	9	0.94334	4	0.424501	13	1.37963	1	0.0932154	190	17.7109	2	0.168241	222	18.6747	2	0.189577	270	25.5929	1	0.0907371	203	18.4196	7	0.98378	45	6.3243	8	0.673593	93	7.83052	0	0	322	28.0491	3	0.256915	184	15.7574	2	0.193044	391	37.74	3	0.310142
PF3D7_0210300	Pf3D7_02_v3	-	1.374	41	24.2927	11	6.51756	39	23.3964	7	4.19936	83	43.7353	256	134.894	64	30.4332	216	102.712	256	137.171	96	51.4392	197	101.046	146	74.8867	34	27.0113	9	7.15005	66	31.4136	22	10.4712	153	75.3392	315	155.11	283	137	285	137.968	126	68.7484	76	41.4673	152	88.8279
PF3D7_0210400	Pf3D7_02_v3	+	0.36	0	0	14	31.6595	0	0	21	48.0826	0	0	224	450.491	0	0	307	557.173	0	0	97	198.371	0	0	143	279.945	0	0	24	72.7716	0	0	14	25.4324	0	0	367	689.731	0	0	354	654.067	0	0	116	241.565	0	0
PF3D7_0210500	Pf3D7_02_v3	+	4.041	0	0	2	0.402921	2	0.407955	3	0.611933	0	0	9	1.61248	0	0	11	1.77852	0	0	10	1.82188	0	0	5	0.872006	0	0	8	2.161	4	0.64734	8	1.29468	0	0	22	3.68341	0	0	13	2.13981	1	0.18552	26	4.82351	2	0.397405
PF3D7_0210600	Pf3D7_02_v3	-	1.341	0	0	208	126.274	2	1.22934	221	135.842	1	0.539899	227	122.557	0	0	326	158.834	1	0.549011	1474	809.242	3	1.57663	1438	755.733	1	0.814	347	282.458	1	0.487677	894	435.983	0	0	53	26.7401	0	0	48	23.8086	1	0.559049	2026	1132.63	0	0
PF3D7_0210700	Pf3D7_02_v3	+	0.945	0	0	16	13.7837	0	0	11	9.59472	0	0	21	16.089	0	0	17	11.7536	0	0	110	85.698	0	0	56	41.7633	0	0	50	57.7553	0	0	100	69.2037	0	0	20	14.3191	0	0	22	15.485	1	0.793317	178	141.21	0	0
PF3D7_0210800	Pf3D7_02_v3	-	1.248	0	0	217	141.555	1	0.660476	231	152.57	0	0	30	17.4039	0	0	38	19.894	0	0	18	10.6186	0	0	17	9.60003	0	0	54	47.2316	0	0	171	89.6071	0	0	35	18.9745	0	0	35	18.6541	0	0	9	5.40638	0	0
PF3D7_0210900	Pf3D7_02_v3	-	0.855	2	1.90433	389	370.393	1	0.964063	416	401.05	0	0	308	260.811	1	0.764166	337	257.524	1	0.86108	238	204.937	1	0.824275	315	259.647	1	1.2767	332	423.863	0	0	561	429.099	2	1.58263	620	490.616	1	0.777956	434	337.633	0	0	154	135.031	0	0
PF3D7_0211000	Pf3D7_02_v3	+	0.785	0	0	82	85.04	0	0	73	76.6522	0	0	4	3.68919	0	0	10	8.32308	0	0	16	15.0058	0	0	29	26.0356	0	0	47	65.3554	0	0	112	93.306	0	0	60	51.7128	0	0	103	87.2748	0	0	16	15.2802	0	0
PF3D7_0211100	Pf3D7_02_v3	+	3.366	0	0	0	0	0	0	1	0.244882	0	0	2	0.430187	0	0	4	0.776425	0	0	2	0.437447	0	0	4	0.837499	0	0	5	1.62147	1	0.194288	5	0.971442	0	0	10	2.01003	0	0	5	0.988046	0	0	14	3.11812	0	0
PF3D7_0211200	Pf3D7_02_v3	-	0.708	0	0	17	19.5477	0	0	23	26.7773	0	0	74	75.6727	0	0	59	54.4468	0	0	62	64.4716	1	0.995417	89	88.5921	0	0	15	23.1266	0	0	35	32.3293	1	0.955616	118	112.763	0	0	149	139.983	1	1.05888	46	48.7083	0	0
PF3D7_0211300	Pf3D7_02_v3	-	0.879	0	0	3	2.77851	0	0	6	5.62644	0	0	90	74.1301	0	0	92	68.3837	1	0.83757	45	37.6906	1	0.80177	69	55.3221	0	0	4	4.96735	0	0	16	11.904	0	0	86	66.1951	0	0	90	68.1044	1	0.852884	34	28.998	2	1.82698
PF3D7_0211400	Pf3D7_02_v3	-	1.116	2	1.45896	0	0	0	0	5	3.69298	0	0	28	18.165	0	0	38	22.2471	4	2.63879	14	9.23578	6	3.78901	3	1.8945	1	0.978113	3	2.93434	5	2.92999	2	1.172	4	2.425	27	16.3688	9	5.36414	45	26.8207	6	4.03056	29	19.4811	8	5.75597
PF3D7_0211500	Pf3D7_02_v3	+	3.738	0	0	0	0	1	0.220512	2	0.441024	0	0	12	2.32425	0	0	14	2.44705	1	0.196957	21	4.13609	0	0	7	1.31977	1	0.292021	6	1.75213	1	0.174953	17	2.9742	0	0	10	1.80999	0	0	8	1.42355	4	0.802231	39	7.82175	2	0.429619
PF3D7_0211600	Pf3D7_02_v3	+	0.63	6	7.75335	16	20.6756	2	2.61674	10	13.0837	3	3.44764	8	9.1937	1	1.03708	9	9.33374	4	4.67444	39	45.5757	5	5.5933	71	79.4248	1	1.73266	9	15.5939	2	2.07611	23	23.8753	3	3.22179	25	26.8482	21	22.1718	43	45.3993	7	8.32983	45	53.5489	5	6.37268
PF3D7_0211700	Pf3D7_02_v3	+	3.702	47	10.3357	3	0.659726	35	7.79297	8	1.78125	5	0.977855	156	30.5091	7	1.23542	167	29.4737	21	4.17631	77	15.3131	28	5.3304	47	8.94746	81	23.8837	15	4.42291	56	9.89265	31	5.47629	21	3.83795	111	20.2863	37	6.64793	120	21.5609	15	3.03762	82	16.6057	18	3.90417
PF3D7_0211800	Pf3D7_02_v3	+	1.833	3	1.33241	531	235.836	1	0.449686	513	230.689	8	3.15986	655	258.714	6	2.13866	666	237.392	5	2.00825	364	146.2	7	2.69137	395	151.87	1	0.595512	529	315.026	5	1.78389	597	212.997	2	0.738217	965	356.19	7	2.54014	818	296.833	4	1.63597	305	124.743	12	5.25668
PF3D7_0211900	Pf3D7_02_v3	-	1.353	1	0.601702	14	8.42382	0	0	16	9.74751	3	1.60533	176	94.1794	4	1.9316	215	103.823	0	0	135	73.4591	2	1.04177	112	58.339	7	5.64747	19	15.3288	3	1.45005	22	10.6337	6	3.00034	203	101.511	13	6.39097	252	123.887	1	0.554091	118	65.3827	2	1.18693
PF3D7_0212000	Pf3D7_02_v3	+	0.936	4	3.47907	1	0.869767	9	7.92571	10	8.80634	3	2.32053	152	117.573	4	2.79215	166	115.874	47	36.9685	65	51.1266	58	43.6707	83	62.4943	6	6.99727	11	12.8283	8	5.58953	25	17.4673	7	5.05986	203	146.736	15	10.6595	235	166.999	25	20.0236	67	53.6633	36	30.883
PF3D7_0212100	Pf3D7_02_v3	+	5.535	2	0.294165	95	13.9728	1	0.14892	106	15.7856	0	0	379	49.575	1	0.118042	542	63.9787	1	0.133012	391	52.0078	2	0.254654	226	28.7759	0	0	114	22.4823	2	0.236305	280	33.0827	1	0.122236	406	49.6278	1	0.120172	434	52.1547	1	0.135444	375	50.7917	0	0
PF3D7_0212200	Pf3D7_02_v3	-	0.768	0	0	78	82.6823	2	2.14655	66	70.836	0	0	137	129.152	1	0.850732	184	156.535	0	0	13	12.4621	4	3.6706	27	24.7766	2	2.84264	24	34.1117	0	0	85	72.38	0	0	124	109.239	1	0.866084	96	83.1441	1	0.976152	19	18.5469	1	1.04552
PF3D7_0212300	Pf3D7_02_v3	+	1.284	6	3.80422	583	369.643	7	4.4937	621	398.656	5	2.81933	638	359.746	2	1.0177	737	375.022	13	7.45398	254	145.639	4	2.1955	223	122.399	1	0.850136	492	418.267	2	1.01865	645	328.515	0	0	965	508.486	3	1.5541	632	327.396	6	3.5032	186	108.599	15	9.38034
PF3D7_0212400	Pf3D7_02_v3	-	12.276	1	0.0663166	30	1.9895	0	0	33	2.21579	0	0	122	7.19522	0	0	150	7.98341	1	0.0599726	98	5.87731	3	0.172228	134	7.69283	1	0.0889194	68	6.04652	2	0.106545	159	8.47035	3	0.165341	190	10.4716	4	0.216733	112	6.06852	4	0.244277	143	8.73289	3	0.196226
PF3D7_0212500	Pf3D7_02_v3	+	11.973	1	0.0679948	28	1.90386	1	0.0688444	35	2.40955	0	0	87	5.26087	1	0.0545696	93	5.07497	3	0.184471	77	4.73475	3	0.176586	83	4.88555	1	0.0911697	27	2.46158	1	0.0546208	138	7.53767	1	0.0565085	122	6.89403	2	0.111109	69	3.83325	19	1.18968	94	5.88577	25	1.6766
PF3D7_0212600	Pf3D7_02_v3	+	0.753	0	0	411	444.351	2	2.18931	394	431.293	1	0.961493	297	285.563	1	0.867679	341	295.878	1	0.977721	1297	1268.1	1	0.93593	1104	1033.27	1	1.44963	279	404.448	1	0.868492	840	729.534	1	0.898507	57	51.2149	1	0.883337	101	89.217	1	0.995597	1617	1609.88	1	1.06634
PF3D7_0212700	Pf3D7_02_v3	-	1.344	2	1.21146	20	12.1146	2	1.2266	16	9.81278	2	1.07739	86	46.3276	1	0.486132	98	47.641	16	8.76457	30	16.4336	11	5.76809	28	14.6824	1	0.812183	16	12.9949	6	2.91953	11	5.35247	0	0	59	29.7009	1	0.494905	64	31.6739	37	20.6386	28	15.6184	37	22.1052
PF3D7_0212800	Pf3D7_02_v3	+	3.675	17	3.76591	4	0.886098	27	6.05589	4	0.897169	15	2.95512	15	2.95512	11	1.95564	25	4.44464	254	50.8846	30	6.00999	224	42.9565	15	2.87655	26	7.7227	7	2.07919	57	10.1433	12	2.13543	25	4.60256	59	10.862	93	16.8324	76	13.7555	190	38.7592	29	5.91588	231	50.4716
PF3D7_0212900	Pf3D7_02_v3	+	1.098	0	0	73	54.1252	1	0.750705	66	49.5465	1	0.659384	505	332.989	1	0.595047	497	295.739	1	0.670513	733	491.486	1	0.641854	715	458.925	1	0.994148	118	117.309	0	0	298	177.49	0	0	483	297.619	2	1.21157	590	357.414	1	0.682773	582	397.374	0	0
PF3D7_0213000	Pf3D7_02_v3	+	0.501	0	0	4	6.49982	4	6.58103	4	6.58103	1	1.44512	64	92.4875	3	3.91235	51	66.5099	1	1.46951	95	139.603	1	1.4067	76	106.909	1	2.17879	13	28.3243	4	5.22136	19	24.8014	1	1.35045	113	152.601	8	10.6212	197	261.547	0	0	69	103.25	1	1.60271
PF3D7_0213100	Pf3D7_02_v3	+	0.987	6	4.94895	421	347.251	3	2.50539	348	290.625	4	2.93416	452	331.56	0	0	486	321.716	7	5.22144	109	81.3053	2	1.42808	151	107.82	3	3.31786	100	110.595	3	1.98777	169	111.977	1	0.685487	444	304.356	7	4.7174	426	287.087	17	12.9125	71	53.9287	15	12.203
PF3D7_0213200	Pf3D7_02_v3	-	0.381	3	6.41025	2	4.2735	2	4.3269	5	10.8172	3	5.70082	107	203.329	6	10.2892	83	142.333	6	11.5941	36	69.5644	11	20.3473	26	48.0935	4	11.4601	8	22.9202	7	12.0153	4	6.86588	2	3.55158	96	170.476	8	13.9665	107	186.801	3	5.90303	39	76.7394	4	8.43
PF3D7_0213300	Pf3D7_02_v3	-	0.237	5	17.1752	2	6.87006	0	0	0	0	1	3.05487	42	128.304	1	2.7568	58	159.895	2	6.21286	4	12.4257	7	20.8156	13	38.6575	0	0	0	0	0	0	0	0	1	2.85475	18	51.3855	5	14.0328	17	47.7114	2	6.32645	1	3.16323	1	3.38801
PF3D7_0213400	Pf3D7_02_v3	+	1.032	8	6.31087	35	27.6101	6	4.79229	24	19.1692	17	11.9264	143	100.322	17	10.7627	205	129.786	2	1.42679	114	81.327	0	0	144	98.338	5	5.28864	27	28.5586	7	4.43588	27	17.1098	4	2.62239	284	186.189	9	5.80075	241	155.331	6	4.35863	96	69.7381	4	3.11224
PF3D7_0213500	Pf3D7_02_v3	-	1.383	9	5.29785	100	58.8649	6	3.57603	62	36.9523	24	12.5641	212	110.983	32	15.1176	246	116.216	23	12.2438	76	40.4577	29	14.778	31	15.7971	9	7.10352	57	44.989	8	3.78293	96	45.3952	38	18.5899	145	70.9353	47	22.6046	162	77.9138	16	8.67314	55	29.8139	30	17.4177
PF3D7_0213600	Pf3D7_02_v3	-	7.257	1	0.112182	2	0.224363	0	0	0	0	1	0.0997663	15	1.49649	0	0	26	2.34083	1	0.10145	4	0.405801	2	0.194228	6	0.582683	0	0	3	0.45125	1	0.0901164	7	0.630815	3	0.279692	23	2.14431	2	0.183313	22	2.01645	1	0.103305	19	1.9628	2	0.221292
PF3D7_0213700	Pf3D7_02_v3	+	0.465	0	0	92	161.07	0	0	110	194.99	0	0	115	179.055	0	0	134	188.281	0	0	11	17.416	0	0	13	19.7028	0	0	31	72.7716	0	0	41	57.6623	0	0	77	112.035	0	0	76	108.713	0	0	15	24.1834	0	0
PF3D7_0213800	Pf3D7_02_v3	+	2.01	0	0	3	1.21508	0	0	6	2.46052	0	0	1	0.360201	0	0	5	1.62528	0	0	0	0	0	0	0	0	0	0	6	3.25843	0	0	2	0.650721	0	0	7	2.35623	0	0	7	2.31645	0	0	2	0.745955	0	0
PF3D7_0213900	Pf3D7_02_v3	-	3.501	0	0	32	7.44109	0	0	49	11.5365	0	0	67	13.8555	0	0	73	13.6234	0	0	8	1.68232	0	0	18	3.62342	0	0	37	11.5362	1	0.186797	135	25.2175	0	0	52	10.0491	1	0.189989	42	7.97955	0	0	16	3.42615	0	0
PF3D7_0214000	Pf3D7_02_v3	+	1.629	3	1.49927	354	176.914	5	2.53	347	175.582	1	0.444447	319	141.779	0	0	404	162.037	3	1.35584	76	34.3481	5	2.16315	76	32.8799	4	2.68035	296	198.346	8	3.21166	555	222.809	2	0.830664	607	252.107	6	2.44992	562	229.476	9	4.1419	96	44.1803	5	2.46457
PF3D7_0214100	Pf3D7_02_v3	-	4.416	3	0.553059	1334	245.927	2	0.373312	1553	289.877	2	0.3279	970	159.032	2	0.295907	1516	224.297	3	0.500152	2032	338.77	8	1.27673	1861	297	0	0	1048	259.051	6	0.888553	2559	378.968	4	0.61284	1720	263.521	6	0.90374	1540	231.96	1	0.169766	1125	190.986	4	0.727317
PF3D7_0214200	Pf3D7_02_v3	-	0.639	31	39.4948	24	30.5766	35	45.148	16	20.6391	1	1.13303	508	575.577	1	1.02248	590	603.261	28	32.2602	157	180.887	29	31.9842	170	187.494	19	32.4568	20	34.1651	54	55.2655	26	26.6093	1	1.0588	276	292.23	10	10.4093	281	292.501	23	26.984	119	139.613	25	31.4146
PF3D7_0214300	Pf3D7_02_v3	+	7.503	1	0.108504	16	1.73606	1	0.109859	22	2.4169	1	0.0964953	177	17.0797	3	0.26124	281	24.4695	1	0.0981239	40	3.92496	0	0	24	2.25432	1	0.145485	31	4.51004	1	0.0871618	80	6.97294	0	0	9	0.811566	1	0.0886516	26	2.30494	0	0	54	5.39557	0	0
PF3D7_0214400	Pf3D7_02_v3	-	1.86	1	0.437689	181	79.2218	1	0.443158	190	84.2	3	1.16775	171	66.5617	1	0.35127	184	64.6337	0	0	68	26.9157	0	0	34	12.8826	0	0	249	146.13	1	0.351599	307	107.941	0	0	79	28.7363	0	0	87	31.112	0	0	94	37.8873	1	0.431698
PF3D7_0214500	Pf3D7_02_v3	+	0.921	1	0.883933	0	0	0	0	0	0	0	0	0	0	0	0	0	0	0	0	0	0	0	0	0	0	0	0	0	0	0	0	2	1.42014	0	0	2	1.46922	1	0.722207	0	0	1	0.81399	0	0	0	0
PF3D7_0214600	Pf3D7_02_v3	+	5.145	0	0	72	11.3927	2	0.320417	81	12.9769	0	0	121	17.0271	2	0.253979	119	15.1118	3	0.429285	916	131.075	6	0.821872	728	99.7205	4	0.848649	214	45.4027	9	1.14398	690	87.7051	0	0	23	3.02454	0	0	24	3.10275	21	3.05994	2288	333.388	9	1.40459
PF3D7_0214700	Pf3D7_02_v3	-	0.906	4	3.59427	203	182.409	0	0	196	178.32	0	0	64	51.1438	0	0	87	62.7401	14	11.3765	618	502.192	10	7.77876	799	621.523	3	3.61448	262	315.665	20	14.4365	589	425.156	0	0	34	25.3903	0	0	61	44.784	59	48.8205	961	795.195	27	23.9292
PF3D7_0214800	Pf3D7_02_v3	+	4.116	29	5.7359	94	18.5922	36	7.20939	97	19.4253	2	0.3518	145	25.5055	3	0.476211	131	20.7946	39	6.97588	151	27.0092	36	6.16404	164	28.0806	39	10.3429	59	15.647	46	7.30876	222	35.2727	2	0.328754	45	7.39697	13	2.10082	35	5.65606	108	19.671	136	24.7709	139	27.1164
PF3D7_0214900	Pf3D7_02_v3	+	2.853	0	0	155	44.2292	1	0.288915	184	53.1603	2	0.507539	374	94.9097	0	0	391	89.5424	4	1.03221	2237	577.263	8	1.97618	1960	484.164	1	0.382606	570	218.085	1	0.229224	1274	292.031	0	0	271	64.2664	2	0.466283	289	67.3779	14	3.67879	5488	1442.09	4	1.12577
PF3D7_0215000	Pf3D7_02_v3	-	2.658	0	0	8	2.45027	0	0	12	3.72133	1	0.272387	407	110.861	7	1.72067	553	135.933	0	0	174	48.1952	2	0.53029	162	42.9535	0	0	21	8.62418	1	0.24604	33	8.11933	1	0.254543	156	39.7087	1	0.250246	143	35.7851	2	0.564097	106	29.8971	0	0
PF3D7_0215100	Pf3D7_02_v3	-	0.897	1	0.907583	284	257.754	0	0	230	211.352	1	0.807139	590	476.212	0	0	632	460.34	0	0	664	544.986	0	0	880	691.399	0	0	188	228.78	0	0	351	255.903	0	0	353	266.256	0	0	368	272.883	0	0	445	371.917	0	0
PF3D7_0215200	Pf3D7_02_v3	+	0.735	0	0	18	19.9372	1	1.12146	24	26.9151	0	0	27	26.5961	0	0	43	38.2239	0	0	43	43.0716	0	0	19	18.2182	0	0	22	32.673	0	0	28	24.9133	0	0	8	7.36409	0	0	22	19.9093	0	0	28	28.5594	0	0
PF3D7_0215300	Pf3D7_02_v3	-	2.667	1	0.30525	211	64.4078	2	0.618128	195	60.2675	1	0.271468	135	36.6481	0	0	178	43.6065	3	0.828148	162	44.72	0	0	103	27.2178	4	1.63716	245	100.276	0	0	629	154.237	0	0	4	1.01474	0	0	8	1.99521	7	1.96768	195	54.8138	7	2.1075
PF3D7_0215400	Pf3D7_02_v3	-	2.919	2	0.557795	374	104.308	0	0	473	133.567	0	0	709	175.854	3	0.671492	821	183.765	4	1.00887	684	172.517	2	0.482875	861	207.877	3	1.12186	537	200.814	4	0.896163	702	157.277	1	0.231783	475	110.097	3	0.68361	449	102.314	2	0.513659	620	159.234	5	1.3754
PF3D7_0215500	Pf3D7_02_v3	+	2.295	1	0.354729	79	28.0236	1	0.359161	89	31.9653	1	0.31547	148	46.6896	1	0.284689	186	52.9522	0	0	197	63.1965	1	0.307083	100	30.7083	0	0	104	49.4657	2	0.569913	249	70.9541	1	0.294804	124	36.5557	4	1.15931	98	28.403	0	0	183	59.7788	3	1.04962
PF3D7_0215600	Pf3D7_02_v3	-	1.212	2	1.3434	28	18.8076	14	9.52132	20	13.6019	2	1.19473	52	31.0629	6	3.23447	68	36.6573	7	4.25212	58	35.2318	9	5.23333	34	19.7704	11	9.90703	15	13.5096	10	5.39583	45	24.2812	5	2.79115	78	43.542	4	2.19522	61	33.4772	7	4.32986	33	20.4122	3	1.98752
PF3D7_0215700	Pf3D7_02_v3	+	4.023	2	0.404724	352	71.2314	1	0.20489	383	78.473	5	0.899831	735	132.275	5	0.812033	773	125.54	9	1.64703	310	56.7311	5	0.875908	226	39.591	5	1.35667	281	76.2447	6	0.975354	572	92.9837	0	0	768	129.16	8	1.3227	661	109.288	9	1.67715	246	45.842	15	2.99388
PF3D7_0215800	Pf3D7_02_v3	-	2.7	1	0.301519	3	0.904558	2	0.610573	4	1.22115	4	1.0726	227	60.87	2	0.483972	226	54.6888	0	0	57	15.5425	0	0	60	15.6612	0	0	7	2.83001	0	0	10	2.42213	0	0	98	24.5572	1	0.246353	109	26.8525	0	0	56	15.549	0	0
PF3D7_0215900	Pf3D7_02_v3	-	0.783	0	0	9	9.3575	0	0	6	6.31627	1	0.924654	53	49.0067	0	0	56	46.7283	0	0	127	119.413	0	0	104	93.6074	0	0	21	29.2759	1	0.835217	23	19.21	0	0	64	55.3012	0	0	127	107.886	1	0.957452	57	54.5748	0	0
PF3D7_0216000	Pf3D7_02_v3	+	5.994	0	0	0	0	0	0	0	0	0	0	28	3.38207	1	0.109003	28	3.05207	0	0	25	3.07067	0	0	12	1.41092	0	0	6	1.09267	1	0.109105	5	0.545524	5	0.564378	15	1.69313	3	0.332909	7	0.776788	1	0.125073	54	6.75392	0	0
PF3D7_0216100	Pf3D7_02_v3	-	3.549	0	0	8	1.83511	2	0.46451	4	0.929021	2	0.408004	28	5.71206	2	0.368195	36	6.62751	2	0.414891	31	6.43081	0	0	28	5.5602	0	0	15	4.61359	1	0.18427	13	2.39551	0	0	58	11.057	2	0.37484	57	10.6829	2	0.422477	24	5.06972	2	0.452498
PF3D7_0216200	Pf3D7_02_v3	-	0.684	0	0	212	252.324	0	0	218	262.707	0	0	76	80.4449	0	0	64	61.1333	0	0	13	13.9926	0	0	13	13.3945	0	0	70	111.711	0	0	129	123.337	0	0	74	73.1968	0	0	61	59.3192	0	0	11	12.0563	0	0
PF3D7_0216300	Pf3D7_02_v3	+	4.146	0	0	9	1.76723	0	0	10	1.98812	1	0.174627	35	6.11195	0	0	52	8.1946	0	0	6	1.06545	1	0.169984	9	1.52986	0	0	13	3.42269	2	0.315473	36	5.67851	0	0	41	6.69069	1	0.160432	38	6.09643	2	0.361642	23	4.15889	0	0
PF3D7_0216400	Pf3D7_02_v3	+	2.169	0	0	3	1.12601	0	0	2	0.76005	0	0	61	20.3616	0	0	69	20.7847	0	0	35	11.88	0	0	55	17.8707	0	0	16	8.05219	0	0	27	8.14076	0	0	89	27.7618	1	0.306663	47	14.4132	0	0	43	14.8624	0	0
PF3D7_0216500	Pf3D7_02_v3	+	4.932	0	0	4	0.660261	1	0.167128	3	0.501383	0	0	40	5.87189	0	0	53	7.02112	0	0	56	8.35939	0	0	31	4.42973	0	0	3	0.663975	0	0	21	2.78456	0	0	40	5.48723	1	0.134865	40	5.39459	0	0	78	11.8563	3	0.488417
PF3D7_0216600	Pf3D7_02_v3	+	2.061	138	54.5105	372	146.941	103	41.1937	363	145.178	4	1.40515	322	113.115	6	1.90207	320	101.444	352	125.74	570	203.614	210	71.8091	711	243.125	75	39.7225	177	93.7451	205	65.0484	466	147.866	2	0.656551	173	56.7917	25	8.06833	174	56.1555	341	124.038	472	171.689	438	170.643
PF3D7_0216700.1	Pf3D7_02_v3	+	4.152	1	0.196075	122	23.9211	1	0.198525	115	22.8303	11	1.91812	809	141.069	6	0.944165	903	142.097	9	1.59586	1014	179.8	15	2.54608	787	133.584	0	0	340	89.3871	16	2.52013	1521	239.57	2	0.325904	364	59.3144	5	0.801003	337	53.9876	36	6.50016	3120	563.347	27	5.22154
PF3D7_0216700.2	Pf3D7_02_v3	+	4.134	1	0.196928	122	24.0253	1	0.199389	115	22.9297	11	1.92647	805	140.983	6	0.948276	903	142.716	9	1.60281	1009	179.693	15	2.55717	787	134.166	0	0	340	89.7763	16	2.53111	1513	239.348	2	0.327323	360	58.9181	5	0.804491	336	54.0618	36	6.52846	3113	564.53	27	5.24428
PF3D7_0216800	Pf3D7_02_v3	-	3.369	0	0	16	3.86632	3	0.733993	16	3.91463	6	1.28941	42	9.02587	9	1.7454	40	7.75734	9	1.96676	195	42.6131	13	2.71945	212	44.3479	2	0.648011	16	5.18409	13	2.5235	46	8.92931	2	0.401648	79	15.8651	7	1.38203	148	29.2201	35	7.78835	119	26.4804	18	4.29007
PF3D7_0216900	Pf3D7_02_v3	+	1.65	0	0	2	0.986791	0	0	2	0.99912	1	0.43879	13	5.70427	0	0	24	9.50345	1	0.446196	24	10.7087	1	0.427124	19	8.11537	0	0	7	4.63092	0	0	9	3.56714	1	0.410046	14	5.74064	0	0	17	6.85309	1	0.454354	29	13.1763	0	0
PF3D7_0217000	Pf3D7_02_v3	-	2.931	0	0	8	2.22205	0	0	1	0.281226	3	0.741048	48	11.8568	0	0	48	10.6999	1	0.251185	100	25.1185	1	0.240449	80	19.2359	0	0	16	5.95878	0	0	20	4.46247	0	0	107	24.6993	1	0.226937	167	37.8985	1	0.255778	86	21.9969	1	0.273953
PF3D7_0217100	Pf3D7_02_v3	+	1.656	3	1.47482	41	20.1559	2	0.9955	30	14.9325	3	1.3116	679	296.859	1	0.394542	694	273.812	28	12.4482	379	168.496	12	5.10692	421	179.168	6	3.95498	36	23.7299	6	2.36947	83	32.7777	3	1.22568	575	234.922	12	4.81995	496	199.225	25	11.3177	226	102.312	30	14.5463
PF3D7_0217200	Pf3D7_02_v3	-	5.454	0	0	0	0	1	0.151132	0	0	3	0.398242	12	1.59297	5	0.598975	12	1.43754	1	0.134988	17	2.29479	0	0	9	1.16296	1	0.200142	1	0.200142	1	0.119907	7	0.839352	4	0.496205	26	3.22533	7	0.853698	28	3.41479	2	0.274912	9	1.2371	4	0.588894
PF3D7_0217300	Pf3D7_02_v3	-	0.426	0	0	160	305.766	0	0	148	286.367	0	0	74	125.766	0	0	101	154.905	0	0	157	271.331	0	0	215	355.686	0	0	63	161.43	0	0	211	323.917	0	0	96	152.468	0	0	101	157.701	0	0	216	380.122	0	0
PF3D7_0217400	Pf3D7_02_v3	+	0.447	1	1.82126	71	129.309	0	0	45	82.9806	0	0	183	296.404	1	1.46166	153	223.634	0	0	104	171.291	5	7.88317	145	228.612	0	0	50	122.1	4	5.85212	98	143.377	4	6.05437	228	345.099	2	2.97608	297	441.947	7	11.74	113	189.518	11	19.7596
PF3D7_0217500	Pf3D7_02_v3	+	1.575	5	2.58445	486	251.209	7	3.66344	453	237.077	2	0.91937	261	119.978	1	0.414833	289	119.887	16	7.4791	2220	1037.72	31	13.8714	2311	1034.09	4	2.77225	644	446.333	17	7.05878	1182	490.792	4	1.71829	228	97.9424	7	2.95623	348	146.967	23	10.9478	2317	1102.87	27	13.765
PF3D7_0217600	Pf3D7_02_v3	-	5.133	0	0	34	5.39246	0	0	30	4.8175	0	0	254	35.8264	2	0.254573	296	37.6768	0	0	220	31.5545	1	0.137299	104	14.2791	0	0	44	9.35696	0	0	55	7.00733	1	0.131809	208	27.4163	1	0.129584	153	19.8263	1	0.146052	156	22.7841	1	0.15643
PF3D7_0217700	Pf3D7_02_v3	-	0.705	0	0	112	129.333	5	5.84591	90	105.226	0	0	49	50.3208	1	0.926755	59	54.6785	0	0	16	16.7086	0	0	14	13.9951	1	1.54833	208	322.053	2	1.85525	126	116.881	0	0	164	157.388	3	2.83044	125	117.935	1	1.06338	18	19.1409	0	0
PF3D7_0217800	Pf3D7_02_v3	+	0.324	0	0	1139	2861.92	3	7.63217	1049	2668.71	0	0	436	974.277	0	0	507	1022.39	2	4.54459	346	786.214	1	2.17517	424	922.273	1	3.36906	823	2772.73	1	2.01844	892	1800.45	4	8.35279	1166	2434.84	2	4.10588	1499	3077.36	1	2.31384	231	534.497	1	2.47826
PF3D7_0217900	Pf3D7_02_v3	-	1.56	36	18.787	39	20.3526	38	20.0785	43	22.7204	4	1.85642	478	221.842	5	2.09411	576	241.241	0	0	851	401.619	1	0.451766	850	384.001	43	30.0883	77	53.879	26	10.8996	156	65.3975	2	0.867405	968	419.824	11	4.69018	716	305.288	6	2.8834	449	215.775	4	2.05887
PF3D7_0218000	Pf3D7_02_v3	+	0.993	24	19.6762	10	8.19841	28	23.2424	13	10.7911	14	10.2075	442	322.266	8	5.26374	487	320.43	145	107.505	205	151.99	200	141.945	196	139.106	14	15.3898	29	31.8788	31	20.4161	42	27.6606	20	13.6269	543	369.97	51	34.1619	443	296.74	99	74.742	179	135.14	114	92.1824
PF3D7_0218100	Pf3D7_02_v3	+	1.068	0	0	15	11.434	0	0	6	4.63075	0	0	52	35.2511	0	0	61	37.3175	0	0	68	46.8757	0	0	106	69.9476	0	0	24	24.5298	0	0	59	36.1278	0	0	59	37.3764	0	0	51	31.7629	0	0	123	86.3401	0	0
PF3D7_0218200	Pf3D7_02_v3	-	2.424	0	0	5	1.67925	1	0.340047	13	4.42061	0	0	123	36.7378	0	0	134	36.1182	0	0	58	17.6159	0	0	41	11.9204	0	0	14	6.30447	1	0.269792	21	5.66562	0	0	60	16.7469	0	0	46	12.6225	0	0	64	19.7937	1	0.331253
PF3D7_0218300	Pf3D7_02_v3	-	1.065	39	29.8122	43	32.8699	18	13.9314	31	23.9929	44	29.9119	213	144.801	54	33.1282	320	196.315	97	67.0551	107	73.968	89	58.8951	125	82.7178	25	25.6238	61	62.5221	31	19.0359	125	76.7576	76	48.2815	286	181.691	64	39.9716	365	227.963	97	68.2811	105	73.9126	64	48.2528
PF3D7_0218400	Pf3D7_02_v3	-	1.689	4	1.92801	174	83.8684	6	2.92815	192	93.7008	0	0	168	72.0146	0	0	194	75.0457	7	3.05125	59	25.7177	2	0.834524	40	16.6905	0	0	109	70.445	5	1.93598	173	66.985	1	0.400578	89	35.6514	5	1.96907	108	42.532	12	5.32636	52	23.0809	14	6.65566
PF3D7_0218500	Pf3D7_02_v3	+	0.306	1	2.66046	333	885.935	1	2.69371	312	840.436	1	2.36603	233	551.284	4	8.54068	209	446.251	2	4.81192	116	279.091	6	13.8187	160	368.5	2	7.13447	141	502.98	4	8.54869	218	465.904	1	2.21103	174	384.72	3	6.52111	242	526.036	3	7.34985	87	213.146	6	15.7443
PF3D7_0218600	Pf3D7_02_v3	+	7.143	2	0.227944	49	5.58463	1	0.115396	53	6.11599	4	0.405434	227	23.0084	1	0.0914689	285	26.0686	1	0.103069	225	23.1906	0	0	198	19.5354	1	0.152817	142	21.7001	5	0.457773	211	19.318	3	0.284156	254	24.0586	2	0.186239	154	14.3404	5	0.524769	332	34.8447	1	0.112412
PF3D7_0218700	Pf3D7_02_v3	-	1.449	3	1.68551	227	127.537	4	2.27543	261	148.472	0	0	202	100.931	0	0	217	97.8465	1	0.508091	74	37.5987	1	0.486374	82	39.8826	5	3.76665	190	143.133	1	0.451328	340	153.452	0	0	166	77.5097	1	0.459043	192	88.1362	1	0.517381	133	68.8116	0	0
PF3D7_0218800	Pf3D7_02_v3	-	0.626	2	2.60097	10	13.0048	8	10.5339	9	11.8506	0	0	5	5.78278	0	0	12	12.5245	0	0	16	18.8172	0	0	11	12.3839	0	0	29	50.5681	3	3.13406	35	36.5641	0	0	70	75.6554	0	0	80	85.0036	1	1.19758	21	25.1492	0	0
PF3D7_0218900	Pf3D7_02_v3	-	0.16	1	5.08814	16	81.4102	0	0	20	103.034	0	0	14	63.3503	0	0	16	65.3362	0	0	12	55.2168	0	0	20	88.0944	0	0	5	34.1117	0	0	10	40.8734	0	0	21	88.8006	0	0	31	128.873	0	0	7	32.7987	0	0
PF3D7_0219000	Pf3D7_02_v3	-	0.082	1	9.92808	16	158.849	0	0	20	201.042	0	0	13	114.781	0	0	16	127.485	0	0	12	107.74	0	0	19	163.297	0	0	5	66.5594	0	0	10	79.753	0	0	18	148.517	0	0	30	243.349	0	0	7	63.9975	0	0
PF3D7_0219100	Pf3D7_02_v3	+	1.281	0	0	13	8.26177	3	1.93038	14	9.00846	0	0	16	9.04298	0	0	11	5.61045	0	0	9	5.17253	0	0	11	6.05176	1	0.852127	10	8.52127	3	1.53156	15	7.65778	0	0	21	11.0914	0	0	30	15.5773	0	0	15	8.77851	0	0
PF3D7_0219200	Pf3D7_02_v3	+	0.177	1	4.59945	1313	6039.07	0	0	1300	6053.99	0	0	587	2401.08	0	0	617	2277.54	0	0	292	1214.56	2	7.96334	446	1775.82	0	0	748	4612.98	0	0	707	2612.2	1	3.82246	1202	4594.6	2	7.51585	1391	5227.27	2	8.47101	253	1071.58	0	0
PF3D7_0219300	Pf3D7_02_v3	-	0.42	9	17.445	26	50.3968	2	3.92511	19	37.2886	3	5.17146	22	37.924	4	6.2225	24	37.335	0	0	32	56.0932	1	1.67799	39	65.4416	8	20.7919	15	38.9848	5	7.78541	29	45.1554	7	11.2763	86	138.537	6	9.50218	124	196.378	2	3.56993	44	78.5384	2	3.82361
PF3D7_0219400.1	Pf3D7_02_v3	+	0.306	0	0	715	1902.23	0	0	691	1861.35	1	2.36603	869	2056.08	2	4.27034	1026	2190.68	2	4.81192	909	2187.02	0	0	1652	3804.76	3	10.7017	306	1091.57	4	8.54869	415	886.927	1	2.21103	947	2093.85	1	2.1737	1321	2871.46	7	17.1497	670	1641.47	9	23.6164
PF3D7_0219400.2	Pf3D7_02_v3	+	0.204	0	0	614	2450.29	0	0	600	2424.33	1	3.54904	715	2537.56	2	6.40551	845	2706.33	2	7.21788	747	2695.88	0	0	1354	4677.64	3	16.0526	259	1385.87	4	12.823	372	1192.54	1	3.31655	776	2573.64	1	3.26055	1090	3554	7	25.7245	539	1980.78	9	35.4246
PF3D7_0219500	Pf3D7_02_v3	-	1.017	1	0.800494	11	8.80543	0	0	19	15.3994	0	0	254	180.823	0	0	292	187.593	0	0	104	75.2874	0	0	102	70.6834	1	1.07333	22	23.6132	0	0	34	21.8635	0	0	169	112.43	0	0	231	151.082	1	0.737153	89	65.6066	1	0.789535
PF3D7_0219600	Pf3D7_02_v3	-	2.715	1	0.299853	8	2.39883	1	0.3036	9	2.7324	0	0	261	69.6004	4	0.962596	301	72.4353	8	2.16935	168	45.5564	2	0.519157	139	36.0814	0	0	32	12.8657	4	0.963499	70	16.8612	0	0	310	77.2517	2	0.489984	294	72.0276	19	5.24641	212	58.5389	32	9.46396
PF3D7_0219700	Pf3D7_02_v3	-	0.888	1	0.916782	279	255.782	2	1.85647	298	276.614	2	1.63064	98	79.9013	0	0	114	83.8776	2	1.65816	21	17.4107	5	3.96822	63	49.9995	3	3.68775	255	313.459	0	0	691	508.893	0	0	16	12.1906	0	0	5	3.74523	3	2.53272	56	47.2774	0	0
PF3D7_0219800	Pf3D7_02_v3	-	0.96	5	4.24012	199	168.757	11	9.4448	214	183.744	0	0	126	95.0255	0	0	125	85.0732	0	0	264	202.461	0	0	246	180.594	0	0	186	211.493	12	8.17468	205	139.651	0	0	80	56.3813	0	0	61	42.2649	3	2.34276	237	185.078	1	0.836414
PF3D7_0219900	Pf3D7_02_v3	+	0.693	0	0	205	240.824	0	0	195	231.939	0	0	64	66.8633	0	0	71	66.939	0	0	60	63.7423	0	0	35	35.5937	0	0	71	111.835	0	0	269	253.852	0	0	17	16.5971	0	0	14	13.4374	0	0	55	59.4988	0	0
PF3D7_0220000	Pf3D7_02_v3	+	4.677	6	1.04439	913	158.921	4	0.704959	1146	201.971	2	0.309602	878	135.915	3	0.41909	1027	143.469	3	0.472241	840	132.227	2	0.301371	683	102.918	6	1.40035	1148	267.934	18	2.5169	4270	597.065	4	0.578641	828	119.779	0	0	319	45.3675	1	0.160292	1283	205.654	4	0.686729
PF3D7_0220100	Pf3D7_02_v3	+	2.994	55	14.9551	111	30.1821	47	12.9395	92	25.3284	8	1.93455	31	7.49637	7	1.52757	55	12.0023	202	49.6717	26	6.39339	176	41.4285	20	4.70778	38	13.8543	85	30.9899	62	13.5426	92	20.0954	6	1.35586	18	4.06759	10	2.22162	28	6.22053	342	85.6353	22	5.50871	342	91.7206
PF3D7_0220200	Pf3D7_02_v3	-	0.543	20	29.9853	379	568.222	22	33.396	390	592.02	3	4.00002	601	801.338	3	3.60974	839	1009.52	50	67.7922	385	522	44	57.1073	388	503.582	20	40.2053	432	868.435	41	49.3793	529	637.114	2	2.49199	1191	1483.98	3	3.67488	1147	1405.03	103	142.205	399	550.873	121	178.928
PF3D7_0220300	Pf3D7_02_v3	-	0.639	2	2.54805	69	87.9077	1	1.28994	39	50.3078	0	0	246	278.725	0	0	282	288.338	5	5.76075	19	21.8908	5	5.51452	16	17.6465	6	10.2495	8	13.666	5	5.11717	11	11.2578	1	1.0588	17	17.9997	2	2.08186	28	29.146	10	11.7322	10	11.7322	14	17.5922
PF3D7_0220400	Pf3D7_02_v3	+	1.821	0	0	3	1.34119	0	0	10	4.52649	0	0	8	3.18069	0	0	17	6.09948	0	0	2	0.808593	0	0	6	2.32209	0	0	7	4.19606	0	0	21	7.54172	0	0	0	0	0	0	0	0	0	0	12	4.94026	0	0
PF3D7_0220500	Pf3D7_02_v3	-	0.816	0	0	59	58.8628	0	0	60	60.6084	2	1.77452	104	92.275	0	0	158	126.509	0	0	367	331.12	4	3.45468	350	302.285	0	0	85	113.706	2	1.60288	215	172.31	0	0	25	20.7284	0	0	15	12.2271	5	4.59366	536	492.44	6	5.9041
PF3D7_0220600	Pf3D7_02_v3	+	0.678	91	109.267	229	274.97	99	120.359	234	284.484	1	1.06785	412	439.955	1	0.963661	564	543.505	9	9.77288	71	77.0972	12	12.4735	57	59.2493	44	70.8396	56	90.1595	131	126.358	30	28.9369	2	1.9958	129	128.729	5	4.90526	73	71.6167	13	14.3745	36	39.8063	16	18.9488
PF3D7_0220700	Pf3D7_02_v3	+	0.759	1	1.0726	135	144.801	2	2.172	140	152.04	0	0	30	28.6168	0	0	42	36.1544	0	0	7	6.78994	0	0	9	8.35678	0	0	39	56.0888	0	0	54	46.5278	0	0	15	13.3711	0	0	14	12.269	1	0.987727	2	1.97545	2	2.11583
PF3D7_0220800	Pf3D7_02_v3	+	4.323	0	0	48	9.0393	0	0	78	14.8724	0	0	178	29.8109	0	0	201	30.3784	1	0.170304	1632	277.936	1	0.163025	1266	206.389	0	0	207	52.2683	1	0.151278	646	97.7256	0	0	287	44.9172	1	0.153864	303	46.6207	11	1.90759	2336	405.104	2	0.371482
PF3D7_0220900	Pf3D7_02_v3	-	0.609	0	0	0	0	0	0	0	0	0	0	0	0	0	0	0	0	0	0	0	0	0	0	0	0	0	0	0	0	0	0	0	0	0	0	0	0	0	0	0	0	1	1.23101	0	0	0	0
PF3D7_0221000	Pf3D7_02_v3	+	0.909	1	0.895602	0	0	0	0	0	0	0	0	0	0	0	0	2	1.43754	0	0	0	0	0	0	0	0	0	0	0	0	0	0	0	0	0	0	0	0	0	0	0	0	0	0	0	0	0	0
PF3D7_0221100	Pf3D7_02_v3	+	0.783	0	0	0	0	0	0	0	0	0	0	0	0	0	0	0	0	0	0	0	0	0	0	1	0.900071	0	0	0	0	0	0	1	0.835217	0	0	3	2.59224	0	0	0	0	0	0	0	0	0	0
PF3D7_0221200	Pf3D7_02_v3	+	0.621	0	0	8	10.4876	0	0	10	13.2733	0	0	63	73.4497	0	0	53	55.762	0	0	12	14.2265	0	0	11	12.4836	0	0	39	68.553	0	0	15	15.7965	0	0	59	64.2801	0	0	38	40.7018	0	0	25	30.1805	0	0
PF3D7_0221300	Pf3D7_02_v3	-	1.104	0	0	0	0	0	0	0	0	0	0	0	0	0	0	0	0	0	0	0	0	0	0	0	0	0	0	0	0	0	0	0	0	0	0	0	0	0	0	0	0	0	0	0	0	0	0
PF3D7_0221400	Pf3D7_02_v3	+	0.924	0	0	1	0.881063	0	0	0	0	0	0	12	9.40265	1	0.707102	13	9.19232	0	0	0	0	0	0	1	0.762722	0	0	1	1.18136	0	0	0	0	0	0	2	1.46445	0	0	2	1.43972	0	0	2	1.62269	0	0
PF3D7_0221500	Pf3D7_02_v3	-	0.678	0	0	3	3.60222	0	0	2	2.43149	0	0	18	19.2213	0	0	30	28.9098	0	0	0	0	0	0	0	0	0	0	7	11.2699	0	0	1	0.964565	0	0	15	14.9685	0	0	0	0	0	0	5	5.52865	0	0
PF3D7_0221600	Pf3D7_02_v3	-	0.621	0	0	0	0	0	0	1	1.32733	0	0	0	0	0	0	0	0	0	0	4	4.74218	0	0	1	1.13487	0	0	3	5.27331	0	0	4	4.2124	0	0	1	1.08949	0	0	0	0	0	0	6	7.24333	0	0
PF3D7_0221700	Pf3D7_02_v3	-	1.56	0	0	35	18.2651	0	0	33	17.4366	2	0.92821	59	27.3822	0	0	88	36.8563	0	0	29	13.6862	0	0	32	14.4565	0	0	47	32.8872	1	0.419215	143	59.9477	0	0	10	4.33702	0	0	9	3.83742	0	0	48	23.0672	0	0
PF3D7_0221800	Pf3D7_02_v3	+	0.189	0	0	30	129.223	0	0	29	126.476	0	0	5	19.1535	0	0	4	13.8278	0	0	4	15.5815	0	0	6	22.3732	0	0	40	231.021	0	0	60	207.611	0	0	31	110.973	0	0	22	77.4252	0	0	9	35.6993	0	0
PF3D7_0221900	Pf3D7_02_v3	-	1.257	4	2.59062	3	1.94296	4	2.62299	1	0.655747	0	0	3	1.72793	0	0	1	0.519779	2	1.1714	2	1.1714	3	1.68199	1	0.560665	6	5.21038	1	0.868396	15	7.80399	1	0.520266	0	0	0	0	0	0	0	0	6	3.57845	0	0	10	6.38789
PF3D7_0222000	Pf3D7_02_v3	+	0.849	0	0	0	0	0	0	0	0	0	0	5	4.26386	0	0	4	3.07827	0	0	1	0.867166	0	0	0	0	0	0	0	0	0	0	0	0	0	0	0	0	0	0	1	0.783454	0	0	3	2.64906	0	0
PF3D7_0222100	Pf3D7_02_v3	-	0.69	0	0	2	2.35972	0	0	0	0	0	0	19	19.9363	0	0	42	39.7699	0	0	1	1.06699	0	0	1	1.02138	0	0	11	17.4019	1	0.94779	0	0	0	0	66	64.7159	0	0	31	29.8837	1	1.0865	9	9.7785	0	0
PF3D7_0222200	Pf3D7_02_v3	-	0.693	0	0	53	62.2618	0	0	64	76.1234	0	0	4	4.17895	0	0	8	7.54242	0	0	0	0	0	0	3	3.05089	0	0	1	1.57514	0	0	44	41.5222	0	0	3	2.9289	0	0	1	0.959816	0	0	2	2.16359	0	0
PF3D7_0222300	Pf3D7_02_v3	+	0.861	0	0	113	106.845	0	0	100	95.7345	0	0	21	17.6586	0	0	14	10.6238	0	0	10	8.5508	0	0	6	4.91119	0	0	8	10.1424	0	0	69	52.4091	0	0	12	9.42963	0	0	8	6.18028	0	0	8	6.96571	0	0
PF3D7_0222400	Pf3D7_02_v3	+	1.08	0	0	0	0	1	0.763217	0	0	0	0	0	0	0	0	0	0	0	0	0	0	0	0	0	0	0	0	1	1.01072	0	0	1	0.605532	0	0	0	0	0	0	0	0	0	0	0	0	0	0
PF3D7_0222500	Pf3D7_02_v3	+	0.951	0	0	1	0.856049	0	0	0	0	0	0	0	0	0	0	0	0	0	0	0	0	0	0	0	0	0	0	0	0	0	0	0	0	0	0	0	0	0	0	0	0	0	0	0	0	0	0
PF3D7_0222600	Pf3D7_02_v3	+	1.107	0	0	0	0	0	0	0	0	0	0	2	1.30805	0	0	1	0.59021	0	0	0	0	1	0.636635	0	0	1	0.986065	0	0	0	0	0	0	0	0	1	0.61118	0	0	0	0	0	0	0	0	0	0
PF3D7_0222700	Pf3D7_02_v3	+	1.047	0	0	0	0	0	0	0	0	0	0	0	0	0	0	0	0	0	0	0	0	0	0	0	0	0	0	0	0	0	0	0	0	0	0	0	0	0	0	0	0	0	0	0	0	0	0
PF3D7_0222800	Pf3D7_02_v3	+	0.915	0	0	0	0	0	0	0	0	0	0	0	0	0	0	0	0	0	0	0	0	0	0	0	0	0	0	0	0	0	0	0	0	0	0	0	0	0	0	0	0	0	0	0	0	0	0
PF3D7_0222900	Pf3D7_02_v3	+	1.356	0	0	0	0	0	0	0	0	0	0	1	0.533926	0	0	0	0	0	0	0	0	0	0	0	0	0	0	0	0	0	0	0	0	0	0	0	0	0	0	0	0	0	0	0	0	0	0
PF3D7_0223100	Pf3D7_02_v3	+	0.993	0	0	0	0	1	0.830084	0	0	0	0	1	0.729108	0	0	0	0	0	0	0	0	0	0	0	0	0	0	0	0	1	0.658585	0	0	0	0	1	0.681345	0	0	0	0	0	0	0	0	0	0
PF3D7_0223200	Pf3D7_02_v3	+	1.038	0	0	0	0	0	0	0	0	0	0	0	0	0	0	0	0	0	0	0	0	0	0	0	0	0	0	0	0	0	0	1	0.630033	0	0	0	0	0	0	0	0	0	0	0	0	0	0
PF3D7_0223300	Pf3D7_02_v3	+	1.296	0	0	1	0.628165	0	0	0	0	0	0	0	0	0	0	2	1.00827	2	1.13615	0	0	0	0	0	0	0	0	0	0	0	0	0	0	0	0	0	0	0	0	0	0	0	0	0	0	0	0
PF3D7_0223400	Pf3D7_02_v3	+	0.984	2	1.65468	1	0.82734	2	1.67535	0	0	0	0	2	1.47155	0	0	5	3.31993	0	0	0	0	0	0	0	0	0	0	0	0	0	0	0	0	0	0	0	0	0	0	0	0	0	0	0	0	0	0
PF3D7_0223500	Pf3D7_02_v3	-	6.534	0	0	3	0.373784	0	0	0	0	0	0	1	0.110806	0	0	0	0	0	0	0	0	0	0	2	0.215719	1	0.167061	0	0	0	0	0	0	0	0	2	0.207094	0	0	0	0	0	0	1	0.114736	0	0
PF3D7_0300100	Pf3D7_03_v3	+	6.63	0	0	0	0	0	0	0	0	0	0	0	0	0	0	0	0	0	0	4	0.444177	0	0	2	0.212596	0	0	1	0.164642	0	0	2	0.197277	0	0	0	0	0	0	1	0.100325	0	0	1	0.113075	0	0
PF3D7_0300200	Pf3D7_03_v3	-	0.981	0	0	0	0	0	0	1	0.840238	0	0	0	0	0	0	0	0	0	0	0	0	0	0	0	0	0	0	0	0	1	0.666641	0	0	0	0	0	0	0	0	0	0	1	0.764205	0	0	0	0
PF3D7_0300300	Pf3D7_03_v3	-	1.377	3	1.77364	0	0	1	0.598601	0	0	0	0	1	0.525784	0	0	0	0	0	0	0	0	0	0	0	0	0	0	0	0	0	0	0	0	0	0	0	0	0	0	0	0	0	0	0	0	0	0
PF3D7_0300400	Pf3D7_03_v3	-	0.891	0	0	0	0	0	0	0	0	0	0	0	0	0	0	0	0	0	0	0	0	0	0	0	0	0	0	0	0	0	0	0	0	0	0	1	0.759344	0	0	0	0	0	0	0	0	0	0
PF3D7_0300500	Pf3D7_03_v3	-	1.08	6	4.52279	1	0.753798	1	0.763217	1	0.763217	0	0	9	6.03337	0	0	14	8.46951	4	2.72675	0	0	3	1.95765	0	0	0	0	0	0	3	1.8166	0	0	0	0	1	0.626459	0	0	0	0	5	3.47076	0	0	3	2.23044
PF3D7_0300600	Pf3D7_03_v3	-	0.213	0	0	0	0	0	0	0	0	0	0	0	0	0	0	0	0	0	0	0	0	0	0	0	0	0	0	0	0	0	0	0	0	0	0	0	0	0	0	0	0	0	0	0	0	0	0
PF3D7_0300700	Pf3D7_03_v3	+	1.107	0	0	0	0	0	0	0	0	0	0	0	0	0	0	1	0.59021	0	0	0	0	0	0	0	0	0	0	0	0	0	0	0	0	0	0	0	0	0	0	0	0	0	0	0	0	0	0
PF3D7_0300800	Pf3D7_03_v3	+	0.966	0	0	0	0	0	0	0	0	0	0	0	0	0	0	0	0	0	0	0	0	0	0	0	0	0	0	0	0	0	0	0	0	0	0	0	0	0	0	0	0	0	0	0	0	0	0
PF3D7_0300900	Pf3D7_03_v3	+	0.651	0	0	0	0	0	0	1	1.26617	0	0	2	2.22428	0	0	5	5.01814	0	0	0	0	0	0	0	0	0	0	0	0	0	0	0	0	0	0	5	5.19643	0	0	1	1.02174	0	0	1	1.15159	0	0
PF3D7_0301000	Pf3D7_03_v3	-	2.46	0	0	5	1.65468	0	0	1	0.335071	0	0	4	1.17724	0	0	3	0.796783	0	0	3	0.897834	0	0	1	0.286486	0	0	2	0.887459	0	0	12	3.19012	0	0	0	0	0	0	0	0	0	0	2	0.6095	0	0
PF3D7_0301100	Pf3D7_03_v3	+	0.771	3	3.16771	0	0	1	1.0691	0	0	0	0	0	0	0	0	0	0	0	0	0	0	1	0.91408	0	0	1	1.41579	0	0	6	5.0893	0	0	0	0	0	0	0	0	0	0	1	0.972354	0	0	2	2.0829
PF3D7_0301200	Pf3D7_03_v3	-	1.833	0	0	98	43.5254	0	0	86	38.673	0	0	20	7.89966	0	0	15	5.34666	0	0	23	9.23794	0	0	23	8.84308	0	0	86	51.2141	0	0	233	83.1294	0	0	4	1.47643	0	0	3	1.08863	0	0	28	11.4518	0	0
PF3D7_0301300	Pf3D7_03_v3	-	1.314	331	205.074	139	86.1189	283	177.526	144	90.3314	1	0.550992	104	57.3032	0	0	108	53.701	6	3.36175	118	66.1144	12	6.43612	97	52.0253	130	107.994	103	85.5648	257	127.908	273	135.871	0	0	55	28.3194	0	0	37	18.7296	6	3.42322	102	58.1947	9	5.49971
PF3D7_0301400	Pf3D7_03_v3	-	0.732	2	2.22432	23	25.5797	1	1.12606	36	40.5381	0	0	73	72.2026	0	0	74	66.0503	1	1.00577	21	21.1212	2	1.92556	13	12.5161	2	2.98244	4	5.96489	2	1.78682	6	5.36045	1	0.924284	35	32.3499	0	0	43	39.0732	0	0	15	15.3624	3	3.29081
PF3D7_0301500	Pf3D7_03_v3	-	0.855	2	1.90433	107	101.882	3	2.89219	104	100.263	0	0	50	42.3394	0	0	99	75.6524	0	0	37	31.86	0	0	42	34.6196	0	0	82	104.689	2	1.52977	143	109.378	0	0	75	59.3488	0	0	62	48.2333	0	0	39	34.1961	0	0
PF3D7_0301600	Pf3D7_03_v3	-	2.199	0	0	476	176.222	2	0.749681	492	184.421	0	0	254	83.6276	1	0.297118	340	101.02	0	0	41	13.7268	0	0	57	18.2679	0	0	366	181.681	3	0.892189	910	270.631	0	0	233	71.6881	0	0	172	52.0265	0	0	92	31.3647	0	0
PF3D7_0301700	Pf3D7_03_v3	-	0.954	1	0.853357	306	261.127	3	2.59206	259	223.781	3	2.27674	968	734.629	3	2.0546	1153	789.65	1	0.771723	128	98.7805	0	0	77	56.8828	1	1.14421	57	65.2199	0	0	38	26.0493	1	0.709199	344	243.964	1	0.697225	309	215.443	0	0	102	80.155	0	0
PF3D7_0301800	Pf3D7_03_v3	+	0.774	1	1.05181	547	575.341	2	2.12991	527	561.23	0	0	149	139.375	0	0	170	143.503	0	0	111	105.582	1	0.910537	167	152.06	0	0	304	428.732	0	0	977	825.495	0	0	10	8.74129	2	1.71874	7	6.01559	1	0.968585	140	135.602	0	0
PF3D7_0301900	Pf3D7_03_v3	-	1.197	0	0	1	0.680119	0	0	0	0	0	0	3	1.81455	0	0	3	1.6375	0	0	4	2.46023	0	0	8	4.71014	0	0	4	3.6477	1	0.546345	6	3.27807	0	0	24	13.5654	1	0.555683	21	11.6693	0	0	12	7.51564	1	0.670808
PF3D7_0302000	Pf3D7_03_v3	-	1.803	33	14.9004	275	124.17	34	15.5437	290	132.579	23	9.23577	371	148.977	22	7.97225	437	158.358	69	28.1749	159	64.9249	46	17.9804	146	57.0684	15	9.08132	151	91.4186	62	22.4883	323	117.157	21	7.88025	276	103.569	53	19.5525	198	73.0451	45	18.7109	128	53.2222	49	21.8219
PF3D7_0302100	Pf3D7_03_v3	+	4.017	20	4.05328	107	21.6851	24	4.92471	158	32.421	5	0.901175	309	55.6926	5	0.813246	366	59.5296	18	3.29899	178	32.6233	8	1.40355	84	14.7372	10	2.71739	113	30.7065	7	1.13961	208	33.8628	7	1.179	492	82.8666	3	0.496753	386	63.9156	19	3.54593	151	28.1808	41	8.19548
PF3D7_0302200	Pf3D7_03_v3	+	4.251	2	0.383017	166	31.7904	2	0.387802	169	32.7693	14	2.38439	96	16.3501	15	2.30544	152	23.3618	27	4.67608	3713	643.048	52	8.62086	2591	429.551	10	2.56781	239	61.3706	14	2.15376	991	152.456	37	5.8888	369	58.7289	44	6.88467	412	64.4655	18	3.17439	2768	488.15	37	6.98881
PF3D7_0302300	Pf3D7_03_v3	-	4.244	0	0	0	0	0	0	0	0	0	0	0	0	0	0	0	0	0	0	0	0	0	0	0	0	0	0	0	0	0	0	0	0	0	0	0	0	0	0	0	0	0	0	0	0	0	0
PF3D7_0302400	Pf3D7_03_v3	-	1.035	0	0	0	0	0	0	0	0	0	0	0	0	0	0	0	0	0	0	0	0	0	0	0	0	0	0	0	0	0	0	0	0	0	0	0	0	0	0	0	0	0	0	0	0	0	0
PF3D7_0302500	Pf3D7_03_v3	+	4.254	8	1.53099	143	27.3664	3	0.581293	160	31.0023	21	3.57407	45	7.65872	28	4.30046	76	11.6727	38	6.57652	1688	292.136	50	8.28344	2084	345.254	8	2.0528	214	54.9123	17	2.61344	582	89.4719	49	7.79319	166	26.4014	57	8.91248	244	38.1517	24	4.22953	1524	268.575	39	7.36139
PF3D7_0302600	Pf3D7_03_v3	+	4.098	0	0	1	0.198658	1	0.201141	3	0.603422	0	0	44	7.77359	0	0	65	10.3632	0	0	33	5.92859	1	0.171975	24	4.12741	0	0	7	1.86457	0	0	20	3.19168	0	0	94	15.5193	1	0.162312	88	14.2834	1	0.182939	62	11.3422	0	0
PF3D7_0302700	Pf3D7_03_v3	-	0.459	0	0	25	44.3411	0	0	16	28.7329	0	0	61	96.2184	0	0	82	116.723	0	0	81	129.922	0	0	124	190.391	0	0	16	38.0505	0	0	34	48.4426	0	0	82	120.87	0	0	116	168.1	0	0	81	132.297	0	0
PF3D7_0302800	Pf3D7_03_v3	-	1.26	0	0	70	45.2279	1	0.654186	71	46.4472	0	0	27	15.5144	0	0	37	19.186	0	0	42	24.5408	0	0	60	33.5598	1	0.866329	94	81.4349	0	0	105	54.4979	0	0	49	26.3113	0	0	55	29.0344	0	0	85	50.574	0	0
PF3D7_0302900	Pf3D7_03_v3	-	3.765	1	0.216229	251	54.2735	0	0	252	55.1705	0	0	756	145.378	0	0	897	155.662	2	0.391088	546	106.767	1	0.187186	564	105.573	0	0	364	105.533	1	0.173698	618	107.346	3	0.539104	1013	182.038	1	0.176667	726	128.261	0	0	460	91.595	0	0
PF3D7_0303000	Pf3D7_03_v3	-	2.352	9	3.11519	6	2.07679	13	4.55594	8	2.80365	0	0	44	13.5443	3	0.83337	69	19.1675	3	0.939061	39	12.2078	1	0.299641	40	11.9856	21	9.7462	9	4.17694	24	6.67321	32	8.89762	3	0.862979	26	7.47915	18	5.09045	37	10.4637	1	0.318744	58	18.4871	11	3.75533
PF3D7_0303100	Pf3D7_03_v3	-	4.326	0	0	14	2.63463	0	0	16	3.04863	1	0.167361	74	12.3847	2	0.302063	103	15.5562	0	0	115	19.5714	0	0	77	12.5442	0	0	21	5.2989	2	0.302346	67	10.1286	0	0	59	9.22746	0	0	28	4.3052	2	0.346595	185	32.06	0	0
PF3D7_0303200	Pf3D7_03_v3	+	3.489	1	0.233334	104	24.2667	1	0.236249	139	32.8387	2	0.415021	1345	279.102	1	0.187263	1418	265.54	0	0	2214	467.182	7	1.41395	1560	315.11	2	0.625723	306	95.7357	2	0.374878	628	117.712	0	0	701	135.936	0	0	846	161.284	4	0.859484	2270	487.757	2	0.460279
PF3D7_0303300	Pf3D7_03_v3	-	0.462	7	12.3349	470	828.199	2	3.56829	420	749.34	1	1.56711	321	503.042	5	7.07102	289	408.705	2	3.18712	116	184.853	0	0	136	207.46	2	4.72543	163	385.123	4	5.66212	300	424.659	2	2.9289	235	344.146	1	1.43972	258	371.449	4	6.49078	96	155.779	0	0
PF3D7_0303400	Pf3D7_03_v3	+	1.851	1	0.439818	62	27.2687	1	0.445313	62	27.6094	7	2.73799	293	114.605	3	1.05893	307	108.364	14	5.56841	615	244.612	11	4.18817	672	255.859	3	1.76916	90	53.0749	7	2.47316	191	67.482	20	7.31038	329	120.256	46	16.53	354	127.209	13	5.26521	533	215.874	8	3.47037
PF3D7_0303500	Pf3D7_03_v3	+	6.681	0	0	3	0.36556	0	0	2	0.246752	0	0	77	8.3443	1	0.097794	79	7.72573	0	0	70	7.71376	0	0	93	9.81025	0	0	5	0.816924	0	0	31	3.03446	0	0	63	6.37992	0	0	38	3.78324	0	0	91	10.2112	1	0.120185
PF3D7_0303600	Pf3D7_03_v3	+	0.54	0	0	4	6.03039	0	0	3	4.5793	1	1.34075	3	4.02224	2	2.41986	4	4.83972	0	0	3	4.09013	3	3.91531	3	3.91531	0	0	3	6.0643	2	2.42213	4	4.84426	0	0	24	30.07	6	7.39059	15	18.4765	1	1.38831	4	5.55322	4	5.94783
PF3D7_0303700	Pf3D7_03_v3	-	1.347	0	0	22	13.2964	0	0	21	12.8506	1	0.537494	301	161.786	1	0.48505	338	163.947	1	0.546565	260	142.107	2	1.04641	236	123.476	4	3.2415	64	51.864	0	0	80	38.8404	5	2.51142	324	162.74	2	0.987606	293	144.684	1	0.556559	234	130.235	0	0
PF3D7_0303800	Pf3D7_03_v3	+	1.782	1	0.456847	1	0.456847	2	0.925111	1	0.462555	0	0	84	34.1281	0	0	118	43.2642	6	2.47887	74	30.5727	3	1.18646	64	25.3111	0	0	27	16.539	5	1.83495	29	10.6427	3	1.13902	118	44.8013	1	0.373262	90	33.5936	5	2.10349	93	39.125	6	2.70356
PF3D7_0303900	Pf3D7_03_v3	-	0.594	0	0	1	1.37054	1	1.38767	3	4.163	0	0	2	2.43772	0	0	3	3.29981	6	7.4366	7	8.67604	4	4.74583	14	16.6104	1	1.83767	1	1.83767	0	0	5	5.50484	0	0	12	13.6682	4	4.47914	12	13.4374	7	8.83467	15	18.9314	6	8.11068
PF3D7_0304000	Pf3D7_03_v3	-	2.586	0	0	9	2.8333	0	0	7	2.23121	0	0	11	3.07968	0	0	15	3.7898	0	0	55	15.6583	0	0	5	1.36264	1	0.422109	6	2.53266	0	0	17	4.29914	0	0	4	1.04652	0	0	3	0.771639	1	0.289901	54	15.6547	0	0
PF3D7_0304100	Pf3D7_03_v3	+	1.578	2	1.03182	67	34.5658	3	1.56706	61	31.8636	0	0	19	8.71741	0	0	30	12.4213	1	0.466555	702	327.522	0	0	407	181.772	0	0	85	58.7984	1	0.414433	237	98.2205	0	0	22	9.43262	0	0	20	8.43033	4	1.90034	913	433.753	0	0
PF3D7_0304200	Pf3D7_03_v3	-	1.602	1	0.508179	655	332.857	0	0	575	295.854	2	0.903875	438	197.949	0	0	481	196.172	1	0.459565	364	167.282	1	0.439922	687	302.227	1	0.681382	310	211.228	1	0.408224	456	186.15	0	0	147	62.0828	1	0.415201	243	100.894	8	3.74374	391	182.975	7	3.50855
PF3D7_0304300	Pf3D7_03_v3	+	4.29	0	0	0	0	1	0.192138	2	0.384277	0	0	30	5.06296	0	0	53	8.07184	0	0	20	3.43228	0	0	7	1.14995	0	0	4	1.01778	0	0	8	1.21953	0	0	21	3.31191	0	0	24	3.72113	0	0	24	4.19404	0	0
PF3D7_0304400	Pf3D7_03_v3	+	0.315	10	25.8445	3026	7820.55	11	28.7842	2650	6934.37	2	4.59685	1141	2622.5	3	6.2225	1203	2495.22	4	9.34887	642	1500.49	2	4.47464	1074	2402.88	7	24.2572	2240	7762.31	10	20.7611	2224	4617.27	7	15.035	2387	5126.94	11	23.2276	3063	6467.82	1	2.37995	463	1101.92	3	7.64721
PF3D7_0304500	Pf3D7_03_v3	-	0.516	0	0	5	7.88859	0	0	17	27.1563	0	0	131	183.807	0	0	233	295.026	0	0	30	42.8037	0	0	37	50.5348	0	0	20	42.3091	0	0	39	49.4283	0	0	199	260.927	0	0	164	211.405	0	0	29	42.1334	0	0
PF3D7_0304600	Pf3D7_03_v3	-	1.194	4	2.72731	18	12.2729	1	0.690347	20	13.8069	2	1.21274	70	42.4458	0	0	100	54.7204	1	0.616603	23	14.1819	5	2.95124	29	17.1172	1	0.914216	1	0.914216	2	1.09544	6	3.28631	1	0.566646	18	10.1996	2	1.11416	17	9.47035	0	0	14	8.79027	2	1.34499
PF3D7_0304700	Pf3D7_03_v3	-	1.419	0	0	0	0	0	0	2	1.16177	0	0	22	11.2249	0	0	40	18.4175	0	0	15	7.78249	0	0	11	5.46322	0	0	3	2.30777	0	0	1	0.46087	1	0.476798	7	3.33758	0	0	11	5.15622	0	0	7	3.69823	0	0
PF3D7_0304800	Pf3D7_03_v3	+	4.341	0	0	0	0	0	0	0	0	1	0.166783	12	2.00139	1	0.15051	22	3.31121	0	0	17	2.88316	0	0	10	1.62349	0	0	1	0.251457	0	0	5	0.753254	0	0	24	3.74057	0	0	23	3.52419	0	0	26	4.49016	0	0
PF3D7_0304900	Pf3D7_03_v3	-	0.513	1	1.58694	89	141.238	1	1.60677	108	173.531	0	0	78	110.082	1	1.27361	79	100.615	0	0	25	35.8783	0	0	21	28.8496	1	2.12783	64	136.181	1	1.2748	45	57.3662	1	1.31886	64	84.4071	1	1.29659	88	114.1	1	1.46137	26	37.9957	0	0
PF3D7_0305000	Pf3D7_03_v3	-	1.173	19	13.1867	27	18.7389	18	12.6487	26	18.2704	4	2.4689	113	69.7463	2	1.114	109	60.7131	12	7.5317	70	43.9349	17	10.2138	117	70.2953	16	14.8893	26	24.1952	24	13.3806	49	27.3186	3	1.73037	138	79.5972	1	0.567053	123	69.7475	31	19.8126	63	40.2644	22	15.0597
PF3D7_0305100	Pf3D7_03_v3	-	11.937	3	0.2046	3	0.2046	5	0.34526	1	0.069052	0	0	91	5.51934	1	0.0547342	146	7.99119	2	0.123352	91	5.61249	2	0.118079	68	4.01469	2	0.182889	14	1.28022	2	0.109571	34	1.86271	3	0.170037	145	8.21844	1	0.0557219	96	5.34931	3	0.18841	103	6.46876	2	0.134533
PF3D7_0305200	Pf3D7_03_v3	+	3.42	1	0.238042	47	11.188	1	0.241016	50	12.0508	0	0	95	20.1112	0	0	121	23.116	0	0	208	44.7762	1	0.206069	150	30.9103	1	0.319174	89	28.4065	2	0.382441	234	44.7456	0	0	89	17.6068	0	0	74	14.3922	6	1.31524	727	159.363	3	0.704349
PF3D7_0305300	Pf3D7_03_v3	-	2.871	2	0.567121	526	149.153	2	0.574207	557	159.917	1	0.252178	261	65.8185	3	0.682719	353	80.3333	10	2.56435	284	72.8274	10	2.45474	423	103.835	3	1.14062	689	261.963	6	1.36672	1354	308.423	0	0	284	66.927	0	0	245	56.7616	17	4.43909	321	83.8206	20	5.59357
PF3D7_0305400	Pf3D7_03_v3	+	0.438	0	0	67	124.532	5	9.40952	42	79.04	3	4.95893	70	115.708	5	7.45847	57	85.0266	3	5.04263	72	121.023	4	6.43612	111	178.602	5	12.4609	23	57.3201	2	2.98619	36	53.7514	2	3.08939	31	47.8855	2	3.03723	88	133.638	6	10.2697	44	75.3108	3	5.49971
PF3D7_0305500	Pf3D7_03_v3	-	11.802	2	0.13796	125	8.6225	0	0	157	10.9652	0	0	219	13.4347	0	0	272	15.058	1	0.0623813	455	28.3835	1	0.0597149	474	28.3049	1	0.0924906	236	21.8278	10	0.554122	631	34.9651	0	0	287	16.4529	1	0.0563593	182	10.2574	5	0.317609	1091	69.3023	4	0.272143
PF3D7_0305600	Pf3D7_03_v3	-	1.854	3	1.31732	15	6.58659	11	4.89051	24	10.6702	1	0.390509	243	94.8937	0	0	264	93.0354	0	0	380	150.898	1	0.380127	367	139.507	3	1.7663	44	25.9058	4	1.41095	125	44.0921	0	0	425	155.094	1	0.358766	308	110.5	5	2.0218	261	105.538	10	4.33095
PF3D7_0305700	Pf3D7_03_v3	-	0.429	0	0	866	1643.39	2	3.84277	865	1662	2	3.37531	687	1159.42	3	4.56897	687	1046.29	3	5.14842	783	1343.74	4	6.57115	1140	1872.78	1	2.54446	597	1519.04	6	9.1465	745	1135.69	1	1.5771	755	1190.71	2	3.10095	851	1319.45	6	10.4851	486	849.293	7	13.1019
PF3D7_0305800	Pf3D7_03_v3	+	3.345	0	0	1	0.243379	0	0	3	0.739259	0	0	2	0.432887	0	0	9	1.75792	1	0.220097	8	1.76077	1	0.210689	4	0.842757	1	0.32633	6	1.95798	0	0	5	0.977541	0	0	6	1.21359	0	0	5	0.994249	0	0	18	4.03418	1	0.240047
PF3D7_0305900	Pf3D7_03_v3	-	0.534	0	0	4	6.09814	0	0	5	7.71792	0	0	8	10.8465	0	0	6	7.34115	0	0	24	33.0887	0	0	19	25.0756	0	0	15	30.6622	0	0	13	15.9207	0	0	28	35.4759	0	0	41	51.0698	0	0	33	46.3288	0	0
PF3D7_0306000	Pf3D7_03_v3	-	0.414	0	0	27	53.0936	0	0	18	35.838	0	0	59	103.179	0	0	54	85.2211	2	3.55664	149	264.969	0	0	234	398.34	0	0	26	68.553	1	1.57965	62	97.9382	0	0	141	230.428	0	0	135	216.898	0	0	92	166.597	1	1.93951
PF3D7_0306100	Pf3D7_03_v3	-	1.887	0	0	73	31.4941	0	0	78	34.0717	0	0	173	66.3766	0	0	210	72.7112	0	0	118	46.0384	0	0	119	44.444	0	0	59	34.1298	0	0	150	51.9853	0	0	156	55.9331	0	0	165	58.1612	1	0.397289	84	33.3723	0	0
PF3D7_0306200	Pf3D7_03_v3	+	1.05	0	0	63	48.8461	0	0	55	43.1763	0	0	110	75.848	0	0	118	73.4254	0	0	29	20.3338	0	0	9	6.04076	0	0	89	92.5239	0	0	83	51.6951	0	0	181	116.629	0	0	108	68.4157	1	0.713985	25	17.8496	0	0
PF3D7_0306300	Pf3D7_03_v3	-	0.336	2	4.84585	1208	2926.89	2	4.90639	1072	2629.83	2	4.30955	1419	3057.62	2	3.88906	1719	3342.65	0	0	875	1917.25	0	0	1234	2588.3	0	0	1293	4200.61	3	5.83906	1525	2968.19	2	4.02724	2657	5350.18	0	0	2790	5523.14	0	0	520	1160.23	0	0
PF3D7_0306400	Pf3D7_03_v3	+	1.962	0	0	60	24.8961	2	0.840238	59	24.787	2	0.738026	937	345.765	0	0	891	296.71	11	4.12766	779	292.313	11	3.95123	741	266.169	0	0	91	50.6286	1	0.33332	153	50.998	0	0	627	216.215	6	2.03411	723	245.11	10	3.82102	510	194.872	23	9.41285
PF3D7_0306500	Pf3D7_03_v3	-	0.9	0	0	19	17.1866	0	0	30	27.4758	0	0	223	179.392	0	0	200	145.192	0	0	169	138.246	1	0.783062	212	166.009	0	0	24	29.1086	1	0.726639	81	58.8577	1	0.751751	206	154.861	0	0	293	216.544	0	0	158	131.611	4	3.5687
PF3D7_0306600	Pf3D7_03_v3	+	0.258	1	3.15543	9	28.3989	2	6.38972	16	51.1178	3	8.41865	59	165.567	4	10.1296	64	162.074	2	5.70716	39	111.29	1	2.73161	59	161.165	1	4.23091	3	12.6927	3	7.60436	15	38.0218	2	5.24477	66	173.078	6	15.4687	69	177.89	0	0	29	84.2669	5	15.5612
PF3D7_0306700	Pf3D7_03_v3	+	0.351	0	0	450	1043.72	0	0	399	936.995	0	0	299	616.744	0	0	284	528.646	0	0	103	216.043	0	0	162	325.272	0	0	166	516.243	0	0	293	545.911	0	0	226	435.63	0	0	341	646.203	0	0	75	160.189	0	0
PF3D7_0306800	Pf3D7_03_v3	-	1.602	1	0.508179	220	111.799	3	1.54358	193	99.3039	3	1.35581	286	129.254	4	1.63137	312	127.247	2	0.919131	62	28.493	0	0	66	29.0349	1	0.681382	338	230.307	3	1.22467	370	151.043	3	1.267	474	200.185	3	1.2456	425	176.461	2	0.935936	79	36.9695	2	1.00244
PF3D7_0306900	Pf3D7_03_v3	+	0.438	14	26.0215	7913	14707.7	9	16.9371	7148	13451.8	4	6.61191	3111	5142.41	6	8.95016	3208	4785.35	0	0	1136	1909.47	2	3.21806	1684	2709.61	4	9.96872	3037	7568.75	8	11.9447	4596	6862.26	5	7.72347	4181	6458.36	7	10.6303	4774	7249.86	1	1.71161	703	1203.26	2	3.66647
PF3D7_0307000	Pf3D7_03_v3	+	0.16	1	5.08814	2089	10629.1	1	5.15171	1888	9726.43	0	0	836	3782.92	2	8.16703	871	3556.74	0	0	305	1403.43	0	0	436	1920.46	0	0	733	5000.78	0	0	1237	5056.04	0	0	1104	4668.37	1	4.1572	1171	4868.09	0	0	182	852.766	0	0
PF3D7_0307100	Pf3D7_03_v3	-	0.426	14	26.7545	2968	5671.96	14	27.0888	2806	5429.37	0	0	1174	1995.26	4	6.13485	1329	2038.31	2	3.45645	562	971.262	0	0	894	1478.99	8	20.499	1692	4335.55	10	15.3515	1893	2906.04	2	3.17641	2288	3633.82	28	43.719	2579	4026.83	0	0	427	751.445	7	13.1941
PF3D7_0307200	Pf3D7_03_v3	-	0.774	4	4.20725	3009	3164.9	4	4.25981	2892	3079.85	3	2.80622	1187	1110.33	2	1.68827	1378	1163.22	0	0	672	639.202	2	1.82107	1109	1009.79	4	5.64121	2922	4120.9	7	5.9145	3021	2552.53	4	3.49652	2783	2432.7	3	2.57811	2769	2379.6	0	0	597	578.245	1	1.03741
PF3D7_0307300	Pf3D7_03_v3	+	1.533	0	0	2	1.0621	0	0	2	1.07537	1	0.472279	2	0.944558	1	0.426198	0	0	0	0	14	6.7235	0	0	6	2.75834	0	0	3	2.13615	0	0	8	3.41278	0	0	0	0	2	0.867779	2	0.867779	0	0	6	2.93419	1	0.523782
PF3D7_0307400	Pf3D7_03_v3	-	1.113	1	0.731449	16	11.7032	1	0.740587	25	18.5147	0	0	149	96.9242	1	0.587028	193	113.296	0	0	162	107.159	0	0	228	144.37	4	3.923	33	32.3647	2	1.17516	72	42.3056	0	0	201	122.185	0	0	223	133.27	6	4.04143	124	83.5228	5	3.60718
PF3D7_0307500	Pf3D7_03_v3	-	1.17	1	0.695814	7	4.8707	0	0	4	2.81803	0	0	128	79.2073	1	0.558429	159	88.7902	1	0.629251	93	58.5203	2	1.20471	190	114.447	0	0	15	13.9945	0	0	37	20.6813	0	0	115	66.501	0	0	87	49.4601	0	0	75	48.0567	0	0
PF3D7_0307600	Pf3D7_03_v3	+	2.241	0	0	5	1.81638	1	0.367815	5	1.83908	0	0	159	51.3684	0	0	159	46.3563	1	0.328525	160	52.5639	0	0	97	30.5048	0	0	24	11.6902	0	0	45	13.132	0	0	196	59.174	2	0.593621	206	61.143	0	0	111	37.133	5	1.79152
PF3D7_0307700	Pf3D7_03_v3	-	5.481	0	0	132	19.6062	0	0	162	24.3628	2	0.264187	1299	171.589	6	0.715229	1509	179.88	8	1.07458	2232	299.809	4	0.514326	1720	221.16	0	0	259	51.5814	3	0.35795	506	60.3742	2	0.24688	1258	155.288	6	0.728137	1016	123.298	1	0.136779	1890	258.512	7	1.02549
PF3D7_0307800	Pf3D7_03_v3	+	2.1	0	0	50	19.3834	0	0	49	19.2331	1	0.344764	307	105.842	0	0	331	102.982	0	0	226	79.2317	4	1.34239	189	63.428	2	1.03959	61	31.7076	2	0.622833	134	41.7298	1	0.322179	246	79.256	2	0.633479	381	120.678	1	0.356993	209	74.6115	1	0.382361
PF3D7_0307900	Pf3D7_03_v3	-	11.175	0	0	1	0.0728503	0	0	2	0.147521	1	0.0647878	29	1.87885	1	0.0584664	38	2.22172	0	0	2	0.131763	0	0	7	0.441458	0	0	7	0.68376	0	0	13	0.760776	0	0	36	2.17957	0	0	13	0.77378	1	0.0670859	12	0.805031	1	0.071853
PF3D7_0308000	Pf3D7_03_v3	+	1.497	2	1.08764	12	6.52587	2	1.10123	7	3.85432	0	0	381	184.266	1	0.436448	386	168.469	9	4.42619	69	33.9342	14	6.5909	92	43.3116	2	1.45835	19	13.8543	6	2.62114	28	12.232	0	0	319	144.173	3	1.33297	369	163.955	24	12.019	55	27.5435	16	8.58204
PF3D7_0308100	Pf3D7_03_v3	+	5.136	0	0	8	1.26807	0	0	21	3.37028	0	0	68	9.58572	0	0	80	10.177	0	0	385	55.1881	1	0.137219	193	26.4832	0	0	40	8.50136	1	0.127332	209	26.6123	0	0	108	14.2271	0	0	105	13.5983	1	0.145967	685	99.9872	0	0
PF3D7_0308200	Pf3D7_03_v3	-	1.62	2	1.00506	620	311.57	2	1.01762	611	310.884	0	0	623	278.429	0	0	729	294.013	25	11.3615	439	199.508	14	6.09048	312	135.731	2	1.34762	440	296.477	3	1.21106	638	257.553	3	1.25292	1015	423.904	13	5.33765	789	323.954	47	21.7501	426	197.139	34	16.8522
PF3D7_0308300	Pf3D7_03_v3	-	1.014	3	2.40859	52	41.7488	0	0	45	36.5802	1	0.714008	24	17.1362	1	0.644341	19	12.2425	7	5.08241	356	258.477	7	4.86518	283	196.692	2	2.15301	62	66.7432	8	5.15956	209	134.794	0	0	14	9.34128	0	0	22	14.4313	7	5.17534	450	332.7	12	9.50246
PF3D7_0308400	Pf3D7_03_v3	+	0.119	0	0	12	82.0943	2	13.8533	15	103.9	0	0	1	6.08407	0	0	0	0	0	0	8	49.494	0	0	8	47.3785	0	0	8	73.3831	0	0	34	186.85	0	0	0	0	0	0	1	5.58952	0	0	15	94.4981	0	0
PF3D7_0308500	Pf3D7_03_v3	+	0.423	4	7.69837	34	65.4361	1	1.94864	41	79.8942	0	0	335	573.384	0	0	404	624.015	1	1.74048	65	113.131	0	0	115	191.6	3	7.74166	64	165.155	0	0	74	114.407	1	1.59947	585	935.69	0	0	395	621.124	0	0	71	125.834	0	0
PF3D7_0308600	Pf3D7_03_v3	+	1.599	9	4.58219	370	188.379	13	6.70141	400	206.197	1	0.452785	625	282.991	1	0.408607	680	277.853	21	9.66898	245	112.805	6	2.64449	205	90.3533	6	4.09596	294	200.702	19	7.77081	346	141.51	0	0	676	286.032	6	2.49588	712	296.178	70	32.8192	124	58.1369	73	36.6578
PF3D7_0308700	Pf3D7_03_v3	+	1.479	1	0.550441	52	28.6229	2	1.11464	50	27.8659	1	0.489523	35	17.1333	0	0	42	18.5539	2	0.995569	453	225.496	0	0	317	151.053	1	0.738049	77	56.8298	0	0	156	68.9791	1	0.457455	24	10.9789	0	0	34	15.2909	1	0.506886	498	252.429	0	0
PF3D7_0308800	Pf3D7_03_v3	+	0.327	0	0	41	102.074	1	2.52072	46	115.953	0	0	156	345.396	5	9.99025	177	353.655	2	4.5029	283	637.16	5	10.7761	412	887.949	3	10.0144	52	173.584	3	5.99977	73	145.994	4	8.27616	142	293.804	2	4.06821	235	478.015	5	11.4631	357	818.463	3	7.36658
PF3D7_0308900	Pf3D7_03_v3	-	4.161	10	1.95651	63	12.326	9	1.78286	89	17.6305	2	0.347995	210	36.5395	4	0.628082	208	32.6603	36	6.36963	115	20.3474	30	5.08115	105	17.784	12	3.14802	77	20.1998	4	0.628671	178	27.9758	9	1.46339	166	26.9915	13	2.0781	129	20.6212	67	12.0713	123	22.1608	96	18.5253
PF3D7_0309000	Pf3D7_03_v3	+	1.728	3	1.41337	79	37.2188	2	0.954021	69	32.9137	0	0	114	47.7641	0	0	144	54.4468	0	0	67	28.5457	7	2.85491	70	28.5491	1	0.631698	70	44.2189	3	1.13537	144	54.4979	1	0.391537	181	70.8682	5	1.92463	173	66.5923	5	2.16923	90	39.0461	6	2.78805
PF3D7_0309100	Pf3D7_03_v3	-	0.537	3	4.54806	5	7.5801	3	4.60488	7	10.7447	1	1.34824	9	12.1341	1	1.21669	17	20.6837	2	2.74199	33	45.2428	4	5.24957	42	55.1205	8	16.2618	1	2.03273	4	4.87132	4	4.87132	3	3.77975	9	11.3393	7	8.67052	3	3.71594	10	13.9606	40	55.8424	11	16.4479
PF3D7_0309200	Pf3D7_03_v3	-	4.953	1	0.164365	33	5.42406	0	0	41	6.82318	1	0.146175	372	54.377	3	0.395737	527	69.5178	1	0.148642	438	65.1052	2	0.284577	295	41.9751	4	0.881546	73	16.0882	1	0.132036	103	13.5997	1	0.136599	228	31.1446	0	0	237	31.8274	3	0.454079	560	84.7615	1	0.162115
PF3D7_0309300	Pf3D7_03_v3	+	2.868	1	0.283857	336	95.376	2	0.574807	334	95.9928	1	0.252442	532	134.299	0	0	622	141.698	0	0	292	74.9572	0	0	311	76.4222	1	0.380605	165	62.7998	0	0	216	49.2533	0	0	174	41.0475	1	0.231922	216	50.0952	0	0	263	68.7472	0	0
PF3D7_0309400	Pf3D7_03_v3	-	0.119	0	0	0	0	0	0	0	0	0	0	0	0	0	0	0	0	0	0	0	0	0	0	0	0	0	0	0	0	0	0	0	0	0	0	0	0	0	0	0	0	1	6.29987	0	0	0	0
PF3D7_0309500	Pf3D7_03_v3	+	1.833	53	23.5392	1606	713.283	49	22.0346	1582	711.403	6	2.3699	1324	522.958	6	2.13866	1266	451.258	40	16.066	847	340.197	30	11.5345	837	321.811	40	23.8205	1113	662.805	63	22.477	1691	603.312	10	3.69108	1757	648.524	17	6.1689	1885	684.022	47	19.2227	479	195.908	47	20.5887
PF3D7_0309600	Pf3D7_03_v3	+	0.339	6	14.4089	1994	4788.55	3	7.29446	1902	4624.69	1	2.1357	1064	2272.39	2	3.85464	1036	1996.71	1	2.17175	596	1294.36	7	14.5525	1025	2130.9	2	6.43997	951	3062.2	4	7.71652	1302	2511.73	0	0	1444	2881.93	5	9.81051	1696	3327.73	0	0	318	703.244	2	4.73721
PF3D7_0309700	Pf3D7_03_v3	-	1.827	1	0.445595	16	7.12952	0	0	17	7.66976	0	0	18	7.13304	1	0.357615	36	12.8741	0	0	18	7.25343	0	0	15	5.78617	0	0	39	23.3013	0	0	78	27.9201	1	0.370321	47	17.4051	0	0	22	8.0095	0	0	61	25.0305	0	0
PF3D7_0309800	Pf3D7_03_v3	+	0.843	3	2.89716	440	424.917	3	2.93336	431	421.426	2	1.71768	213	182.933	2	1.55009	208	161.209	0	0	125	109.167	0	0	154	128.745	0	0	260	336.666	2	1.55154	625	484.857	0	0	211	169.345	0	0	227	179.11	0	0	107	95.1557	0	0
PF3D7_0309900	Pf3D7_03_v3	-	5.022	0	0	1	0.162107	0	0	0	0	0	0	48	6.91999	0	0	75	9.7575	0	0	29	4.25139	0	0	23	3.22767	0	0	12	2.6083	0	0	10	1.30222	0	0	59	7.94862	0	0	54	7.15218	1	0.14928	68	10.151	0	0
PF3D7_0310000	Pf3D7_03_v3	+	0.594	0	0	16	21.9287	0	0	6	8.326	0	0	223	271.806	0	0	220	241.986	0	0	139	172.281	0	0	178	211.189	0	0	9	16.539	0	0	34	37.4329	0	0	114	129.848	0	0	176	197.082	0	0	86	108.54	0	0
PF3D7_0310100	Pf3D7_03_v3	+	1.689	24	11.5681	5	2.41001	25	12.2006	2	0.97605	0	0	28	12.0024	0	0	39	15.0865	1	0.435893	13	5.66661	4	1.66905	11	4.58988	12	7.75541	2	1.29257	10	3.87196	1	0.387196	1	0.400578	10	4.00578	0	0	24	9.45155	6	2.66318	30	13.3159	7	3.32783
PF3D7_0310200	Pf3D7_03_v3	+	13.653	16	0.954049	85	5.06839	17	1.02634	130	7.8485	1	0.0530289	286	15.1663	6	0.287129	315	15.0743	2	0.107848	151	8.14252	5	0.258095	196	10.1173	16	1.27922	180	14.3912	18	0.862195	607	29.0751	6	0.297331	256	12.6861	2	0.0974369	152	7.4052	4	0.21964	327	17.9555	11	0.64693
PF3D7_0310300	Pf3D7_03_v3	+	3.498	1	0.232734	78	18.1532	0	0	90	21.2077	0	0	118	24.4232	0	0	143	26.7098	3	0.63141	62	13.0491	1	0.201474	30	6.04421	0	0	110	34.3262	1	0.186957	234	43.7479	1	0.193418	123	23.7904	2	0.380305	115	21.8675	3	0.642954	91	19.5029	2	0.459095
PF3D7_0310400	Pf3D7_03_v3	+	3.885	0	0	15	3.14325	0	0	15	3.18252	2	0.372718	565	105.293	0	0	676	113.687	1	0.189504	706	133.79	4	0.725617	1090	197.731	0	0	63	17.7012	0	0	193	32.4883	4	0.696603	460	80.1094	4	0.684842	377	64.5464	1	0.192969	552	106.519	3	0.620044
PF3D7_0310500	Pf3D7_03_v3	-	6.81	0	0	28	3.34726	0	0	42	5.08363	1	0.106315	168	17.8609	0	0	164	15.7344	1	0.108109	109	11.7839	2	0.206977	81	8.38255	0	0	43	6.89247	1	0.0960315	140	13.4444	1	0.0993503	243	24.1421	12	1.17208	95	9.27893	2	0.220172	104	11.4489	12	1.4149
PF3D7_0310600.1	Pf3D7_03_v3	-	0.708	0	0	490	563.432	0	0	445	518.082	0	0	265	270.99	0	0	289	266.697	0	0	130	135.182	1	0.995417	196	195.102	0	0	273	420.904	0	0	498	459.999	0	0	496	473.985	0	0	457	429.343	0	0	119	126.006	0	0
PF3D7_0310600.2	Pf3D7_03_v3	-	0.705	0	0	490	565.83	0	0	445	520.286	0	0	265	272.143	0	0	289	267.832	0	0	130	135.758	1	0.999653	196	195.932	0	0	273	422.695	0	0	498	461.957	0	0	496	476.002	0	0	457	431.17	0	0	119	126.543	0	0
PF3D7_0310700	Pf3D7_03_v3	+	0.438	1	1.85868	179	332.704	0	0	168	316.16	2	3.30595	156	257.864	1	1.49169	148	220.771	6	10.0853	144	242.046	6	9.65418	143	230.091	0	0	66	164.484	1	1.49309	119	177.678	1	1.54469	142	219.346	1	1.51861	144	218.68	4	6.84644	94	160.891	4	7.33294
PF3D7_0310800	Pf3D7_03_v3	+	0.33	2	4.93395	171	421.853	0	0	139	347.194	0	0	125	274.244	0	0	133	263.325	3	6.69294	103	229.791	5	10.6781	115	245.597	1	3.3078	77	254.701	0	0	100	198.174	0	0	107	219.375	3	6.04684	124	249.936	2	4.54354	67	152.209	3	7.29961
PF3D7_0310900	Pf3D7_03_v3	+	2.361	0	0	6	2.06887	0	0	8	2.79297	0	0	69	21.1589	1	0.276731	88	24.3523	0	0	101	31.4945	0	0	78	23.2829	0	0	15	6.93503	0	0	39	10.8026	1	0.286563	75	21.4922	0	0	80	22.538	0	0	67	21.2744	0	0
PF3D7_0311000	Pf3D7_03_v3	+	0.618	1	1.31732	0	0	0	0	1	1.33378	0	0	1	1.17153	0	0	0	0	0	0	0	0	1	1.14038	1	1.14038	0	0	0	0	0	0	0	0	0	0	0	0	0	0	0	0	1	1.21308	0	0	2	2.59857
PF3D7_0311100	Pf3D7_03_v3	-	1.803	1	0.451526	51	23.0278	3	1.3715	55	25.1442	3	1.20467	142	57.0208	6	2.17425	161	58.3424	4	1.63333	79	32.2583	4	1.56352	32	12.5081	0	0	45	27.244	5	1.81357	101	36.6342	4	1.501	105	39.4013	0	0	91	33.5712	2	0.831597	102	42.4115	2	0.89069
PF3D7_0311200	Pf3D7_03_v3	+	4.104	0	0	4	0.793472	0	0	14	2.81185	0	0	99	17.465	0	0	129	20.537	2	0.358783	38	6.81689	0	0	26	4.46482	0	0	14	3.72369	2	0.318701	22	3.50571	0	0	51	8.40774	1	0.162074	58	9.40031	1	0.182672	53	9.6816	3	0.586957
PF3D7_0311300	Pf3D7_03_v3	-	2.862	0	0	42	11.947	0	0	58	16.7044	4	1.01189	898	227.168	1	0.228289	886	202.264	7	1.80069	785	201.934	2	0.492492	612	150.702	0	0	90	34.3262	3	0.685508	172	39.3025	1	0.2364	350	82.7399	4	0.929634	463	107.605	7	1.83361	665	174.193	1	0.280558
PF3D7_0311400	Pf3D7_03_v3	+	7.548	3	0.32357	7	0.754997	0	0	6	0.655226	0	0	8	0.76736	0	0	10	0.865609	0	0	97	9.46127	0	0	34	3.17457	0	0	14	2.02465	1	0.0866421	25	2.16605	0	0	4	0.358546	0	0	1	0.088123	0	0	124	12.316	0	0
PF3D7_0311500	Pf3D7_03_v3	-	0.246	3	9.92808	249	824.03	0	0	211	706.999	0	0	25	73.5776	1	2.65594	31	82.3342	2	5.98556	66	197.523	2	5.72972	114	326.594	1	4.43729	104	461.479	2	5.31687	287	762.971	0	0	56	154.017	1	2.70387	71	191.975	6	18.285	74	225.515	1	3.26405
PF3D7_0311600	Pf3D7_03_v3	+	2.109	0	0	26	10.0363	0	0	19	7.42589	0	0	195	66.942	0	0	213	65.9868	2	0.698173	93	32.4651	6	2.00499	39	13.0325	3	1.55274	49	25.3614	2	0.620175	68	21.086	1	0.320804	186	59.6696	4	1.26155	155	48.8851	6	2.13282	68	24.1719	16	6.09166
PF3D7_0311700	Pf3D7_03_v3	+	1.299	11	6.89386	1	0.626715	8	5.07636	0	0	9	5.01619	2	1.11471	13	6.53865	3	1.50892	41	23.2372	4	2.26705	72	39.0627	7	3.79776	14	11.7645	0	0	7	3.52411	4	2.01378	16	8.3335	5	2.60422	19	9.72895	4	2.0482	51	29.4334	2	1.15425	56	34.6156
PF3D7_0311800	Pf3D7_03_v3	+	1.83	0	0	10	4.44865	0	0	17	7.65719	0	0	410	162.209	2	0.714057	506	180.656	2	0.804616	312	125.52	1	0.385112	207	79.7182	0	0	24	14.3157	0	0	79	28.2317	0	0	361	133.467	0	0	451	163.926	0	0	225	92.1744	2	0.877549
PF3D7_0311900	Pf3D7_03_v3	-	2.307	4	1.41153	2	0.705767	4	1.42917	2	0.714585	46	14.4361	9	2.82446	53	15.0101	23	6.5138	32	10.212	21	6.70165	32	9.77554	10	3.05486	3	1.41947	8	3.78526	14	3.96864	7	1.98432	36	10.5577	36	10.5577	58	16.7225	31	8.9379	30	9.74883	26	8.44898	21	7.30911
PF3D7_0312000	Pf3D7_03_v3	+	0.411	0	0	0	0	1	2.00553	3	6.0166	3	5.2847	86	151.495	1	1.58969	60	95.3813	11	19.7043	25	44.7825	3	5.1442	43	73.7335	0	0	0	0	2	3.18236	9	14.3206	0	0	91	149.801	0	0	80	129.47	3	5.47215	14	25.5367	3	5.861
PF3D7_0312100	Pf3D7_03_v3	+	2.511	0	0	12	3.89057	4	1.31306	17	5.58051	2	0.576666	246	70.9299	5	1.301	267	69.4734	1	0.293199	171	50.1371	3	0.842002	183	51.3621	0	0	12	5.2166	0	0	37	9.63643	1	0.269445	226	60.8945	0	0	358	94.8326	5	1.4928	134	40.0071	3	0.959328
PF3D7_0312200	Pf3D7_03_v3	-	3.711	0	0	1	0.219375	0	0	1	0.222116	0	0	12	2.34116	0	0	18	3.1691	0	0	12	2.38067	0	0	4	0.759639	0	0	1	0.294146	0	0	4	0.704904	0	0	4	0.729265	0	0	5	0.896191	0	0	7	1.41412	0	0
PF3D7_0312300	Pf3D7_03_v3	+	0.915	3	2.66919	99	88.0832	2	1.80169	112	100.895	2	1.58252	106	83.8737	4	2.85623	128	91.3993	18	14.4831	110	88.5078	14	10.7831	159	122.466	3	3.57893	73	87.0874	6	4.28836	105	75.0463	3	2.21828	211	156.019	15	10.9041	187	135.938	30	24.5798	99	81.1134	19	16.6734
PF3D7_0312400	Pf3D7_03_v3	-	1.323	3	1.84604	322	198.141	0	0	271	168.842	4	2.18898	2673	1462.78	4	1.9754	2599	1283.51	4	2.22592	2532	1409.01	3	1.59808	2666	1420.16	1	0.825075	267	220.295	5	2.47156	577	285.218	8	4.09116	2331	1192.06	8	4.02209	2379	1196.07	5	2.83328	1461	827.883	3	1.82077
PF3D7_0312500	Pf3D7_03_v3	+	1.74	25	11.6969	36	16.8435	34	16.1065	35	16.5802	0	0	42	17.476	2	0.750991	41	15.3953	5	2.11559	17	7.19299	3	1.2151	16	6.48051	5	3.13671	36	22.5843	19	7.1411	32	12.0271	3	1.16651	77	29.9404	1	0.382272	72	27.5236	3	1.29256	18	7.75536	8	3.69176
PF3D7_0312600	Pf3D7_03_v3	+	0.077	3	31.7183	1	10.5728	7	74.934	1	10.7049	0	0	0	0	1	8.48522	0	0	0	0	0	0	0	0	0	0	0	0	0	0	0	0	0	0	0	0	0	0	0	0	0	0	0	0	0	0	0	0
PF3D7_0312700	Pf3D7_03_v3	-	0.076	0	0	0	0	2	21.6914	0	0	0	0	0	0	0	0	0	0	0	0	0	0	0	0	0	0	0	0	0	0	0	0	0	0	0	0	0	0	0	0	0	0	0	0	0	0	0	0
PF3D7_0312800	Pf3D7_03_v3	+	0.381	1	2.13675	3122	6670.94	3	6.49035	2681	5800.21	0	0	1043	1981.98	0	0	1051	1802.32	0	0	518	1000.95	2	3.6995	729	1348.47	1	2.86502	1846	5288.84	0	0	2171	3726.45	1	1.77579	1957	3475.22	3	5.23742	2370	4137.56	1	1.96768	452	889.39	0	0
PF3D7_0312900	Pf3D7_03_v3	+	0.822	0	0	11	10.8943	0	0	13	13.036	0	0	26	22.9004	0	0	28	22.2556	1	0.895649	3	2.68695	0	0	3	2.5721	0	0	15	19.9192	1	0.79559	11	8.75149	0	0	8	6.58468	0	0	47	38.0318	1	0.912025	6	5.47215	0	0
PF3D7_0313000	Pf3D7_03_v3	-	1.041	0	0	51	39.884	1	0.79181	47	37.2151	0	0	46	31.9925	2	1.25526	71	44.5617	0	0	48	33.9469	1	0.676998	58	39.2659	1	1.04858	94	98.5668	3	1.88465	113	70.9886	2	1.29986	74	48.0947	1	0.638956	64	40.8932	1	0.720158	45	32.4071	0	0
PF3D7_0313100	Pf3D7_03_v3	+	2.424	10	3.35851	108	36.2719	9	3.06042	91	30.9443	4	1.19473	616	183.988	3	0.808616	713	192.181	14	4.25212	252	76.5381	14	4.07037	224	65.1259	11	4.95351	96	43.2307	7	1.88854	88	23.7417	4	1.11646	662	184.774	16	4.39045	636	174.52	13	4.02059	290	89.69	18	5.96256
PF3D7_0313200	Pf3D7_03_v3	-	0.702	0	0	12	13.9163	0	0	9	10.5676	0	0	106	109.323	1	0.930715	122	113.547	1	1.04875	59	61.8763	0	0	81	81.3179	0	0	15	23.3242	0	0	19	17.7002	0	0	135	130.111	0	0	121	114.649	0	0	45	48.0567	2	2.28763
PF3D7_0313300	Pf3D7_03_v3	-	0.564	0	0	12	17.3213	0	0	6	8.76887	0	0	94	120.667	0	0	119	137.855	0	0	71	92.6806	0	0	82	102.464	0	0	9	17.4187	1	1.15953	13	15.0739	1	1.1996	130	155.948	0	0	149	175.723	0	0	47	62.4737	0	0
PF3D7_0313400	Pf3D7_03_v3	-	2.355	1	0.345691	23	7.95089	1	0.35001	33	11.5503	4	1.22973	33	10.1453	1	0.277436	50	13.8718	5	1.56311	10	3.12621	9	2.69333	8	2.39407	1	0.463514	25	11.5878	2	0.555393	46	12.774	1	0.287293	36	10.3426	2	0.564886	25	7.06107	2	0.636675	26	8.27677	2	0.681917
PF3D7_0313500	Pf3D7_03_v3	+	2.736	0	0	5	1.48776	0	0	7	2.10889	0	0	14	3.7047	3	0.716406	10	2.38802	0	0	10	2.69088	0	0	6	1.54552	0	0	6	2.3938	0	0	20	4.78052	0	0	28	6.92402	1	0.243111	23	5.59156	0	0	9	2.46607	0	0
PF3D7_0313600	Pf3D7_03_v3	-	1.785	0	0	4	1.82432	0	0	4	1.84711	1	0.405604	248	100.59	1	0.366029	284	103.952	0	0	162	66.8169	0	0	76	30.0064	0	0	10	6.11526	0	0	22	8.06019	1	0.379034	215	81.4923	1	0.372635	215	80.1164	0	0	212	89.0382	0	0
PF3D7_0313700.1	Pf3D7_03_v3	-	1.56	0	0	8	4.17488	0	0	2	1.05676	2	0.92821	552	256.186	0	0	585	245.011	0	0	381	179.808	0	0	206	93.0639	0	0	2	1.39945	0	0	48	20.1223	0	0	427	185.191	0	0	586	249.859	0	0	273	131.195	0	0
PF3D7_0313700.2	Pf3D7_03_v3	-	1.056	0	0	8	6.16744	0	0	2	1.56112	2	1.37122	281	192.656	0	0	313	193.657	0	0	210	146.408	0	0	95	63.4013	0	0	0	0	0	0	24	14.8631	0	0	246	157.611	0	0	320	201.561	0	0	155	110.039	0	0
PF3D7_0313800	Pf3D7_03_v3	+	1.986	2	0.819841	6	2.45952	0	0	2	0.830084	0	0	175	63.7969	0	0	195	64.1519	0	0	129	47.8212	0	0	78	27.6792	0	0	4	2.19854	0	0	16	5.26868	0	0	205	69.8379	0	0	150	50.2381	0	0	116	43.7882	2	0.808618
PF3D7_0313900	Pf3D7_03_v3	-	3.291	1	0.247372	0	0	0	0	0	0	22	4.83989	7	1.53997	27	5.36031	5	0.99265	15	3.35562	3	0.671125	19	4.06878	2	0.428293	2	0.663369	1	0.331685	1	0.198716	5	0.993581	26	5.34517	2	0.411167	12	2.42535	4	0.808451	11	2.50578	5	1.13899	5	1.21993
PF3D7_0314000	Pf3D7_03_v3	+	0.828	1	0.983215	127	124.868	2	1.991	120	119.46	2	1.7488	537	469.553	3	2.36725	516	407.168	5	4.44579	581	516.601	17	14.4696	1127	959.25	5	6.59163	79	104.148	15	11.8474	153	120.843	2	1.63424	399	326.031	3	2.40997	417	334.986	8	7.24333	407	368.504	23	22.3044
PF3D7_0314100.1	Pf3D7_03_v3	-	0.597	0	0	375	511.371	0	0	356	491.527	0	0	250	303.184	2	2.18882	298	326.134	1	1.23321	308	379.827	3	3.54148	573	676.424	0	0	285	521.103	5	5.47718	882	966.174	1	1.13329	130	147.328	6	6.68495	169	188.293	6	7.53452	374	469.652	3	4.03496
PF3D7_0314100.2	Pf3D7_03_v3	-	0.213	0	0	49	187.282	0	0	47	181.882	0	0	25	84.977	0	0	33	101.225	0	0	23	79.4983	0	0	53	175.362	0	0	35	179.367	0	0	121	371.507	0	0	37	117.527	1	3.12278	39	121.789	0	0	55	193.581	1	3.76975
PF3D7_0314200	Pf3D7_03_v3	-	4.158	1	0.195792	1	0.195792	0	0	1	0.198238	0	0	29	5.04957	0	0	38	5.97108	0	0	28	4.95773	0	0	18	3.05089	2	0.525048	5	1.31262	0	0	8	1.25825	0	0	65	10.5766	2	0.319939	48	7.67853	0	0	32	5.76958	2	0.386223
PF3D7_0314300	Pf3D7_03_v3	-	1.359	0	0	0	0	0	0	0	0	0	0	5	2.66374	0	0	2	0.961534	0	0	3	1.62522	0	0	1	0.518584	0	0	0	0	0	0	3	1.44365	0	0	11	5.47633	0	0	8	3.91554	0	0	4	2.20658	0	0
PF3D7_0314400	Pf3D7_03_v3	-	0.927	4	3.51285	195	171.251	5	4.44592	177	157.386	2	1.56204	253	197.598	5	3.52407	312	219.902	33	26.2086	31	24.6202	28	21.2871	33	25.0884	11	12.9529	37	43.5688	5	3.52737	56	39.5066	12	8.75826	72	52.5496	39	27.9838	93	66.7305	27	21.8355	24	19.4093	33	28.5842
PF3D7_0314500	Pf3D7_03_v3	+	0.75	0	0	83	90.094	0	0	115	126.389	0	0	131	126.459	0	0	156	135.899	0	0	60	58.8979	1	0.939674	64	60.1391	1	1.45543	140	203.761	0	0	154	134.283	0	0	127	114.567	0	0	125	110.859	0	0	46	45.9807	0	0
PF3D7_0314600	Pf3D7_03_v3	+	0.777	0	0	26	27.2415	0	0	23	24.3994	1	0.931794	30	27.9538	0	0	48	40.3621	0	0	20	18.9504	0	0	28	25.3966	0	0	34	47.7652	1	0.841666	56	47.1333	0	0	31	26.9934	0	0	32	27.3937	0	0	38	36.6641	0	0
PF3D7_0314700	Pf3D7_03_v3	-	3.546	0	0	4	0.918333	0	0	3	0.697355	0	0	103	21.03	0	0	152	28.0065	0	0	14	2.90669	0	0	2	0.397493	0	0	1	0.307833	0	0	6	1.10656	0	0	25	4.76999	0	0	18	3.37641	0	0	11	2.32559	0	0
PF3D7_0314800	Pf3D7_03_v3	+	3.123	0	0	1	0.26068	0	0	2	0.527873	0	0	4	0.927318	0	0	22	4.60261	0	0	30	7.07227	0	0	10	2.25666	0	0	5	1.74764	0	0	9	1.88465	0	0	8	1.73314	0	0	4	0.851941	0	0	60	14.4032	0	0
PF3D7_0314900	Pf3D7_03_v3	+	1.836	0	0	9	3.9907	0	0	8	3.59161	0	0	21	8.28109	0	0	43	15.3021	1	0.400993	123	49.3222	0	0	82	31.476	1	0.594539	19	11.2962	0	0	68	24.2213	2	0.737011	70	25.7954	1	0.362284	66	23.9107	0	0	162	66.1487	1	0.437341
PF3D7_0315000	Pf3D7_03_v3	+	0.57	10	14.2825	1	1.42825	3	4.33828	3	4.33828	1	1.27018	32	40.6458	1	1.14625	30	34.3875	4	5.16648	14	18.0827	2	2.47283	25	30.9103	7	13.4053	11	21.0655	8	9.17859	6	6.88394	3	3.56093	40	47.479	7	8.16854	57	66.5153	5	6.57618	24	31.5657	4	5.63479
PF3D7_0315100	Pf3D7_03_v3	-	0.684	0	0	504	599.865	0	0	467	562.772	0	0	246	260.387	0	0	284	271.279	1	1.07635	138	148.536	1	1.03034	209	215.342	0	0	158	252.147	1	0.956103	314	300.216	0	0	258	255.2	1	0.972446	376	365.64	0	0	101	110.699	0	0
PF3D7_0315200	Pf3D7_03_v3	+	6.345	2	0.256612	5	0.64153	5	0.649546	4	0.519637	0	0	5	0.570531	0	0	7	0.720809	0	0	15	1.74048	1	0.111073	4	0.44429	2	0.344074	4	0.688148	2	0.206139	36	3.7105	0	0	0	0	1	0.104831	0	0	7	0.827075	36	4.25353	7	0.885847
PF3D7_0315300	Pf3D7_03_v3	+	5.277	0	0	4	0.617095	0	0	3	0.468604	1	0.1372	22	3.0184	0	0	20	2.47626	3	0.418547	27	3.76692	3	0.400657	9	1.20197	1	0.206855	6	1.24113	1	0.123929	12	1.48715	3	0.384637	16	2.0514	8	1.00838	17	2.14281	0	0	41	5.82473	0	0
PF3D7_0315400	Pf3D7_03_v3	-	0.771	0	0	10	10.559	0	0	5	5.34549	0	0	102	95.7826	0	0	95	80.5051	0	0	99	94.5345	1	0.91408	120	109.69	0	0	16	22.6526	1	0.848216	24	20.3572	2	1.75506	161	141.282	2	1.72543	216	186.346	4	3.88942	60	58.3412	2	2.0829
PF3D7_0315500	Pf3D7_03_v3	-	0.699	0	0	5	5.82333	0	0	10	11.7922	0	0	225	233.048	1	0.93471	242	226.2	0	0	48	50.5561	1	1.00823	36	36.2964	0	0	6	9.36974	0	0	13	12.1626	0	0	115	111.311	2	1.90316	159	151.301	0	0	43	46.1179	0	0
PF3D7_0315600	Pf3D7_03_v3	+	1.458	2	1.11674	2	1.11674	3	1.69604	6	3.39207	3	1.48972	320	158.903	1	0.448122	390	174.768	1	0.504954	48	24.2378	1	0.483371	14	6.7672	1	0.748679	5	3.7434	3	1.34563	14	6.27959	1	0.464044	26	12.0651	0	0	28	12.7739	1	0.514187	30	15.4256	1	0.550725
PF3D7_0315700	Pf3D7_03_v3	+	2.811	15	4.3442	2	0.579226	13	3.81201	3	0.879695	11	2.83317	37	9.52976	11	2.55674	34	7.90264	10	2.61908	6	1.57145	15	3.7607	2	0.501427	16	6.21316	6	2.32993	16	3.72238	4	0.930594	3	0.722066	4	0.962755	13	3.07612	8	1.893	14	3.73376	8	2.13357	12	3.42778
PF3D7_0315800	Pf3D7_03_v3	-	1.098	0	0	167	123.821	2	1.50141	155	116.359	3	1.97815	156	102.864	3	1.78514	156	92.8274	0	0	97	65.0398	0	0	82	52.632	0	0	83	82.5143	1	0.595605	173	103.04	2	1.23238	127	78.256	0	0	108	65.4249	1	0.682773	87	59.4013	0	0
PF3D7_0315900	Pf3D7_03_v3	+	0.834	16	15.6183	15	14.6421	9	8.89504	10	9.88338	1	0.86811	0	0	1	0.783408	1	0.783408	68	60.0278	0	0	39	32.9562	1	0.84503	15	19.6326	8	10.4707	35	27.445	14	10.978	3	2.43373	1	0.811242	9	7.17791	0	0	119	106.969	1	0.898903	83	79.9106
PF3D7_0316000	Pf3D7_03_v3	-	0.924	1	0.881063	20	17.6213	0	0	20	17.8414	0	0	32	25.0737	0	0	35	24.7486	0	0	96	76.4908	0	0	46	35.0852	1	1.18136	42	49.617	1	0.707765	111	78.5619	0	0	9	6.59002	0	0	16	11.5178	0	0	146	118.457	0	0
PF3D7_0316100	Pf3D7_03_v3	+	0.897	2	1.81517	30	27.2275	0	0	34	31.2434	1	0.807139	37	29.8642	1	0.728386	43	31.3206	2	1.64152	131	107.52	5	3.9284	88	69.1399	1	1.21692	51	62.0628	5	3.64534	161	117.38	4	3.01706	83	62.604	3	2.22459	62	45.9749	5	4.17884	148	123.694	4	3.58064
PF3D7_0316200	Pf3D7_03_v3	-	7.272	0	0	3	0.335851	0	0	3	0.340047	1	0.0995605	94	9.35869	2	0.179693	129	11.5902	1	0.101241	263	26.6263	0	0	200	19.3827	0	0	24	3.60256	1	0.0899305	46	4.1368	3	0.279115	206	19.1659	5	0.457338	154	14.086	2	0.206184	225	23.1957	2	0.220835
PF3D7_0316300.1	Pf3D7_03_v3	+	1.143	0	0	92	65.527	0	0	84	60.5766	5	3.16712	1332	843.721	3	1.71486	1581	903.732	1	0.644115	1274	820.603	6	3.6995	1633	1006.88	2	1.91002	180	171.901	0	0	456	260.903	10	5.9193	1525	902.693	5	2.90968	1135	660.497	3	1.96768	1053	690.654	3	2.1075
PF3D7_0316300.2	Pf3D7_03_v3	+	1.296	1	0.628165	94	59.0475	0	0	85	54.0612	5	2.79322	1406	785.455	3	1.51241	1666	839.893	1	0.568074	1362	773.716	6	3.26276	1726	938.586	2	1.68453	188	158.346	1	0.50461	481	242.717	11	5.74254	1629	850.418	5	2.56618	1195	613.316	3	1.73538	1132	654.817	3	1.8587
PF3D7_0316400	Pf3D7_03_v3	-	3.027	1	0.268947	2	0.537894	0	0	4	1.08923	7	1.67427	178	42.5744	6	1.29507	203	43.8165	5	1.21609	101	24.5651	11	2.56105	48	11.1755	2	0.721225	12	4.32735	3	0.648141	30	6.48141	5	1.11757	101	22.5749	11	2.41714	137	30.1044	15	3.71499	82	20.3086	17	4.50951
PF3D7_0316500	Pf3D7_03_v3	+	1.386	0	0	8	4.699	0	0	3	1.78414	0	0	85	44.4014	0	0	105	49.4971	2	1.06237	126	66.9294	2	1.01696	102	51.8651	0	0	24	18.9017	0	0	59	27.8388	2	0.9763	121	59.0661	1	0.479908	117	56.1493	3	1.62269	134	72.4803	2	1.15867
PF3D7_0316600	Pf3D7_03_v3	-	0.93	2	1.75076	3220	2818.72	4	3.54526	2937	2603.11	15	11.6775	3388	2637.55	19	13.3483	3251	2283.96	25	19.791	1493	1181.92	32	24.2496	1747	1323.88	4	4.69494	2939	3449.61	9	6.32879	1770	1244.66	18	13.095	3737	2718.67	42	30.0392	4478	3202.75	16	12.8978	1123	905.264	16	13.8143
PF3D7_0316700	Pf3D7_03_v3	+	0.666	45	55.0069	72	88.011	38	47.0306	79	97.7742	1	1.08709	330	358.741	5	4.90512	279	273.706	4	4.42176	422	466.496	7	7.40734	463	489.943	37	60.643	168	275.352	16	15.7111	135	132.562	3	3.04764	355	360.637	8	7.98982	494	493.372	1	1.12565	225	253.272	4	4.82257
PF3D7_0316800	Pf3D7_03_v3	+	0.393	3	6.21452	4069	8428.96	3	6.29217	3673	7703.71	0	0	1810	3334.47	2	3.325	1848	3072.3	6	11.2401	838	1569.86	2	3.58654	1390	2492.65	0	0	1873	5202.34	1	1.66406	2357	3922.18	1	1.72157	2323	3999.2	0	0	2803	4744.08	4	7.63038	577	1100.68	1	2.04315
PF3D7_0316900	Pf3D7_03_v3	-	1.803	0	0	324	146.295	1	0.457168	271	123.893	0	0	291	116.853	0	0	332	120.308	0	0	429	175.175	0	0	307	120	0	0	309	187.075	0	0	679	246.283	0	0	408	153.102	0	0	419	154.575	0	0	479	199.167	1	0.445345
PF3D7_0317000	Pf3D7_03_v3	-	0.759	2	2.1452	596	639.269	1	1.086	503	546.258	0	0	779	743.082	2	1.72164	796	685.212	1	0.969992	834	808.973	2	1.85706	1139	1057.6	1	1.43817	338	486.103	4	3.44651	609	524.731	3	2.67421	1214	1082.16	2	1.75271	1419	1243.55	2	1.97545	522	515.593	2	2.11583
PF3D7_0317100	Pf3D7_03_v3	+	2.91	0	0	15	4.1964	0	0	10	2.83256	0	0	7	1.74159	2	0.449046	11	2.46975	43	10.8789	41	10.3729	21	5.08586	24	5.81242	2	0.750223	10	3.75111	4	0.898934	29	6.51727	1	0.2325	7	1.6275	9	2.05717	28	6.4001	50	12.8812	23	5.92534	51	14.0725
PF3D7_0317200	Pf3D7_03_v3	-	4.662	0	0	25	4.36563	2	0.353614	53	9.37077	1	0.155299	930	144.428	8	1.12117	1058	148.275	11	1.73712	1705	269.254	4	0.604681	1081	163.415	3	0.702429	153	35.8239	5	0.701389	406	56.9528	6	0.870754	852	123.647	6	0.856052	514	73.3352	18	2.89454	1952	313.896	11	1.89458
PF3D7_0317300	Pf3D7_03_v3	-	10.185	1	0.0799315	60	4.79589	2	0.16186	59	4.77488	2	0.142171	188	13.364	5	0.320747	235	15.0751	4	0.28914	246	17.7821	5	0.345977	157	10.8637	2	0.214349	78	8.35963	5	0.321048	387	24.8491	1	0.0664286	149	9.89787	1	0.0653071	96	6.26948	9	0.662461	478	35.184	6	0.473024
PF3D7_0317400	Pf3D7_03_v3	-	1.557	36	18.8232	3	1.5686	32	16.9408	2	1.0588	5	2.325	61	28.365	0	0	65	27.2759	31	14.6583	33	15.604	32	14.4844	35	15.8423	25	17.5269	5	3.50538	34	14.2808	11	4.62025	11	4.77992	24	10.4289	19	8.11683	48	20.5057	30	14.4448	19	9.14837	21	10.8299
PF3D7_0317500	Pf3D7_03_v3	-	4.86	0	0	9	1.5076	0	0	7	1.18723	0	0	65	9.68318	0	0	70	9.41056	0	0	57	8.63472	0	0	39	5.65544	1	0.224604	43	9.65796	0	0	48	6.45901	0	0	61	8.492	0	0	43	5.8851	0	0	71	10.9522	0	0
PF3D7_0317600	Pf3D7_03_v3	+	0.486	28	46.903	2806	4700.35	24	40.7049	2727	4625.09	13	19.3664	1107	1649.12	3	4.0331	1106	1486.87	0	0	682	1033.14	6	8.70068	905	1312.35	16	35.9366	1983	4453.89	22	29.6038	2500	3364.07	13	18.0977	2613	3637.64	18	24.6353	2556	3498.21	4	6.17024	467	720.376	7	11.5652
PF3D7_0317700	Pf3D7_03_v3	+	8.613	60	5.67121	137	12.9493	60	5.74207	209	20.0015	99	8.32188	355	29.8411	116	8.79949	354	26.8536	43	3.67556	219	18.7197	54	4.41853	360	29.4569	44	5.57637	152	19.2638	54	4.10016	280	21.2601	157	12.3328	401	31.4997	157	12.1246	327	25.2531	36	3.13348	361	31.4218	45	4.19518
PF3D7_0317800	Pf3D7_03_v3	-	0.678	5	6.0037	91	109.267	0	0	82	99.6909	1	1.06785	189	201.824	2	1.92732	187	180.205	0	0	81	87.9559	2	2.07892	65	67.565	2	3.21998	56	90.1595	1	0.964565	85	81.988	8	7.9832	218	217.542	6	5.88631	260	255.073	2	2.21146	42	46.4406	0	0
PF3D7_0317900	Pf3D7_03_v3	+	2.07	0	0	27	10.6187	0	0	12	4.7784	0	0	83	29.0301	0	0	97	30.6165	0	0	24	8.53593	0	0	18	6.12831	0	0	4	2.10932	0	0	21	6.63453	1	0.326848	83	27.1284	0	0	74	23.7784	0	0	14	5.07033	1	0.387902
PF3D7_0318000	Pf3D7_03_v3	+	0.609	0	0	0	0	0	0	1	1.35349	0	0	2	2.37768	0	0	1	1.07284	0	0	0	0	0	0	1	1.15723	0	0	0	0	0	0	1	1.07385	0	0	0	0	0	0	2	2.18441	0	0	1	1.23101	0	0
PF3D7_0318100	Pf3D7_03_v3	+	1.125	3	2.17094	19	13.7493	6	4.39613	21	15.3864	1	0.643559	111	71.4351	0	0	118	68.5304	3	1.96326	22	14.3973	1	0.626449	18	11.2761	3	2.91086	23	22.3166	3	1.74393	10	5.81311	1	0.601401	125	75.1751	0	0	107	63.2634	2	1.33277	16	10.6622	2	1.42748
PF3D7_0318200	Pf3D7_03_v3	+	7.374	3	0.331205	512	56.5257	2	0.223562	595	66.5098	2	0.196367	1013	99.4597	0	0	1508	133.614	2	0.199681	1063	106.13	2	0.191146	661	63.1738	0	0	744	110.134	3	0.26606	1246	110.503	8	0.734012	1770	162.4	6	0.541215	1097	98.9521	3	0.304998	644	65.4729	4	0.435561
PF3D7_0318300	Pf3D7_03_v3	-	3.36	2	0.484585	64	15.5067	1	0.24532	63	15.4551	9	1.9393	159	34.2609	10	1.94453	216	42.0018	3	0.657342	123	26.951	3	0.629246	116	24.3308	1	0.324873	74	24.0406	10	1.94635	167	32.5041	4	0.805447	139	27.9893	5	0.989811	112	22.1718	2	0.446241	161	35.9224	6	1.43385
PF3D7_0318400	Pf3D7_03_v3	-	1.776	2	0.916782	0	0	1	0.464118	3	1.39235	0	0	0	0	1	0.367884	1	0.367884	0	0	28	11.6071	0	0	14	5.5555	0	0	10	6.14625	1	0.368229	8	2.94583	1	0.380955	0	0	1	0.374523	3	1.12357	0	0	29	12.2415	0	0
PF3D7_0318500	Pf3D7_03_v3	+	14.946	2	0.108939	18	0.980452	1	0.0551501	27	1.48905	1	0.0484413	16	0.775061	0	0	13	0.568293	2	0.0985178	217	10.6892	5	0.235767	295	13.9103	1	0.0730345	63	4.60118	2	0.0875117	241	10.5452	0	0	27	1.22224	3	0.133511	18	0.801067	6	0.300957	829	41.5823	3	0.161172
PF3D7_0318600	Pf3D7_03_v3	-	3.054	0	0	116	30.922	0	0	106	28.6094	0	0	75	17.7801	1	0.213936	101	21.6076	2	0.482137	153	36.8835	1	0.230765	49	11.3075	2	0.714849	139	49.682	2	0.428274	258	55.2474	0	0	70	15.5076	0	0	67	14.5924	1	0.245476	168	41.24	2	0.52584
PF3D7_0318700	Pf3D7_03_v3	+	0.36	4	9.04558	47	106.286	8	18.3172	55	125.931	2	4.02224	12	24.1335	1	1.81489	12	21.7787	1	2.04507	79	161.56	1	1.95765	97	189.892	4	12.1286	22	66.7073	3	5.44979	72	130.795	1	1.87938	2	3.75875	0	0	2	3.69529	3	6.24737	65	135.36	3	6.69131
PF3D7_0318800	Pf3D7_03_v3	+	1.074	0	0	8	6.06408	0	0	8	6.13984	0	0	94	63.3672	2	1.21669	131	79.6931	1	0.685497	33	22.6214	0	0	33	21.6545	0	0	21	21.3436	0	0	59	35.926	0	0	4	2.51984	2	1.23865	3	1.85797	2	1.39606	85	59.3326	3	2.2429
PF3D7_0318900	Pf3D7_03_v3	-	1.323	2	1.23069	71	43.6895	0	0	121	75.3871	0	0	352	192.63	0	0	455	224.701	0	0	333	185.308	1	0.532695	282	150.22	0	0	111	91.5833	0	0	216	106.771	0	0	334	170.806	1	0.502761	224	112.618	0	0	230	130.331	0	0
PF3D7_0319000	Pf3D7_03_v3	+	5.595	1	0.145505	9	1.30955	3	0.44197	20	2.94647	2	0.258804	317	41.0204	1	0.116776	329	38.4193	2	0.263172	330	43.4234	1	0.125962	319	40.1818	0	0	35	6.82844	3	0.350657	112	13.0912	0	0	204	24.6687	2	0.237767	179	21.2801	3	0.401976	389	52.1229	3	0.43054
PF3D7_0319100	Pf3D7_03_v3	-	0.324	0	0	135	339.209	0	0	137	348.536	0	0	323	721.769	1	2.01655	354	713.859	3	6.81689	182	413.558	1	2.17517	323	702.58	0	0	84	283.001	1	2.01844	105	211.936	1	2.0882	223	465.668	1	2.05294	291	597.406	0	0	136	314.682	0	0
PF3D7_0319200	Pf3D7_03_v3	-	2.721	2	0.598385	28	8.37738	0	0	46	13.9348	1	0.26608	87	23.149	0	0	116	27.8537	0	0	33	8.92884	1	0.259006	28	7.25217	1	0.401167	55	22.0642	0	0	78	18.7468	0	0	99	24.6163	2	0.488903	96	23.4674	3	0.826554	45	12.3983	0	0
PF3D7_0319300	Pf3D7_03_v3	+	0.483	0	0	112	188.777	0	0	114	194.549	0	0	185	277.31	0	0	163	220.493	2	3.04854	46	70.1165	0	0	45	65.6604	0	0	94	212.439	0	0	130	176.018	1	1.40078	145	203.113	0	0	216	297.46	0	0	47	72.9507	0	0
PF3D7_0319400	Pf3D7_03_v3	+	4.092	1	0.19895	2	0.397899	0	0	3	0.604306	0	0	175	30.963	1	0.159668	219	34.9673	0	0	137	24.6487	0	0	70	12.0559	1	0.266758	10	2.66758	0	0	44	7.03199	1	0.165341	180	29.7614	0	0	136	22.1067	2	0.366415	179	32.7941	2	0.392452
PF3D7_0319500	Pf3D7_03_v3	+	0.93	3	2.62614	138	120.802	1	0.886316	117	103.699	7	5.44949	363	282.595	1	0.70254	443	311.225	1	0.791638	109	86.2886	0	0	65	49.2571	1	1.17374	95	111.505	1	0.703199	191	134.311	1	0.727501	297	216.068	6	4.29131	216	154.487	0	0	143	115.274	0	0
PF3D7_0319600	Pf3D7_03_v3	+	0.471	29	50.1252	1601	2767.26	20	35.001	1465	2563.82	4	6.14865	851	1308.13	4	5.54872	904	1254.01	5	7.81554	263	411.097	6	8.97778	433	647.896	5	11.5878	862	1997.74	5	6.94241	1224	1699.5	10	14.3647	1463	2101.55	9	12.7099	1312	1852.82	3	4.77506	244	388.372	0	0
PF3D7_0319700	Pf3D7_03_v3	+	9.402	0	0	65	5.62823	1	0.0876701	107	9.3807	0	0	83	6.39144	2	0.138984	123	8.54749	0	0	105	8.22202	0	0	115	8.62017	0	0	147	17.0667	2	0.139114	436	30.3268	1	0.0719608	128	9.21099	0	0	36	2.54685	0	0	250	19.9342	1	0.0854028
PF3D7_0319800	Pf3D7_03_v3	-	1.434	1	0.567714	1	0.567714	0	0	6	3.44884	1	0.504884	6	3.02931	0	0	5	2.27811	0	0	5	2.56703	1	0.491461	3	1.47438	1	0.761209	4	3.04484	0	0	1	0.456049	0	0	2	0.94362	0	0	3	1.39153	1	0.522793	2	1.04559	1	0.559942
PF3D7_0319900	Pf3D7_03_v3	-	0.945	4	3.44594	8	6.89187	4	3.48899	9	7.85023	3	2.29843	14	10.726	3	2.07417	17	11.7536	7	5.45351	11	8.5698	13	9.69505	18	13.4239	4	4.62042	4	4.62042	7	4.84426	10	6.92037	1	0.715953	8	5.72763	4	2.81546	16	11.2618	25	19.8329	5	3.96659	14	11.8957
PF3D7_0320000	Pf3D7_03_v3	+	0.435	0	0	74	138.491	6	11.3693	60	113.693	19	31.6232	775	1289.89	20	30.0396	843	1266.17	14	23.6946	514	869.929	10	16.2013	758	1228.06	0	0	71	178.165	2	3.00678	57	85.6932	26	40.439	732	1138.51	31	47.4017	1018	1556.61	16	27.5746	329	567.003	18	33.2258
PF3D7_0320100	Pf3D7_03_v3	+	0.666	0	0	228	278.702	0	0	188	232.678	0	0	528	573.985	1	0.981024	549	538.582	0	0	321	354.847	0	0	589	623.275	0	0	136	222.904	0	0	195	191.479	0	0	392	398.225	0	0	698	697.112	0	0	255	287.041	0	0
PF3D7_0320200	Pf3D7_03_v3	+	1.752	1	0.46467	2	0.92934	0	0	3	1.41143	0	0	12	4.95893	0	0	15	5.59385	1	0.420219	3	1.26066	1	0.402258	3	1.20677	0	0	0	0	1	0.373273	0	0	0	0	9	3.47556	1	0.379653	13	4.93549	1	0.427902	12	5.13483	2	0.916618
PF3D7_0320300	Pf3D7_03_v3	+	1.608	1	0.506282	390	197.45	0	0	407	208.632	1	0.450251	825	371.457	3	1.21896	1034	420.135	0	0	333	152.464	1	0.438281	305	133.676	2	1.35768	631	428.348	0	0	873	355.05	2	0.841512	1397	587.796	2	0.827304	1223	505.897	1	0.466222	322	150.123	4	1.99741
PF3D7_0320400	Pf3D7_03_v3	-	9.258	1	0.087935	4	0.35174	2	0.178067	2	0.178067	4	0.312812	28	2.18969	4	0.282291	36	2.54062	2	0.159046	57	4.53281	4	0.304496	13	0.989611	6	0.707436	7	0.825342	2	0.141278	31	2.18981	2	0.14616	4	0.29232	8	0.57477	2	0.143693	5	0.404885	37	2.99615	4	0.346925
PF3D7_0320500	Pf3D7_03_v3	+	1.29	5	3.15543	77	48.5937	7	4.4728	97	61.9803	5	2.80622	379	212.711	5	2.53241	425	215.255	11	6.27788	449	256.251	12	6.55586	434	237.104	7	5.92327	133	112.542	6	3.04174	237	120.149	25	13.1119	201	105.42	58	29.9061	221	113.953	16	9.29842	536	311.497	20	12.449
PF3D7_0320600	Pf3D7_03_v3	-	0.399	0	0	0	0	1	2.06585	0	0	0	0	54	97.9855	0	0	79	129.362	2	3.69034	61	112.555	0	0	44	77.7174	2	5.47155	0	0	3	4.9171	10	16.3903	0	0	109	184.829	0	0	131	218.383	1	1.87891	64	120.25	5	10.0621
PF3D7_0320700	Pf3D7_03_v3	+	0.54	2	3.01519	267	402.528	3	4.5793	261	398.399	6	8.04449	1785	2393.24	5	6.04965	1771	2142.79	12	16.3605	1310	1786.02	17	22.1867	1716	2239.56	2	4.04287	242	489.187	0	0	475	575.256	6	7.51751	1215	1522.3	14	17.2447	1786	2199.93	9	12.4947	1146	1591	10	14.8696
PF3D7_0320800	Pf3D7_03_v3	+	1.302	33	20.6339	21	13.1307	37	23.4241	20	12.6617	5	2.78035	915	508.805	4	2.00726	956	479.734	115	65.0274	274	154.935	70	37.8901	426	230.588	9	7.54544	50	41.9191	29	14.5663	38	19.0868	2	1.03929	372	193.307	12	6.13044	388	198.218	148	85.2176	176	101.34	114	70.305
PF3D7_0320900	Pf3D7_03_v3	+	0.477	3	5.12014	2850	4864.13	2	3.45607	2589	4473.89	1	1.51783	2486	3773.32	0	0	2272	3112.03	5	7.71723	5471	8444.19	4	5.9099	9021	13328.3	1	2.28842	1104	2526.41	4	5.48407	3905	5353.82	0	0	2542	3605.57	2	2.7889	3437	4792.73	0	0	3441	5408.1	0	0
PF3D7_0321000	Pf3D7_03_v3	+	1.479	0	0	63	34.6778	0	0	63	35.1111	2	0.979045	294	143.92	0	0	296	130.761	2	0.995569	80	39.8228	1	0.476508	89	42.4092	0	0	56	41.3307	0	0	72	31.8365	0	0	120	54.8946	0	0	155	69.7084	2	1.01377	111	56.2644	0	0
PF3D7_0321100	Pf3D7_03_v3	-	5.535	1	0.147083	3	0.441248	0	0	6	0.893522	0	0	109	14.2577	4	0.472168	96	11.332	1	0.133012	273	36.3124	2	0.254654	196	24.9561	1	0.197213	21	4.14147	3	0.354458	46	5.43502	1	0.122236	38	4.64496	5	0.600861	23	2.76396	3	0.406333	263	35.6219	4	0.580276
PF3D7_0321200	Pf3D7_03_v3	-	1.194	19	12.9547	3	2.04548	14	9.66485	5	3.45173	10	6.06368	218	132.188	11	6.01925	234	128.046	107	65.9765	78	48.095	147	86.7664	108	63.7467	22	20.1128	16	14.6275	32	17.527	22	12.0498	30	16.9994	204	115.596	42	23.3973	162	90.2469	101	63.4155	74	46.4629	98	65.9044
PF3D7_0321300	Pf3D7_03_v3	-	2.751	0	0	1	0.29593	0	0	3	0.898881	1	0.263178	31	8.15853	0	0	38	9.02499	0	0	44	11.7753	0	0	18	4.61127	0	0	6	2.38075	0	0	12	2.85267	0	0	13	3.1972	0	0	9	2.17607	1	0.272514	50	13.6257	0	0
PF3D7_0321400	Pf3D7_03_v3	+	0.96	0	0	149	126.355	0	0	134	115.055	0	0	88	66.367	1	0.680585	79	53.7663	11	8.4359	659	505.387	8	5.87296	1013	743.664	1	1.13706	147	167.147	1	0.681224	399	271.808	3	2.1143	89	62.7242	5	3.46434	100	69.2867	8	6.24737	829	647.384	9	7.52773
PF3D7_0321500	Pf3D7_03_v3	-	3.225	2	0.50487	12	3.02922	0	0	13	3.32265	2	0.448995	131	29.4092	1	0.202593	138	27.9578	7	1.598	214	48.8533	14	3.0594	150	32.7793	0	0	46	15.5697	4	0.811131	88	17.8449	4	0.839164	429	90.0003	11	2.26874	426	87.862	32	7.43873	142	33.0094	22	5.47754
PF3D7_0321600	Pf3D7_03_v3	+	2.208	1	0.368706	45	16.5918	0	0	65	24.2653	0	0	557	182.64	1	0.295907	542	160.381	3	1.0003	407	135.708	1	0.319183	381	121.609	2	0.988745	112	55.3697	2	0.592368	186	55.0903	4	1.22568	603	184.771	3	0.90374	738	222.32	2	0.679062	350	118.836	1	0.363658
PF3D7_0321700	Pf3D7_03_v3	-	5.841	0	0	21	2.92692	0	0	20	2.82237	2	0.247904	214	26.5257	0	0	220	24.6087	3	0.378132	200	25.2088	0	0	126	15.2027	0	0	36	6.72773	2	0.223926	88	9.85273	0	0	137	15.869	0	0	149	16.9676	2	0.256697	396	50.8261	3	0.412408
PF3D7_0321800	Pf3D7_03_v3	+	8.121	0	0	38	3.80937	0	0	44	4.46596	2	0.178304	92	8.20199	0	0	104	8.36715	1	0.0906568	148	13.4172	0	0	112	9.71957	0	0	62	8.33365	3	0.241587	256	20.6154	1	0.0833119	89	7.41476	2	0.163811	70	5.73337	2	0.184629	324	29.9098	3	0.296623
PF3D7_0321900	Pf3D7_03_v3	+	3.852	18	3.80422	249	52.625	24	5.13566	336	71.8993	2	0.375911	454	85.3317	4	0.678465	556	94.3067	3	0.573383	497	94.9904	7	1.28071	624	114.166	49	13.8856	341	96.6321	28	4.75371	681	115.617	1	0.175643	432	75.8777	17	2.93551	464	80.1222	6	1.16773	590	114.827	8	1.66762
PF3D7_0322000	Pf3D7_03_v3	-	0.516	24	37.8652	3250	5127.58	20	31.9486	3093	4940.85	17	23.8528	2407	3377.28	9	11.3958	2456	3109.8	4	5.70716	701	1000.18	12	16.3897	1176	1606.19	16	33.8473	2126	4497.46	22	27.8826	2775	3517.02	17	22.2903	4257	5581.75	29	37.3826	4241	5466.89	10	14.5288	574	833.952	17	26.454
PF3D7_0322100	Pf3D7_03_v3	-	1.776	2	0.916782	94	43.0887	1	0.464118	104	48.2683	0	0	208	84.7933	3	1.10365	256	94.1783	1	0.41454	95	39.3813	0	0	76	30.1585	1	0.614625	135	82.9744	1	0.368229	171	62.9672	1	0.380955	226	86.0958	3	1.12357	182	68.1632	1	0.42212	98	41.3677	0	0
PF3D7_0322200	Pf3D7_03_v3	-	2.262	0	0	4	1.43961	0	0	0	0	0	0	5	1.60036	0	0	18	5.19917	0	0	45	14.6464	0	0	19	5.9197	0	0	5	2.41285	0	0	9	2.60202	0	0	17	5.08479	0	0	25	7.35138	0	0	44	14.5827	0	0
PF3D7_0322300	Pf3D7_03_v3	-	1.962	0	0	19	7.88376	1	0.420119	31	13.0237	0	0	372	137.273	0	0	409	136.2	2	0.750483	278	104.317	2	0.718405	266	95.5479	0	0	35	19.4725	0	0	49	16.3327	0	0	304	104.831	0	0	377	127.81	0	0	161	61.5185	0	0
PF3D7_0322400	Pf3D7_03_v3	+	2.604	0	0	85	26.574	1	0.316541	74	23.4241	1	0.278035	130	36.1446	3	0.752721	254	63.7304	0	0	96	27.1419	1	0.270643	70	18.945	0	0	97	40.6616	2	0.502285	97	24.3608	0	0	136	35.3358	1	0.255435	139	35.5055	1	0.287897	62	17.8496	1	0.308355
PF3D7_0322500	Pf3D7_03_v3	-	1.215	0	0	8	5.36034	0	0	4	2.71366	0	0	37	22.0479	0	0	47	25.2741	0	0	54	32.721	0	0	51	29.5823	0	0	12	10.781	0	0	33	17.7623	1	0.556853	47	26.1721	0	0	35	19.1608	0	0	83	51.213	0	0
PF3D7_0322600	Pf3D7_03_v3	+	4.044	0	0	0	0	0	0	0	0	0	0	2	0.358063	0	0	0	0	0	0	4	0.728213	0	0	2	0.348544	0	0	1	0.269924	0	0	2	0.32343	0	0	3	0.501911	0	0	1	0.164479	0	0	3	0.556146	2	0.397111
PF3D7_0322700	Pf3D7_03_v3	-	9.291	0	0	39	3.41728	0	0	55	4.87946	1	0.0779253	42	3.27286	0	0	58	4.07868	0	0	72	5.70532	0	0	102	7.73706	0	0	68	7.98914	0	0	113	7.95384	0	0	112	8.1559	0	0	82	5.87047	0	0	74	5.97101	0	0
PF3D7_0322800	Pf3D7_03_v3	+	0.546	2	2.98206	2	2.98206	2	3.01932	1	1.50966	1	1.32601	0	0	0	0	0	0	0	0	4	5.39358	2	2.58152	0	0	2	3.99844	2	3.99844	3	3.59327	7	8.38429	2	2.4783	4	4.9566	5	6.09114	0	0	0	0	3	4.11915	1	1.47062
PF3D7_0322900	Pf3D7_03_v3	-	0.789	2	2.06363	2841	2931.39	2	2.08941	2713	2834.29	1	0.917622	1405	1289.26	1	0.828089	1421	1176.71	1	0.93311	650	606.521	1	0.893226	833	744.057	0	0	1935	2677.05	0	0	2212	1833.45	4	3.43004	2658	2279.26	5	4.21516	2962	2497.06	1	0.950171	457	434.228	0	0
PF3D7_0323000	Pf3D7_03_v3	-	0.165	0	0	167	823.97	0	0	132	659.419	0	0	227	996.054	0	0	237	938.465	0	0	120	535.435	0	0	236	1008.01	0	0	82	542.479	2	7.92697	116	459.764	0	0	296	1213.74	0	0	347	1398.84	0	0	81	368.027	0	0
PF3D7_0323100	Pf3D7_03_v3	+	4.629	0	0	17	2.98979	1	0.178067	20	3.56135	0	0	65	10.1664	0	0	89	12.5619	1	0.159046	104	16.5408	0	0	55	8.37363	1	0.235812	56	13.2055	0	0	63	8.9005	0	0	181	26.455	2	0.287385	84	12.0702	1	0.161954	98	15.8715	0	0
PF3D7_0323200	Pf3D7_03_v3	+	1.326	0	0	1	0.613953	0	0	0	0	0	0	28	15.2882	0	0	30	14.7819	0	0	21	11.6596	1	0.53149	21	11.1613	0	0	10	8.23208	2	0.986387	14	6.90471	0	0	47	23.9812	2	1.00325	30	15.0487	2	1.13075	9	5.08836	4	2.42219
PF3D7_0323300	Pf3D7_03_v3	+	1.302	2	1.25054	2	1.25054	2	1.26617	0	0	0	0	27	15.0139	0	0	38	19.0689	7	3.95819	27	15.2673	4	2.16515	12	6.49544	3	2.51515	5	4.19191	7	3.51599	13	6.5297	0	0	24	12.4714	0	0	26	13.2826	11	6.33374	24	13.8191	12	7.40053
PF3D7_0323400	Pf3D7_03_v3	-	3.261	1	0.249648	66	16.4768	0	0	82	20.7269	0	0	101	22.4239	0	0	138	27.6492	4	0.903065	1282	289.432	0	0	487	105.249	1	0.334736	288	96.404	5	1.00272	895	179.487	0	0	31	6.43172	1	0.203972	69	14.0741	4	0.919577	1873	430.592	8	1.96984
PF3D7_0323500	Pf3D7_03_v3	+	0.948	0	0	115	98.7571	0	0	97	84.3403	2	1.52743	209	159.617	2	1.3784	269	185.395	0	0	234	181.726	2	1.48683	334	248.3	0	0	100	115.145	6	4.13908	280	193.157	4	2.85475	112	79.933	0	0	113	79.2851	0	0	366	289.435	6	5.08201
PF3D7_0323600	Pf3D7_03_v3	+	2.013	2	0.808845	19	7.68402	0	0	22	9.00846	0	0	96	34.5278	0	0	120	38.9486	0	0	41	14.9951	0	0	28	9.80286	0	0	43	23.3173	0	0	81	26.3149	0	0	84	28.2327	0	0	61	20.1561	0	0	42	15.6417	0	0
PF3D7_0323700	Pf3D7_03_v3	-	2.082	0	0	98	38.3199	0	0	107	42.3618	1	0.347744	331	115.103	1	0.313815	379	118.936	0	0	269	95.1221	0	0	185	62.6224	0	0	145	76.0222	2	0.628218	340	106.797	2	0.649929	155	50.3695	0	0	227	72.5215	0	0	405	145.832	0	0
PF3D7_0323800	Pf3D7_03_v3	+	2.934	0	0	44	12.2088	0	0	49	13.766	0	0	91	22.4555	0	0	117	26.0543	1	0.250928	83	20.827	0	0	70	16.8142	0	0	124	46.1333	2	0.445791	197	43.9104	2	0.461197	129	29.7472	1	0.226705	109	24.7109	1	0.255516	68	17.3751	0	0
PF3D7_0323900	Pf3D7_03_v3	-	1.392	3	1.75453	0	0	3	1.77645	0	0	0	0	1	0.520118	1	0.469369	0	0	1	0.528896	0	0	5	2.53145	0	0	1	0.784177	0	0	7	3.28867	0	0	0	0	0	0	0	0	0	0	3	1.6157	0	0	8	4.6147
PF3D7_0324000	Pf3D7_03_v3	+	0.849	0	0	1	0.958895	0	0	0	0	0	0	2	1.70555	0	0	1	0.769567	0	0	0	0	0	0	0	0	0	0	0	0	0	0	0	0	0	0	0	0	0	0	1	0.783454	0	0	0	0	0	0
PF3D7_0324100	Pf3D7_03_v3	-	0.696	0	0	6	7.01812	0	0	5	5.92151	0	0	19	19.7645	0	0	22	20.6522	0	0	0	0	0	0	2	2.02516	0	0	7	10.9785	0	0	0	0	0	0	41	39.8558	0	0	18	17.2022	0	0	5	5.38567	0	0
PF3D7_0324200	Pf3D7_03_v3	-	0.693	0	0	51	59.9123	0	0	58	68.9868	0	0	9	9.40265	0	0	1	0.942802	0	0	2	2.12474	0	0	2	2.03393	0	0	0	0	0	0	34	32.0853	0	0	4	3.9052	0	0	2	1.91963	0	0	1	1.0818	0	0
PF3D7_0324300	Pf3D7_03_v3	+	0.93	0	0	193	168.948	0	0	180	159.537	0	0	34	26.469	0	0	30	21.0762	0	0	2	1.58328	0	0	10	7.57802	0	0	12	14.0848	0	0	132	92.8222	0	0	24	17.46	0	0	18	12.8739	0	0	4	3.22445	0	0
PF3D7_0324400	Pf3D7_03_v3	+	1.05	0	0	0	0	0	0	0	0	0	0	0	0	0	0	0	0	0	0	0	0	0	0	0	0	0	0	0	0	0	0	0	0	0	0	0	0	0	0	0	0	0	0	0	0	0	0
PF3D7_0324500	Pf3D7_03_v3	+	0.954	0	0	0	0	0	0	0	0	0	0	1	0.758914	0	0	1	0.684866	0	0	0	0	0	0	0	0	0	0	0	0	0	0	0	0	0	0	0	0	0	0	0	0	0	0	0	0	0	0
PF3D7_0324600	Pf3D7_03_v3	+	0.906	0	0	0	0	0	0	0	0	0	0	1	0.799121	0	0	4	2.8846	0	0	0	0	0	0	0	0	0	0	1	1.20483	0	0	0	0	0	0	2	1.49354	0	0	2	1.46833	0	0	0	0	0	0
PF3D7_0324700	Pf3D7_03_v3	+	1.38	0	0	0	0	3	1.7919	0	0	0	0	1	0.524641	0	0	0	0	0	0	0	0	0	0	0	0	2	1.58199	0	0	2	0.94779	0	0	0	0	0	0	0	0	0	0	0	0	0	0	0	0
PF3D7_0324800	Pf3D7_03_v3	+	1.116	0	0	0	0	0	0	0	0	0	0	0	0	0	0	1	0.58545	0	0	0	0	0	0	0	0	1	0.978113	0	0	0	0	0	0	0	0	0	0	0	0	1	0.596015	0	0	1	0.671761	0	0
PF3D7_0324900	Pf3D7_03_v3	-	6.51	0	0	1	0.125054	0	0	0	0	0	0	0	0	0	0	2	0.200726	0	0	2	0.226182	0	0	3	0.324772	0	0	0	0	0	0	0	0	0	0	0	0	0	0	1	0.102174	0	0	2	0.230318	1	0.123342
PF3D7_0400100	Pf3D7_04_v3	+	7.941	1	0.102519	2	0.205038	0	0	8	0.830398	0	0	1	0.0911729	0	0	6	0.493662	1	0.0927117	4	0.370847	0	0	28	2.48497	0	0	5	0.687303	0	0	8	0.658834	0	0	3	0.255601	0	0	5	0.418809	0	0	13	1.22729	0	0
PF3D7_0400200	Pf3D7_04_v3	+	1.2	0	0	2	1.35684	0	0	0	0	0	0	0	0	0	0	1	0.544468	0	0	1	0.61352	0	0	0	0	0	0	0	0	0	0	1	0.544979	0	0	0	0	0	0	0	0	0	0	1	0.624737	1	0.669131
PF3D7_0400300	Pf3D7_04_v3	-	1.113	0	0	0	0	0	0	0	0	0	0	0	0	0	0	0	0	0	0	0	0	0	0	0	0	0	0	0	0	0	0	0	0	0	0	0	0	0	0	0	0	0	0	0	0	0	0
PF3D7_0400400	Pf3D7_04_v3	-	10.404	0	0	0	0	0	0	0	0	0	0	0	0	0	0	0	0	0	0	0	0	0	0	0	0	0	0	0	0	0	0	0	0	0	0	1	0.0650304	0	0	0	0	0	0	0	0	0	0
PF3D7_0400500	Pf3D7_04_v3	+	1.149	0	0	1	0.708531	0	0	0	0	0	0	1	0.630117	0	0	0	0	1	0.640752	0	0	0	0	0	0	0	0	0	0	1	0.569169	0	0	0	0	0	0	0	0	0	0	1	0.652467	0	0	0	0
PF3D7_0400600	Pf3D7_04_v3	+	0.079	4	41.2204	0	0	4	41.7354	0	0	0	0	0	0	1	8.27041	0	0	7	65.235	0	0	6	53.5257	0	0	0	0	0	0	5	41.3908	0	0	1	8.56425	0	0	1	8.41966	0	0	3	28.469	0	0	7	71.1481
PF3D7_0400700	Pf3D7_04_v3	-	1.143	0	0	0	0	0	0	0	0	0	0	0	0	0	0	0	0	0	0	0	0	0	0	0	0	0	0	0	0	0	0	0	0	0	0	0	0	0	0	0	0	0	0	0	0	0	0
PF3D7_0400800	Pf3D7_04_v3	-	0.87	0	0	0	0	0	0	0	0	0	0	0	0	0	0	0	0	0	0	0	0	0	0	0	0	0	0	0	0	0	0	0	0	0	0	0	0	0	0	0	0	0	0	0	0	0	0
PF3D7_0400900	Pf3D7_04_v3	-	0.99	1	0.822325	1	0.822325	0	0	0	0	0	0	1	0.731317	0	0	2	1.31992	0	0	0	0	0	0	0	0	0	0	0	0	0	0	0	0	0	0	0	0	0	0	0	0	0	0	0	0	0	0
PF3D7_0401000	Pf3D7_04_v3	-	0.93	0	0	0	0	0	0	1	0.886316	0	0	0	0	0	0	0	0	0	0	0	0	0	0	0	0	0	0	0	0	1	0.703199	0	0	0	0	0	0	1	0.715218	0	0	0	0	0	0	0	0
PF3D7_0401100	Pf3D7_04_v3	-	0.213	0	0	0	0	0	0	0	0	0	0	0	0	0	0	0	0	0	0	0	0	0	0	0	0	0	0	0	0	0	0	0	0	0	0	0	0	0	0	0	0	0	0	0	0	0	0
PF3D7_0401200	Pf3D7_04_v3	+	1.104	0	0	0	0	0	0	0	0	0	0	0	0	0	0	0	0	0	0	0	0	0	0	0	0	0	0	0	0	1	0.592368	0	0	0	0	0	0	0	0	0	0	1	0.679062	0	0	0	0
PF3D7_0401300	Pf3D7_04_v3	+	1.128	0	0	1	0.721722	0	0	0	0	0	0	0	0	0	0	1	0.579222	0	0	0	0	0	0	0	0	0	0	0	0	0	0	0	0	0	0	0	0	0	0	1	0.589674	0	0	0	0	0	0
PF3D7_0401400	Pf3D7_04_v3	+	0.99	0	0	0	0	0	0	0	0	0	0	0	0	0	0	0	0	0	0	0	0	0	0	0	0	0	0	0	0	0	0	0	0	0	0	0	0	0	0	0	0	0	0	0	0	0	0
PF3D7_0401500	Pf3D7_04_v3	+	0.933	6	5.23538	2	1.74513	4	3.53386	0	0	0	0	21	16.2959	1	0.700281	17	11.9048	0	0	0	0	0	0	4	3.02146	3	3.50989	3	3.50989	5	3.50469	0	0	0	0	8	5.80129	2	1.42584	5	3.56459	0	0	0	0	0	0
PF3D7_0401600.1	Pf3D7_04_v3	-	1.044	35	27.2927	281	219.121	24	18.9488	251	198.173	2	1.38698	270	187.242	4	2.5033	374	234.059	41	28.913	28	19.7455	16	10.8008	40	27.0021	28	29.2759	117	122.332	32	20.0452	122	76.4223	4	2.59224	142	92.0247	5	3.1856	107	68.1718	60	43.0853	21	15.0799	54	41.5323
PF3D7_0401600.2	Pf3D7_04_v3	-	1.041	35	27.3714	281	219.753	24	19.0034	251	198.744	2	1.39098	270	187.782	4	2.51052	374	234.733	41	28.9963	28	19.8024	16	10.832	40	27.0799	28	29.3603	117	122.684	32	20.103	122	76.6426	4	2.59971	142	92.2899	5	3.19478	107	68.3682	60	43.2095	21	15.1233	54	41.652
PF3D7_0401700	Pf3D7_04_v3	+	1.332	24	14.6685	4	2.44475	17	10.52	2	1.23765	3	1.63064	22	11.958	7	3.43358	44	21.5825	35	19.3452	0	0	48	25.3966	0	0	17	13.9315	10	8.195	39	19.1479	0	0	5	2.5397	14	7.11116	17	8.48919	10	4.99364	79	44.4633	1	0.562826	77	46.4172
PF3D7_0401800	Pf3D7_04_v3	-	1.683	4	1.93488	244	118.028	10	4.89765	230	112.646	6	2.58112	2239	963.188	4	1.55285	2635	1022.94	24	10.4987	455	199.038	13	5.44374	346	144.887	7	4.54012	236	153.067	5	1.94288	282	109.579	1	0.402006	150	60.3009	3	1.18566	52	20.5514	31	13.8088	503	224.059	46	21.9465
PF3D7_0401900	Pf3D7_04_v3	-	2.916	1	0.279185	6	1.67511	5	1.41336	5	1.41336	1	0.248287	6	1.48972	0	0	7	1.56843	0	0	0	0	0	0	4	0.966743	0	0	8	2.99472	4	0.897085	8	1.79417	0	0	0	0	0	0	0	0	1	0.257094	2	0.514187	2	0.550725
PF3D7_0402000	Pf3D7_04_v3	-	1.287	1	0.632558	47	29.7302	1	0.640461	69	44.1918	41	23.0646	1680	945.087	34	17.2605	1974	1002.13	4	2.28819	83	47.4798	7	3.83317	74	40.5221	2	1.69631	162	137.401	2	1.01628	30	15.2442	16	8.4112	775	407.417	4	2.0673	435	224.819	4	2.33002	142	82.7158	5	3.11949
PF3D7_0402100	Pf3D7_04_v3	-	1.728	0	0	281	132.386	0	0	287	136.902	2	0.837967	114	47.7641	1	0.378103	196	74.1082	0	0	160	68.1689	0	0	199	81.1611	0	0	407	257.101	4	1.51383	1295	490.103	0	0	11	4.30691	0	0	9	3.46434	1	0.433845	216	93.7106	0	0
PF3D7_0402200	Pf3D7_04_v3	-	6.66	0	0	30	3.66713	1	0.123765	35	4.33177	0	0	28	3.04386	0	0	46	4.51271	4	0.442176	507	56.0459	0	0	221	23.386	1	0.1639	74	12.1286	4	0.392778	607	59.604	0	0	11	1.11747	0	0	8	0.798982	1	0.112565	1121	126.186	2	0.241128
PF3D7_0402300	Pf3D7_04_v3	+	8.916	0	0	32	2.92186	0	0	33	3.05081	0	0	19	1.54285	0	0	27	1.97855	0	0	246	20.313	0	0	258	20.3933	3	0.367286	112	13.712	0	0	445	32.6401	0	0	12	0.9106	1	0.0746022	4	0.298409	6	0.504498	763	64.1554	0	0
PF3D7_0402400	Pf3D7_04_v3	-	0.765	9	9.57767	626	666.18	7	7.54238	682	734.843	5	4.73205	571	540.4	6	5.12441	850	725.958	2	1.92477	798	767.982	6	5.52749	1020	939.674	6	8.56137	870	1241.4	14	11.9682	1419	1213.06	13	11.4974	923	816.313	8	6.95585	866	752.97	13	12.7397	956	936.861	12	12.5954
PF3D7_0402500	Pf3D7_04_v3	+	0.99	1	0.822325	0	0	0	0	0	0	0	0	1	0.731317	0	0	4	2.63985	0	0	0	0	0	0	0	0	0	0	1	1.1026	0	0	0	0	0	0	2	1.36682	0	0	2	1.34374	0	0	0	0	0	0
PF3D7_0402600	Pf3D7_04_v3	-	0.906	0	0	5	4.49284	0	0	6	5.45877	1	0.799121	17	13.5851	0	0	24	17.3076	0	0	0	0	0	0	1	0.777876	0	0	3	3.61448	0	0	0	0	0	0	16	11.9484	0	0	7	5.13915	0	0	1	0.827467	0	0
PF3D7_0402700	Pf3D7_04_v3	-	0.996	1	0.817372	0	0	2	1.65517	1	0.827584	0	0	1	0.726912	0	0	2	1.31197	0	0	0	0	0	0	1	0.707586	1	1.09596	0	0	0	0	0	0	0	0	0	0	1	0.667824	1	0.667824	0	0	0	0	0	0
PF3D7_0402800	Pf3D7_04_v3	+	4.962	2	0.328135	0	0	5	0.830586	0	0	0	0	0	0	0	0	0	0	0	0	0	0	0	0	0	0	0	0	0	0	4	0.527186	0	0	0	0	0	0	0	0	0	0	1	0.151085	0	0	0	0
PF3D7_0402900	Pf3D7_04_v3	-	0.3	0	0	29	78.6965	0	0	20	54.9516	0	0	0	0	0	0	3	6.53362	0	0	10	24.5408	0	0	13	30.5394	0	0	17	61.8559	0	0	44	95.9163	0	0	0	0	0	0	2	4.43435	0	0	8	19.9916	0	0
PF3D7_0403000	Pf3D7_04_v3	+	0.074	1	11.0014	0	0	0	0	0	0	0	0	0	0	0	0	0	0	0	0	0	0	0	0	0	0	0	0	0	0	0	0	0	0	0	0	0	0	0	0	0	0	0	0	0	0	0	0
PF3D7_0403100	Pf3D7_04_v3	-	1.881	8	3.46242	12	5.19363	4	1.75284	22	9.64063	0	0	142	54.6563	0	0	136	47.2394	1	0.3914	80	31.312	0	0	75	28.1003	6	3.4819	12	6.96379	11	3.82441	48	16.6884	1	0.359689	131	47.1193	2	0.707233	155	54.8106	3	1.19567	109	43.4427	9	3.8419
PF3D7_0403200	Pf3D7_04_v3	+	1.683	0	0	100	48.3721	1	0.489765	147	71.9954	2	0.860373	175	75.2826	3	1.16464	201	78.0308	0	0	74	32.3711	0	0	75	31.4062	1	0.648588	129	83.6679	2	0.777154	220	85.4869	0	0	83	33.3665	0	0	90	35.5697	3	1.33634	130	57.9079	0	0
PF3D7_0403300	Pf3D7_04_v3	-	0.459	0	0	17	30.1519	0	0	23	41.3035	0	0	18	28.3923	0	0	12	17.0814	0	0	15	24.0596	0	0	7	10.7479	1	2.37816	2	4.75632	3	4.27434	11	15.6726	2	2.94804	32	47.1687	1	1.44913	63	91.2955	1	1.6333	6	9.7998	0	0
PF3D7_0403400	Pf3D7_04_v3	+	11.478	1	0.0709272	49	3.47543	0	0	58	4.16518	0	0	145	9.14624	0	0	183	10.4169	0	0	140	8.9799	0	0	125	7.67507	0	0	71	6.7522	0	0	214	12.1929	0	0	150	8.84182	0	0	117	6.78018	2	0.13063	200	13.063	0	0
PF3D7_0403500	Pf3D7_04_v3	+	1.203	1	0.676727	26	17.5949	6	4.11109	30	20.5555	10	6.01832	45	27.0824	11	5.97422	65	35.3022	9	5.50791	66	40.3913	12	7.02998	59	34.5641	3	2.72213	33	29.9434	2	1.08724	80	43.4896	10	5.62407	81	45.555	22	12.1641	75	41.4684	7	4.36226	73	45.4921	16	10.6794
PF3D7_0403600	Pf3D7_04_v3	-	2.307	5	1.76442	14	4.94037	5	1.78646	18	6.43127	2	0.627658	207	64.9626	0	0	244	69.1029	3	0.957378	136	43.4011	0	0	109	33.2979	4	1.89263	24	11.3558	4	1.1339	29	8.22075	0	0	114	33.4329	2	0.576639	148	42.6713	4	1.29984	99	32.1711	2	0.696105
PF3D7_0403700	Pf3D7_04_v3	-	2.343	0	0	139	48.2971	6	2.11082	97	34.1249	0	0	404	124.839	4	1.11543	459	127.995	3	0.942668	135	42.4201	4	1.20317	140	42.1109	0	0	108	50.3158	2	0.558237	233	65.0346	0	0	246	71.0361	4	1.13556	222	63.0234	1	0.319968	145	46.3953	2	0.68541
PF3D7_0403800	Pf3D7_04_v3	-	2.205	2	0.738415	51	18.8296	0	0	71	26.5412	0	0	127	41.7	1	0.296309	128	37.9276	0	0	197	65.776	2	0.639234	184	58.8095	3	1.48514	63	31.1878	3	0.889762	194	57.5379	1	0.306837	23	7.05725	0	0	25	7.54141	3	1.01998	180	61.1988	3	1.09246
PF3D7_0403900	Pf3D7_04_v3	+	3.561	13	2.97201	6	1.3717	9	2.08325	4	0.92589	1	0.203315	51	10.3691	0	0	50	9.17386	31	6.40914	135	27.9108	20	3.95819	103	20.3847	16	4.90457	22	6.74379	36	6.61137	46	8.44786	0	0	16	3.03994	7	1.30752	27	5.04328	49	10.3158	117	24.6316	60	13.5292
PF3D7_0404000	Pf3D7_04_v3	-	0.3	1	2.71367	36	97.6923	3	8.24274	29	79.6798	1	2.41335	10	24.1335	4	8.71149	14	30.4902	3	7.36224	148	363.204	9	21.1427	168	394.663	3	10.9157	31	112.796	5	10.8996	70	152.594	7	15.7868	4	9.02101	22	48.7779	6	13.3031	10	24.9895	193	482.297	8	21.4122
PF3D7_0404100	Pf3D7_04_v3	-	6.816	0	0	2	0.23888	1	0.120932	3	0.362797	0	0	8	0.84977	0	0	13	1.24614	0	0	7	0.756098	0	0	3	0.310192	0	0	1	0.160149	0	0	4	0.383788	0	0	2	0.198526	0	0	4	0.390348	0	0	21	2.30977	0	0
PF3D7_0404200	Pf3D7_04_v3	-	0.492	1	1.65468	14	23.1655	0	0	8	13.4028	0	0	52	76.5207	0	0	51	67.7266	0	0	47	70.3303	0	0	63	90.2431	0	0	6	13.3119	1	1.32922	10	13.2922	0	0	32	44.0049	0	0	56	75.7084	0	0	33	50.2837	1	1.63203
PF3D7_0404300	Pf3D7_04_v3	-	1.896	3	1.28814	228	97.8984	7	3.04321	269	116.946	7	2.67301	453	172.982	8	2.7568	410	141.286	6	2.32982	247	95.911	4	1.48683	233	86.6076	5	2.87862	237	136.447	12	4.13908	382	131.761	7	2.49791	214	76.3646	4	1.40328	425	149.098	3	1.18621	347	137.205	12	5.08201
PF3D7_0404400	Pf3D7_04_v3	-	1.14	279	199.241	5	3.57062	317	229.206	3	2.16914	36	22.8633	46	29.2142	46	26.3637	41	23.4981	130	83.9553	46	29.7073	130	80.3668	49	30.2921	212	202.995	7	6.70265	213	122.19	10	5.73662	105	62.3162	8	4.7479	275	160.454	19	11.0859	149	97.9851	21	13.81	222	156.365
PF3D7_0404500	Pf3D7_04_v3	-	1.437	4	2.26612	10	5.66529	5	2.86804	9	5.16247	4	2.01532	7	3.52681	2	0.909342	12	5.45605	64	32.7894	4	2.04934	73	35.8018	2	0.98087	4	3.03848	18	13.6732	8	3.64078	4	1.82039	7	3.29578	3	1.41248	16	7.40602	8	3.70301	20	10.434	4	2.08681	26	14.5281
PF3D7_0404600	Pf3D7_04_v3	+	12.417	1	0.0655635	31	2.03247	0	0	43	2.85446	0	0	370	21.5738	0	0	420	22.0997	0	0	114	6.75924	2	0.113515	54	3.06489	2	0.175819	210	18.461	3	0.158003	132	6.95214	0	0	234	12.7502	0	0	83	4.44614	11	0.664132	220	13.2826	17	1.09932
PF3D7_0404700	Pf3D7_04_v3	-	2.82	0	0	33	9.52673	0	0	41	11.9841	4	1.02696	76	19.5122	11	2.54858	65	15.0598	4	1.04429	672	175.441	4	0.999653	431	107.713	8	3.09666	124	47.9983	9	2.08715	331	76.7609	1	0.23992	82	19.6735	4	0.943479	84	19.8131	8	2.12677	1336	355.17	13	3.70158
PF3D7_0404800	Pf3D7_04_v3	-	1.704	35	16.7216	13	6.21087	27	13.0607	13	6.28847	1	0.424885	28	11.8968	1	0.383428	28	10.736	60	25.9234	148	63.9443	92	38.0502	96	39.7045	18	11.5307	36	23.0614	21	8.05955	58	22.2597	5	1.98526	5	1.98526	17	6.63591	36	14.0525	141	62.0338	101	44.4355	168	79.1648
PF3D7_0404900	Pf3D7_04_v3	-	1.137	0	0	182	130.314	1	0.724955	188	136.292	0	0	296	188.483	1	0.574637	304	174.69	3	1.94254	1218	788.672	3	1.85951	1635	1013.43	0	0	249	239.052	5	2.87588	592	340.504	1	0.595053	383	227.905	0	0	420	245.703	7	4.61547	1003	661.331	7	4.94345
PF3D7_0405000	Pf3D7_04_v3	-	1.704	1	0.47776	78	37.2652	4	1.93492	70	33.861	0	0	116	49.2867	0	0	132	50.6126	2	0.864112	60	25.9234	1	0.413589	70	28.9512	7	4.48417	110	70.4655	5	1.91894	170	65.244	1	0.397052	121	48.0432	3	1.17104	73	28.4954	10	4.39956	89	39.1561	9	4.24097
PF3D7_0405100	Pf3D7_04_v3	-	4.053	6	1.20518	165	33.1426	9	1.83036	165	33.5567	2	0.357268	598	106.823	6	0.967227	761	122.677	4	0.726596	991	180.014	5	0.869424	808	140.499	1	0.269325	160	43.092	8	1.29085	458	73.9009	2	0.333864	703	117.353	6	0.984682	667	109.464	5	0.924852	727	134.473	2	0.396229
PF3D7_0405200	Pf3D7_04_v3	+	1.74	0	0	44	20.5865	0	0	61	28.897	0	0	160	66.5751	1	0.375495	211	79.2295	1	0.423117	848	358.803	0	0	576	233.298	0	0	167	104.766	2	0.751695	334	125.533	0	0	280	108.874	2	0.764543	394	150.615	0	0	907	390.784	0	0
PF3D7_0405300	Pf3D7_04_v3	-	5.895	5	0.690502	0	0	4	0.559304	1	0.139826	4	0.491266	1	0.122817	6	0.665	6	0.665	11	1.37378	5	0.624447	24	2.86923	1	0.119551	10	1.8517	3	0.555509	8	0.887498	5	0.554686	7	0.803398	1	0.114771	13	1.46683	3	0.3385	22	2.79781	2	0.254346	17	2.31557
PF3D7_0405400	Pf3D7_04_v3	+	9.411	3	0.259516	188	16.263	1	0.0875862	243	21.2835	2	0.153863	979	75.3161	1	0.0694254	1252	86.9205	1	0.0782301	751	58.7508	1	0.0748863	391	29.2806	0	0	347	40.2483	1	0.0694905	877	60.9431	2	0.143784	1322	95.0412	2	0.141356	811	57.32	2	0.159321	615	48.9912	1	0.0853212
PF3D7_0405500	Pf3D7_04_v3	-	0.675	0	0	148	178.499	0	0	111	135.547	1	1.0726	65	69.7189	0	0	80	77.4355	1	1.0907	15	16.3605	1	1.04408	30	31.3225	2	3.23429	96	155.246	2	1.9377	98	94.9474	0	0	130	130.303	0	0	149	146.826	5	5.55322	17	18.8809	4	4.75827
PF3D7_0405600	Pf3D7_04_v3	+	0.948	0	0	108	92.7458	0	0	87	75.6454	1	0.763717	303	231.406	2	1.3784	295	203.314	0	0	92	71.4479	0	0	149	110.769	0	0	61	70.2384	1	0.689847	117	80.7121	1	0.713688	318	226.953	1	0.701638	405	284.163	6	4.74484	107	84.6163	6	5.08201
PF3D7_0405700	Pf3D7_04_v3	-	7.248	0	0	13	1.46017	1	0.113724	15	1.70586	5	0.499451	131	13.0856	7	0.631006	174	15.685	1	0.101576	55	5.58669	0	0	18	1.75022	1	0.150604	21	3.16267	0	0	28	2.52639	3	0.28004	190	17.7358	2	0.183541	72	6.60748	0	0	74	7.65407	2	0.221567
PF3D7_0405800	Pf3D7_04_v3	+	0.309	0	0	8	21.0771	0	0	2	5.33511	0	0	64	149.956	0	0	60	126.866	0	0	42	100.069	0	0	57	130.003	0	0	7	24.7282	0	0	11	23.2807	0	0	82	179.544	0	0	118	254.007	0	0	42	101.899	0	0
PF3D7_0405900	Pf3D7_04_v3	-	2.196	0	0	104	38.5549	2	0.750705	150	56.3029	0	0	205	67.5869	0	0	244	72.5958	4	1.34103	1785	598.433	3	0.962781	1396	448.014	0	0	402	199.824	1	0.297803	802	238.838	1	0.308095	151	46.5223	1	0.302893	260	78.7522	3	1.02416	2488	849.37	5	1.82823
PF3D7_0406000	Pf3D7_04_v3	+	1.527	1	0.533138	176	93.8323	1	0.5398	174	93.9251	1	0.474135	408	193.447	1	0.427873	413	176.712	0	0	511	246.372	2	0.923059	433	199.842	0	0	138	98.6492	2	0.856548	217	92.9355	2	0.88615	209	92.6027	4	1.74238	344	149.845	4	1.96381	595	292.117	1	0.52584
PF3D7_0406100	Pf3D7_04_v3	-	1.485	22	12.0608	920	504.36	10	5.55067	887	492.344	7	3.41281	1314	640.634	9	3.95977	1455	640.163	76	37.6788	787	390.174	60	28.475	758	359.734	13	9.55587	629	462.357	16	7.04619	863	380.054	14	6.37849	1633	744.006	36	16.1249	1699	761.006	79	39.8822	524	264.535	103	55.6933
PF3D7_0406200	Pf3D7_04_v3	+	0.474	24	41.2204	374	642.351	16	27.8236	347	603.424	100	152.743	748	1142.52	93	128.191	723	996.584	113	175.513	160	248.514	90	133.814	237	352.378	5	11.5145	173	398.402	17	23.4548	146	201.435	63	89.9246	326	465.324	120	168.393	247	346.609	46	72.7542	101	159.743	72	121.968
PF3D7_0406400	Pf3D7_04_v3	+	0.792	0	0	277	284.73	1	1.04075	251	261.228	0	0	148	135.294	1	0.824952	167	137.767	0	0	202	187.774	1	0.889843	289	257.165	0	0	76	104.747	2	1.65145	144	118.905	0	0	136	116.18	0	0	128	107.499	1	0.946572	264	249.895	3	3.04151
PF3D7_0406500	Pf3D7_04_v3	-	9.636	6	0.506913	370	31.2596	5	0.427705	406	34.7297	8	0.601083	942	70.7775	9	0.610239	1074	72.8218	10	0.764034	560	42.7859	11	0.804515	412	30.1328	15	1.69921	550	62.3045	13	0.882282	997	67.6643	3	0.21064	349	24.5045	8	0.552223	266	18.3614	13	1.01141	1172	91.1821	15	1.24993
PF3D7_0406600	Pf3D7_04_v3	+	0.42	0	0	1	1.93834	0	0	1	1.96256	1	1.72382	12	20.6858	1	1.55562	11	17.1119	0	0	1	1.75291	0	0	2	3.35598	0	0	1	2.59899	0	0	0	0	1	1.61089	8	12.8872	0	0	1	1.5837	0	0	2	3.56993	0	0
PF3D7_0406700	Pf3D7_04_v3	+	2.544	0	0	35	11.2003	2	0.648014	36	11.6643	41	11.6683	185	52.6497	54	13.8685	177	45.458	7	2.02577	363	105.051	9	2.49324	192	53.1891	0	0	13	5.57801	3	0.771197	48	12.3391	34	9.04229	174	46.2752	41	10.7198	195	50.9846	11	3.24156	241	71.0197	6	1.89377
PF3D7_0406800	Pf3D7_04_v3	-	0.861	65	61.4595	11	10.4008	73	69.8862	4	3.82938	47	39.5217	254	213.585	77	58.4308	290	220.064	165	141.088	57	48.7395	100	81.8531	64	52.386	30	38.0339	10	12.678	34	25.8248	11	8.35508	62	48.7197	165	129.657	55	42.4894	201	155.28	82	71.3985	59	51.3721	128	119.371
PF3D7_0406900	Pf3D7_04_v3	-	5.256	0	0	4	0.61956	0	0	9	1.41143	0	0	17	2.34172	1	0.124308	20	2.48616	0	0	2	0.280146	0	0	2	0.268172	0	0	6	1.24609	0	0	16	1.99079	0	0	11	1.41597	0	0	7	0.885858	0	0	6	0.855805	1	0.15277
PF3D7_0407000	Pf3D7_04_v3	-	1.218	1	0.668393	57	38.0984	0	0	58	39.2511	1	0.59442	30	17.8326	0	0	35	18.7748	0	0	8	4.83562	0	0	13	7.52202	0	0	19	17.0278	0	0	78	41.8802	0	0	36	19.9973	0	0	20	10.922	0	0	20	12.3101	0	0
PF3D7_0407100	Pf3D7_04_v3	+	1.002	2	1.62495	23	18.687	2	1.64526	21	17.2752	1	0.722559	35	25.2896	0	0	29	18.9097	0	0	24	17.6341	1	0.703349	25	17.5837	1	1.0894	14	15.2515	1	0.652669	40	26.1068	0	0	69	46.5905	1	0.663825	47	31.1998	1	0.748188	26	19.4529	3	2.40406
PF3D7_0407200	Pf3D7_04_v3	-	0.57	6	8.5695	239	341.352	8	11.5688	189	273.312	16	20.3229	190	241.335	16	18.34	139	159.329	11	14.2078	49	63.2894	7	8.65489	57	70.4755	9	17.2354	91	174.269	10	11.4732	220	252.411	7	8.30883	98	116.324	17	19.8379	141	164.538	7	9.20665	54	71.0228	8	11.2696
PF3D7_0407300	Pf3D7_04_v3	+	0.963	3	2.53614	44	37.1968	1	0.855944	43	36.8056	0	0	41	30.8247	0	0	56	37.9941	0	0	6	4.58706	0	0	7	5.12283	0	0	29	32.8719	2	1.3582	65	44.1416	1	0.702571	42	29.508	0	0	27	18.6491	0	0	9	7.0064	0	0
PF3D7_0407400	Pf3D7_04_v3	-	0.309	0	0	13	34.2503	0	0	18	48.016	0	0	41	96.0652	0	0	40	84.5776	2	4.7652	8	19.0608	1	2.28076	21	47.896	1	3.5326	19	67.1195	1	2.11642	15	31.7463	1	2.18957	75	164.217	2	4.3052	61	131.308	0	0	20	48.5233	0	0
PF3D7_0407500	Pf3D7_04_v3	+	1.143	0	0	22	15.6695	0	0	19	13.7018	0	0	31	19.6362	0	0	27	15.4337	0	0	4	2.57646	0	0	10	6.16584	0	0	20	19.1002	2	1.14431	13	7.43803	1	0.59193	49	29.0046	0	0	57	33.1703	0	0	8	5.24714	0	0
PF3D7_0407600	Pf3D7_04_v3	+	3.639	0	0	0	0	0	0	1	0.226511	0	0	2	0.397914	0	0	7	1.25681	0	0	2	0.40463	0	0	1	0.193667	0	0	1	0.299965	0	0	3	0.539138	0	0	1	0.185924	0	0	0	0	0	0	5	1.03007	0	0
PF3D7_0407700	Pf3D7_04_v3	-	4.89	1	0.166483	65	10.8214	0	0	56	9.43954	0	0	253	37.4587	0	0	328	43.8247	1	0.150557	996	149.955	5	0.720609	767	110.541	0	0	147	32.8142	6	0.802423	665	88.9352	0	0	146	20.2004	1	0.136023	190	25.8444	14	2.14634	2155	330.383	4	0.656816
PF3D7_0407800	Pf3D7_04_v3	+	5.883	0	0	28	3.8747	0	0	51	7.14567	1	0.123067	183	22.5213	1	0.111059	196	21.7676	6	0.750865	1194	149.422	3	0.359386	555	66.4864	1	0.185547	170	31.543	2	0.222327	564	62.6962	1	0.115005	170	19.5509	0	0	137	15.4897	9	1.14689	2271	289.399	11	1.50137
PF3D7_0407900	Pf3D7_04_v3	-	2.004	0	0	54	21.9369	0	0	41	16.8639	0	0	156	56.3596	4	1.30412	216	70.4223	2	0.734754	512	188.097	0	0	272	95.6554	1	0.544698	146	79.5259	2	0.652669	312	101.816	1	0.337613	72	24.3081	0	0	78	25.8892	9	3.36685	560	209.493	5	2.00339
PF3D7_0408000	Pf3D7_04_v3	-	0.516	0	0	63	99.3962	0	0	56	89.4561	0	0	25	35.0777	0	0	31	39.2524	0	0	134	191.19	1	1.36581	124	169.36	0	0	60	126.927	0	0	124	157.157	0	0	5	6.55597	0	0	10	12.8906	0	0	144	209.214	0	0
PF3D7_0408100	Pf3D7_04_v3	+	3.366	0	0	36	8.70698	0	0	32	7.83623	0	0	33	7.09808	0	0	22	4.27034	0	0	96	20.9975	1	0.209375	60	12.5625	0	0	36	11.6746	2	0.388577	89	17.2917	0	0	20	4.02006	0	0	20	3.95219	1	0.222723	207	46.1036	0	0
PF3D7_0408200	Pf3D7_04_v3	+	1.869	15	6.53373	6	2.61349	10	4.41024	9	3.96922	11	4.26113	6	2.32425	14	4.8941	3	1.04874	5	1.96957	34	13.393	22	8.29568	8	3.01661	12	7.0085	13	7.59255	8	2.79925	25	8.74766	15	5.42998	8	2.89599	16	5.69419	8	2.8471	18	7.22008	43	17.248	13	5.58504
PF3D7_0408300	Pf3D7_04_v3	-	1.035	3	2.35972	259	203.722	9	7.1676	217	172.819	2	1.39904	322	225.246	2	1.26254	321	202.637	0	0	261	185.656	0	0	214	145.718	2	2.10932	124	130.778	1	0.63186	138	87.1966	3	1.96109	243	158.848	2	1.28532	165	106.039	1	0.724333	262	189.775	4	3.10322
PF3D7_0408400	Pf3D7_04_v3	-	1.416	0	0	1	0.574931	0	0	1	0.582114	0	0	63	32.212	1	0.461414	61	28.1462	0	0	24	12.4784	0	0	16	7.96334	0	0	6	4.62532	0	0	8	3.69477	1	0.477808	58	27.7129	1	0.469741	61	28.6542	0	0	25	13.236	0	0
PF3D7_0408500	Pf3D7_04_v3	-	2.019	0	0	14	5.64509	0	0	23	9.38995	0	0	386	138.418	0	0	329	106.467	0	0	301	109.759	0	0	233	81.3314	0	0	15	8.10976	0	0	44	14.2521	1	0.335104	261	87.4622	0	0	236	77.7494	0	0	165	61.267	1	0.397701
PF3D7_0408600	Pf3D7_04_v3	+	2.955	4	1.102	7	1.9285	8	2.23154	7	1.95259	9	2.20509	321	78.6481	4	0.884416	345	76.2808	80	19.9316	36	8.96922	33	7.87036	20	4.76992	11	4.06339	3	1.1082	12	2.65574	13	2.87705	26	5.95295	45	10.3032	69	15.5315	29	6.52773	90	22.833	19	4.82031	127	34.5095
PF3D7_0408700	Pf3D7_04_v3	-	2.529	10	3.21907	0	0	7	2.2815	0	0	1	0.286281	5	1.4314	2	0.516696	13	3.35852	53	15.429	5	1.45556	46	12.8188	3	0.836009	1	0.431623	1	0.431623	6	1.55154	2	0.517181	10	2.67527	0	0	22	5.78622	1	0.26301	31	9.18949	9	2.66792	43	13.6525
PF3D7_0408800	Pf3D7_04_v3	-	0.948	0	0	0	0	0	0	1	0.869487	0	0	1	0.763717	0	0	1	0.6892	0	0	0	0	0	0	0	0	0	0	1	1.15145	0	0	0	0	0	0	0	0	0	0	0	0	0	0	0	0	1	0.847002
PF3D7_0408900.1	Pf3D7_04_v3	+	2.082	4	1.56408	2	0.782039	2	0.79181	6	2.37543	1	0.347744	238	82.7632	3	0.941444	359	112.659	2	0.707227	89	31.4716	0	0	80	27.0799	0	0	18	9.43724	1	0.314109	49	15.3913	0	0	373	121.212	0	0	281	89.7733	3	1.08024	127	45.7301	1	0.385666
PF3D7_0408900.2	Pf3D7_04_v3	+	2.076	4	1.5686	2	0.784299	2	0.794098	6	2.38229	1	0.348749	238	83.0024	3	0.944165	359	112.985	2	0.709271	89	31.5626	0	0	80	27.1582	0	0	18	9.46452	1	0.315017	49	15.4358	0	0	372	121.236	0	0	281	90.0327	3	1.08336	127	45.8622	1	0.386781
PF3D7_0409000	Pf3D7_04_v3	-	7.704	0	0	1	0.105673	0	0	1	0.106993	0	0	5	0.469888	0	0	16	1.35693	0	0	12	1.14677	0	0	21	1.92106	1	0.141689	2	0.283379	0	0	10	0.848877	6	0.526928	16	1.40514	4	0.345355	9	0.777048	3	0.291933	20	1.94622	2	0.208452
PF3D7_0409100	Pf3D7_04_v3	-	1.605	8	4.05783	395	200.355	5	2.56783	418	214.671	0	0	337	152.018	1	0.407079	403	164.053	5	2.29353	218	99.998	5	2.1955	259	113.727	2	1.36022	194	131.941	4	1.62984	455	185.395	2	0.843085	294	123.934	5	2.07213	286	118.526	1	0.467093	200	93.4187	0	0
PF3D7_0409200	Pf3D7_04_v3	+	1.449	1	0.561837	372	209.003	0	0	335	190.567	3	1.49897	334	166.886	1	0.450905	360	162.326	1	0.508091	194	98.5696	1	0.486374	141	68.5787	1	0.753329	206	155.186	3	1.35399	407	183.691	2	0.933852	280	130.739	2	0.918085	344	157.911	3	1.55214	130	67.2595	4	2.21658
PF3D7_0409300	Pf3D7_04_v3	-	3.033	0	0	42	11.2734	0	0	58	15.7626	2	0.477418	75	17.9032	1	0.215418	69	14.8638	1	0.242738	24	5.82571	0	0	28	6.50615	0	0	80	28.7919	1	0.21562	131	28.2462	2	0.446143	125	27.8839	2	0.43861	111	24.3429	0	0	37	9.14551	0	0
PF3D7_0409400	Pf3D7_04_v3	+	2.019	1	0.403221	91	36.6931	0	0	99	40.4176	1	0.358595	164	58.8096	0	0	262	84.785	1	0.364648	51	18.597	0	0	49	17.104	0	0	166	89.7481	0	0	207	67.0494	0	0	344	115.276	1	0.329447	207	68.1955	0	0	37	13.7387	1	0.397701
PF3D7_0409500	Pf3D7_04_v3	-	1.197	0	0	17	11.562	0	0	10	6.88616	2	1.2097	327	197.786	0	0	320	174.667	1	0.615057	162	99.6393	3	1.7663	202	118.931	0	0	20	18.2385	0	0	46	25.1319	0	0	380	214.786	4	2.22273	347	192.822	1	0.626303	76	47.599	2	1.34162
PF3D7_0409600	Pf3D7_04_v3	-	3.438	3	0.710386	17	4.02552	0	0	23	5.51434	1	0.210589	218	45.9083	0	0	270	51.3112	2	0.428286	326	69.8106	1	0.20499	172	35.2583	0	0	67	21.2727	5	0.951098	159	30.2449	1	0.196793	364	71.6328	2	0.386942	297	57.4608	4	0.872234	430	93.7651	6	1.40132
PF3D7_0409700	Pf3D7_04_v3	+	0.585	4	5.56651	41	57.0567	11	15.4992	33	46.4975	1	1.23761	116	143.563	2	2.23372	130	145.192	14	17.619	80	100.68	22	26.5036	113	136.132	11	20.5253	21	39.1847	6	6.70743	56	62.6027	1	1.15654	86	99.4624	6	6.82208	147	167.141	30	38.4454	88	112.773	22	30.1967
PF3D7_0409800	Pf3D7_04_v3	+	1.728	0	0	447	210.592	2	0.954021	509	242.798	1	0.418984	301	126.114	0	0	356	134.605	1	0.426055	451	192.151	0	0	330	134.589	1	0.631698	333	210.355	1	0.378458	599	226.696	0	0	326	127.641	0	0	420	161.669	1	0.433845	546	236.88	0	0
PF3D7_0409900	Pf3D7_04_v3	-	1.251	36	23.4274	32	20.8244	39	25.6968	19	12.5189	7	4.05118	8	4.62992	14	7.31181	19	9.92316	55	32.3679	120	70.621	46	25.9143	153	86.1931	62	54.0988	30	26.1768	53	27.7064	59	30.8429	13	7.03076	29	15.684	29	15.4192	29	15.4192	134	80.302	106	63.5224	102	65.469
PF3D7_0410000	Pf3D7_04_v3	-	2.502	1	0.325381	381	123.97	1	0.329446	441	145.286	1	0.28937	237	68.5807	2	0.522272	283	73.9015	4	1.17702	750	220.691	4	1.12671	394	110.981	3	1.30884	186	81.1482	2	0.522762	430	112.394	0	0	84	22.7148	0	0	49	13.0266	6	1.79781	736	220.531	5	1.60463
PF3D7_0410100	Pf3D7_04_v3	+	0.082	0	0	0	0	2	20.1042	0	0	1	8.82932	0	0	0	0	0	0	0	0	1	8.97834	0	0	2	17.1892	0	0	0	0	0	0	0	0	0	0	0	0	0	0	0	0	0	0	0	0	0	0
PF3D7_0410200	Pf3D7_04_v3	-	0.073	2	22.3042	0	0	0	0	0	0	0	0	0	0	0	0	0	0	1	10.0853	0	0	1	9.65418	0	0	0	0	0	0	0	0	0	0	0	0	0	0	0	0	0	0	0	0	0	0	1	10.9994
PF3D7_0410300	Pf3D7_04_v3	-	2.721	1	0.299192	93	27.8249	1	0.30293	108	32.7165	1	0.26608	169	44.9675	0	0	180	43.2213	2	0.541142	118	31.9274	1	0.259006	126	32.6348	0	0	58	23.2677	2	0.480687	169	40.6181	0	0	167	41.5245	2	0.488903	157	38.3789	7	1.92863	90	24.7966	7	2.06568
PF3D7_0410400	Pf3D7_04_v3	+	1.017	2	1.60099	325	260.16	0	0	297	240.717	0	0	202	143.804	1	0.642441	192	123.349	1	0.723917	82	59.3612	1	0.692975	71	49.2012	1	1.07333	96	103.039	1	0.643043	204	131.181	1	0.665266	146	97.1289	1	0.654034	196	128.191	1	0.737153	49	36.1205	1	0.789535
PF3D7_0410500	Pf3D7_04_v3	-	0.642	0	0	8	10.1446	1	1.28392	7	8.98741	1	1.12773	3	3.3832	0	0	1	1.0177	0	0	10	11.4677	0	0	10	10.9775	0	0	20	34.0054	1	1.01865	15	15.2798	0	0	4	4.21543	0	0	4	4.14425	0	0	14	16.3483	0	0
PF3D7_0410600	Pf3D7_04_v3	+	0.981	0	0	359	297.923	1	0.840238	273	229.385	1	0.738026	291	214.766	1	0.666016	325	216.455	1	0.750483	368	276.178	0	0	354	254.315	2	2.22543	194	215.867	0	0	443	295.322	0	0	279	192.421	5	3.39018	275	186.46	7	5.34943	318	243.017	7	5.72956
PF3D7_0410700	Pf3D7_04_v3	-	2.715	1	0.299853	21	6.29692	4	1.2144	32	9.7152	2	0.533336	194	51.7336	0	0	215	51.7395	6	1.62701	513	139.11	7	1.81705	275	71.3841	4	1.60821	90	36.1848	4	0.963499	318	76.5981	2	0.498398	137	34.1403	5	1.22496	142	34.7888	14	3.86578	624	172.303	6	1.77449
PF3D7_0410800	Pf3D7_04_v3	+	3.897	0	0	61	12.7432	0	0	71	15.0176	0	0	348	64.6532	0	0	370	62.0333	3	0.566762	961	181.553	2	0.361691	819	148.113	0	0	139	38.9348	0	0	390	65.4478	1	0.173615	293	50.8691	0	0	302	51.5464	3	0.577125	1373	264.131	4	0.82418
PF3D7_0410900	Pf3D7_04_v3	-	2.934	0	0	13	3.60713	0	0	15	4.21408	2	0.493527	60	14.8058	0	0	75	16.7015	2	0.501857	21	5.26949	1	0.240203	18	4.32365	0	0	25	9.30108	1	0.222895	33	7.35554	1	0.230598	45	10.3769	0	0	47	10.6551	3	0.766549	23	5.87687	1	0.273673
PF3D7_0411000	Pf3D7_04_v3	+	4.713	3	0.518206	334	57.6936	7	1.22426	408	71.3566	1	0.153618	202	31.0309	1	0.13863	256	35.4892	14	2.18696	29	4.53013	5	0.747672	25	3.73836	1	0.231609	427	98.8971	7	0.971318	302	41.9054	0	0	36	5.16799	2	0.282263	26	3.66942	12	1.90881	49	7.7943	17	2.8963
PF3D7_0411100	Pf3D7_04_v3	-	0.618	6	7.9039	0	0	2	2.66755	3	4.00133	0	0	16	18.7444	4	4.22888	16	16.9155	9	10.7217	9	10.7217	2	2.28076	12	13.6846	2	3.5326	7	12.3641	2	2.11642	16	16.9314	0	0	60	65.687	1	1.0763	56	60.2727	13	15.7701	12	14.557	16	20.7885
PF3D7_0411200	Pf3D7_04_v3	-	3.738	0	0	6	1.30675	0	0	3	0.661536	1	0.193688	54	10.4591	1	0.174789	68	11.8857	0	0	6	1.18174	1	0.188538	5	0.94269	0	0	4	1.16808	0	0	3	0.524859	0	0	32	5.79198	0	0	23	4.0927	0	0	15	3.00837	0	0
PF3D7_0411300	Pf3D7_04_v3	+	2.169	0	0	3	1.12601	0	0	6	2.28015	1	0.333796	37	12.3505	1	0.301227	56	16.8687	2	0.67886	16	5.43088	1	0.324922	14	4.54891	0	0	1	0.503262	0	0	6	1.80906	1	0.31193	40	12.4772	0	0	25	7.66658	0	0	16	5.53018	0	0
PF3D7_0411400	Pf3D7_04_v3	-	3.915	0	0	8	1.66355	0	0	17	3.57922	0	0	53	9.80133	0	0	83	13.8516	0	0	9	1.69247	0	0	11	1.98016	0	0	49	13.6621	1	0.167043	35	5.84652	0	0	86	14.8622	0	0	66	11.2133	1	0.19149	41	7.8511	1	0.205098
PF3D7_0411500	Pf3D7_04_v3	+	0.072	0	0	0	0	0	0	0	0	0	0	0	0	0	0	0	0	0	0	0	0	0	0	0	0	0	0	0	0	0	0	0	0	0	0	0	0	0	0	0	0	0	0	0	0	0	0
PF3D7_0411600	Pf3D7_04_v3	-	0.072	0	0	0	0	0	0	0	0	0	0	0	0	0	0	0	0	0	0	0	0	0	0	0	0	0	0	0	0	0	0	0	0	0	0	0	0	0	0	0	0	0	0	0	0	0	0
PF3D7_0411700	Pf3D7_04_v3	-	0.417	0	0	0	0	1	1.97668	0	0	0	0	0	0	0	0	0	0	0	0	2	3.53105	0	0	0	0	2	5.23537	0	0	2	3.13657	0	0	0	0	0	0	0	0	0	0	0	0	1	1.79781	0	0
PF3D7_0411800	Pf3D7_04_v3	-	5.787	0	0	0	0	0	0	3	0.427306	0	0	53	6.63076	0	0	56	6.32249	2	0.254441	61	7.76044	0	0	28	3.40991	1	0.188625	5	0.943126	1	0.113008	14	1.58211	0	0	65	7.59935	0	0	53	6.09177	0	0	92	11.9183	0	0
PF3D7_0411900	Pf3D7_04_v3	-	5.739	0	0	5	0.709272	0	0	10	1.43627	0	0	130	16.4002	0	0	197	22.4277	1	0.128284	222	28.4791	1	0.122801	99	12.1573	0	0	11	2.09223	1	0.113953	54	6.15345	0	0	216	25.4644	1	0.1159	131	15.183	0	0	228	29.7836	0	0
PF3D7_0412000	Pf3D7_04_v3	+	2.337	0	0	12	4.18024	0	0	11	3.87977	3	0.929402	338	104.713	1	0.279573	496	138.668	0	0	215	67.7313	3	0.904692	242	72.9785	0	0	29	13.5454	0	0	58	16.2304	1	0.289506	242	70.0605	1	0.284618	211	60.0544	0	0	184	59.0252	0	0
PF3D7_0412100	Pf3D7_04_v3	-	1.011	0	0	17	13.6892	0	0	15	12.2296	1	0.716127	157	112.432	2	1.29251	181	116.972	1	0.728213	44	32.0414	1	0.697087	56	39.0369	0	0	18	19.4346	0	0	19	12.2903	0	0	119	79.6365	0	0	161	105.924	1	0.741528	32	23.7289	2	1.58844
PF3D7_0412200	Pf3D7_04_v3	-	0.999	1	0.814917	23	18.7431	1	0.825099	15	12.3765	0	0	11	7.97202	1	0.654016	21	13.7343	0	0	17	12.5283	0	0	5	3.5273	0	0	2	2.18533	1	0.654629	25	16.3657	0	0	18	12.1906	3	1.99746	14	9.32146	0	0	5	3.75218	1	0.803761
PF3D7_0412300	Pf3D7_04_v3	+	1.623	0	0	9	4.51443	0	0	4	2.03148	0	0	15	6.69135	0	0	25	10.0641	0	0	11	4.98981	0	0	19	8.25037	0	0	2	1.34513	0	0	24	9.67061	0	0	42	17.5084	0	0	33	13.5244	0	0	18	8.31443	0	0
PF3D7_0412400	Pf3D7_04_v3	-	6.63	0	0	0	0	0	0	0	0	0	0	0	0	0	0	0	0	0	0	0	0	0	0	0	0	0	0	0	0	0	0	0	0	0	0	0	0	0	0	0	0	0	0	0	0	0	0
PF3D7_0412500	Pf3D7_04_v3	+	0.153	0	0	0	0	0	0	0	0	0	0	0	0	0	0	0	0	0	0	0	0	0	0	0	0	0	0	0	0	0	0	0	0	0	0	0	0	0	0	0	0	0	0	0	0	0	0
PF3D7_0412600	Pf3D7_04_v3	-	1.023	17	13.5286	1	0.795799	20	16.1148	0	0	5	3.53863	1	0.707726	1	0.638673	2	1.27735	9	6.47704	3	2.15901	7	4.82237	0	0	70	74.6923	3	3.2011	19	12.1462	6	3.83563	6	3.96819	3	1.98409	13	8.45258	2	1.3004	11	8.06113	9	6.59547	8	6.27924
PF3D7_0412700	Pf3D7_04_v3	-	6.834	0	0	7	0.833877	0	0	8	0.964909	0	0	2	0.211883	0	0	0	0	0	0	0	0	0	0	3	0.309375	0	0	2	0.319454	0	0	1	0.0956943	0	0	5	0.495007	0	0	3	0.29199	0	0	1	0.109699	0	0
PF3D7_0412800	Pf3D7_04_v3	+	0.139	0	0	1	5.85685	0	0	0	0	0	0	0	0	0	0	0	0	0	0	0	0	0	0	0	0	0	0	0	0	0	0	0	0	0	0	0	0	0	0	0	0	0	0	0	0	0	0
PF3D7_0412900	Pf3D7_04_v3	-	6.939	0	0	208	24.4031	0	0	234	27.7965	0	0	32	3.33883	1	0.094158	42	3.95463	0	0	12	1.27319	0	0	22	2.23442	0	0	139	21.8661	0	0	74	6.97422	0	0	14	1.36505	0	0	8	0.766857	0	0	16	1.72863	0	0
PF3D7_0413000	Pf3D7_04_v3	+	0.139	0	0	0	0	0	0	1	5.93003	0	0	0	0	0	0	0	0	0	0	0	0	0	0	0	0	0	0	0	0	0	0	0	0	0	0	0	0	0	0	0	0	0	0	0	0	0	0
PF3D7_0413100	Pf3D7_04_v3	-	6.981	0	0	203	23.6732	0	0	239	28.2197	0	0	19	1.9705	0	0	48	4.49239	0	0	11	1.16007	0	0	20	2.01907	0	0	112	17.5127	1	0.0936792	111	10.3984	0	0	9	0.872251	0	0	13	1.23865	1	0.107389	19	2.0404	0	0
PF3D7_0413200	Pf3D7_04_v3	-	1.131	0	0	0	0	0	0	0	0	0	0	1	0.640145	0	0	0	0	0	0	0	0	0	0	0	0	0	0	0	0	0	0	0	0	0	0	1	0.59821	0	0	0	0	0	0	0	0	0	0
PF3D7_0413300	Pf3D7_04_v3	+	1.041	0	0	2	1.56408	0	0	1	0.79181	0	0	6	4.17293	0	0	11	6.90392	0	0	0	0	0	0	0	0	0	0	0	0	2	1.25644	1	0.628218	0	0	3	1.94979	0	0	1	0.638956	0	0	0	0	0	0
PF3D7_0413400	Pf3D7_04_v3	+	1.269	10	6.4153	0	0	13	8.4441	0	0	0	0	0	0	2	1.02973	0	0	32	18.5651	0	0	73	40.5415	0	0	8	6.88148	0	0	29	14.945	1	0.515347	3	1.59947	0	0	7	3.66909	0	0	38	22.4492	2	1.18154	63	39.8631
PF3D7_0413500	Pf3D7_04_v3	+	0.888	1	0.916782	70	64.1747	0	0	56	51.9812	3	2.44596	502	409.291	0	0	419	308.287	1	0.829081	523	433.609	4	3.17457	759	602.375	0	0	63	77.4428	2	1.47292	227	167.176	0	0	441	336.002	5	3.74523	644	482.386	5	4.2212	466	393.416	8	7.23385
PF3D7_0413600	Pf3D7_04_v3	-	1.179	0	0	405	279.653	1	0.69913	394	275.457	0	0	803	493.109	1	0.554166	783	433.912	6	3.74668	1000	624.447	1	0.597757	1210	723.286	1	0.925848	274	253.682	1	0.554686	658	364.983	2	1.14771	1003	575.577	1	0.564167	1208	681.514	1	0.635865	807	513.143	1	0.68105
PF3D7_0413700	Pf3D7_04_v3	-	1.017	34	27.2168	54	43.2267	45	36.4723	48	38.9038	5	3.55951	533	379.444	6	3.85464	646	415.017	21	15.2023	436	315.628	17	11.7806	442	306.295	34	36.4931	45	48.2998	44	28.2939	115	73.9499	13	8.64846	734	488.305	10	6.54034	1021	667.769	47	34.6462	216	159.225	43	33.95
PF3D7_0413800	Pf3D7_04_v3	+	0.843	0	0	6	5.79432	0	0	2	1.95557	0	0	15	12.8826	0	0	20	15.5009	0	0	40	34.9335	0	0	22	18.3922	0	0	4	5.17947	0	0	10	7.75771	1	0.802581	55	44.142	1	0.789031	59	46.5528	0	0	20	17.7861	0	0
PF3D7_0413900	Pf3D7_04_v3	-	2.562	2	0.635521	92	29.234	1	0.321731	80	25.7385	0	0	238	67.2572	1	0.25502	280	71.4057	0	0	241	69.2544	1	0.27508	288	79.2231	0	0	101	43.0324	0	0	274	69.9411	2	0.528162	294	77.6398	3	0.778867	276	71.6558	6	1.7557	300	87.7851	0	0
PF3D7_0414000	Pf3D7_04_v3	-	3.582	2	0.454552	31	7.04555	1	0.230116	18	4.14208	3	0.606368	411	83.0725	0	0	480	87.5527	1	0.205534	375	77.0753	0	0	261	51.3515	1	0.304739	89	27.1218	0	0	178	32.4979	1	0.188882	712	134.484	2	0.371386	500	92.8466	2	0.418584	593	124.11	4	0.896658
PF3D7_0414100	Pf3D7_04_v3	-	4.458	0	0	0	0	0	0	0	0	0	0	2	0.324811	0	0	11	1.61215	0	0	4	0.660586	0	0	3	0.474263	0	0	1	0.244857	0	0	2	0.293394	0	0	27	4.0977	3	0.447613	8	1.19363	0	0	4	0.672665	0	0
PF3D7_0414200.1	Pf3D7_04_v3	-	0.453	0	0	15	26.957	0	0	9	16.3763	0	0	58	92.6981	0	0	88	126.922	0	0	112	182.024	0	0	256	398.272	0	0	10	24.0966	0	0	26	37.535	2	2.98709	141	210.59	0	0	98	143.896	0	0	92	152.254	1	1.77253
PF3D7_0414200.2	Pf3D7_04_v3	-	0.453	0	0	15	26.957	0	0	9	16.3763	0	0	58	92.6981	0	0	87	125.48	0	0	112	182.024	0	0	256	398.272	0	0	10	24.0966	0	0	27	38.9786	2	2.98709	141	210.59	0	0	98	143.896	0	0	91	150.599	1	1.77253
PF3D7_0414300	Pf3D7_04_v3	-	0.339	0	0	185	444.274	2	4.86297	160	389.038	0	0	152	324.627	0	0	243	468.339	2	4.3435	78	169.397	4	8.3157	161	334.707	0	0	129	415.378	1	1.92913	97	187.126	0	0	373	744.433	1	1.9621	443	869.211	0	0	77	170.282	0	0
PF3D7_0414400	Pf3D7_04_v3	+	0.993	0	0	1	0.819841	0	0	0	0	0	0	7	5.10375	0	0	2	1.31594	0	0	0	0	0	0	0	0	0	0	2	2.19854	0	0	1	0.658585	0	0	0	0	0	0	3	2.00953	0	0	2	1.50994	0	0
PF3D7_0414500	Pf3D7_04_v3	-	1.092	30	22.3654	2	1.49103	33	24.9094	11	8.30313	0	0	6	3.97804	1	0.598317	4	2.39327	16	10.7872	6	4.04518	10	6.4538	3	1.93614	23	22.991	11	10.9957	35	20.9607	20	11.9776	5	3.09787	1	0.619575	3	1.82734	6	3.65469	26	17.8496	13	8.92482	17	12.5003
PF3D7_0414600	Pf3D7_04_v3	-	0.708	0	0	99	113.836	0	0	73	84.9887	0	0	236	241.335	0	0	232	214.096	1	1.03986	389	404.507	0	0	531	528.567	2	3.08354	65	100.215	0	0	260	240.16	0	0	150	143.342	0	0	240	225.476	0	0	265	280.602	0	0
PF3D7_0414700	Pf3D7_04_v3	+	1.896	8	3.43503	40	17.1752	15	6.52115	61	26.5194	0	0	301	114.939	6	2.0676	284	97.8665	106	41.1602	466	180.949	46	17.0985	340	126.38	17	9.78732	123	70.8142	42	14.4868	290	100.028	2	0.713688	229	81.7172	3	1.05246	298	104.544	143	56.5427	384	151.835	122	51.6671
PF3D7_0414800	Pf3D7_04_v3	-	0.6	0	0	24	32.5641	0	0	20	27.4758	0	0	5	6.03337	0	0	5	5.44468	0	0	195	239.273	0	0	81	95.142	0	0	77	140.085	0	0	148	161.314	0	0	11	12.4039	0	0	10	11.0859	0	0	331	413.576	0	0
PF3D7_0414900	Pf3D7_04_v3	+	0.828	2	1.96643	2084	2049.02	5	4.9775	2006	1996.97	1	0.874401	377	329.649	2	1.57817	384	303.008	0	0	4427	3936.31	7	5.95808	6361	5414.19	0	0	1279	1686.14	2	1.57965	3739	2953.15	1	0.817121	197	160.973	5	4.01662	271	217.701	2	1.81083	5098	4615.81	7	6.78829
PF3D7_0415000	Pf3D7_04_v3	-	1.14	8	5.713	202	144.253	4	2.89219	161	116.411	0	0	176	111.776	5	2.86562	168	96.2849	29	18.7285	44	28.4156	36	22.2554	70	43.2745	8	7.66017	49	46.9185	21	12.0469	80	45.893	0	0	95	56.3813	13	7.58508	111	64.7649	46	30.2504	33	21.7014	26	18.3131
PF3D7_0415100	Pf3D7_04_v3	+	1.242	0	0	6	3.93286	0	0	6	3.982	1	0.582934	7	4.08054	2	1.05211	6	3.15634	0	0	2	1.18555	0	0	2	1.13487	0	0	8	7.03107	0	0	14	7.3717	0	0	17	9.2607	0	0	19	10.1754	1	0.603611	4	2.41444	0	0
PF3D7_0415200	Pf3D7_04_v3	-	6.639	2	0.245248	0	0	1	0.124156	0	0	0	0	38	4.14402	1	0.0984127	24	2.36191	2	0.221787	36	3.99217	1	0.106154	17	1.80462	3	0.493255	3	0.493255	1	0.098505	6	0.59103	3	0.305728	27	2.75155	1	0.100189	27	2.70509	1	0.112921	21	2.37135	2	0.241891
PF3D7_0415300	Pf3D7_04_v3	+	4.02	2	0.405026	300	60.7539	4	0.820173	361	74.0206	5	0.900502	393	70.7795	6	0.975167	635	103.205	5	0.915701	279	51.0961	3	0.525937	204	35.7637	3	0.814608	238	64.6255	6	0.976082	440	71.5793	3	0.504907	557	93.7445	2	0.330922	380	62.8751	0	0	181	33.7545	2	0.399481
PF3D7_0415400	Pf3D7_04_v3	-	0.627	4	5.19363	174	225.923	5	6.57316	180	236.634	7	8.08298	156	180.135	8	8.33636	152	158.391	2	2.3484	160	187.872	5	5.62006	226	254.027	9	15.6685	86	149.722	5	5.21511	236	246.153	7	7.55348	153	165.097	17	18.0344	201	213.231	3	3.58701	166	198.481	7	8.96444
PF3D7_0415500	Pf3D7_04_v3	+	0.705	1	1.15475	340	392.617	0	0	301	351.924	0	0	285	292.682	2	1.85351	339	314.17	0	0	202	210.946	0	0	216	215.925	0	0	140	216.767	0	0	352	326.524	1	0.959682	318	305.179	0	0	350	330.218	0	0	124	131.859	2	2.27789
PF3D7_0415600	Pf3D7_04_v3	-	0.69	1	1.17986	2	2.35972	0	0	4	4.7784	0	0	16	16.7885	0	0	27	25.5663	0	0	6	6.40194	0	0	1	1.02138	0	0	6	9.49195	0	0	5	4.73895	0	0	24	23.5331	0	0	32	30.8477	0	0	7	7.6055	1	1.16371
PF3D7_0415700	Pf3D7_04_v3	-	1.386	0	0	5	2.93688	0	0	1	0.594714	0	0	12	6.26843	0	0	15	7.07102	0	0	12	6.37423	0	0	10	5.08482	0	0	15	11.8136	0	0	24	11.3242	0	0	19	9.27485	0	0	32	15.3571	0	0	33	17.8496	0	0
PF3D7_0415800	Pf3D7_04_v3	+	2.628	0	0	1	0.30978	0	0	3	0.940952	1	0.275496	10	2.75496	0	0	8	1.98893	1	0.280146	69	19.3301	0	0	30	8.04515	1	0.415363	17	7.06117	3	0.746547	54	13.4378	0	0	10	2.57449	1	0.253102	13	3.29033	1	0.285268	144	41.0786	1	0.305539
PF3D7_0415900	Pf3D7_04_v3	-	0.618	15	19.7598	7349	9680.97	13	17.3391	6728	8973.65	4	4.68611	2662	3118.61	4	4.22888	2561	2707.54	23	27.3999	856	1019.75	23	26.2288	1345	1533.81	6	10.5978	3138	5542.65	32	33.8628	3748	3966.18	4	4.37913	3410	3733.21	12	12.9156	3612	3887.59	24	29.114	541	656.277	28	36.3799
PF3D7_0416000	Pf3D7_04_v3	-	1.74	21	9.82537	122	57.0807	16	7.57953	132	62.5311	1	0.416094	666	277.119	2	0.750991	794	298.143	3	1.26935	938	396.884	1	0.405032	745	301.749	25	15.6835	139	87.2005	9	3.38263	505	189.803	6	2.33302	637	247.689	7	2.6759	574	219.424	1	0.430853	640	275.746	3	1.38441
PF3D7_0416100	Pf3D7_04_v3	+	2.481	2	0.656269	24	7.87523	4	1.32894	32	10.6315	5	1.4591	264	77.0403	3	0.790039	293	77.1605	11	3.26419	267	79.2308	8	2.27249	200	56.8122	3	1.31992	34	14.9591	6	1.58156	69	18.1879	1	0.272703	153	41.7235	2	0.536197	129	34.5847	10	3.0217	193	58.3189	7	2.2655
PF3D7_0416200	Pf3D7_04_v3	-	0.624	3	3.91395	72	93.9349	1	1.32095	63	83.22	9	10.4424	57	66.135	7	7.32938	72	75.3879	7	8.25892	57	67.2512	5	5.64708	77	86.965	6	10.4959	63	110.207	8	8.38429	90	94.3233	3	3.25277	43	46.623	16	17.0552	78	83.1441	6	7.20851	93	111.732	14	18.0151
PF3D7_0416300	Pf3D7_04_v3	-	4.398	11	2.03618	9	1.66597	13	2.43646	7	1.31194	4	0.658485	283	46.5878	1	0.148559	320	47.5388	57	9.54178	227	37.9997	24	3.84587	88	14.1015	14	3.47477	18	4.46756	37	5.50183	35	5.20444	3	0.461511	141	21.691	2	0.30248	148	22.3835	68	11.5913	182	31.0238	90	16.4316
PF3D7_0416400	Pf3D7_04_v3	+	3.78	1	0.215371	37	7.96873	0	0	38	8.28635	10	1.91535	1346	257.807	6	1.03708	1405	242.85	6	1.16861	1264	246.187	9	1.67799	738	137.595	1	0.288776	122	35.2307	8	1.38407	302	52.2488	9	1.61089	843	150.887	6	1.0558	889	156.434	12	2.37995	1113	220.741	16	3.39876
PF3D7_0416500	Pf3D7_04_v3	-	1.17	0	0	3	2.08744	0	0	4	2.81803	1	0.618807	54	33.4156	0	0	63	35.181	0	0	115	72.3639	0	0	93	56.019	0	0	10	9.3297	1	0.558953	30	16.7686	0	0	65	37.5875	0	0	58	32.9734	0	0	99	63.4349	1	0.686288
PF3D7_0416600	Pf3D7_04_v3	+	0.864	0	0	4	3.76899	0	0	5	4.7701	1	0.837967	20	16.7593	0	0	39	29.492	0	0	35	29.8239	2	1.63138	41	33.4433	0	0	16	20.2143	1	0.756915	22	16.6521	0	0	86	67.3444	1	0.769853	74	56.9691	2	1.73538	71	61.606	3	2.78805
PF3D7_0416700	Pf3D7_04_v3	-	0.27	2	6.03039	42	126.638	0	0	31	94.6389	0	0	55	147.482	2	4.83972	42	101.634	5	13.6338	94	256.315	2	5.22041	155	404.582	1	4.04287	33	133.415	3	7.26639	25	60.5532	1	2.50584	114	285.665	8	19.7082	188	463.143	4	11.1064	62	172.15	8	23.7913
PF3D7_0416800	Pf3D7_04_v3	+	0.579	4	5.62419	516	725.521	1	1.42362	570	811.461	0	0	940	1175.41	0	0	1011	1140.84	2	2.54309	829	1054.11	4	4.86878	1063	1293.88	0	0	395	744.684	2	2.25898	480	542.155	1	1.16852	1114	1301.74	2	2.29759	1654	1900.11	5	6.47396	504	652.575	6	8.3208
PF3D7_0416900	Pf3D7_04_v3	-	7.269	1	0.111996	17	1.90394	0	0	9	1.02056	0	0	49	4.88048	1	0.0898833	75	6.74125	0	0	30	3.03848	0	0	28	2.7147	0	0	20	3.00337	0	0	46	4.13851	0	0	75	6.98077	0	0	52	4.75828	0	0	32	3.3003	1	0.110463
PF3D7_0417000	Pf3D7_04_v3	+	0.828	2	1.96643	5	4.91608	0	0	2	1.991	0	0	4	3.4976	0	0	6	4.73451	1	0.889159	0	0	0	0	1	0.851154	0	0	6	7.90996	0	0	4	3.1593	0	0	1	0.817121	1	0.803325	23	18.4765	1	0.905416	2	1.81083	0	0
PF3D7_0417100	Pf3D7_04_v3	-	1.545	0	0	3	1.58078	0	0	1	0.533511	0	0	1	0.468611	0	0	0	0	0	0	1	0.47652	0	0	3	1.36846	0	0	4	2.82608	0	0	0	0	0	0	0	0	0	0	1	0.43052	0	0	2	0.970466	0	0
PF3D7_0417200	Pf3D7_04_v3	+	1.827	2	0.89119	15	6.68393	1	0.451162	12	5.41395	2	0.79256	196	77.6709	3	1.07284	230	82.2514	1	0.402969	140	56.4156	1	0.385745	184	70.977	0	0	23	13.7418	1	0.35795	45	16.1078	0	0	267	98.8756	0	0	242	88.1045	1	0.410336	123	50.4714	1	0.439495
PF3D7_0417300	Pf3D7_04_v3	-	2.409	0	0	80	27.0354	0	0	97	33.1899	0	0	344	103.386	0	0	483	130.998	0	0	151	46.1477	0	0	213	62.3134	0	0	139	62.9842	0	0	199	54.0228	5	1.40427	341	95.771	1	0.276112	345	95.2585	0	0	158	49.1699	0	0
PF3D7_0417400	Pf3D7_04_v3	+	20.31	1	0.0400838	100	4.00838	2	0.0811693	117	4.7484	5	0.178238	320	11.4073	4	0.128678	407	13.093	2	0.0724986	259	9.38857	6	0.2082	439	15.2333	5	0.268728	286	15.3713	6	0.193198	380	12.2359	3	0.0999373	299	9.96042	0	0	222	7.2705	5	0.184561	496	18.3084	5	0.197675
PF3D7_0417500	Pf3D7_04_v3	-	0.891	8	7.30956	172	157.156	15	13.8767	119	110.088	1	0.812575	1216	988.091	1	0.733291	1279	937.879	3	2.47887	1029	850.251	12	9.49166	1700	1344.65	6	7.35067	178	218.07	2	1.46796	298	218.726	0	0	1323	1004.61	0	0	2131	1590.84	3	2.52419	637	535.97	6	5.40712
PF3D7_0417600	Pf3D7_04_v3	-	2.424	0	0	0	0	0	0	3	1.02014	0	0	11	3.2855	0	0	22	5.92985	0	0	47	14.275	0	0	27	7.85	0	0	6	2.70192	0	0	13	3.50729	0	0	19	5.30319	0	0	22	6.03687	0	0	65	20.1029	2	0.662506
PF3D7_0417700	Pf3D7_04_v3	+	1.542	0	0	2	1.0559	3	1.60365	2	1.0691	0	0	11	5.16475	0	0	12	5.08453	0	0	43	20.5302	0	0	30	13.7112	0	0	6	4.24737	0	0	6	2.54465	1	0.438765	41	17.9894	3	1.29407	43	18.5484	2	0.972354	75	36.4633	1	0.520725
PF3D7_0417800	Pf3D7_04_v3	-	2.1	2	0.775335	18	6.97802	4	1.57005	14	5.49516	2	0.689528	505	174.106	2	0.62225	489	152.14	6	2.1035	191	66.9613	7	2.34918	116	38.9293	4	2.07919	26	13.5147	6	1.8685	32	9.96533	1	0.322179	276	88.9214	1	0.316739	295	93.4381	4	1.42797	129	46.0521	3	1.14708
PF3D7_0417900	Pf3D7_04_v3	+	2.262	0	0	1	0.359904	0	0	1	0.3644	0	0	3	0.960217	0	0	5	1.44421	0	0	1	0.325475	2	0.623126	1	0.311563	0	0	2	0.965141	0	0	1	0.289114	0	0	2	0.59821	0	0	0	0	0	0	3	0.994277	0	0
PF3D7_0418000	Pf3D7_04_v3	+	14.676	1	0.0554717	2	0.110943	1	0.0561648	1	0.0561648	1	0.0493325	19	0.937318	0	0	32	1.42461	1	0.0501651	33	1.65545	0	0	22	1.05646	1	0.0743782	10	0.743782	0	0	30	1.33682	0	0	33	1.52133	0	0	10	0.453225	0	0	96	4.90391	3	0.164137
PF3D7_0418100	Pf3D7_04_v3	-	3.648	0	0	87	19.4153	0	0	79	17.8502	0	0	166	32.9454	0	0	195	34.9248	1	0.201816	47	9.48534	1	0.19319	39	7.53439	0	0	88	26.3318	0	0	189	33.8819	0	0	112	20.7721	0	0	88	16.0454	0	0	52	10.6863	0	0
PF3D7_0418200	Pf3D7_04_v3	+	1.29	4	2.52435	463	292.193	6	3.83383	438	279.87	3	1.68373	451	253.121	1	0.506482	469	237.54	8	4.56573	167	95.3096	7	3.82425	281	153.516	5	4.23091	452	382.474	13	6.59044	684	346.759	0	0	621	325.7	12	6.18747	473	243.889	14	8.13611	179	104.026	30	18.6734
PF3D7_0418300	Pf3D7_04_v3	-	2.979	26	7.10529	1769	483.433	43	11.8979	2223	615.093	39	9.4784	3969	964.609	38	8.33426	4686	1027.75	36	8.89696	5155	1274	59	13.9579	4701	1112.14	23	8.42773	1875	687.043	47	10.3178	2900	636.632	32	7.26768	2984	677.711	30	6.69842	2946	657.785	56	14.0928	4386	1103.77	35	9.43387
PF3D7_0418400	Pf3D7_04_v3	+	0.33	3	7.40093	130	320.707	4	9.9912	108	269.762	2	4.3879	84	184.292	2	3.95977	72	142.552	12	26.7718	33	73.6224	4	8.54249	39	83.2893	4	13.2312	23	76.0794	6	11.8905	17	33.6896	6	12.3014	91	186.571	9	18.1405	152	306.373	23	52.2508	24	54.5225	15	36.4981
PF3D7_0418500	Pf3D7_04_v3	-	0.564	0	0	344	496.545	0	0	291	425.29	0	0	437	560.975	0	0	459	531.725	0	0	457	596.55	0	0	518	647.275	0	0	108	209.025	0	0	212	245.82	0	0	385	461.847	0	0	412	485.892	0	0	320	425.353	0	0
PF3D7_0418600	Pf3D7_04_v3	+	6.036	0	0	21	2.83236	0	0	29	3.96023	0	0	38	4.55801	0	0	59	6.38641	2	0.243944	291	35.4939	1	0.116759	176	20.5495	0	0	41	7.4146	1	0.108346	164	17.7687	0	0	10	1.1209	0	0	6	0.661186	3	0.372607	388	48.1905	0	0
PF3D7_0418700	Pf3D7_04_v3	+	1.71	0	0	91	43.3236	0	0	114	54.9516	0	0	82	34.7183	0	0	106	40.5008	0	0	188	80.9415	0	0	176	72.5362	0	0	87	55.5362	2	0.764883	249	95.2279	0	0	85	33.631	0	0	66	25.6726	2	0.876824	357	156.513	0	0
PF3D7_0418800	Pf3D7_04_v3	+	0.786	2	2.07151	2	2.07151	1	1.04869	1	1.04869	1	0.921125	1	0.921125	0	0	0	0	0	0	4	3.74668	0	0	0	0	0	0	4	5.55509	0	0	2	1.66406	0	0	0	0	3	2.53875	1	0.84625	2	1.90759	7	6.67658	5	5.10787
PF3D7_0418900	Pf3D7_04_v3	+	1.191	1	0.683545	22	15.038	0	0	20	13.8417	0	0	216	131.305	0	0	267	146.472	0	0	66	40.7983	0	0	22	13.0182	0	0	16	14.6643	0	0	12	6.58917	0	0	125	71.0092	0	0	112	62.5501	0	0	76	47.8388	0	0
PF3D7_0419000	Pf3D7_04_v3	+	1.323	0	0	6	3.69207	0	0	5	3.11517	0	0	37	20.248	0	0	45	22.2232	0	0	17	9.46017	0	0	15	7.99042	1	0.825075	5	4.12538	0	0	4	1.97725	0	0	42	21.4786	1	0.502761	57	28.6574	3	1.69997	32	18.133	0	0
PF3D7_0419100	Pf3D7_04_v3	+	0.834	3	2.92843	6	5.85685	9	8.89504	0	0	3	2.60433	44	38.1968	1	0.783408	32	25.069	21	18.538	9	7.94486	21	17.7456	10	8.4503	13	17.0149	0	0	11	8.62557	6	4.70485	2	1.62248	43	34.8834	12	9.57054	38	30.3067	32	28.7649	17	15.2813	40	38.5111
PF3D7_0419200	Pf3D7_04_v3	+	0.411	2	3.96157	7	13.8655	5	10.0277	9	18.0498	36	63.4164	5	8.80783	41	65.1772	7	11.1278	35	62.6954	6	10.7478	34	58.3009	13	22.2915	5	13.2795	0	0	12	19.0942	8	12.7294	46	75.7238	3	4.93851	61	98.721	10	16.1838	23	41.9532	5	9.12025	34	66.4247
PF3D7_0419300	Pf3D7_04_v3	-	1.041	0	0	11	8.60242	2	1.58362	14	11.0853	0	0	215	149.53	0	0	258	161.928	2	1.41445	188	132.959	4	2.70799	152	102.904	0	0	18	18.8745	0	0	36	22.6158	2	1.29986	133	86.4405	3	1.91687	180	115.012	1	0.720158	124	89.2996	0	0
PF3D7_0419400	Pf3D7_04_v3	+	7.419	4	0.438928	6	0.658392	6	0.666619	2	0.222206	1	0.0975878	80	7.80702	2	0.176132	93	8.19014	10	0.992349	195	19.3508	10	0.949933	286	27.1681	10	1.47132	12	1.76559	4	0.352595	44	3.87854	5	0.455975	67	6.11007	2	0.179311	67	6.00691	11	1.11154	181	18.2899	9	0.974069
PF3D7_0419500	Pf3D7_04_v3	-	1.611	0	0	33	16.6762	0	0	28	14.3263	0	0	35	15.7294	0	0	49	19.8726	0	0	54	24.6779	0	0	53	23.1856	0	0	60	40.6545	0	0	97	39.3765	0	0	57	23.9384	0	0	53	21.8827	0	0	77	35.8322	0	0
PF3D7_0419600	Pf3D7_04_v3	+	0.843	4	3.86288	460	444.231	2	1.95557	512	500.627	6	5.15305	729	626.096	1	0.775044	953	738.617	3	2.62001	777	678.583	14	11.7041	1041	870.285	4	5.17947	675	874.036	2	1.55154	1138	882.827	3	2.40774	980	786.529	2	1.57806	804	634.381	0	0	597	530.916	4	3.81
PF3D7_0419700	Pf3D7_04_v3	+	0.978	0	0	29	24.14	0	0	31	26.1273	0	0	19	14.0655	0	0	22	14.6973	0	0	215	161.849	0	0	168	121.062	0	0	56	62.5032	0	0	99	66.1999	0	0	49	33.898	0	0	77	52.3689	1	0.766549	274	210.034	0	0
PF3D7_0419800	Pf3D7_04_v3	-	0.711	28	32.0603	457	523.27	29	33.6202	479	555.312	17	17.3109	111	113.03	14	12.8651	105	96.4881	169	174.995	57	59.0221	196	194.279	59	58.4818	37	56.8049	211	323.941	70	64.3857	343	315.49	29	27.5959	136	129.415	56	52.389	191	178.684	198	208.773	63	66.4278	143	161.495
PF3D7_0419900	Pf3D7_04_v3	+	15.108	0	0	283	15.2496	1	0.0545588	388	21.1688	0	0	527	25.2548	0	0	672	29.0614	2	0.0974614	711	34.6475	4	0.186591	1016	47.3942	0	0	462	33.3802	1	0.0432867	597	25.8421	1	0.0447826	464	20.7791	1	0.0440265	379	16.6861	3	0.148865	1469	72.8943	4	0.212591
PF3D7_0420000	Pf3D7_04_v3	-	10.113	0	0	173	13.9266	1	0.0815064	229	18.665	0	0	362	25.9161	0	0	411	26.5531	1	0.0727997	276	20.0927	1	0.0696881	231	16.0979	0	0	339	36.5909	3	0.194	906	58.5881	1	0.0669016	367	24.5529	0	0	266	17.4954	1	0.0741308	470	34.8415	1	0.0793985
PF3D7_0420100	Pf3D7_04_v3	+	1.746	1	0.466267	138	64.3448	0	0	167	78.8395	0	0	246	102.007	0	0	318	118.997	0	0	164	69.1527	0	0	161	64.986	1	0.625186	143	89.4016	3	1.12367	360	134.84	1	0.3875	254	98.4251	0	0	196	74.6678	2	0.858745	165	70.8465	0	0
PF3D7_0420200	Pf3D7_04_v3	+	1.785	4	1.82432	1	0.45608	1	0.461778	1	0.461778	0	0	15	6.08407	0	0	26	9.51676	1	0.41245	2	0.8249	6	2.36893	2	0.789642	7	4.28068	5	3.05763	7	2.56461	2	0.732745	0	0	12	4.54841	0	0	18	6.70742	7	2.93994	5	2.09996	26	11.6957
PF3D7_0420300	Pf3D7_04_v3	+	10.422	0	0	145	11.3265	2	0.15818	160	12.6544	0	0	314	21.8132	2	0.125381	439	27.5212	1	0.0706413	843	59.5506	5	0.338109	478	32.3233	0	0	231	24.1944	8	0.501996	1207	75.7386	1	0.064918	151	9.80262	2	0.127644	100	6.3822	7	0.50353	1724	124.012	8	0.616356
PF3D7_0420400	Pf3D7_04_v3	+	0.801	15	15.2454	7	7.1145	9	9.2615	10	10.2906	3	2.71163	51	46.0976	2	1.63137	52	42.4155	52	47.7948	24	22.0591	54	47.5116	37	32.5542	12	16.3532	11	14.9904	2	1.6329	27	22.0441	6	5.06798	111	93.7577	32	26.5729	140	116.256	87	81.4264	28	26.2062	89	89.2175
PF3D7_0420500	Pf3D7_04_v3	-	0.597	0	0	33	45.0006	0	0	12	16.5683	0	0	8	9.7019	0	0	22	24.077	0	0	77	94.9568	0	0	134	158.186	0	0	19	34.7402	0	0	36	39.4357	0	0	38	43.0651	0	0	76	84.6761	0	0	181	227.291	3	4.03496
PF3D7_0420600	Pf3D7_04_v3	+	1.782	2	0.913695	9	4.11163	0	0	5	2.31278	1	0.406287	33	13.4075	0	0	43	15.7658	1	0.413145	85	35.1173	1	0.395486	59	23.3337	1	0.612556	23	14.0888	2	0.733978	73	26.7902	1	0.379672	68	25.8177	0	0	41	15.3037	2	0.841397	163	68.5739	3	1.35178
PF3D7_0420700	Pf3D7_04_v3	-	6.459	0	0	0	0	0	0	0	0	0	0	1	0.112092	0	0	3	0.303466	0	0	0	0	1	0.109112	0	0	0	0	4	0.676002	0	0	6	0.607501	0	0	3	0.314248	1	0.102981	1	0.102981	0	0	1	0.116068	0	0
PF3D7_0420800	Pf3D7_04_v3	+	0.101	0	0	0	0	0	0	0	0	0	0	0	0	0	0	0	0	0	0	0	0	0	0	0	0	0	0	0	0	0	0	0	0	0	0	0	0	0	0	0	0	0	0	0	0	0	0
PF3D7_0420900	Pf3D7_04_v3	-	6.606	0	0	3	0.36971	0	0	0	0	0	0	0	0	0	0	0	0	0	0	2	0.222895	0	0	1	0.106684	0	0	0	0	0	0	1	0.0989971	0	0	1	0.102418	0	0	1	0.100689	0	0	2	0.226971	0	0
PF3D7_0421000	Pf3D7_04_v3	+	0.101	0	0	0	0	0	0	0	0	0	0	0	0	0	0	0	0	0	0	0	0	0	0	0	0	0	0	0	0	0	0	0	0	0	0	0	0	0	0	0	0	0	0	0	0	0	0
PF3D7_0421100	Pf3D7_04_v3	-	6.546	0	0	1	0.124366	0	0	0	0	0	0	2	0.221205	0	0	1	0.0998109	0	0	0	0	0	0	2	0.215324	0	0	2	0.333509	0	0	3	0.299713	0	0	0	0	0	0	0	0	0	0	0	0	0	0
PF3D7_0421200	Pf3D7_04_v3	+	1.041	0	0	0	0	1	0.79181	0	0	0	0	0	0	0	0	0	0	0	0	0	0	0	0	0	0	0	0	0	0	0	0	0	0	0	0	0	0	0	0	0	0	0	0	0	0	0	0
PF3D7_0421300	Pf3D7_04_v3	-	6.582	0	0	3	0.371058	0	0	1	0.125232	0	0	2	0.219995	0	0	2	0.19853	0	0	3	0.335562	0	0	5	0.535366	0	0	3	0.497527	0	0	3	0.298074	0	0	2	0.205584	0	0	2	0.202113	0	0	5	0.569496	0	0
PF3D7_0421400	Pf3D7_04_v3	+	0.138	0	0	0	0	0	0	0	0	0	0	0	0	0	0	0	0	0	0	0	0	0	0	0	0	0	0	0	0	0	0	0	0	0	0	0	0	0	0	0	0	0	0	0	0	0	0
PF3D7_0421500	Pf3D7_04_v3	-	1.011	0	0	0	0	0	0	0	0	0	0	6	4.29676	0	0	9	5.81628	0	0	0	0	0	0	0	0	0	0	3	3.23909	0	0	0	0	0	0	5	3.34607	0	0	4	2.63166	0	0	0	0	1	0.794221
PF3D7_0421600	Pf3D7_04_v3	+	1.296	1	0.628165	0	0	0	0	0	0	0	0	2	1.11729	0	0	2	1.00827	0	0	0	0	1	0.543793	0	0	0	0	0	0	0	0	0	0	0	0	1	0.522049	0	0	0	0	0	0	1	0.57846	0	0
PF3D7_0421700	Pf3D7_04_v3	-	5.811	0	0	0	0	0	0	0	0	0	0	1	0.124592	0	0	0	0	0	0	0	0	0	0	0	0	0	0	0	0	0	0	1	0.112541	0	0	0	0	0	0	2	0.228929	0	0	3	0.387034	0	0
PF3D7_0421800	Pf3D7_04_v3	+	0.255	0	0	0	0	0	0	0	0	0	0	3	8.51769	0	0	3	7.68661	0	0	0	0	0	0	0	0	0	0	0	0	0	0	0	0	0	0	1	2.65324	0	0	0	0	0	0	0	0	0	0
PF3D7_0421900	Pf3D7_04_v3	+	0.216	0	0	0	0	0	0	0	0	0	0	3	10.0556	0	0	3	9.07447	0	0	0	0	0	0	0	0	0	0	0	0	0	0	1	3.02766	0	0	0	0	0	0	0	0	0	0	0	0	0	0
PF3D7_0422000	Pf3D7_04_v3	+	0.966	2	1.68551	34	28.6537	1	0.853286	40	34.1314	4	2.99795	268	200.862	0	0	257	173.824	4	3.04854	67	51.0631	6	4.37736	52	37.9371	3	3.38998	26	29.3798	1	0.676993	50	33.8496	1	0.700389	244	170.895	9	6.19708	187	128.761	4	3.10428	59	45.7882	12	9.97463
PF3D7_0422100	Pf3D7_04_v3	+	1.158	0	0	74	52.0238	0	0	73	51.962	0	0	141	88.1559	1	0.564216	210	118.485	0	0	123	78.1999	0	0	214	130.24	0	0	70	65.9846	0	0	120	67.7694	0	0	287	167.683	1	0.574398	229	131.537	0	0	101	65.387	1	0.6934
PF3D7_0422200	Pf3D7_04_v3	-	12.786	0	0	43	2.73787	0	0	45	2.90101	1	0.0566247	206	11.6647	1	0.0510998	275	14.0524	2	0.115161	124	7.13998	1	0.0551193	90	4.96074	0	0	120	10.2447	1	0.0511477	195	9.97381	0	0	139	7.35524	0	0	69	3.58952	3	0.1759	306	17.9418	1	0.0627997
PF3D7_0422300	Pf3D7_04_v3	+	1.353	370	222.63	51	30.6868	382	232.722	57	34.7255	28	14.9831	402	215.114	34	16.4186	458	221.168	48	26.1188	156	84.8861	34	17.71	98	51.0466	251	202.502	59	47.6001	291	140.655	136	65.7358	141	70.5079	178	89.01	172	84.5575	91	44.7368	17	9.41954	171	94.7495	32	18.9909
PF3D7_0422400	Pf3D7_04_v3	+	0.513	3	4.76083	2006	3183.41	6	9.64063	1854	2978.95	1	1.41131	924	1304.05	0	0	1066	1357.67	1	1.43513	482	691.734	0	0	667	916.319	2	4.25565	1402	2983.21	1	1.2748	1857	2367.31	1	1.31886	1744	2300.09	1	1.29659	1739	2254.78	2	2.92275	347	507.097	1	1.56522
PF3D7_0422500	Pf3D7_04_v3	+	8.625	5	0.471943	65	6.13526	4	0.382272	65	6.21192	0	0	127	10.6607	1	0.0757521	197	14.9232	8	0.682874	110	9.38952	2	0.163422	108	8.82476	2	0.253119	129	16.3262	6	0.454939	277	21.003	4	0.313774	261	20.4738	4	0.308477	153	11.7992	5	0.4346	179	15.5587	9	0.837869
PF3D7_0422600	Pf3D7_04_v3	-	0.423	0	0	10	19.2459	0	0	11	21.435	0	0	7	11.9812	0	0	11	16.9905	0	0	13	22.6263	0	0	19	31.6557	0	0	9	23.225	0	0	12	18.5525	0	0	28	44.7852	0	0	31	48.7464	0	0	9	15.9507	0	0
PF3D7_0422700	Pf3D7_04_v3	+	1.173	3	2.0821	236	163.792	1	0.702706	219	153.893	0	0	238	146.899	1	0.557001	236	131.452	6	3.76585	61	38.2861	13	7.81059	78	46.8635	1	0.930583	80	74.4467	0	0	151	84.186	0	0	176	101.515	1	0.567053	129	73.1498	2	1.27823	69	44.0991	10	6.84533
PF3D7_0422800	Pf3D7_04_v3	+	1.413	3	1.72845	13	7.48997	2	1.1667	25	14.5838	1	0.512388	106	54.3131	0	0	100	46.2394	2	1.04207	126	65.6505	1	0.498765	174	86.7852	4	3.09009	15	11.5878	5	2.31414	54	24.9927	3	1.43647	128	61.2892	6	2.82443	187	88.028	4	2.12225	117	62.0758	10	5.68264
PF3D7_0422900	Pf3D7_04_v3	+	0.729	4	4.46695	5	5.58369	0	0	4	4.52276	3	2.97944	83	82.4312	6	5.37747	59	52.8784	0	0	25	25.2477	1	0.966743	22	21.2683	0	0	4	5.98943	3	2.69125	12	10.765	0	0	16	14.8494	7	6.38693	25	22.8105	2	2.05675	25	25.7094	2	2.2029
PF3D7_0423000	Pf3D7_04_v3	+	0.783	107	111.25	5	5.19861	88	92.6387	2	2.10542	124	114.657	67	61.9518	132	110.145	69	57.576	38	35.7299	42	39.4909	48	43.2034	68	61.2048	42	58.5519	4	5.57637	58	48.4426	22	18.3748	96	82.9518	54	46.6604	182	154.608	87	73.9059	38	36.3832	35	33.5108	38	38.9686
PF3D7_0423100	Pf3D7_04_v3	-	0.441	0	0	675	1246.07	1	1.8691	602	1125.2	0	0	769	1262.49	0	0	799	1183.76	0	0	220	367.277	0	0	385	615.263	0	0	209	517.322	0	0	319	473.057	0	0	449	688.849	0	0	846	1276.01	0	0	162	275.394	3	5.4623
PF3D7_0423200	Pf3D7_04_v3	+	0.411	0	0	75	148.559	0	0	65	130.36	1	1.76157	128	225.481	2	3.17938	151	240.043	0	0	116	207.791	2	3.42947	154	264.069	0	0	37	98.2683	0	0	61	97.0619	2	3.29234	154	253.51	1	1.61838	144	233.046	2	3.6481	74	134.98	3	5.861
PF3D7_0423300	Pf3D7_04_v3	-	1.431	0	0	50	28.4452	0	0	48	27.6486	1	0.505943	69	34.91	0	0	73	33.3301	0	0	582	299.428	0	0	861	424.035	0	0	126	96.1135	1	0.457005	190	86.831	0	0	44	20.8032	0	0	49	22.776	1	0.523889	724	379.295	0	0
PF3D7_0423400	Pf3D7_04_v3	+	0.654	0	0	99	123.236	0	0	93	117.213	0	0	52	57.5661	0	0	24	23.9766	0	0	500	562.862	0	0	550	592.684	0	0	115	191.944	0	0	195	194.992	0	0	66	68.2783	0	0	47	47.8015	2	2.29261	600	687.784	0	0
PF3D7_0423500	Pf3D7_04_v3	+	1.119	3	2.18258	336	244.449	9	6.62955	281	206.989	2	1.29402	967	625.658	3	1.75164	903	527.244	4	2.63172	1467	965.183	5	3.14904	2997	1887.54	4	3.90196	267	260.456	4	2.33771	474	277.019	1	0.604625	333	201.34	2	1.18883	450	267.488	8	5.35968	1345	901.096	11	7.89324
PF3D7_0423600	Pf3D7_04_v3	-	4.839	1	0.168238	109	18.3379	0	0	97	16.523	0	0	174	26.0336	1	0.13502	220	29.7044	2	0.304287	160	24.343	4	0.582563	197	28.6912	1	0.225578	113	25.4904	0	0	305	41.2197	0	0	148	20.693	0	0	118	16.2199	4	0.619702	255	39.506	2	0.331869
PF3D7_0423700	Pf3D7_04_v3	-	0.411	0	0	92	182.232	0	0	86	172.476	0	0	138	243.096	0	0	137	217.787	1	1.7913	232	415.581	0	0	228	390.959	0	0	38	100.924	0	0	39	62.056	0	0	42	69.1391	0	0	19	30.7492	0	0	126	229.83	0	0
PF3D7_0423800	Pf3D7_04_v3	+	1.089	41	30.6503	183	136.805	35	26.4918	172	130.188	0	0	87	57.8405	1	0.599965	85	50.997	60	40.5633	548	370.478	60	38.8295	795	514.491	30	30.0709	231	231.546	82	49.2433	606	363.92	3	1.86385	43	26.7151	3	1.83238	36	21.9885	83	57.1385	1073	738.67	84	61.9361
PF3D7_0423900	Pf3D7_04_v3	-	0.423	1	1.92459	95	182.836	2	3.89728	78	151.994	0	0	19	32.5203	0	0	31	47.8823	3	5.22144	71	123.574	5	8.33044	57	94.967	0	0	42	108.383	4	6.18416	181	279.833	0	0	4	6.39788	1	1.57247	1	1.57247	7	12.4061	79	140.012	10	18.9824
PF3D7_0424000	Pf3D7_04_v3	+	1.044	1	0.779791	13	10.1373	2	1.57907	20	15.7907	3	2.08047	161	111.652	5	3.12913	189	118.281	14	9.87273	31	21.861	5	3.37527	33	22.2768	2	2.09114	24	25.0937	8	5.0113	31	19.4188	4	2.59224	83	53.7891	1	0.63712	62	39.5014	16	11.4894	25	17.9522	37	28.4573
PF3D7_0424100	Pf3D7_04_v3	-	1.581	0	0	13	6.69407	0	0	9	4.69226	0	0	19	8.70087	0	0	29	11.9845	0	0	175	81.4922	0	0	90	40.1189	0	0	33	22.7843	1	0.413646	154	63.7015	0	0	8	3.42353	0	0	5	2.10358	1	0.474184	293	138.936	0	0
PF3D7_0424200	Pf3D7_04_v3	-	5.151	2	0.316095	15	2.37071	5	0.800111	39	6.24086	0	0	34	4.7789	0	0	38	4.81999	18	2.57271	191	27.2993	5	0.684096	123	16.8288	2	0.42383	116	24.5821	10	1.26961	281	35.676	0	0	5	0.656742	1	0.129131	4	0.516523	33	4.80287	339	49.3386	46	7.17065
PF3D7_0424300	Pf3D7_04_v3	+	4.293	1	0.189635	45	8.53357	0	0	37	7.10415	3	0.505943	225	37.9457	5	0.760962	279	42.4617	7	1.20046	354	60.7089	5	0.820819	264	43.3393	1	0.254268	77	19.5787	5	0.761676	517	78.7573	0	0	13	2.0488	5	0.774695	6	0.929634	16	2.79407	389	67.9309	18	3.3667
PF3D7_0424400	Pf3D7_04_v3	+	7.143	0	0	2	0.227944	0	0	2	0.230792	0	0	23	2.33125	1	0.0914689	32	2.927	0	0	18	1.85525	0	0	7	0.690646	0	0	2	0.305635	1	0.0915546	23	2.10576	1	0.0947187	0	0	0	0	0	0	1	0.104954	35	3.67338	0	0
PF3D7_0424500	Pf3D7_04_v3	+	1.869	60	26.1349	540	235.214	42	18.523	544	239.917	3	1.16213	318	123.185	6	2.09747	391	136.685	11	4.33304	71	27.9678	29	10.9352	76	28.6578	34	19.8574	434	253.474	52	18.1951	547	191.399	7	2.53399	18	6.51598	22	7.82951	11	3.91476	17	6.81896	107	42.9194	32	13.7478
PF3D7_0424600	Pf3D7_04_v3	-	0.93	0	0	2227	1949.47	2	1.77263	2112	1871.9	1	0.778499	537	418.054	0	0	600	421.524	0	0	271	214.534	0	0	571	432.705	1	1.17374	1312	1539.94	0	0	3182	2237.58	0	0	447	325.193	0	0	261	186.672	2	1.61223	388	312.772	0	0
PF3D7_0424700	Pf3D7_04_v3	+	3.669	5	1.10943	360	79.8792	2	0.449318	400	89.8636	1	0.19733	152	29.9942	1	0.178076	153	27.2457	0	0	7	1.40462	0	0	6	1.1525	0	0	138	41.0568	0	0	70	12.477	0	0	7	1.29082	0	0	5	0.90645	0	0	10	2.04329	0	0
PF3D7_0424800	Pf3D7_04_v3	+	0.945	0	0	18	15.5067	0	0	19	16.5727	0	0	1	0.766142	0	0	0	0	0	0	3	2.33722	0	0	3	2.23732	0	0	22	25.4123	1	0.692037	60	41.5222	0	0	0	0	0	0	0	0	0	0	0	0	0	0
PF3D7_0424900	Pf3D7_04_v3	+	0.852	0	0	40	38.2208	0	0	42	40.6332	0	0	8	6.79816	0	0	8	6.13485	0	0	4	3.45645	0	0	4	3.30871	0	0	44	56.3724	0	0	91	69.8494	0	0	2	1.58821	0	0	1	0.780696	0	0	7	6.15938	0	0
PF3D7_0425000	Pf3D7_04_v3	-	1.137	0	0	0	0	1	0.724955	0	0	0	0	0	0	0	0	0	0	0	0	1	0.647514	0	0	0	0	0	0	0	0	3	1.72553	0	0	0	0	0	0	0	0	0	0	0	0	0	0	0	0
PF3D7_0425100	Pf3D7_04_v3	-	0.618	0	0	212	279.271	0	0	188	250.75	0	0	26	30.4597	0	0	28	29.6022	0	0	9	10.7217	0	0	10	11.4038	0	0	186	328.532	0	0	291	307.94	0	0	1	1.09478	0	0	0	0	0	0	21	25.4747	0	0
PF3D7_0425200	Pf3D7_04_v3	+	0.693	1	1.17475	362	425.26	1	1.18943	354	421.058	0	0	29	30.2974	0	0	39	36.7693	0	0	13	13.8108	0	0	21	21.3562	1	1.57514	150	236.272	0	0	310	292.543	0	0	1	0.9763	0	0	4	3.83927	0	0	25	27.0449	0	0
PF3D7_0425300	Pf3D7_04_v3	+	0.699	0	0	0	0	0	0	0	0	0	0	0	0	0	0	2	1.86942	0	0	0	0	0	0	0	0	0	0	0	0	0	0	0	0	0	0	0	0	0	0	0	0	0	0	0	0	0	0
PF3D7_0425400	Pf3D7_04_v3	+	0.696	0	0	9	10.5272	0	0	15	17.7645	0	0	1	1.04024	0	0	1	0.938739	0	0	0	0	0	0	0	0	0	0	27	42.3456	0	0	24	22.5509	0	0	0	0	0	0	0	0	0	0	1	1.07713	0	0
PF3D7_0425500	Pf3D7_04_v3	-	0.915	3	2.66919	36	32.0303	1	0.900846	36	32.4304	0	0	132	104.446	0	0	166	118.533	1	0.804616	9	7.24154	0	0	14	10.7831	0	0	98	116.912	0	0	10	7.14727	1	0.739427	214	158.237	0	0	83	60.3363	0	0	23	18.8445	1	0.877549
PF3D7_0425600	Pf3D7_04_v3	+	0.915	0	0	1	0.889729	0	0	0	0	0	0	4	3.16504	0	0	6	4.28434	0	0	0	0	0	0	0	0	0	0	1	1.19298	0	0	0	0	0	0	7	5.17599	0	0	0	0	0	0	0	0	0	0
PF3D7_0425700	Pf3D7_04_v3	-	0.975	0	0	1	0.834977	0	0	0	0	0	0	0	0	0	0	0	0	0	0	0	0	0	0	0	0	0	0	0	0	0	0	0	0	0	0	0	0	0	0	0	0	0	0	0	0	0	0
PF3D7_0425800	Pf3D7_04_v3	+	10.662	0	0	1	0.0763555	0	0	1	0.0773095	0	0	0	0	0	0	0	0	0	0	0	0	0	0	0	0	0	0	0	0	0	0	0	0	0	0	0	0	0	0	0	0	0	0	0	0	0	0
PF3D7_0425900	Pf3D7_04_v3	+	0.975	1	0.834977	2	1.66995	2	1.69082	1	0.845409	0	0	2	1.48514	0	0	0	0	0	0	0	0	0	0	0	0	0	0	0	0	1	0.670743	0	0	0	0	0	0	0	0	0	0	0	0	0	0	0	0
PF3D7_0426000	Pf3D7_04_v3	-	6.45	1	0.126217	3	0.378652	2	0.255589	2	0.255589	0	0	2	0.224497	0	0	7	0.709075	1	0.114143	10	1.14143	0	0	11	1.20191	0	0	3	0.507709	1	0.101391	6	0.608349	0	0	1	0.104895	0	0	6	0.618747	0	0	13	1.51099	0	0
PF3D7_0500100	Pf3D7_05_v3	+	6.624	0	0	0	0	0	0	4	0.49775	1	0.1093	2	0.2186	0	0	1	0.0986356	1	0.111145	5	0.555724	0	0	7	0.74476	0	0	2	0.329582	0	0	4	0.394912	0	0	6	0.61284	0	0	4	0.401662	1	0.113177	9	1.01859	0	0
PF3D7_0500200	Pf3D7_05_v3	-	0.072	1	11.307	0	0	0	0	0	0	0	0	0	0	0	0	0	0	0	0	0	0	0	0	0	0	0	0	0	0	0	0	0	0	0	0	0	0	0	0	0	0	0	0	0	0	0	0
PF3D7_0500300	Pf3D7_05_v3	-	1.023	0	0	0	0	0	0	0	0	0	0	0	0	0	0	0	0	0	0	0	0	0	0	0	0	0	0	0	0	0	0	0	0	0	0	0	0	0	0	0	0	0	0	0	0	0	0
PF3D7_0500400	Pf3D7_05_v3	-	1.125	1	0.723646	0	0	0	0	1	0.732688	0	0	1	0.643559	0	0	2	1.16153	0	0	0	0	0	0	0	0	0	0	0	0	1	0.581311	0	0	0	0	0	0	0	0	0	0	0	0	0	0	0	0
PF3D7_0500500	Pf3D7_05_v3	-	0.93	1	0.875379	0	0	0	0	0	0	0	0	1	0.778499	1	0.70254	0	0	0	0	0	0	0	0	0	0	2	2.34747	0	0	2	1.4064	0	0	1	0.727501	0	0	1	0.715218	0	0	0	0	0	0	0	0
PF3D7_0500600	Pf3D7_05_v3	-	0.924	1	0.881063	12	10.5728	0	0	22	19.6256	0	0	23	18.0217	0	0	23	16.2633	0	0	58	46.2132	0	0	71	54.1533	1	1.18136	25	29.5339	1	0.707765	52	36.8038	0	0	12	8.7867	0	0	17	12.2377	0	0	110	89.2482	0	0
PF3D7_0500700	Pf3D7_05_v3	-	0.275	0	0	0	0	0	0	0	0	0	0	0	0	0	0	1	2.37586	0	0	1	2.67718	0	0	2	5.12549	0	0	0	0	0	0	1	2.37809	0	0	2	4.92055	0	0	1	2.41874	0	0	2	5.45225	0	0
PF3D7_0500800	Pf3D7_05_v3	-	4.305	0	0	76	14.3721	2	0.382938	88	16.8493	30	5.04532	2858	480.651	26	3.94597	3289	499.166	3	0.513048	317	54.2121	5	0.818531	210	34.3783	4	1.01424	664	168.364	2	0.303821	416	63.1948	14	2.20025	2005	315.107	15	2.31761	1615	249.529	19	3.30871	1594	277.584	19	3.54383
PF3D7_0500900	Pf3D7_05_v3	-	1.803	5	2.25763	16	7.22442	4	1.82867	21	9.60053	18	7.22799	48	19.2746	9	3.26137	60	21.7425	34	13.8833	92	37.5666	50	19.544	85	33.2247	2	1.21084	44	26.6385	9	3.26443	42	15.234	32	12.008	30	11.2575	37	13.6498	40	14.7566	26	10.8108	73	30.3533	28	12.4697
PF3D7_0501000	Pf3D7_05_v3	+	0.783	2	2.07944	1129	1173.85	1	1.05271	1031	1085.35	2	1.84931	623	576.059	1	0.834434	686	572.422	0	0	92	86.5039	0	0	150	135.011	1	1.39409	580	808.574	2	1.67043	251	209.639	1	0.864081	666	575.478	2	1.69899	492	417.95	0	0	118	112.979	1	1.02549
PF3D7_0501100.1	Pf3D7_05_v3	-	1.209	1	0.673368	1519	1022.85	6	4.09069	1477	1006.99	0	0	387	231.753	1	0.540415	383	206.979	0	0	388	236.274	0	0	502	292.628	2	1.80575	933	842.381	2	1.08184	2629	1422.08	1	0.559616	223	124.794	2	1.10034	199	109.483	2	1.24017	469	290.821	1	0.66415
PF3D7_0501100.2	Pf3D7_05_v3	-	1.173	1	0.694034	1445	1002.88	6	4.21623	1421	998.545	0	0	374	230.842	1	0.557001	368	204.976	0	0	371	232.855	0	0	486	291.996	2	1.86117	900	837.525	2	1.11505	2550	1421.68	1	0.576791	218	125.74	2	1.13411	187	106.039	2	1.27823	447	285.685	1	0.684533
PF3D7_0501200	Pf3D7_05_v3	+	1.227	1	0.66349	298	197.72	1	0.67178	253	169.96	0	0	1341	791.271	4	2.12995	1577	839.733	0	0	213	127.804	0	0	234	134.403	1	0.889629	336	298.915	3	1.59896	73	38.908	0	0	926	510.602	0	0	525	284.601	0	0	195	119.143	1	0.654407
PF3D7_0501300	Pf3D7_05_v3	+	1.014	27	21.6773	12862	10326.4	31	25.1997	12402	10081.5	1	0.714008	992	708.296	5	3.22171	1213	781.586	0	0	108	78.4143	3	2.08508	264	183.487	13	13.9945	5027	5411.58	29	18.7034	9429	6081.19	0	0	124	82.7371	0	0	78	51.1656	2	1.47867	219	161.914	2	1.58374
PF3D7_0501400	Pf3D7_05_v3	+	5.163	16	2.52288	1159	182.751	16	2.5544	1433	228.779	7	0.981605	641	89.887	14	1.77166	1154	146.035	8	1.14077	588	83.8465	28	3.82203	452	61.6985	11	2.32565	1050	221.994	31	3.92664	3084	390.637	1	0.131043	80	10.4835	2	0.257661	41	5.28206	3	0.43561	354	51.402	2	0.311043
PF3D7_0501500	Pf3D7_05_v3	-	1.203	1	0.676727	165	111.66	1	0.685182	170	116.481	1	0.601832	142	85.4601	2	1.08622	134	72.7768	3	1.83597	1614	987.751	2	1.17166	2217	1298.79	1	0.907377	290	263.139	4	2.17448	551	299.535	0	0	248	139.477	0	0	312	172.508	2	1.24636	1960	1221.43	0	0
PF3D7_0501600	Pf3D7_05_v3	-	1.197	14	9.52166	542	368.624	16	11.0179	494	340.177	2	1.2097	259	156.656	2	1.09167	268	146.283	37	22.7571	2408	1481.06	34	20.0181	5441	3203.49	11	10.0312	569	518.885	9	4.9171	1202	656.706	2	1.13045	200	113.045	11	6.11252	322	178.93	47	29.4362	2503	1567.64	58	38.9069
PF3D7_0501700	Pf3D7_05_v3	-	2.382	2	0.683545	0	0	6	2.07626	0	0	0	0	0	0	1	0.274291	1	0.274291	2	0.618156	0	0	2	0.591734	0	0	4	1.83304	0	0	4	1.09819	2	0.549097	0	0	1	0.284037	3	0.837724	2	0.558483	3	0.944187	1	0.314729	7	2.35966
PF3D7_0501800	Pf3D7_05_v3	+	3.231	1	0.251966	13	3.27556	0	0	11	2.80626	0	0	556	124.589	2	0.404433	724	146.405	1	0.227862	560	127.603	1	0.218123	287	62.6013	0	0	39	13.1759	1	0.202406	91	18.419	1	0.209401	564	118.102	1	0.205866	591	121.667	0	0	374	86.7787	4	0.994067
PF3D7_0501900	Pf3D7_05_v3	-	1.146	0	0	11	7.81424	0	0	17	12.2274	0	0	58	36.6424	1	0.570124	58	33.0672	0	0	28	17.988	0	0	30	18.4491	0	0	8	7.62007	1	0.570659	31	17.6904	0	0	68	40.1459	0	0	75	43.5309	1	0.654175	47	30.7462	1	0.700661
PF3D7_0502000	Pf3D7_05_v3	+	3.819	3	0.639515	31	6.60832	2	0.43167	30	6.47505	4	0.758318	71	13.4601	10	1.71082	87	14.8841	8	1.54223	65	12.5306	13	2.39901	35	6.45887	9	2.57245	51	14.5772	17	2.91112	73	12.5007	41	7.26358	115	20.3735	38	6.61844	91	15.8494	40	7.85216	64	12.5635	30	6.3076
PF3D7_0502100	Pf3D7_05_v3	-	0.705	0	0	9	10.3928	0	0	4	4.67673	0	0	13	13.3504	1	0.926755	16	14.8281	0	0	40	41.7716	0	0	35	34.9879	0	0	8	12.3867	1	0.927624	15	13.9144	0	0	51	48.9438	2	1.88696	59	55.6653	0	0	43	45.7255	0	0
PF3D7_0502200	Pf3D7_05_v3	+	1.332	19	11.6126	16	9.77901	18	11.1388	16	9.90119	0	0	69	37.5047	2	0.981024	89	43.6556	85	46.9812	63	34.8214	63	33.333	50	26.4548	12	9.834	26	21.307	48	23.5667	42	20.6208	3	1.52382	84	42.6669	14	6.9911	66	32.958	103	57.9711	42	23.6387	88	53.0482
PF3D7_0502300	Pf3D7_05_v3	-	0.864	0	0	2	1.8845	1	0.954021	0	0	0	0	1	0.837967	1	0.756206	1	0.756206	2	1.70422	3	2.55633	4	3.26276	6	4.89413	0	0	0	0	0	0	6	4.54149	1	0.783074	0	0	1	0.769853	1	0.769853	3	2.60307	5	4.33845	9	8.36414
PF3D7_0502400	Pf3D7_05_v3	-	1.794	2	0.907583	332	150.659	5	2.29731	390	179.19	1	0.40357	76	30.6713	0	0	98	35.6909	3	1.23114	18	7.38686	3	1.17852	38	14.9279	2	1.21692	480	292.06	8	2.91628	674	245.696	0	0	5	1.88566	1	0.370765	0	0	3	1.25365	38	15.8796	3	1.34274
PF3D7_0502500	Pf3D7_05_v3	+	1.785	0	0	4	1.82432	0	0	4	1.84711	0	0	0	0	0	0	0	0	0	0	0	0	0	0	0	0	0	0	15	9.17289	0	0	5	1.83186	1	0.379034	0	0	0	0	0	0	0	0	0	0	0	0
PF3D7_0502600	Pf3D7_05_v3	-	2.67	0	0	0	0	1	0.308717	1	0.308717	0	0	57	15.4563	1	0.244705	60	14.6823	0	0	5	1.3787	0	0	5	1.31977	1	0.408829	7	2.86181	2	0.489869	9	2.20441	0	0	65	16.4709	0	0	44	10.9613	0	0	21	5.8964	0	0
PF3D7_0502700	Pf3D7_05_v3	-	1.188	0	0	14	9.5938	0	0	16	11.1013	0	0	17	10.3603	0	0	47	25.8485	0	0	4	2.47887	0	0	0	0	0	0	7	6.43184	0	0	4	2.20194	1	0.569508	26	14.8072	1	0.559893	15	8.39839	0	0	2	1.2621	0	0
PF3D7_0502800	Pf3D7_05_v3	+	0.414	0	0	50	98.3215	1	1.991	46	91.586	0	0	12	20.9856	0	0	28	44.1887	0	0	1	1.77832	1	1.70231	5	8.51154	0	0	23	60.643	0	0	37	58.447	0	0	27	44.1245	0	0	23	36.9529	1	1.81083	2	3.62167	2	3.87902
PF3D7_0502900	Pf3D7_05_v3	-	0.249	0	0	138	451.189	0	0	118	390.62	0	0	346	1006.05	0	0	338	886.893	0	0	267	789.445	0	0	391	1106.66	0	0	71	311.252	0	0	135	354.565	0	0	394	1070.57	0	0	537	1434.49	0	0	154	463.66	0	0
PF3D7_0503000	Pf3D7_05_v3	+	0.789	0	0	76	78.418	0	0	50	52.2354	0	0	305	279.875	0	0	400	331.236	0	0	374	348.983	0	0	450	401.952	0	0	111	153.567	0	0	221	183.179	0	0	249	213.52	0	0	277	233.52	1	0.950171	359	341.111	0	0
PF3D7_0503100	Pf3D7_05_v3	-	1.614	2	1.0088	6	3.0264	0	0	11	5.61773	0	0	72	32.2976	4	1.61924	110	44.529	1	0.456148	34	15.509	2	0.873303	44	19.2127	0	0	8	5.41053	6	2.43113	14	5.67264	1	0.419192	100	41.9192	3	1.23634	67	27.6117	1	0.464489	31	14.3991	1	0.497495
PF3D7_0503200	Pf3D7_05_v3	+	2.94	0	0	4	1.10762	0	0	7	1.96256	0	0	77	18.962	1	0.222232	70	15.5562	0	0	86	21.5358	1	0.239713	39	9.3488	0	0	13	4.82669	0	0	35	7.78541	2	0.460256	82	18.8705	0	0	53	11.9908	0	0	119	30.3444	0	0
PF3D7_0503300	Pf3D7_05_v3	-	0.927	0	0	148	129.975	1	0.889184	174	154.718	1	0.781018	206	160.89	1	0.704813	265	186.776	0	0	223	177.107	1	0.760254	115	87.4292	1	1.17753	197	231.974	0	0	409	288.539	1	0.729855	313	228.445	3	2.1526	318	228.175	0	0	159	128.587	1	0.866189
PF3D7_0503400	Pf3D7_05_v3	+	0.369	0	0	1451	3201.25	0	0	1300	2903.95	1	1.96207	1860	3649.45	0	0	1870	3311.08	3	5.98556	4633	9243.7	1	1.90991	6557	12523.3	2	5.91639	1106	3271.76	3	5.31687	3160	5600.43	3	5.50062	2352	4312.48	0	0	2583	4656.07	2	4.06333	4333	8803.21	4	8.70415
PF3D7_0503500	Pf3D7_05_v3	-	2.553	1	0.318881	9	2.86993	0	0	15	4.84297	1	0.283589	52	14.7467	0	0	73	18.6821	9	2.59538	37	10.6699	3	0.82815	39	10.7659	0	0	15	6.41348	2	0.512319	65	16.6504	0	0	22	5.83027	1	0.260538	19	4.95022	14	4.11108	73	21.4363	22	6.91934
PF3D7_0503600	Pf3D7_05_v3	-	2.406	0	0	124	41.9571	2	0.685182	158	54.1294	0	0	111	33.4017	0	0	104	28.2418	5	1.52997	1219	373.008	3	0.878747	908	265.968	1	0.453688	239	108.432	3	0.81543	943	256.317	0	0	91	25.5895	0	0	137	37.8745	3	0.934769	1861	579.868	11	3.67104
PF3D7_0503800	Pf3D7_05_v3	-	0.363	0	0	1882	4220.77	1	2.27073	1840	4178.14	0	0	737	1469.95	0	0	810	1457.92	1	2.02816	443	898.477	1	1.94147	669	1298.85	5	15.0355	1216	3656.62	7	12.6111	1454	2619.5	2	3.72769	1350	2516.19	2	3.66475	1896	3474.19	13	26.8482	327	675.336	9	19.908
PF3D7_0503900	Pf3D7_05_v3	-	1.989	0	0	2	0.818605	0	0	4	1.65766	1	0.364004	76	27.6643	0	0	94	30.8778	0	0	21	7.7731	0	0	16	5.66922	2	1.09761	5	2.74403	0	0	5	1.64398	1	0.340159	78	26.5324	1	0.334416	75	25.0812	2	0.753831	16	6.03065	1	0.403699
PF3D7_0504000	Pf3D7_05_v3	+	7.182	25	2.83383	19	2.15371	23	2.6397	28	3.21354	6	0.604849	460	46.3717	7	0.636805	567	51.5812	39	3.99787	333	34.1357	38	3.72886	232	22.7657	22	3.34373	58	8.81528	22	2.00326	88	8.01306	4	0.376817	814	76.6824	16	1.48182	614	56.8649	60	6.26303	312	32.5678	91	10.1739
PF3D7_0504100	Pf3D7_05_v3	-	0.444	0	0	39	71.509	0	0	27	50.1248	0	0	71	115.775	0	0	61	89.7637	0	0	70	116.071	0	0	110	174.602	0	0	30	73.755	2	2.94583	168	247.45	0	0	22	33.524	1	1.49809	25	37.4523	2	3.37696	94	158.717	2	3.61693
PF3D7_0504200	Pf3D7_05_v3	+	1.509	0	0	66	35.6069	1	0.546238	77	42.0604	4	1.91916	286	137.22	1	0.432977	319	138.12	9	4.391	321	156.612	5	2.33517	237	110.687	3	2.17013	92	66.5506	1	0.433383	198	85.8098	4	1.79344	235	105.365	13	5.73028	215	94.7699	6	2.98085	229	113.769	10	5.32112
PF3D7_0504300	Pf3D7_05_v3	-	0.675	1	1.20608	0	0	0	0	1	1.22115	3	3.2178	20	21.452	3	2.90383	24	23.2307	4	4.36281	17	18.5419	0	0	5	5.22041	0	0	2	3.23429	3	2.90655	1	0.968851	2	2.00467	24	24.056	2	1.97082	46	45.3289	2	2.22129	14	15.549	3	3.5687
PF3D7_0504400	Pf3D7_05_v3	+	2.268	0	0	5	1.79476	0	0	9	3.27093	0	0	320	102.152	0	0	414	119.264	2	0.649227	168	54.5351	0	0	111	34.492	0	0	13	6.25682	0	0	26	7.49707	0	0	241	71.8936	1	0.293277	243	71.2664	3	0.991647	141	46.6074	4	1.41615
PF3D7_0504500	Pf3D7_05_v3	+	0.828	23	22.614	0	0	11	10.9505	1	0.9955	2	1.7488	7	6.12081	1	0.789085	5	3.94542	52	46.2363	0	0	85	72.3481	2	1.70231	16	21.0932	0	0	11	8.68807	6	4.73895	15	12.2568	0	0	22	17.6731	7	5.62327	70	63.3791	2	1.81083	62	60.1248
PF3D7_0504600	Pf3D7_05_v3	+	1.146	21	14.9181	39	27.705	17	12.2274	40	28.7705	23	14.5306	242	152.887	19	10.8324	216	123.147	24	15.4183	318	204.292	19	11.6844	394	242.298	10	9.52508	36	34.2903	15	8.55988	101	57.6365	26	15.3499	148	87.3763	112	65.0062	215	124.789	15	9.81263	236	154.385	24	16.8159
PF3D7_0504700	Pf3D7_05_v3	+	7.05	0	0	26	3.00236	0	0	26	3.03988	3	0.308087	197	20.231	4	0.370702	228	21.13	0	0	23	2.40186	1	0.0999653	22	2.19924	0	0	24	3.716	0	0	26	2.41182	0	0	92	8.82907	1	0.0943479	99	9.34044	2	0.212677	97	10.3148	0	0
PF3D7_0504800	Pf3D7_05_v3	-	16.92	0	0	3	0.144344	0	0	5	0.24358	0	0	122	5.22036	3	0.115844	170	6.56451	2	0.0870241	205	8.91997	1	0.0416522	213	8.87192	0	0	15	0.967708	0	0	57	2.20311	1	0.0399867	169	6.75776	0	0	110	4.32428	1	0.0443076	348	15.419	0	0
PF3D7_0504900	Pf3D7_05_v3	+	0.519	2	3.1372	63	98.8217	2	3.17639	44	69.8806	2	2.79	392	546.839	1	1.25889	419	527.473	3	4.25563	489	693.667	5	6.78955	629	854.126	2	4.20645	56	117.781	5	6.30033	64	80.6443	1	1.30361	281	366.316	6	7.68963	448	574.159	4	5.77792	257	371.231	7	10.8299
PF3D7_0505000	Pf3D7_05_v3	-	8.928	1	0.0911853	24	2.18845	2	0.184649	22	2.03114	2	0.162187	25	2.02734	1	0.0731812	45	3.29316	4	0.329849	10	0.824623	5	0.394688	7	0.552564	1	0.122264	16	1.95623	1	0.0732499	52	3.80899	4	0.303125	34	2.57657	2	0.149004	26	1.93705	3	0.25191	10	0.839701	5	0.449685
PF3D7_0505100	Pf3D7_05_v3	+	8.265	0	0	22	2.167	0	0	21	2.09434	1	0.0875988	153	13.4026	4	0.316207	223	17.6285	2	0.178155	151	13.4507	1	0.0852699	102	8.69753	0	0	32	4.2263	4	0.316503	120	9.4951	4	0.327441	165	13.507	1	0.0804783	126	10.1403	7	0.634942	261	23.6743	3	0.291455
PF3D7_0505200	Pf3D7_05_v3	+	1.698	4	1.91779	31	14.8629	4	1.94175	39	18.9321	2	0.852773	93	39.6539	1	0.384783	125	48.0979	14	6.07016	162	70.2404	7	2.90535	113	46.9007	1	0.642859	52	33.4287	11	4.23659	112	43.1361	3	1.19536	169	67.3388	6	2.35036	192	75.2116	12	5.29813	133	58.7209	18	8.51192
PF3D7_0505300	Pf3D7_05_v3	+	1.836	0	0	5	2.21705	0	0	2	0.897902	1	0.394338	11	4.33771	0	0	14	4.98206	0	0	27	10.8268	1	0.383854	16	6.14166	0	0	8	4.75632	0	0	23	8.19249	0	0	12	4.42206	1	0.362284	13	4.70969	0	0	23	9.39148	1	0.437341
PF3D7_0505400	Pf3D7_05_v3	-	2.223	0	0	4	1.46487	0	0	10	3.70793	0	0	110	35.8257	1	0.29391	121	35.5631	0	0	113	37.4239	0	0	87	27.5815	0	0	30	14.7311	0	0	84	24.7116	1	0.304353	80	24.3482	0	0	82	24.5356	0	0	119	40.1316	2	0.722409
PF3D7_0505500	Pf3D7_05_v3	-	4.053	13	2.61123	39	7.8337	7	1.42362	39	7.93158	4	0.714536	827	147.73	4	0.644818	973	156.852	17	3.08803	508	92.2777	15	2.60827	462	80.3348	7	1.88528	64	17.2368	19	3.06576	154	24.8488	4	0.667728	881	147.067	13	2.13348	915	150.164	13	2.40461	388	71.7685	8	1.58491
PF3D7_0505600	Pf3D7_05_v3	+	1.002	0	0	21	17.062	0	0	28	23.0336	0	0	75	54.1919	0	0	63	41.0796	0	0	37	27.1859	0	0	45	31.6507	0	0	26	28.3243	0	0	41	26.7594	0	0	76	51.3171	1	0.663825	91	60.4081	0	0	27	20.2011	0	0
PF3D7_0505700	Pf3D7_05_v3	-	2.775	0	0	45	13.2017	0	0	50	14.8518	1	0.260902	165	43.0489	2	0.470892	203	47.7955	1	0.265306	114	30.2449	0	0	94	23.8728	0	0	52	20.4547	2	0.471333	97	22.8597	2	0.487622	152	37.0593	2	0.479389	156	37.3924	0	0	103	27.8261	1	0.289354
PF3D7_0505800	Pf3D7_05_v3	-	0.303	2	5.37361	1717	4613.25	0	0	1661	4518.54	0	0	1660	3966.49	0	0	1511	3258.18	4	9.71912	1063	2582.86	0	0	1713	3984.31	0	0	809	2914.47	1	2.15833	1014	2188.55	0	0	1953	4360.9	0	0	2452	5382.69	2	4.94841	715	1769.06	0	0
PF3D7_0505900	Pf3D7_05_v3	-	0.381	0	0	343	732.906	0	0	355	768.024	0	0	449	853.222	0	0	509	872.864	0	0	209	403.86	0	0	292	540.128	0	0	207	593.06	0	0	184	315.83	1	1.77579	584	1037.06	0	0	760	1326.81	0	0	199	391.568	1	2.1075
PF3D7_0506000	Pf3D7_05_v3	+	0.741	14	15.3811	40	43.9461	21	23.36	19	21.1352	5	4.88532	17	16.6101	5	4.40865	19	16.7529	4	3.97422	9	8.94199	5	4.75543	5	4.75543	21	30.9353	25	36.8277	20	17.6511	28	24.7116	16	14.6089	51	46.5659	17	15.2599	40	35.9057	3	3.03516	11	11.1289	9	9.75252
PF3D7_0506100	Pf3D7_05_v3	-	0.615	0	0	267	353.439	0	0	255	341.772	0	0	183	215.435	0	0	206	218.85	2	2.39422	84	100.557	0	0	130	148.973	2	3.54984	218	386.932	0	0	411	437.047	0	0	315	346.539	0	0	305	329.873	0	0	97	118.243	0	0
PF3D7_0506200	Pf3D7_05_v3	+	0.984	0	0	80	66.1872	0	0	59	49.4229	0	0	41	30.1668	0	0	41	27.2234	1	0.748195	18	13.4675	2	1.43243	26	18.6216	0	0	25	27.7331	0	0	80	53.1687	2	1.37515	23	15.8143	2	1.35194	36	24.3349	0	0	13	9.90437	5	4.08007
PF3D7_0506300	Pf3D7_05_v3	-	1.224	6	3.9907	1	0.665116	5	3.36713	6	4.04056	2	1.18301	108	63.8827	1	0.533793	139	74.1972	2	1.20298	38	22.8566	1	0.575781	30	17.2734	3	2.67543	20	17.8362	5	2.67147	9	4.80864	4	2.21103	169	93.4161	1	0.543425	146	79.3401	1	0.612488	30	18.3746	1	0.656011
PF3D7_0506400	Pf3D7_05_v3	-	0.351	2	4.63876	6	13.9163	0	0	9	21.1352	0	0	3	6.18807	1	1.86143	1	1.86143	0	0	7	14.6825	0	0	8	16.0628	0	0	4	12.4396	3	5.58953	3	5.58953	0	0	0	0	0	0	4	7.58009	1	2.13585	16	34.1737	3	6.86288
PF3D7_0506500	Pf3D7_05_v3	+	11.943	1	0.0681656	36	2.45396	1	0.0690173	38	2.62266	0	0	320	19.3989	0	0	366	20.0226	0	0	248	15.2879	0	0	165	9.73664	0	0	83	7.58609	2	0.109516	119	6.5162	1	0.0566504	251	14.2193	0	0	161	8.96673	1	0.0627719	524	32.8925	0	0
PF3D7_0506600	Pf3D7_05_v3	-	0.246	0	0	0	0	0	0	0	0	3	8.82932	0	0	1	2.65594	0	0	1	2.99278	0	0	0	0	0	0	1	4.43729	0	0	1	2.65843	0	0	2	5.50062	0	0	1	2.70387	0	0	5	15.2375	0	0	2	6.52811
PF3D7_0506700	Pf3D7_05_v3	+	2.46	1	0.330936	33	10.9209	2	0.670141	29	9.71705	0	0	112	32.9628	0	0	114	30.2778	0	0	108	32.322	0	0	72	20.627	0	0	16	7.09967	0	0	28	7.44362	0	0	66	18.152	0	0	70	18.9271	0	0	36	10.971	2	0.652811
PF3D7_0506800	Pf3D7_05_v3	+	2.79	4	1.16717	152	44.3525	4	1.18175	149	44.0204	6	1.557	363	94.1984	1	0.23418	337	78.9186	11	2.90267	213	56.2063	42	10.6092	189	47.7415	6	2.34747	166	64.9467	12	2.81279	186	43.5983	6	1.455	235	56.9876	12	2.86087	244	58.1711	37	9.94206	144	38.6934	35	10.0729
PF3D7_0506900	Pf3D7_05_v3	-	2.28	1	0.357062	322	114.974	3	1.08457	286	103.396	2	0.635091	554	175.92	1	0.286562	529	151.591	6	1.93743	2146	692.954	10	3.09103	2533	782.959	2	0.957521	320	153.203	4	1.14732	713	204.511	0	0	563	167.067	2	0.583467	839	244.765	10	3.28809	2110	693.787	5	1.76087
PF3D7_0507000	Pf3D7_05_v3	-	0.318	0	0	2	5.12014	1	2.59206	3	7.77617	0	0	28	63.7488	0	0	14	28.7644	0	0	4	9.26067	1	2.21621	10	22.1621	0	0	4	13.7305	0	0	2	4.11305	0	0	30	63.8279	0	0	41	85.7587	0	0	10	23.575	0	0
PF3D7_0507100	Pf3D7_05_v3	-	1.236	17	11.1972	4164	2742.65	12	8.00266	3924	2616.87	6	3.51458	1885	1104.16	2	1.05722	1845	975.286	17	10.1261	882	525.363	12	6.84229	1053	600.411	8	7.06521	2694	2379.21	12	6.34927	3032	1604.25	4	2.18957	3361	1839.78	10	5.38149	3373	1815.18	13	7.88503	605	366.957	21	13.6425
PF3D7_0507200	Pf3D7_05_v3	-	2.31	153	53.9211	8	2.8194	163	58.163	20	7.13657	9	2.82079	33	10.3429	6	1.69704	36	10.1823	9	2.8684	128	40.7951	20	6.10178	132	40.2717	144	68.0462	33	15.5939	101	28.5937	30	8.49318	13	3.80757	23	6.73647	14	4.03123	24	6.91068	6	1.94723	79	25.6386	13	4.51881
PF3D7_0507300	Pf3D7_05_v3	-	2.682	0	0	33	10.0169	0	0	32	9.83474	0	0	13	3.50934	0	0	15	3.65415	0	0	158	43.3719	2	0.525545	203	53.3428	0	0	61	24.827	1	0.243838	106	25.8469	0	0	1	0.252265	0	0	7	1.73604	2	0.559049	187	52.2711	1	0.299388
PF3D7_0507400	Pf3D7_05_v3	-	0.462	0	0	38	66.9608	0	0	45	80.2864	0	0	30	47.0132	0	0	21	29.6983	0	0	65	103.581	0	0	86	131.188	0	0	26	61.4306	1	1.41553	100	141.553	0	0	11	16.1089	0	0	17	24.4753	0	0	101	163.892	1	1.738
PF3D7_0507500	Pf3D7_05_v3	-	2.067	78	30.7208	419	165.026	91	36.2888	424	169.082	7	2.45188	199	69.7033	9	2.84483	221	69.8563	407	144.965	1841	655.727	178	60.6901	1109	378.12	82	43.3039	521	275.138	175	55.368	1029	325.564	17	5.56448	32	10.4743	40	12.8718	63	20.2732	458	166.113	1693	614.038	616	239.295
PF3D7_0507600	Pf3D7_05_v3	+	1.959	3	1.24671	127	52.7774	1	0.420763	113	47.5462	4	1.47831	125	46.1973	8	2.66815	144	48.0266	2	0.751632	164	61.6338	1	0.359753	117	42.0911	1	0.55721	61	33.9898	1	0.333831	79	26.3726	0	0	70	24.1758	3	1.01861	95	32.256	2	0.765375	140	53.5762	4	1.63953
PF3D7_0507700	Pf3D7_05_v3	-	1.596	1	0.510089	94	47.9484	1	0.516462	71	36.6688	0	0	197	89.3664	0	0	222	90.8812	2	0.922586	213	98.2554	1	0.441576	173	76.3927	2	1.36789	76	51.9797	1	0.409759	148	60.6443	0	0	295	125.056	1	0.416762	259	107.941	1	0.469727	208	97.7033	1	0.503106
PF3D7_0507800	Pf3D7_05_v3	+	4.584	3	0.532789	289	51.3254	2	0.359631	307	55.2033	2	0.315883	628	99.1873	0	0	786	112.029	7	1.12425	842	135.231	3	0.461227	504	77.4862	1	0.238127	561	133.589	0	0	1259	179.615	0	0	571	84.2768	4	0.580413	457	66.3121	4	0.654175	975	159.455	4	0.700661
PF3D7_0507900	Pf3D7_05_v3	+	0.354	3	6.89917	216	496.74	2	4.65691	189	440.078	0	0	98	200.43	1	1.84566	110	203.022	13	27.0365	55	114.385	11	21.8992	54	107.505	3	9.25063	69	212.764	3	5.54216	139	256.787	1	1.91123	146	279.04	8	15.0317	206	387.066	15	31.7663	28	59.2971	14	31.7554
PF3D7_0508000	Pf3D7_05_v3	-	1.05	18	13.956	160	124.054	16	12.5604	158	124.034	3	2.06858	332	228.923	6	3.7335	285	177.341	6	4.20699	1678	1176.56	7	4.69837	2357	1582.01	6	6.23757	161	167.375	19	11.8338	355	221.106	3	1.93307	537	346.02	6	3.80087	766	485.245	6	4.28391	945	674.716	6	4.58833
PF3D7_0508100	Pf3D7_05_v3	+	5.025	1	0.16201	56	9.07258	0	0	47	7.70963	5	0.720402	380	54.7505	6	0.780134	372	48.3683	14	2.05117	2063	302.255	16	2.244	1702	238.705	6	1.30337	165	35.8427	9	1.1713	361	46.9821	7	0.942494	451	60.7235	4	0.529475	453	59.963	14	2.08867	1361	203.049	20	3.19585
PF3D7_0508200	Pf3D7_05_v3	-	1.068	0	0	49	37.3511	1	0.771792	42	32.4153	0	0	271	183.713	2	1.22352	228	139.482	17	11.7189	242	166.822	5	3.29942	344	227	1	1.02207	50	51.1037	4	2.44934	61	37.3525	1	0.633498	274	173.578	12	7.47363	372	231.682	10	7.01952	169	118.63	15	11.2775
PF3D7_0508300	Pf3D7_05_v3	+	1.029	2	1.58232	78	61.7104	0	0	63	50.4657	0	0	170	119.612	1	0.634949	179	113.656	0	0	114	81.5641	1	0.684893	144	98.6247	1	1.06081	92	97.5946	6	3.81326	133	84.5273	0	0	356	234.073	1	0.646407	491	317.386	0	0	76	55.3703	1	0.780328
PF3D7_0508400	Pf3D7_05_v3	+	1.101	0	0	16	11.8307	0	0	10	7.48659	0	0	15	9.86381	0	0	23	13.6488	0	0	64	42.7959	1	0.640105	96	61.4501	2	1.98288	34	33.7089	1	0.593983	36	21.3834	0	0	32	19.6643	0	0	53	32.0192	0	0	80	54.473	0	0
PF3D7_0508500	Pf3D7_05_v3	-	7.821	1	0.104092	26	2.70639	1	0.105392	32	3.37256	1	0.0925718	191	17.6812	0	0	208	17.3762	2	0.188268	711	66.9294	2	0.180221	691	62.2665	3	0.418709	105	14.6548	0	0	209	17.4761	1	0.0865076	131	11.3325	4	0.340188	126	10.7159	5	0.479277	955	91.5419	4	0.410667
PF3D7_0508600	Pf3D7_05_v3	+	0.789	1	1.03182	123	126.913	1	1.04471	126	131.633	0	0	69	63.3159	1	0.828089	66	54.6539	0	0	127	118.505	0	0	170	151.848	0	0	54	74.7085	0	0	92	76.2556	0	0	33	28.2978	1	0.843033	64	53.9541	0	0	98	93.1167	1	1.01769
PF3D7_0508700	Pf3D7_05_v3	+	4.473	1	0.182004	63	11.4662	1	0.184278	77	14.1894	2	0.323722	279	45.1592	1	0.146068	342	49.9552	9	1.48134	126	20.7387	7	1.1029	91	14.3377	2	0.488073	65	15.8624	3	0.438615	140	20.4687	0	0	140	21.1761	2	0.297408	121	17.9932	3	0.502807	169	28.3248	6	1.07707
PF3D7_0508800	Pf3D7_05_v3	-	0.855	0	0	104	99.0253	0	0	101	97.3704	2	1.69358	270	228.633	1	0.764166	308	235.363	1	0.86108	648	557.98	0	0	532	438.514	0	0	92	117.456	2	1.52977	179	136.914	0	0	321	254.013	1	0.777956	437	339.967	1	0.876824	424	371.773	2	1.87826
PF3D7_0508900	Pf3D7_05_v3	+	9.405	0	0	36	3.11618	1	0.0876421	46	4.03154	6	0.461884	290	22.3244	3	0.208409	355	24.6617	18	1.40904	967	75.6968	10	0.749341	728	54.552	2	0.232126	139	16.1328	5	0.347674	370	25.7279	3	0.215814	232	16.6896	2	0.141447	145	10.2549	26	2.07249	2001	159.502	12	1.02451
PF3D7_0509000	Pf3D7_05_v3	-	0.897	0	0	194	176.071	0	0	172	158.055	0	0	634	511.726	2	1.45677	800	582.709	2	1.64152	528	433.362	4	3.14272	700	549.976	2	2.43383	156	189.839	1	0.729069	277	201.952	0	0	731	551.368	2	1.48306	747	553.923	10	8.35769	346	289.176	5	4.47579
PF3D7_0509100	Pf3D7_05_v3	+	5.127	0	0	4	0.635149	0	0	5	0.803856	0	0	341	48.154	4	0.509742	453	57.7283	3	0.430792	306	43.9408	6	0.824758	175	24.0554	3	0.638721	13	2.76779	5	0.637775	113	14.4137	5	0.659816	388	51.2018	2	0.259471	291	37.753	5	0.731114	492	71.9417	5	0.783068
PF3D7_0509200	Pf3D7_05_v3	+	1.017	1	0.800494	3	2.40148	1	0.810495	1	0.810495	0	0	0	0	1	0.642441	2	1.28488	0	0	2	1.44783	0	0	3	2.07892	1	1.07333	3	3.21998	3	1.92913	5	3.21522	1	0.665266	9	5.9874	0	0	12	7.84841	0	0	3	2.21146	0	0
PF3D7_0509300	Pf3D7_05_v3	-	0.348	3	7.01812	40	93.575	1	2.3686	51	120.799	0	0	77	160.196	0	0	77	144.566	1	2.11559	20	42.3117	4	8.10064	24	48.6038	1	3.13671	35	109.785	0	0	44	82.6865	5	9.72092	52	101.098	2	3.82272	90	172.022	1	2.15427	22	47.3939	2	4.6147
PF3D7_0509400	Pf3D7_05_v3	-	8.745	1	0.0930934	142	13.2193	0	0	171	16.1179	0	0	256	21.1944	0	0	346	25.8506	0	0	126	10.6077	0	0	103	8.30072	0	0	220	27.461	4	0.299131	547	40.9061	2	0.154734	236	18.2586	0	0	127	9.65974	2	0.171454	187	16.031	1	0.091819
PF3D7_0509500	Pf3D7_05_v3	+	1.335	1	0.609814	4	2.43926	1	0.617434	4	2.46973	1	0.542325	11	5.96558	0	0	30	14.6823	0	0	19	10.4781	2	1.05581	22	11.6139	0	0	4	3.27063	2	0.979737	12	5.87842	0	0	16	8.10877	1	0.498242	19	9.46659	2	1.12312	9	5.05405	1	0.601466
PF3D7_0509600	Pf3D7_05_v3	+	2.169	3	1.12601	83	31.1528	1	0.380025	80	30.402	1	0.333796	315	105.146	0	0	355	106.936	4	1.35772	121	41.071	0	0	104	33.7919	2	1.00652	57	28.6859	2	0.60302	87	26.2314	1	0.31193	344	107.304	0	0	433	132.785	2	0.691272	130	44.9327	2	0.740394
PF3D7_0509700	Pf3D7_05_v3	-	1.188	0	0	5	3.42636	1	0.693833	7	4.85683	0	0	12	7.31317	0	0	11	6.04965	0	0	11	6.81689	1	0.593228	15	8.89843	0	0	20	18.3767	0	0	17	9.35822	1	0.569508	28	15.9462	0	0	17	9.51818	1	0.631048	14	8.83467	0	0
PF3D7_0509800	Pf3D7_05_v3	+	4.68	0	0	66	11.4809	0	0	57	10.0392	0	0	128	19.8018	0	0	178	24.8501	0	0	174	27.3724	1	0.150589	174	26.2024	1	0.233242	44	10.2627	1	0.139738	244	34.0961	0	0	75	10.8426	0	0	93	13.2178	2	0.320378	203	32.5184	1	0.171572
PF3D7_0509900	Pf3D7_05_v3	+	0.945	0	0	2	1.72297	0	0	5	4.36124	0	0	51	39.0732	1	0.691388	57	39.4091	0	0	35	27.2675	2	1.49155	39	29.0851	1	1.15511	4	4.62042	3	2.07611	12	8.30444	1	0.715953	54	38.6615	2	1.40773	43	30.2662	1	0.793317	13	10.3131	5	4.24845
PF3D7_0510000	Pf3D7_05_v3	+	2.349	0	0	3	1.03972	0	0	9	3.15814	0	0	42	12.9452	1	0.278145	41	11.4039	0	0	50	15.671	0	0	50	15.0012	0	0	14	6.50576	0	0	24	6.68173	0	0	22	6.3366	0	0	66	18.6888	0	0	51	16.2767	0	0
PF3D7_0510100	Pf3D7_05_v3	-	7.608	0	0	13	1.39108	0	0	12	1.30012	2	0.190327	373	35.496	3	0.257635	456	39.1605	3	0.290309	334	32.3211	2	0.185267	375	34.7375	1	0.143477	36	5.16518	0	0	71	6.10308	3	0.266789	322	28.6353	0	0	202	17.6605	3	0.295617	504	49.6637	3	0.316624
PF3D7_0510200	Pf3D7_05_v3	+	2.244	0	0	71	25.7581	0	0	101	37.0997	0	0	183	59.0431	0	0	206	59.9789	0	0	220	72.1788	0	0	254	79.7718	0	0	112	54.4814	1	0.291433	217	63.2409	0	0	284	85.6272	0	0	291	86.2564	1	0.334084	226	75.503	0	0
PF3D7_0510300	Pf3D7_05_v3	-	0.741	0	0	7	7.69057	1	1.11238	4	4.44952	1	0.977063	11	10.7477	0	0	4	3.52692	2	1.98711	0	0	0	0	0	0	1	1.47311	5	7.36555	1	0.882557	5	4.41279	0	0	2	1.82612	5	4.48821	1	0.897642	1	1.01172	0	0	2	2.16723
PF3D7_0510400	Pf3D7_05_v3	+	1.32	0	0	15	9.25116	0	0	12	7.4934	0	0	15	8.22732	0	0	17	8.41451	0	0	1	0.557745	0	0	1	0.533906	1	0.82695	32	26.4624	0	0	55	27.2489	0	0	21	10.7637	0	0	8	4.03123	0	0	5	2.83971	0	0
PF3D7_0510500	Pf3D7_05_v3	-	2.52	0	0	63	20.3526	0	0	73	23.8778	1	0.287303	217	62.3448	0	0	295	76.4848	1	0.292152	232	67.7793	2	0.55933	160	44.7464	0	0	79	34.22	2	0.519028	142	36.851	0	0	240	64.4358	1	0.26395	205	54.1097	0	0	315	93.7106	2	0.637268
PF3D7_0510600	Pf3D7_05_v3	+	0.08	0	0	1	10.1763	0	0	0	0	0	0	0	0	0	0	0	0	0	0	0	0	0	0	0	0	0	0	0	0	0	0	0	0	0	0	0	0	0	0	0	0	0	0	0	0	0	0
PF3D7_0510700	Pf3D7_05_v3	+	1.044	0	0	2	1.55958	0	0	0	0	0	0	1	0.69349	0	0	0	0	0	0	3	2.11559	0	0	0	0	0	0	3	3.13671	0	0	4	2.50565	0	0	0	0	0	0	0	0	0	0	1	0.718089	0	0
PF3D7_0510800	Pf3D7_05_v3	+	1.929	16	6.75253	0	0	19	8.11882	1	0.427306	0	0	0	0	0	0	0	0	8	3.05329	5	1.9083	4	1.46139	1	0.365348	28	15.8445	7	3.96113	10	3.39023	6	2.03414	0	0	1	0.350739	1	0.344817	0	0	5	1.9432	10	3.88639	12	4.99507
PF3D7_0510900	Pf3D7_05_v3	+	0.158	0	0	5	25.7627	0	0	5	26.0846	0	0	0	0	0	0	1	4.1352	0	0	1	4.65964	0	0	0	0	0	0	1	6.9087	0	0	5	20.6954	0	0	0	0	0	0	4	16.8393	0	0	0	0	0	0
PF3D7_0511000	Pf3D7_05_v3	-	0.516	13	20.5103	748	1180.13	16	25.5589	738	1178.9	1	1.40311	750	1052.33	1	1.26621	876	1109.2	1	1.42679	541	771.893	3	4.09742	896	1223.76	17	35.9627	734	1552.74	5	6.33696	693	878.303	1	1.31119	1302	1707.17	3	3.86717	1311	1689.95	3	4.35863	379	550.641	3	4.66836
PF3D7_0511100	Pf3D7_05_v3	+	0.36	0	0	16	36.1823	0	0	14	32.0551	0	0	3	6.03337	0	0	5	9.07447	0	0	17	34.7661	0	0	16	31.3225	0	0	12	36.3858	1	1.8166	5	9.08298	0	0	5	9.39689	5	9.23823	24	44.3435	0	0	12	24.9895	0	0
PF3D7_0511200	Pf3D7_05_v3	+	2.85	0	0	21	5.99865	0	0	25	7.23047	5	1.27018	163	41.4079	4	0.916999	138	31.6365	18	4.64983	456	117.796	26	6.42935	568	140.457	5	1.91504	41	15.7034	4	0.917859	131	30.0599	15	3.56093	370	87.8362	35	8.16854	336	78.418	26	6.83923	381	100.221	30	8.45218
PF3D7_0511300	Pf3D7_05_v3	-	4.254	0	0	3	0.57412	0	0	15	2.90647	0	0	30	5.10581	0	0	61	9.36885	1	0.173066	28	4.84585	1	0.165669	27	4.47306	0	0	12	3.07919	0	0	16	2.45971	0	0	62	9.86077	0	0	30	4.69078	2	0.352461	42	7.40168	1	0.188754
PF3D7_0511400	Pf3D7_05_v3	+	1.146	0	0	2	1.42077	0	0	1	0.719262	1	0.631766	4	2.52706	0	0	3	1.71037	0	0	3	1.92729	1	0.61497	0	0	0	0	2	1.90502	0	0	12	6.8479	0	0	3	1.77114	0	0	7	4.06289	1	0.654175	8	5.2334	0	0
PF3D7_0511500	Pf3D7_05_v3	+	30.186	5	0.134848	258	6.95814	8	0.218452	292	7.9735	2	0.0479695	310	7.43528	3	0.0649336	339	7.3375	2	0.0487791	264	6.43885	1	0.0233471	296	6.91074	2	0.0723232	458	16.562	8	0.173319	960	20.7982	1	0.0224136	478	10.7137	4	0.0881406	249	5.48675	9	0.22352	754	18.726	1	0.0266003
PF3D7_0511600	Pf3D7_05_v3	-	0.627	3	3.89523	28	36.3554	5	6.57316	15	19.7195	2	2.30942	26	30.0225	4	4.16818	22	22.925	2	2.3484	102	119.768	2	2.24802	195	219.182	1	1.74095	23	40.0418	13	13.5593	39	40.6779	0	0	11	11.8698	4	4.2434	16	16.9736	8	9.56536	165	197.285	4	5.12254
PF3D7_0511700	Pf3D7_05_v3	+	0.54	0	0	44	66.3343	0	0	53	80.901	0	0	28	37.5409	3	3.62979	24	29.0383	0	0	47	64.0787	0	0	47	61.3398	0	0	59	119.265	0	0	118	142.906	0	0	81	101.486	4	4.92706	56	68.9788	0	0	97	134.666	0	0
PF3D7_0511800	Pf3D7_05_v3	-	1.815	3	1.34562	309	138.599	4	1.81658	281	127.615	6	2.3934	774	308.749	2	0.719958	890	320.381	11	4.46196	696	282.32	8	3.10636	629	244.238	2	1.20284	430	258.61	6	2.1619	524	188.806	3	1.11831	1068	398.117	5	1.83238	965	353.649	24	9.91319	494	204.046	20	8.84802
PF3D7_0511900	Pf3D7_05_v3	+	2.193	0	0	0	0	0	0	0	0	0	0	6	1.98086	0	0	15	4.46896	0	0	1	0.335715	0	0	2	0.642732	0	0	1	0.497754	0	0	3	0.89463	0	0	17	5.24477	0	0	11	3.33638	0	0	4	1.36741	0	0
PF3D7_0512000	Pf3D7_05_v3	+	0.36	0	0	692	1564.89	0	0	635	1453.93	0	0	674	1355.5	0	0	721	1308.54	0	0	231	472.41	0	0	338	661.687	0	0	327	991.513	0	0	246	446.883	1	1.87938	504	947.206	0	0	628	1160.32	0	0	169	351.935	0	0
PF3D7_0512100	Pf3D7_05_v3	-	0.387	4	8.41449	0	0	4	8.51963	2	4.25981	8	14.9665	14	26.1914	8	13.5062	25	42.2068	3	5.70716	19	36.1453	2	3.64215	23	41.8847	8	22.5648	1	2.82061	2	3.37971	4	6.75943	12	20.9791	45	78.6716	19	32.6561	47	80.7808	0	0	9	17.4345	4	8.2993
PF3D7_0512200	Pf3D7_05_v3	-	1.968	0	0	12	4.96404	0	0	8	3.35071	1	0.367888	97	35.6852	0	0	125	41.4991	0	0	10	3.74097	0	0	8	2.86486	0	0	30	16.6399	0	0	20	6.64608	0	0	98	33.6913	0	0	71	23.9969	0	0	20	7.61875	0	0
PF3D7_0512300	Pf3D7_05_v3	-	0.783	0	0	127	132.045	1	1.05271	122	128.431	0	0	159	147.02	1	0.834434	149	124.331	0	0	45	42.3117	0	0	65	58.5046	1	1.39409	38	52.9755	2	1.67043	86	71.8286	1	0.864081	116	100.233	1	0.849493	154	130.822	0	0	36	34.4683	1	1.02549
PF3D7_0512400	Pf3D7_05_v3	+	0.705	0	0	7	8.08328	0	0	4	4.67673	0	0	3	3.08087	0	0	6	5.56053	0	0	0	0	0	0	0	0	0	0	6	9.28999	0	0	3	2.78287	0	0	1	0.959682	0	0	5	4.7174	0	0	2	2.12677	0	0
PF3D7_0512500	Pf3D7_05_v3	-	2.454	0	0	25	8.29362	0	0	12	4.03068	0	0	99	29.208	0	0	103	27.4231	0	0	106	31.801	0	0	50	14.3593	0	0	23	10.2307	0	0	37	9.86026	0	0	155	42.734	0	0	232	62.8832	0	0	79	24.1341	0	0
PF3D7_0512600	Pf3D7_05_v3	+	0.603	0	0	470	634.541	3	4.10087	401	548.149	1	1.20067	908	1090.21	0	0	880	953.497	1	1.22093	675	824.131	0	0	903	1055.38	0	0	147	266.105	1	1.08454	405	439.237	2	2.24403	634	711.358	0	0	808	891.283	1	1.24326	477	593.034	0	0
PF3D7_0512700	Pf3D7_05_v3	-	0.846	3	2.88689	219	210.743	0	0	164	159.788	3	2.56739	144	123.235	1	0.772296	134	103.488	0	0	43	37.4203	0	0	45	37.487	1	1.29028	154	198.703	0	0	135	104.358	2	1.59947	336	268.711	4	3.14493	317	249.236	2	1.7723	42	37.2184	1	0.949122
PF3D7_0512800	Pf3D7_05_v3	-	4.935	0	0	1	0.164965	1	0.167026	2	0.334052	0	0	18	2.64074	0	0	26	3.44223	0	0	13	1.93939	0	0	4	0.57123	1	0.22119	3	0.663571	0	0	8	1.06014	1	0.137097	35	4.79841	1	0.134783	27	3.63913	0	0	11	1.67103	0	0
PF3D7_0512900	Pf3D7_05_v3	+	0.798	0	0	0	0	0	0	0	0	0	0	2	1.81455	0	0	2	1.6375	0	0	0	0	0	0	1	0.883152	0	0	1	1.36789	0	0	3	2.45855	0	0	8	6.78271	0	0	5	4.16762	0	0	7	6.57618	0	0
PF3D7_0513000	Pf3D7_05_v3	+	0.81	0	0	7	7.03545	0	0	8	8.14098	0	0	75	67.0374	1	0.80662	94	75.8223	0	0	55	49.9905	0	0	34	29.5823	0	0	16	21.562	1	0.807376	14	11.3033	0	0	95	79.3515	0	0	78	64.0517	0	0	65	60.1599	1	0.991305
PF3D7_0513100	Pf3D7_05_v3	-	0.756	0	0	76	81.841	0	0	85	92.6763	1	0.957677	94	90.0217	0	0	89	76.917	1	0.973841	142	138.285	2	1.86443	286	266.614	1	1.44388	37	53.4236	0	0	76	65.7435	0	0	111	99.3385	3	2.6395	199	175.087	0	0	113	112.056	5	5.31057
PF3D7_0513200	Pf3D7_05_v3	+	8.292	0	0	144	14.1378	0	0	110	10.9347	0	0	320	27.9403	1	0.0787943	377	29.7054	0	0	227	20.1547	0	0	223	18.9533	0	0	218	28.6979	3	0.236604	435	34.3076	1	0.0815938	270	22.0303	0	0	237	19.0112	0	0	411	37.1588	1	0.0968352
PF3D7_0513300	Pf3D7_05_v3	-	0.738	1	1.10312	950	1047.96	2	2.2338	940	1049.89	2	1.96207	2206	2164.16	4	3.54126	2435	2155.74	4	3.99037	1042	1039.49	4	3.81981	1389	1326.43	6	8.87459	1065	1575.24	3	2.65843	1477	1308.84	10	9.16769	7909	7250.73	8	7.21033	8023	7231.06	24	24.38	1053	1069.67	13	14.1442
PF3D7_0513400	Pf3D7_05_v3	-	0.861	0	0	13	12.2919	0	0	13	12.4455	0	0	110	92.4976	2	1.51768	119	90.3021	0	0	25	21.377	0	0	25	20.4633	1	1.2678	14	17.7492	0	0	26	19.7484	1	0.785802	165	129.657	5	3.86268	147	113.563	0	0	56	48.76	0	0
PF3D7_0513500	Pf3D7_05_v3	+	0.375	0	0	110	238.803	0	0	71	156.063	0	0	58	111.979	0	0	67	116.734	0	0	5	9.81631	0	0	15	28.1902	0	0	55	160.098	0	0	51	88.9406	0	0	66	119.077	3	5.32122	86	152.542	1	1.99916	15	29.9874	1	2.14122
PF3D7_0513600	Pf3D7_05_v3	-	3.342	0	0	49	11.9363	0	0	92	22.691	1	0.216638	1805	391.031	0	0	1885	368.518	1	0.220294	795	175.134	0	0	539	113.663	0	0	138	45.074	0	0	190	37.1799	4	0.809786	1522	308.123	2	0.398057	1580	314.465	0	0	647	145.136	1	0.240263
PF3D7_0513700	Pf3D7_05_v3	+	2.208	0	0	1	0.368706	0	0	0	0	0	0	3	0.983701	1	0.295907	1	0.295907	1	0.333435	8	2.66748	0	0	4	1.27673	0	0	2	0.988745	0	0	0	0	1	0.30642	2	0.61284	2	0.602493	7	2.10873	2	0.679062	3	1.01859	2	0.727317
PF3D7_0513800	Pf3D7_05_v3	-	0.624	0	0	6	7.82791	0	0	7	9.24666	0	0	137	158.956	0	0	141	147.635	0	0	76	89.6683	0	0	96	108.424	0	0	14	24.4905	0	0	19	19.9127	1	1.08426	147	159.386	0	0	194	206.794	0	0	43	51.661	0	0
PF3D7_0513900	Pf3D7_05_v3	+	0.747	1	1.08983	7	7.6288	3	3.31034	5	5.51723	1	0.969215	71	68.8143	0	0	70	61.2254	5	4.92787	27	26.6105	8	7.54758	40	37.7379	1	1.46128	6	8.76767	2	1.75094	13	11.3811	2	1.81145	54	48.9091	3	2.6713	75	66.7824	9	9.03235	28	28.1006	7	7.52437
PF3D7_0514000	Pf3D7_05_v3	-	1.263	0	0	21	13.5361	0	0	19	12.4	0	0	33	18.917	1	0.51731	40	20.6924	2	1.16583	55	32.0604	0	0	55	30.6901	0	0	14	12.0998	0	0	30	15.5338	0	0	19	10.1781	0	0	65	34.2319	0	0	34	20.1815	0	0
PF3D7_0514100	Pf3D7_05_v3	-	4.326	0	0	4	0.752753	0	0	4	0.762158	0	0	49	8.20069	1	0.151031	61	9.21292	1	0.170186	60	10.2111	0	0	40	6.51646	1	0.252329	11	2.77562	0	0	19	2.87229	0	0	53	8.28907	0	0	54	8.30288	1	0.173297	79	13.6905	0	0
PF3D7_0514200	Pf3D7_05_v3	+	2.604	0	0	29	9.06642	0	0	46	14.5609	0	0	116	32.2521	0	0	151	37.887	0	0	142	40.1474	0	0	118	31.9359	0	0	25	10.4798	0	0	53	13.3105	1	0.259822	106	27.5411	1	0.255435	85	21.712	0	0	67	19.2891	0	0
PF3D7_0514300	Pf3D7_05_v3	+	3.387	3	0.721083	5	1.2018	4	0.973456	2	0.486728	0	0	110	23.5136	0	0	129	24.8845	1	0.217367	63	13.6942	0	0	34	7.0746	0	0	8	2.57827	3	0.579251	23	4.44093	1	0.199757	85	16.9793	2	0.392768	65	12.765	1	0.221342	60	13.2805	0	0
PF3D7_0514400	Pf3D7_05_v3	-	0.073	0	0	0	0	0	0	0	0	0	0	0	0	1	8.95016	0	0	1	10.0853	0	0	0	0	0	0	0	0	0	0	0	0	0	0	0	0	0	0	1	9.11168	0	0	0	0	0	0	0	0
PF3D7_0514500	Pf3D7_05_v3	-	0.648	4	5.02532	6	7.53798	4	5.08811	0	0	1	1.11729	2	2.23458	2	2.01655	6	6.04965	2	2.2723	26	29.5398	0	0	67	72.8682	3	5.05358	1	1.68453	2	2.01844	1	1.00922	3	3.1323	10	10.441	6	6.15882	19	19.5029	1	1.15692	43	49.7476	0	0
PF3D7_0514600	Pf3D7_05_v3	-	0.711	2	2.29002	243	278.237	1	1.15932	233	270.121	1	1.01829	505	514.236	1	0.918934	603	554.117	7	7.24833	67	69.3769	7	6.93852	115	113.99	1	1.53527	75	115.145	1	0.919796	124	114.055	4	3.80633	303	288.33	1	0.935517	479	448.113	1	1.05441	83	87.5159	1	1.12934
PF3D7_0514700	Pf3D7_05_v3	+	4.683	0	0	0	0	0	0	0	0	0	0	1	0.154603	0	0	3	0.418554	0	0	3	0.471636	0	0	0	0	0	0	2	0.466186	0	0	1	0.139649	0	0	3	0.433425	0	0	1	0.142036	0	0	1	0.160086	0	0
PF3D7_0514800	Pf3D7_05_v3	-	2.712	0	0	3	0.900556	0	0	3	0.911807	0	0	39	10.4116	0	0	47	11.323	0	0	15	4.07203	0	0	14	3.63812	0	0	3	1.20749	0	0	31	7.47538	0	0	27	6.73582	0	0	31	7.60315	1	0.276432	32	8.84584	0	0
PF3D7_0514900	Pf3D7_05_v3	+	1.317	15	9.27223	129	79.7412	25	15.6468	99	61.9614	14	7.69632	133	73.115	11	5.45709	156	77.3914	15	8.38523	69	38.5721	12	6.42146	91	48.6961	19	15.7478	51	42.2705	13	6.45533	128	63.5602	17	8.73332	104	53.4274	43	21.7172	147	74.2426	10	5.69237	53	30.1695	15	9.1453
PF3D7_0515000	Pf3D7_05_v3	-	2.547	0	0	322	102.921	4	1.2945	371	120.065	2	0.568515	479	136.159	1	0.256522	636	163.148	1	0.289055	414	119.669	4	1.1068	286	79.1363	0	0	156	66.8573	2	0.513526	256	65.7313	1	0.265636	523	138.928	3	0.783454	554	144.678	2	0.588681	200	58.8681	0	0
PF3D7_0515100	Pf3D7_05_v3	-	1.467	14	7.76921	9	4.99449	22	12.3613	8	4.49502	4	1.97411	87	42.9368	9	4.00836	110	48.991	11	5.52042	91	45.6689	8	3.84325	102	49.0014	4	2.97634	2	1.48817	4	1.78316	34	15.1569	9	4.15077	94	43.3525	11	4.98751	118	53.5024	10	5.11033	35	17.8861	12	6.56816
PF3D7_0515200	Pf3D7_05_v3	+	0.429	0	0	0	0	0	0	2	3.84277	0	0	5	8.43827	0	0	7	10.6609	1	1.71614	5	8.58069	0	0	3	4.92836	0	0	1	2.54446	0	0	0	0	0	0	9	14.1939	0	0	5	7.75236	0	0	7	12.2326	0	0
PF3D7_0515300	Pf3D7_05_v3	+	6.402	153	19.4561	33	4.1964	138	17.7679	46	5.92262	12	1.35708	361	40.8256	10	1.02056	462	47.1498	415	47.7246	337	38.7547	249	27.4108	357	39.2999	68	11.5944	56	9.54829	323	32.995	162	16.5486	8	0.845456	272	28.7455	53	5.50658	275	28.5719	865	101.293	381	44.6157	874	109.62
PF3D7_0515400	Pf3D7_05_v3	+	2.286	0	0	32	11.396	0	0	29	10.4567	0	0	12	3.80055	0	0	12	3.42972	0	0	454	146.214	1	0.308292	286	88.1715	0	0	70	33.4253	0	0	238	68.0866	0	0	37	10.9507	0	0	25	7.2742	0	0	805	263.997	0	0
PF3D7_0515500	Pf3D7_05_v3	-	2.883	7	1.97666	2	0.56476	5	1.42954	1	0.285908	20	5.02257	4	1.00451	14	3.17276	2	0.453252	59	15.0667	1	0.255367	72	17.6006	1	0.244452	9	3.40762	0	0	13	2.9489	2	0.453677	27	6.3363	6	1.40807	27	6.22932	7	1.61501	55	14.302	3	0.780109	43	11.9761
PF3D7_0515600	Pf3D7_05_v3	+	3.753	0	0	3	0.650761	1	0.219631	1	0.219631	0	0	18	3.47244	0	0	34	5.91908	2	0.392339	21	4.11956	1	0.187785	11	2.06563	0	0	3	0.872561	3	0.522762	11	1.91679	0	0	11	1.98304	1	0.177232	22	3.89911	6	1.19854	27	5.39342	6	1.2837
PF3D7_0515700	Pf3D7_05_v3	-	1.371	1	0.593802	870	516.608	2	1.20244	902	542.301	0	0	1849	976.428	1	0.476559	1719	819.204	7	3.75898	7478	4015.67	9	4.6264	7792	4005.44	2	1.59238	879	699.85	5	2.38503	2195	1047.03	2	0.986981	1517	748.625	2	0.970318	2184	1059.59	3	1.64045	5509	3012.41	6	3.51404
PF3D7_0515800	Pf3D7_05_v3	-	0.255	4	12.7702	16	51.0809	3	9.69734	26	84.0436	1	2.83923	73	207.264	0	0	67	171.668	4	11.5486	36	103.937	1	2.76375	58	160.297	4	17.1227	16	68.4909	12	30.7753	40	102.584	0	0	81	214.912	2	5.21688	104	271.278	6	17.6396	33	97.018	14	44.0839
PF3D7_0515900	Pf3D7_05_v3	-	0.987	0	0	18	14.8468	0	0	14	11.6918	2	1.46708	67	49.1472	0	0	67	44.3518	0	0	48	35.8042	1	0.714038	62	44.2703	0	0	23	25.4369	1	0.662588	55	36.4424	0	0	62	42.5002	0	0	105	70.7609	1	0.759559	32	24.3059	0	0
PF3D7_0516000	Pf3D7_05_v3	+	3.255	0	0	8	2.00087	2	0.506466	7	1.77263	2	0.444856	83	18.4615	0	0	71	14.2515	1	0.226182	44	9.95202	3	0.649544	52	11.2588	0	0	35	11.7374	0	0	32	6.42924	4	0.83143	76	15.7972	7	1.43044	59	12.0565	1	0.230318	36	8.29144	1	0.246684
PF3D7_0516100	Pf3D7_05_v3	+	7.203	26	2.93859	0	0	21	2.40313	1	0.114435	24	2.41234	20	2.01028	14	1.2699	21	1.90485	9	0.919896	33	3.37295	20	1.95684	32	3.13094	22	3.33398	7	1.06081	22	1.99742	8	0.726336	15	1.40895	90	8.45368	37	3.41672	57	5.2636	19	1.97751	54	5.62029	16	1.78361
PF3D7_0516200	Pf3D7_05_v3	-	0.456	4	7.14125	4329	7728.62	0	0	4008	7244.93	0	0	1434	2276.8	0	0	1368	1960.09	1	1.61453	596	962.257	5	7.72758	1108	1712.43	2	4.78761	1598	3825.3	6	8.60493	2561	3672.87	2	2.96744	1944	2884.35	1	1.45867	2119	3090.92	4	6.57618	400	657.618	3	5.28261
PF3D7_0516300	Pf3D7_05_v3	+	2.046	1	0.397899	143	56.8996	0	0	157	63.2507	1	0.353863	64	22.6472	0	0	67	21.3955	2	0.719671	22	7.91638	0	0	17	5.85574	0	0	161	85.8961	0	0	74	23.653	0	0	88	29.1	0	0	103	33.4852	3	1.09924	16	5.86264	2	0.784905
PF3D7_0516400	Pf3D7_05_v3	-	1.008	0	0	16	12.9223	0	0	13	10.6305	0	0	83	59.6154	2	1.29635	103	66.7622	0	0	117	85.4545	0	0	90	62.9246	1	1.08291	16	17.3266	0	0	58	37.6295	0	0	74	49.6693	3	1.97962	76	50.1504	2	1.48747	80	59.4988	0	0
PF3D7_0516500	Pf3D7_05_v3	+	1.329	15	9.18851	37	22.665	15	9.30332	19	11.7842	10	5.44773	12	6.53728	5	2.4581	11	5.40781	14	7.75555	92	50.9651	11	5.83319	70	37.1203	21	17.2484	12	9.8562	26	12.7941	20	9.84161	14	7.12721	18	9.16355	13	6.50639	33	16.5162	5	2.82048	55	31.0253	19	11.4795
PF3D7_0516600	Pf3D7_05_v3	-	4.833	0	0	4	0.673786	0	0	13	2.21717	4	0.599217	124	18.5757	1	0.135188	162	21.9004	0	0	124	18.8892	4	0.583286	59	8.60347	0	0	29	6.5499	0	0	41	5.54789	1	0.139991	91	12.7392	0	0	114	15.6895	4	0.620472	144	22.337	1	0.166141
PF3D7_0516700	Pf3D7_05_v3	+	3.999	0	0	134	27.2792	0	0	149	30.7119	1	0.181046	320	57.9348	2	0.326763	414	67.6399	0	0	639	117.641	1	0.176233	537	94.6371	0	0	185	50.4979	0	0	431	70.4834	1	0.169186	278	47.0338	1	0.16633	238	39.5865	5	0.93734	684	128.228	1	0.20079
PF3D7_0516800	Pf3D7_05_v3	-	7.137	1	0.114068	23	2.62356	1	0.115493	27	3.11831	5	0.507219	748	75.8799	5	0.457729	846	77.4477	11	1.13471	787	81.1837	8	0.789974	614	60.6305	5	0.764729	76	11.6239	1	0.0916316	96	8.79663	6	0.56879	418	39.6257	2	0.186396	327	30.4757	19	1.9958	962	101.05	11	1.23757
PF3D7_0516900	Pf3D7_05_v3	-	0.783	6	6.23833	3883	4037.24	3	3.15814	3717	3912.93	1	0.924654	2006	1854.86	1	0.834434	1881	1569.57	13	12.2234	682	641.257	6	5.40042	994	894.67	1	1.39409	1176	1639.45	5	4.17608	1893	1581.07	1	0.864081	1992	1721.25	2	1.69899	2175	1847.65	5	4.78726	363	347.555	14	14.3568
PF3D7_0517000	Pf3D7_05_v3	-	0.498	13	21.2517	3778	6176.06	9	14.8965	3535	5851.02	3	4.36147	1555	2260.69	3	3.93592	1488	1952.21	1	1.47836	594	878.146	2	2.83034	930	1316.11	8	17.5353	2547	5582.81	9	11.8188	2553	3352.61	7	9.5101	2613	3549.99	2	2.6713	2595	3466.01	4	6.02156	451	678.931	0	0
PF3D7_0517100	Pf3D7_05_v3	-	1.431	3	1.70671	3	1.70671	1	0.576012	2	1.15202	0	0	24	12.1426	0	0	20	9.13154	0	0	8	4.11586	0	0	2	0.984983	5	3.81403	23	17.5445	1	0.457005	13	5.94107	0	0	56	26.4768	2	0.929634	61	28.3538	0	0	11	5.76278	0	0
PF3D7_0517200	Pf3D7_05_v3	-	1.899	0	0	37	15.8619	2	0.868114	52	22.571	0	0	20	7.62511	0	0	31	10.6657	0	0	15	5.81535	0	0	4	1.48448	0	0	114	65.529	1	0.344378	59	20.3183	0	0	31	11.0447	0	0	39	13.6603	0	0	0	0	0	0
PF3D7_0517300	Pf3D7_05_v3	-	0.897	6	5.4455	1561	1416.74	13	11.946	1492	1371.03	4	3.22856	1134	915.296	3	2.18516	1324	964.383	1	0.820762	557	457.164	2	1.57136	652	512.264	5	6.08458	1026	1248.56	8	5.83255	2128	1551.46	7	5.27986	1211	913.415	4	2.96612	681	504.982	1	0.835769	358	299.205	1	0.895159
PF3D7_0517400	Pf3D7_05_v3	+	3.426	0	0	73	17.3466	0	0	104	25.0217	3	0.633979	795	168.004	5	0.953535	1017	193.949	2	0.429786	413	88.7508	3	0.617124	455	93.5971	0	0	135	43.013	0	0	221	42.1858	0	0	522	103.086	2	0.388297	422	81.9307	2	0.437644	311	68.0537	2	0.468743
PF3D7_0517500	Pf3D7_05_v3	-	2.514	0	0	4	1.29531	0	0	4	1.31149	0	0	24	6.91173	1	0.259889	23	5.97746	0	0	5	1.46425	0	0	3	0.840997	0	0	14	6.07878	0	0	6	1.5608	0	0	3	0.80737	0	0	5	1.3229	0	0	4	1.19282	0	0
PF3D7_0517600	Pf3D7_05_v3	-	0.879	0	0	11	10.1879	0	0	9	8.43966	0	0	4	3.29467	0	0	3	2.2299	0	0	7	5.86299	0	0	3	2.40531	0	0	10	12.4184	0	0	3	2.232	0	0	3	2.30913	0	0	3	2.27015	0	0	1	0.852884	0	0
PF3D7_0517700	Pf3D7_05_v3	+	2.151	3	1.13543	488	184.696	3	1.14961	506	193.902	2	0.673179	579	194.885	0	0	755	229.33	1	0.34227	202	69.1386	1	0.327641	195	63.89	5	2.53736	764	387.709	3	0.912099	1132	344.165	1	0.31454	993	312.338	1	0.30923	820	253.568	5	1.74264	256	89.2233	3	1.11988
PF3D7_0517800	Pf3D7_05_v3	-	0.717	3	3.40629	0	0	3	3.44884	1	1.14961	3	3.02931	0	0	0	0	0	0	0	0	1	1.02681	2	1.96584	0	0	4	6.08968	2	3.04484	2	1.8242	5	4.56049	0	0	2	1.88724	3	2.78307	0	0	1	1.04559	4	4.18234	3	3.35965
PF3D7_0517900	Pf3D7_05_v3	-	1.683	0	0	92	44.5023	0	0	97	47.5072	0	0	292	125.614	0	0	349	135.486	0	0	468	204.725	0	0	509	213.143	0	0	98	63.5617	0	0	173	67.2238	0	0	222	89.2453	0	0	254	100.386	1	0.445445	449	200.005	1	0.477099
PF3D7_0518000	Pf3D7_05_v3	+	0.813	1	1.00136	256	256.347	1	1.01387	252	255.494	0	0	217	193.246	0	0	234	188.053	0	0	182	164.813	0	0	242	209.78	0	0	102	136.95	0	0	193	155.249	0	0	127	105.689	2	1.63629	172	140.721	0	0	180	165.982	1	0.987648
PF3D7_0518100	Pf3D7_05_v3	+	4.14	0	0	5	0.983215	2	0.3982	3	0.5973	0	0	141	24.6581	0	0	168	26.5132	4	0.711327	21	3.73447	0	0	29	4.93669	0	0	11	2.90032	1	0.157965	9	1.42168	2	0.326848	101	16.5058	1	0.160665	104	16.7092	2	0.362167	46	8.32983	2	0.387902
PF3D7_0518200	Pf3D7_05_v3	-	0.396	0	0	64	131.572	0	0	49	101.993	0	0	214	391.255	0	0	205	338.23	0	0	383	712.055	1	1.77969	539	959.25	0	0	52	143.338	1	1.65145	116	191.568	0	0	307	524.517	0	0	332	557.653	0	0	299	566.05	0	0
PF3D7_0518300	Pf3D7_05_v3	-	0.723	17	19.1421	743	836.622	17	19.3813	661	753.589	5	5.00694	1409	1410.96	5	4.51841	1554	1404.32	120	122.195	1214	1236.2	138	134.518	1533	1494.32	12	18.1174	491	741.304	24	21.7087	603	545.431	16	14.9726	1799	1683.49	49	45.0795	2140	1968.78	77	79.8419	903	936.328	72	79.9626
PF3D7_0518400	Pf3D7_05_v3	-	0.69	0	0	1	1.17986	1	1.1946	0	0	0	0	0	0	2	1.8938	1	0.946902	8	8.53593	1	1.06699	10	10.2138	1	1.02138	3	4.74598	0	0	3	2.84337	1	0.94779	2	1.96109	3	2.94163	5	4.81995	0	0	14	15.211	1	1.0865	5	5.81853
PF3D7_0518500	Pf3D7_05_v3	-	3.372	6	1.44858	84	20.2801	3	0.73334	102	24.9336	1	0.214711	438	94.0432	2	0.387522	532	103.081	3	0.655003	202	44.1035	6	1.25401	150	31.3503	1	0.323717	78	25.2499	5	0.969713	228	44.2189	3	0.601936	276	55.3781	5	0.986288	254	50.1034	4	0.889306	181	40.2411	2	0.47625
PF3D7_0518600	Pf3D7_05_v3	+	3.831	6	1.27502	8	1.70003	5	1.07579	12	2.58191	1	0.188986	400	75.5942	1	0.170546	429	73.1643	5	0.960877	302	58.0369	7	1.28773	184	33.8489	9	2.56439	26	7.40823	6	1.02424	58	9.90095	4	0.706422	254	44.8578	7	1.21537	262	45.4894	6	1.17413	233	45.5955	5	1.04797
PF3D7_0518700	Pf3D7_05_v3	-	5.685	0	0	6	0.859211	0	0	4	0.579964	0	0	15	1.9103	0	0	33	3.7926	1	0.129503	6	0.777017	1	0.123968	4	0.49587	0	0	3	0.576029	0	0	6	0.690211	1	0.119011	12	1.42813	0	0	4	0.468005	0	0	16	2.10993	1	0.141241
PF3D7_0518800	Pf3D7_05_v3	-	0.612	0	0	0	0	0	0	0	0	0	0	0	0	0	0	0	0	1	1.20298	0	0	0	0	0	0	0	0	1	1.78362	0	0	2	2.13717	0	0	2	2.21103	0	0	0	0	0	0	0	0	0	0
PF3D7_0518900	Pf3D7_05_v3	-	0.585	0	0	25	34.7907	0	0	27	38.0434	0	0	6	7.42568	0	0	9	10.0517	0	0	14	17.619	0	0	14	16.8659	0	0	9	16.7935	0	0	19	21.2402	0	0	1	1.15654	0	0	6	6.82208	0	0	14	17.9412	0	0
PF3D7_0519000	Pf3D7_05_v3	+	0.882	0	0	5	4.61509	0	0	5	4.67275	1	0.820866	46	37.7598	0	0	72	53.3357	1	0.834721	7	5.84304	0	0	6	4.79425	0	0	9	11.1385	0	0	14	10.3806	0	0	49	37.5875	0	0	44	33.1822	0	0	22	18.6996	0	0
PF3D7_0519100	Pf3D7_05_v3	+	0.375	39	84.6666	11	23.8803	39	85.7245	9	19.7826	22	42.4749	102	196.929	8	13.9384	92	160.291	26	51.0448	53	104.053	22	41.3457	90	169.141	55	160.098	8	23.2869	23	40.1105	24	41.8544	14	25.2588	89	160.574	35	62.0809	64	113.519	39	77.9672	54	107.955	48	102.779
PF3D7_0519200	Pf3D7_05_v3	-	0.498	4	6.53897	1281	2094.11	7	11.5862	1225	2027.58	3	4.36147	1338	1945.22	3	3.93592	1503	1971.89	3	4.43508	1906	2817.76	2	2.83034	2835	4012.01	1	2.19192	513	1124.45	2	2.6264	1382	1814.85	0	0	1576	2141.13	1	1.33565	2091	2792.84	4	6.02156	1115	1678.51	5	8.06182
PF3D7_0519300	Pf3D7_05_v3	+	1.947	6	2.50879	14	5.85384	6	2.54014	14	5.92698	0	0	425	158.039	3	1.00672	377	126.511	1	0.378132	85	32.1412	3	1.08591	75	27.1477	0	0	23	12.8948	4	1.34355	36	12.092	1	0.347497	220	76.4492	3	1.02489	283	96.6812	2	0.770092	103	39.6597	2	0.824815
PF3D7_0519400	Pf3D7_05_v3	-	0.402	18	36.4523	2754	5577.21	19	38.9582	2406	4933.34	6	10.806	1084	1952.29	6	9.75167	1230	1999.09	3	5.49421	705	1291.14	6	10.5187	1043	1828.51	13	35.2997	2420	6571.17	30	48.8041	2678	4356.58	23	38.7096	2428	4086.38	23	38.056	3239	5359.28	6	11.1893	562	1048.07	11	21.9715
PF3D7_0519500	Pf3D7_05_v3	-	7.467	3	0.32708	51	5.56036	3	0.331167	43	4.74672	2	0.193921	266	25.7915	2	0.175	321	28.0875	4	0.394388	106	10.4513	6	0.566296	147	13.8743	4	0.584746	134	19.589	9	0.788238	135	11.8236	7	0.634261	262	23.7395	3	0.267237	226	20.1319	8	0.803198	205	20.5819	6	0.645205
PF3D7_0519600	Pf3D7_05_v3	+	2.268	1	0.358952	77	27.6393	0	0	79	28.7115	0	0	182	58.0991	0	0	199	57.3276	0	0	130	42.1998	0	0	74	22.9947	4	1.92518	105	50.5358	1	0.288349	121	34.8902	1	0.298314	197	58.7678	1	0.293277	178	52.2033	0	0	119	39.3353	0	0
PF3D7_0519700	Pf3D7_05_v3	+	0.579	1	1.40605	910	1279.5	0	0	947	1348.16	0	0	443	553.944	0	0	591	666.903	0	0	341	433.596	1	1.21719	392	477.14	0	0	1336	2518.73	4	4.51796	1362	1538.37	0	0	534	623.992	1	1.1488	493	566.356	0	0	259	335.351	0	0
PF3D7_0519800	Pf3D7_05_v3	-	2.007	1	0.405631	217	88.022	3	1.2321	269	110.478	0	0	399	143.935	1	0.325542	535	174.165	1	0.366828	134	49.1549	0	0	92	32.3057	2	1.08777	236	128.357	1	0.325847	175	57.0232	0	0	253	85.2883	2	0.662833	190	62.9691	0	0	91	33.9917	0	0
PF3D7_0519900	Pf3D7_05_v3	-	1.578	5	2.57954	19	9.80224	1	0.522354	21	10.9694	0	0	82	37.6225	0	0	94	38.9202	0	0	61	28.4598	0	0	44	19.651	3	2.07524	28	19.3689	2	0.828865	27	11.1897	0	0	100	42.8755	0	0	161	67.8641	1	0.475085	48	22.8041	0	0
PF3D7_0520000	Pf3D7_05_v3	+	0.57	2	2.8565	3367	4808.92	1	1.44609	3354	4850.2	0	0	1449	1840.49	2	2.2925	1634	1872.97	1	1.29162	807	1042.34	2	2.47283	1166	1441.66	2	3.83009	3107	5950.04	1	1.14732	3134	3595.71	3	3.56093	2865	3400.68	4	4.66774	2554	2980.35	3	3.94571	568	747.054	0	0
PF3D7_0520100	Pf3D7_05_v3	+	2.121	1	0.383829	164	62.948	0	0	152	59.071	4	1.3654	328	111.963	2	0.616089	441	135.848	3	1.04133	72	24.992	1	0.332275	80	26.582	3	1.54395	143	73.5951	1	0.308333	218	67.2166	2	0.637978	226	72.0915	2	0.627207	204	63.9751	4	1.41383	95	33.5785	3	1.13572
PF3D7_0520200	Pf3D7_05_v3	-	2.094	0	0	15	5.83168	0	0	16	6.29818	0	0	69	23.8569	0	0	86	26.8334	0	0	32	11.2508	0	0	34	11.443	0	0	31	16.1599	1	0.312309	48	14.9908	0	0	138	44.5881	0	0	95	30.1765	0	0	52	18.6168	0	0
PF3D7_0520300	Pf3D7_05_v3	+	0.312	0	0	169	440.972	0	0	183	483.468	1	2.32053	143	331.835	2	4.18822	206	431.386	0	0	100	235.969	1	2.25883	104	234.918	0	0	85	297.384	1	2.09607	122	255.721	1	2.16851	229	496.589	2	4.2638	302	643.834	0	0	59	141.767	1	2.57358
PF3D7_0520400	Pf3D7_05_v3	-	0.906	0	0	24	21.5656	0	0	18	16.3763	0	0	80	63.9297	0	0	104	74.9996	0	0	102	82.8861	0	0	98	76.2318	0	0	41	49.398	0	0	49	35.3695	0	0	186	138.9	1	0.734164	194	142.428	0	0	51	42.2008	1	0.886267
PF3D7_0520500	Pf3D7_05_v3	-	0.933	6	5.23538	26	22.6867	2	1.76693	33	29.1544	1	0.775996	106	82.2555	2	1.40056	105	73.5295	15	11.8364	66	52.0801	8	6.04292	77	58.1631	4	4.67985	51	59.6681	7	4.90656	77	53.9722	2	1.45032	101	73.2413	20	14.2584	114	81.2727	7	5.62464	79	63.4781	8	6.88495
PF3D7_0520600	Pf3D7_05_v3	-	0.459	3	5.32093	1545	2740.28	5	8.97902	1515	2720.64	0	0	555	875.43	0	0	535	761.544	0	0	85	136.338	2	3.07083	95	145.864	4	9.51263	889	2114.18	4	5.69913	1115	1588.63	1	1.47402	502	739.959	2	2.89827	590	854.989	4	6.5332	70	114.331	12	20.9924
PF3D7_0520700	Pf3D7_05_v3	-	2.925	0	0	4	1.1133	0	0	6	1.69082	0	0	8	1.98018	0	0	10	2.23372	0	0	2	0.503401	0	0	3	0.722826	0	0	5	1.86594	1	0.223581	12	2.68297	0	0	10	2.31308	0	0	12	2.72883	0	0	2	0.512605	1	0.274515
PF3D7_0520800	Pf3D7_05_v3	-	6.165	0	0	10	1.32052	0	0	12	1.60443	1	0.117438	117	13.7402	0	0	157	16.6387	0	0	79	9.43417	0	0	80	9.14524	0	0	23	4.07238	1	0.106079	38	4.03099	0	0	130	14.2668	0	0	116	12.5154	1	0.121603	107	13.0116	1	0.130245
PF3D7_0520900	Pf3D7_05_v3	+	1.44	8	4.52279	1049	593.051	10	5.72412	1114	637.667	14	7.03893	3958	1990.01	15	6.80585	4207	1908.82	25	12.7817	3833	1959.68	28	13.7036	4313	2110.84	7	5.30626	686	520.014	13	5.90394	1682	763.879	41	19.2636	6414	3013.58	38	17.5526	6824	3152.09	29	15.0978	1926	1002.7	48	26.7652
PF3D7_0521000	Pf3D7_05_v3	-	1.557	0	0	68	35.5549	0	0	71	37.5873	0	0	118	54.8699	1	0.419629	141	59.1677	0	0	35	16.5497	0	0	20	9.05273	1	0.701075	85	59.5914	1	0.420022	148	62.1633	0	0	122	53.0136	1	0.427202	157	67.0706	0	0	68	32.7415	0	0
PF3D7_0521100	Pf3D7_05_v3	-	4.581	0	0	0	0	0	0	0	0	0	0	5	0.790225	0	0	8	1.14099	0	0	3	0.482137	0	0	15	2.30765	0	0	2	0.476566	0	0	4	0.571032	0	0	17	2.51076	0	0	15	2.17797	1	0.163651	21	3.43667	0	0
PF3D7_0521200	Pf3D7_05_v3	+	0.987	2	1.64965	1	0.824825	1	0.835131	0	0	0	0	65	47.6801	1	0.661968	74	48.9856	0	0	9	6.71329	1	0.714038	7	4.99827	1	1.10595	1	1.10595	2	1.32518	2	1.32518	1	0.685487	28	19.1936	2	1.34783	47	31.6739	0	0	11	8.35515	0	0
PF3D7_0521300	Pf3D7_05_v3	-	4.038	1	0.20161	77	15.524	0	0	62	12.656	3	0.537893	94	16.854	1	0.161803	142	22.9761	2	0.364648	41	7.47528	1	0.174531	36	6.28311	0	0	172	46.496	2	0.32391	176	28.5041	7	1.17287	87	14.577	10	1.64723	99	16.3076	2	0.371315	68	12.6247	2	0.397701
PF3D7_0521400	Pf3D7_05_v3	-	1.689	0	0	4	1.92801	0	0	7	3.41617	1	0.428658	30	12.8597	0	0	48	18.568	0	0	27	11.7691	0	0	28	11.6833	1	0.646284	14	9.04798	0	0	14	5.42075	0	0	109	43.663	1	0.393815	90	35.4433	0	0	33	14.6475	0	0
PF3D7_0521500	Pf3D7_05_v3	+	1.464	0	0	18	10.0095	0	0	8	4.50423	0	0	74	36.5958	0	0	113	50.4303	0	0	26	13.075	0	0	16	7.70224	0	0	13	9.69294	0	0	29	12.9544	0	0	105	48.5249	1	0.454339	88	39.9819	0	0	41	20.9953	0	0
PF3D7_0521600	Pf3D7_05_v3	-	0.291	0	0	14	39.1664	0	0	14	39.6558	0	0	2	4.97597	0	0	5	11.2262	0	0	7	17.7098	0	0	7	16.9529	0	0	7	26.2578	0	0	10	22.4734	0	0	16	37.2	0	0	9	20.5717	0	0	7	18.0337	0	0
PF3D7_0521700	Pf3D7_05_v3	+	2.526	0	0	19	6.12349	0	0	28	9.13684	0	0	39	11.1782	0	0	53	13.7087	0	0	18	5.24625	0	0	18	5.02201	0	0	14	6.0499	3	0.776692	38	9.8381	0	0	33	8.83888	0	0	31	8.163	1	0.296787	21	6.23253	2	0.635754
PF3D7_0521800	Pf3D7_05_v3	+	1.908	0	0	16	6.82685	0	0	3	1.29603	0	0	89	33.7717	0	0	139	47.5982	0	0	91	35.1134	0	0	89	32.8738	0	0	33	18.8794	0	0	56	19.1942	0	0	136	48.2255	0	0	81	28.2376	0	0	85	33.3979	0	0
PF3D7_0521900	Pf3D7_05_v3	+	5.328	1	0.152797	1	0.152797	0	0	1	0.154706	0	0	9	1.22298	0	0	12	1.47154	0	0	0	0	0	0	1	0.132274	0	0	2	0.40975	0	0	3	0.368229	0	0	8	1.01588	0	0	7	0.873887	0	0	14	1.96989	0	0
PF3D7_0522000	Pf3D7_05_v3	+	0.324	0	0	228	572.887	0	0	205	521.531	0	0	147	328.483	0	0	136	274.251	0	0	56	127.249	0	0	93	202.291	0	0	41	138.131	0	0	30	60.5532	0	0	141	294.436	0	0	129	264.829	0	0	45	104.123	0	0
PF3D7_0522100	Pf3D7_05_v3	-	2.292	0	0	26	9.23502	0	0	37	13.3063	0	0	98	30.9565	0	0	142	40.4788	0	0	148	47.5397	0	0	111	34.1308	0	0	39	18.5739	0	0	89	25.3943	0	0	29	8.56051	0	0	34	9.86701	0	0	303	99.1075	0	0
PF3D7_0522200	Pf3D7_05_v3	+	0.351	0	0	607	1407.86	0	0	625	1467.72	0	0	230	474.419	0	0	304	565.875	0	0	178	373.356	0	0	206	413.617	0	0	302	939.189	0	0	378	704.281	0	0	272	524.298	0	0	287	543.871	1	2.13585	187	399.405	0	0
PF3D7_0522300	Pf3D7_05_v3	-	0.825	6	5.92074	958	945.345	2	1.99824	919	918.191	0	0	588	516.017	2	1.58391	688	544.864	1	0.892392	177	157.953	4	3.417	159	135.826	0	0	321	424.722	2	1.58539	634	502.57	0	0	285	233.726	3	2.41874	298	240.261	0	0	149	135.398	1	0.973282
PF3D7_0522400	Pf3D7_05_v3	+	27.924	3	0.0874626	27	0.787164	4	0.118074	29	0.856036	0	0	119	3.08539	1	0.0233979	134	3.13531	10	0.263653	424	11.1789	15	0.378575	682	17.2125	4	0.156364	79	3.08818	7	0.163939	191	4.47318	3	0.0726876	101	2.44715	1	0.0238201	60	1.42921	14	0.375863	1307	35.0895	5	0.143776
PF3D7_0522500	Pf3D7_05_v3	+	0.501	6	9.74973	19	30.8741	13	21.3883	16	26.3241	2	2.89024	196	283.243	2	2.60823	211	275.168	27	39.6767	91	133.725	32	45.0143	209	294	8	17.4303	17	37.0394	11	14.3587	42	54.8242	3	4.05135	138	186.362	14	18.5871	199	264.202	37	55.3659	98	146.645	34	54.4921
PF3D7_0522600	Pf3D7_05_v3	+	1.452	0	0	19	10.6529	0	0	17	9.65059	0	0	48	23.934	2	0.899948	44	19.7988	0	0	176	89.2392	0	0	290	140.757	0	0	25	18.7943	2	0.900792	79	35.5813	0	0	39	18.1725	0	0	39	17.8657	0	0	134	69.1858	0	0
PF3D7_0522700	Pf3D7_05_v3	+	0.534	0	0	16	24.3926	0	0	18	27.7845	0	0	295	399.965	0	0	367	449.033	0	0	98	135.112	0	0	151	199.285	0	0	15	30.6622	0	0	7	8.5727	0	0	133	168.51	0	0	182	226.7	0	0	62	87.0421	0	0
PF3D7_0522800	Pf3D7_05_v3	-	0.444	0	0	334	612.41	2	3.71295	350	649.765	0	0	267	435.381	1	1.47154	299	439.989	0	0	51	84.5662	0	0	104	165.078	0	0	130	319.605	0	0	223	328.46	0	0	193	294.097	0	0	197	295.124	0	0	51	86.1124	0	0
PF3D7_0522900	Pf3D7_05_v3	+	4.659	0	0	2	0.349475	2	0.353842	3	0.530762	0	0	5	0.776995	0	0	7	0.981656	0	0	22	3.47648	0	0	3	0.453803	0	0	9	2.10864	2	0.280736	22	3.0881	0	0	4	0.580876	0	0	4	0.571069	0	0	20	3.21822	0	0
PF3D7_0523000	Pf3D7_05_v3	+	4.26	1	0.191104	650	124.217	1	0.193492	718	138.927	4	0.679816	843	143.271	1	0.153371	1078	165.334	4	0.69129	335	57.8955	5	0.827178	243	40.2008	1	0.256238	889	227.796	5	0.767576	1902	291.986	2	0.317641	916	145.48	3	0.468417	808	126.16	6	1.05589	380	66.8733	3	0.565463
PF3D7_0523100	Pf3D7_05_v3	-	1.605	5	2.53614	41	20.7964	2	1.02713	41	21.0562	1	0.451093	338	152.469	4	1.62832	369	150.212	2	0.917413	119	54.586	1	0.4391	134	58.8394	2	1.36022	41	27.8845	6	2.44477	74	30.1521	3	1.26463	390	164.402	4	1.6577	313	129.715	3	1.40128	119	55.5841	7	3.502
PF3D7_0523200	Pf3D7_05_v3	+	3.306	0	0	1	0.24625	0	0	1	0.249327	1	0.218997	8	1.75198	1	0.197629	10	1.97629	1	0.222693	8	1.78155	0	0	4	0.852699	1	0.33018	4	1.32072	0	0	10	1.97815	1	0.204651	31	6.34418	1	0.201196	31	6.23706	0	0	4	0.90706	1	0.242879
PF3D7_0523300	Pf3D7_05_v3	-	0.393	2	4.14301	47	97.3608	3	6.29217	27	56.6295	5	9.21125	346	637.418	3	4.9875	330	548.625	5	9.36671	143	267.888	3	5.37981	197	353.274	10	27.7754	21	58.3284	10	16.6406	58	96.5154	8	13.7725	137	235.855	14	23.695	166	280.955	4	7.63038	107	204.113	7	14.302
PF3D7_0523400	Pf3D7_05_v3	+	1.602	2	1.01636	153	77.7513	1	0.514528	152	78.2083	2	0.903875	403	182.131	2	0.815683	429	174.964	1	0.459565	363	166.822	2	0.879844	412	181.248	0	0	73	49.7409	0	0	306	124.917	7	2.95632	315	133.035	2	0.830403	271	112.52	0	0	316	147.878	3	1.50367
PF3D7_0523500	Pf3D7_05_v3	-	0.342	0	0	3	7.14125	0	0	0	0	1	2.11697	15	31.7546	1	1.91042	28	53.4916	1	2.1527	39	83.9553	1	2.06069	47	96.8524	4	12.767	7	22.3422	1	1.91221	4	7.64883	1	1.97829	50	98.9146	4	7.77956	128	248.946	1	2.19206	26	56.9936	1	2.34783
PF3D7_0523600	Pf3D7_05_v3	+	0.624	0	0	6	7.82791	0	0	6	7.92571	0	0	307	356.201	0	0	257	269.093	0	0	154	181.696	0	0	235	265.413	1	1.74932	26	45.4823	0	0	40	41.9215	0	0	215	233.115	0	0	270	287.806	0	0	100	120.142	0	0
PF3D7_0523700	Pf3D7_05_v3	-	4.407	0	0	5	0.923647	0	0	6	1.12222	0	0	33	5.4214	0	0	39	5.78196	0	0	17	2.83998	0	0	10	1.59917	0	0	12	2.97229	0	0	11	1.63234	0	0	19	2.91694	0	0	32	4.82979	0	0	23	3.91258	0	0
PF3D7_0523800	Pf3D7_05_v3	+	2.055	17	6.73467	354	140.24	10	4.01107	344	137.981	14	4.93239	312	109.922	11	3.49732	341	108.417	32	11.4643	154	55.172	36	12.3461	204	69.9611	11	5.84298	141	74.8963	19	6.04648	191	60.7831	18	5.92621	108	35.5573	45	14.5654	140	45.3145	17	6.20177	107	39.0347	20	7.81467
PF3D7_0523900	Pf3D7_05_v3	-	0.612	1	1.33023	78	103.758	2	2.69371	76	102.361	0	0	43	50.8696	0	0	41	43.771	1	1.20298	36	43.3073	1	1.15156	66	76.003	0	0	90	160.526	0	0	66	70.5267	1	1.10552	51	56.3813	0	0	41	44.5609	0	0	49	60.0238	0	0
PF3D7_0524000	Pf3D7_05_v3	+	3.372	1	0.24143	1285	310.238	1	0.244447	1498	366.181	1	0.214711	1747	375.099	2	0.387522	2094	405.736	1	0.218334	1322	288.638	0	0	1065	222.587	0	0	2041	660.707	3	0.581828	2854	553.512	4	0.802581	2520	505.626	4	0.789031	2266	446.986	5	1.11163	1164	258.788	12	2.8575
PF3D7_0524100	Pf3D7_05_v3	+	3.732	0	0	135	29.449	0	0	166	36.6638	1	0.193999	274	53.1557	1	0.17507	366	64.0757	0	0	200	39.4546	0	0	175	33.0472	1	0.29249	163	47.6759	2	0.350469	392	68.6919	1	0.18129	186	33.72	2	0.356459	177	31.5466	0	0	286	57.4517	4	0.860619
PF3D7_0524200	Pf3D7_05_v3	-	0.465	0	0	63	110.298	0	0	53	93.9495	1	1.557	36	56.0519	1	1.40508	33	46.3676	4	6.33311	138	218.492	0	0	114	172.779	0	0	49	115.026	0	0	71	99.8542	0	0	16	23.28	3	4.29131	32	45.774	3	4.83668	126	203.14	5	8.63395
PF3D7_0524300	Pf3D7_05_v3	-	1.221	1	0.66675	42	28.0035	1	0.675081	32	21.6026	2	1.18592	107	63.4467	0	0	131	70.0986	0	0	52	31.3543	0	0	46	26.551	0	0	32	28.608	0	0	43	23.0311	0	0	91	50.4246	1	0.544761	96	52.297	0	0	31	19.0338	0	0
PF3D7_0524400	Pf3D7_05_v3	-	1.098	5	3.7072	1145	848.95	6	4.50423	1118	839.288	1	0.659384	498	328.373	1	0.595047	529	314.78	1	0.670513	238	159.582	0	0	237	152.119	3	2.98244	360	357.893	7	4.16924	547	325.796	1	0.616189	397	244.627	2	1.21157	441	267.152	4	2.73109	113	77.1533	2	1.46258
PF3D7_0524500	Pf3D7_05_v3	+	0.372	0	0	43	94.1032	0	0	35	77.5526	0	0	27	52.5487	0	0	17	29.8579	1	1.9791	28	55.4147	0	0	26	49.2571	0	0	25	73.3585	0	0	53	93.1738	0	0	45	81.8438	1	1.78805	72	128.739	0	0	20	40.3056	0	0
PF3D7_0524600	Pf3D7_05_v3	+	0.774	0	0	18	18.9326	0	0	27	28.7537	0	0	329	307.748	0	0	357	301.357	0	0	278	264.432	0	0	294	267.698	1	1.4103	28	39.4885	0	0	52	43.9363	0	0	236	206.294	0	0	330	283.592	1	0.968585	143	138.508	0	0
PF3D7_0524700	Pf3D7_05_v3	-	0.318	3	7.68021	70	179.205	4	10.3682	70	181.444	2	4.55348	72	163.925	3	6.16379	78	160.259	7	16.2062	18	41.673	3	6.64864	20	44.3242	0	0	42	144.17	3	6.16957	49	100.77	1	2.1276	93	197.867	6	12.5501	83	173.609	9	21.2175	13	30.6475	5	12.6251
PF3D7_0524800	Pf3D7_05_v3	-	2.103	1	0.387115	65	25.1625	0	0	56	21.9493	0	0	51	17.5579	0	0	57	17.7088	0	0	128	44.8106	1	0.335119	104	34.8524	1	0.519056	40	20.7622	1	0.310972	131	40.7374	1	0.321719	60	19.3032	0	0	47	14.8655	1	0.356483	147	52.4031	3	1.14545
PF3D7_0524900	Pf3D7_05_v3	+	2.967	0	0	130	35.6701	0	0	160	44.4502	1	0.244019	329	80.2822	2	0.440419	429	94.4699	0	0	58	14.392	0	0	43	10.2138	3	1.10372	146	53.7141	4	0.881665	182	40.1157	0	0	140	31.9247	1	0.224184	105	23.5393	3	0.758023	54	13.6444	0	0
PF3D7_0525000	Pf3D7_05_v3	+	2.115	0	0	49	18.861	3	1.16918	49	19.0967	1	0.342319	1041	356.354	2	0.617836	1213	374.718	5	1.74048	120	41.7716	2	0.666435	85	28.3235	3	1.54833	83	42.8372	4	1.23683	24	7.42099	0	0	170	54.382	1	0.314493	146	45.916	11	3.89907	112	39.6996	10	3.79649
PF3D7_0525100	Pf3D7_05_v3	+	2.022	3	1.20787	840	338.203	10	4.07653	820	334.275	6	2.14838	1454	520.624	4	1.29251	1512	488.567	7	2.54875	1314	478.436	0	0	1107	385.838	4	2.1594	531	286.66	13	4.20459	2016	652.034	5	1.67304	1460	488.527	10	3.28958	1339	440.475	11	4.0784	1081	400.796	22	8.73643
PF3D7_0525200	Pf3D7_05_v3	+	5.55	1	0.146685	51	7.48094	2	0.297036	44	6.53478	2	0.260902	264	34.4391	2	0.235446	329	38.7308	7	0.92857	461	61.153	4	0.507932	414	52.5709	1	0.19668	63	12.3908	7	0.824833	278	32.7577	2	0.243811	211	25.7221	2	0.239695	163	19.5351	8	1.08063	579	78.2104	6	0.868062
PF3D7_0525300	Pf3D7_05_v3	-	1.446	0	0	4	2.25201	0	0	9	5.13034	0	0	29	14.5201	0	0	28	12.6515	0	0	50	25.4572	0	0	43	20.9575	0	0	29	21.8919	0	0	53	23.97	0	0	18	8.42211	0	0	15	6.89993	0	0	127	65.8437	0	0
PF3D7_0525400	Pf3D7_05_v3	+	1.404	0	0	14	8.11783	2	1.17418	10	5.8709	0	0	57	29.3933	1	0.465358	60	27.9215	0	0	73	38.2794	1	0.501963	76	38.1492	0	0	21	16.327	1	0.465794	37	17.2344	0	0	46	22.167	0	0	57	27.0041	2	1.06793	35	18.6887	1	0.571907
PF3D7_0525500	Pf3D7_05_v3	-	5.592	1	0.145583	6	0.8735	1	0.147402	8	1.17922	0	0	13	1.68313	1	0.116839	15	1.75258	0	0	21	2.76479	2	0.252058	5	0.630146	0	0	9	1.75683	2	0.233897	51	5.96436	2	0.24198	23	2.78277	4	0.475789	18	2.14105	3	0.402191	31	4.15598	4	0.574362
PF3D7_0525600	Pf3D7_05_v3	-	1.056	0	0	10	7.7093	1	0.780562	6	4.68337	0	0	111	76.1027	0	0	115	71.1521	0	0	112	78.0843	0	0	54	36.0386	1	1.03369	18	18.6064	1	0.619294	24	14.8631	0	0	144	92.2603	1	0.62988	151	95.1118	0	0	104	73.8326	0	0
PF3D7_0525700	Pf3D7_05_v3	+	0.396	184	378.27	10	20.5581	209	435.033	11	22.8965	14	25.5961	150	274.244	12	19.7988	163	268.934	476	884.956	89	165.464	420	747.468	111	197.545	145	399.693	3	8.2695	436	720.033	15	24.7718	13	22.2108	177	302.409	35	58.7888	263	441.756	704	1332.77	55	104.123	736	1492.37
PF3D7_0525800	Pf3D7_05_v3	+	0.903	1	0.901553	772	695.999	3	2.73845	726	662.705	0	0	205	164.364	0	0	212	153.392	6	4.89185	3115	2539.69	4	3.12184	2993	2335.92	2	2.41766	840	1015.42	5	3.62112	1779	1288.4	0	0	57	42.7074	0	0	123	90.6022	5	4.15108	3048	2530.5	7	6.22448
PF3D7_0525900	Pf3D7_05_v3	+	0.861	0	0	14	13.2374	0	0	6	5.74407	0	0	2	1.68177	0	0	3	2.27652	0	0	74	63.2759	0	0	59	48.2933	0	0	10	12.678	0	0	16	12.1528	0	0	5	3.92901	0	0	4	3.09014	2	1.74143	56	48.76	1	0.932587
PF3D7_0526000	Pf3D7_05_v3	-	2.421	2	0.672534	2	0.672534	0	0	4	1.36187	1	0.299052	37	11.0649	0	0	49	13.2238	2	0.608198	16	4.86558	1	0.291101	11	3.20211	2	0.901755	19	8.56667	0	0	10	2.70126	0	0	62	17.3266	0	0	36	9.89075	4	1.23864	26	8.05114	6	1.98998
PF3D7_0526100	Pf3D7_05_v3	+	1.23	0	0	0	0	0	0	1	0.670141	0	0	12	7.06345	0	0	13	6.90545	0	0	4	2.39422	0	0	4	2.29189	0	0	5	4.43729	0	0	6	3.19012	0	0	53	29.1533	1	0.540775	42	22.7125	1	0.6095	14	8.533	0	0
PF3D7_0526200.1	Pf3D7_05_v3	-	1.521	0	0	34	18.1982	0	0	67	36.3092	0	0	312	148.514	7	3.00693	345	148.198	1	0.484039	701	339.311	1	0.46335	504	233.528	0	0	94	67.4609	0	0	197	84.7028	0	0	429	190.829	4	1.74925	382	167.053	2	0.985779	509	250.881	1	0.527914
PF3D7_0526200.2	Pf3D7_05_v3	-	1.518	0	0	34	18.2342	0	0	66	35.838	0	0	311	148.33	7	3.01287	344	148.061	1	0.484996	700	339.497	1	0.464266	503	233.526	0	0	93	66.8751	0	0	195	84.0086	0	0	427	190.315	4	1.75271	380	166.507	2	0.987727	508	250.883	1	0.528957
PF3D7_0526300	Pf3D7_05_v3	-	0.972	23	19.2637	138	115.582	14	11.8723	138	117.027	5	3.7243	103	76.7206	4	2.68873	87	58.4799	42	31.8121	44	33.327	46	33.3526	42	30.4524	11	12.3532	71	79.7343	54	36.3319	153	102.94	18	12.5292	99	68.9105	36	24.6353	111	75.9588	75	57.846	36	27.7661	95	78.4784
PF3D7_0526400	Pf3D7_05_v3	+	1.086	8	5.99707	8	5.99707	8	6.072	3	2.277	0	0	11	7.33337	1	0.601623	14	8.42272	2	1.35584	33	22.3714	2	1.29789	36	23.3621	6	6.0308	9	9.0462	10	6.02187	12	7.22624	7	4.36099	45	28.0349	11	6.73727	61	37.3613	1	0.690317	36	24.8514	5	3.69686
PF3D7_0526500	Pf3D7_05_v3	+	4.155	0	0	32	6.26986	0	0	28	5.55467	1	0.174249	63	10.9777	0	0	72	11.3218	0	0	21	3.72099	0	0	16	2.71386	1	0.262713	23	6.04241	1	0.157395	60	9.44368	0	0	32	5.21069	0	0	28	4.48238	0	0	22	3.96945	0	0
PF3D7_0526600	Pf3D7_05_v3	+	13.575	0	0	4	0.239883	0	0	9	0.54648	2	0.106667	261	13.9201	0	0	339	16.316	0	0	39	2.11512	0	0	10	0.519157	0	0	3	0.241232	0	0	12	0.578099	1	0.0498398	55	2.74119	0	0	31	1.51895	0	0	50	2.76127	0	0
PF3D7_0526700	Pf3D7_05_v3	-	2.391	0	0	3	1.02146	0	0	13	4.48162	0	0	105	31.7944	2	0.546518	117	31.9713	0	0	56	17.2432	0	0	48	14.1482	0	0	14	6.39149	0	0	19	5.19679	0	0	77	21.7885	0	0	86	23.9244	1	0.313544	65	20.3804	0	0
PF3D7_0526800	Pf3D7_05_v3	-	1.107	4	2.94165	225	165.468	1	0.744602	202	150.41	2	1.30805	232	151.733	1	0.59021	306	180.604	2	1.33012	111	73.8219	2	1.27327	122	77.6695	3	2.9582	263	259.335	2	1.18153	306	180.774	6	3.66708	322	196.8	2	1.20172	233	140.001	1	0.677222	104	70.4311	0	0
PF3D7_0526900	Pf3D7_05_v3	+	0.645	3	3.78652	494	623.514	3	3.83383	456	582.742	1	1.12249	612	686.962	2	2.02593	672	680.712	5	5.70716	272	310.469	0	0	414	452.355	0	0	565	956.185	1	1.01391	630	638.766	1	1.04895	709	743.709	4	4.12498	680	701.246	2	2.3246	219	254.544	5	6.22448
PF3D7_0527000	Pf3D7_05_v3	-	2.889	1	0.281794	143	40.2965	0	0	153	43.6531	16	4.00971	2286	572.888	8	1.80924	2486	562.222	13	3.31288	2841	723.991	20	4.87889	2342	571.318	2	0.755676	261	98.6158	7	1.58457	655	148.27	12	2.81028	2406	563.462	11	2.5326	2459	566.151	24	6.22791	1677	435.175	22	6.11459
PF3D7_0527100	Pf3D7_05_v3	-	0.459	0	0	1389	2463.59	1	1.7958	1389	2494.37	0	0	1304	2056.87	0	0	1361	1937.31	1	1.60397	1275	2045.07	4	6.14166	2042	3135.32	0	0	714	1698	2	2.84956	1307	1862.19	1	1.47402	1591	2345.17	4	5.79654	1907	2763.5	0	0	976	1594.1	0	0
PF3D7_0527200	Pf3D7_05_v3	-	1.818	2	0.895602	498	223.005	1	0.453396	490	222.164	1	0.398242	998	397.445	2	0.71877	1092	392.448	2	0.809927	1160	469.758	1	0.387654	1033	400.447	1	0.600426	407	244.373	3	1.07917	541	194.61	7	2.60508	1180	439.142	4	1.46348	1342	490.998	1	0.412368	715	294.843	3	1.32501
PF3D7_0527300	Pf3D7_05_v3	-	0.984	26	21.5108	300	248.202	31	25.968	295	247.115	6	4.41466	274	201.603	10	6.63986	357	237.043	86	64.3447	193	144.402	67	47.9864	197	141.094	42	46.5916	216	239.614	37	24.5905	403	267.837	9	6.18819	433	297.721	39	26.3628	466	315.001	63	47.9981	140	106.662	72	58.753
PF3D7_0527400	Pf3D7_05_v3	+	0.528	0	0	181	279.077	0	0	165	257.586	0	0	96	131.637	0	0	93	115.081	0	0	41	57.1689	0	0	69	92.0987	0	0	133	274.961	0	0	176	217.992	1	1.28139	66	84.572	0	0	66	83.1441	0	0	33	46.8553	0	0
PF3D7_0527500	Pf3D7_05_v3	+	1.377	5	2.95607	1561	922.886	8	4.78881	1560	933.818	3	1.57735	995	523.155	0	0	1095	519.558	14	7.48521	402	214.932	8	4.09444	605	309.642	4	3.17088	760	602.467	6	2.84956	1292	613.606	2	0.982681	1624	797.937	2	0.96609	1546	746.787	8	4.35547	334	181.841	10	5.83121
PF3D7_0527600	Pf3D7_05_v3	-	1.368	0	0	218	129.733	1	0.602539	262	157.865	0	0	305	161.419	0	0	410	195.818	3	1.61453	926	498.35	0	0	1006	518.263	0	0	327	260.925	0	0	210	100.391	0	0	737	364.5	0	0	731	355.429	2	1.09603	790	432.932	0	0
PF3D7_0527700	Pf3D7_05_v3	+	0.073	2	22.3042	0	0	0	0	0	0	0	0	0	0	0	0	0	0	0	0	0	0	0	0	0	0	0	0	0	0	0	0	0	0	0	0	0	0	0	0	0	0	0	0	0	0	0	0
PF3D7_0527800	Pf3D7_05_v3	-	0.083	0	0	0	0	0	0	0	0	0	0	0	0	0	0	0	0	0	0	0	0	0	0	0	0	0	0	0	0	0	0	0	0	0	0	0	0	0	0	0	0	0	0	0	0	0	0
PF3D7_0527900	Pf3D7_05_v3	+	1.998	5	2.03729	156	63.5635	5	2.06275	162	66.833	0	0	226	81.8943	0	0	211	68.9987	0	0	71	26.1621	0	0	35	12.3456	4	2.18533	110	60.0967	6	1.96389	217	71.0273	0	0	149	50.4554	0	0	177	58.9249	3	1.12565	75	28.1413	7	2.81316
PF3D7_0528000	Pf3D7_05_v3	-	0.375	1	2.17094	142	308.273	0	0	133	292.342	0	0	136	262.572	0	0	134	233.468	0	0	141	276.82	0	0	174	327.007	0	0	78	227.047	0	0	120	209.272	1	1.8042	251	452.855	1	1.77374	318	564.05	0	0	122	243.897	0	0
PF3D7_0528100	Pf3D7_05_v3	-	2.79	4	1.16717	586	170.991	6	1.77263	683	201.785	1	0.2595	831	215.644	2	0.46836	967	226.452	5	1.3194	774	204.243	12	3.03121	771	194.755	6	2.34747	494	193.275	4	0.937598	1008	236.275	1	0.2425	883	214.128	14	3.33768	843	200.976	7	1.88093	618	166.059	7	2.01459
PF3D7_0528200	Pf3D7_05_v3	-	1.554	12	6.2865	1170	612.934	12	6.36505	1180	625.897	2	0.931794	549	255.777	2	0.840878	630	264.877	2	0.947521	696	329.737	1	0.453511	648	293.875	8	5.61943	787	552.811	15	6.3125	1087	457.446	6	2.61226	896	390.098	7	2.99618	1270	543.593	5	2.41211	724	349.274	10	5.16704
PF3D7_0528300	Pf3D7_05_v3	-	1.491	3	1.63803	31	16.9263	5	2.76416	33	18.2435	0	0	14	6.79816	0	0	13	5.69665	2	0.987557	421	207.881	2	0.945346	188	88.8625	3	2.19633	63	46.1229	0	0	95	41.6684	0	0	29	13.1594	1	0.446112	26	11.5989	1	0.502807	339	170.451	0	0
PF3D7_0528400	Pf3D7_05_v3	+	1.221	1	0.66675	292	194.691	3	2.02524	300	202.524	0	0	125	74.12	0	0	134	71.7039	7	4.22077	1823	1099.21	8	4.61756	2370	1367.95	1	0.894	415	371.01	1	0.535606	518	277.444	2	1.10823	186	103.066	4	2.17904	305	166.152	6	3.68395	2103	1291.23	5	3.28811
PF3D7_0528500	Pf3D7_05_v3	+	0.924	161	141.851	31	27.313	145	129.35	24	21.4097	30	23.5066	125	97.9443	37	26.1628	129	91.2161	13	10.3581	126	100.394	24	18.3053	153	116.697	34	40.1662	22	25.9899	71	50.2513	34	24.064	28	20.5023	177	129.604	55	39.5924	188	135.334	16	12.9816	78	63.2851	12	10.428
PF3D7_0528600	Pf3D7_05_v3	-	0.318	0	0	174	445.452	1	2.59206	162	419.913	7	15.9372	37	84.2394	6	12.3276	40	82.1839	8	18.5213	21	48.6185	11	24.3783	24	53.1891	2	6.86525	43	147.603	0	0	92	189.2	15	31.914	46	97.8695	11	23.0084	78	163.151	7	16.5025	13	30.6475	10	25.2502
PF3D7_0528700	Pf3D7_05_v3	-	0.615	11	14.5612	180	238.274	14	18.764	190	254.654	4	4.70897	99	116.547	2	2.12475	123	130.672	4	4.78845	30	35.9133	9	10.3135	36	41.254	6	10.6495	61	108.27	8	8.50699	94	99.9571	3	3.30037	140	154.017	3	3.24465	145	156.825	4	4.876	33	40.227	6	7.83373
PF3D7_0528800	Pf3D7_05_v3	-	1.614	0	0	45	22.698	2	1.02141	48	24.5137	0	0	31	13.9059	0	0	46	18.6212	0	0	16	7.29838	0	0	18	7.85973	0	0	59	39.9027	1	0.405189	96	38.8981	3	1.25758	62	25.9899	1	0.412114	39	16.0725	1	0.464489	19	8.82529	0	0
PF3D7_0528900	Pf3D7_05_v3	-	0.687	1	1.18501	6	7.11006	1	1.19982	12	14.3978	0	0	2	2.10773	0	0	2	1.90207	0	0	23	24.648	0	0	10	10.2584	1	1.5889	17	27.0113	0	0	9	8.56735	0	0	2	1.96965	0	0	12	11.6184	0	0	1	1.09124	0	0
PF3D7_0529000	Pf3D7_05_v3	-	2.16	1	0.376899	422	159.051	2	0.763217	461	175.921	2	0.670374	501	167.929	0	0	612	185.119	0	0	430	146.563	0	0	459	149.761	0	0	295	149.081	3	0.908298	462	139.878	1	0.31323	491	153.796	0	0	616	189.692	0	0	291	100.999	1	0.37174
PF3D7_0529100	Pf3D7_05_v3	-	0.552	1	1.47482	3	4.42447	1	1.49325	2	2.9865	0	0	20	26.232	1	1.18363	10	11.8363	0	0	9	12.0036	0	0	15	19.151	2	3.95498	3	5.93247	2	2.36947	7	8.29316	0	0	32	39.2218	0	0	39	46.9945	1	1.35812	14	19.0137	1	1.45463
PF3D7_0529200	Pf3D7_05_v3	+	1.647	9	4.44865	8	3.95435	7	3.50329	24	12.0113	5	2.19795	15	6.59384	5	1.98349	12	4.76038	6	2.68205	41	18.3274	11	4.70693	35	14.9766	3	1.9883	5	3.31383	10	3.9707	6	2.38242	9	3.69714	27	11.0914	20	8.07714	29	11.7119	9	4.09664	23	10.4692	10	4.87527
PF3D7_0529300	Pf3D7_05_v3	+	0.84	10	9.69169	3	2.90751	6	5.88767	4	3.92511	0	0	55	47.405	0	0	68	52.8912	8	7.01165	13	11.3939	5	4.19497	24	20.1359	7	9.09645	4	5.19797	11	8.56396	21	16.3494	1	0.805447	50	40.2724	16	12.6696	47	37.2169	24	21.4196	9	8.03234	36	34.4125
PF3D7_0529400.1	Pf3D7_05_v3	+	4.749	12	2.05711	89	15.2569	10	1.73568	105	18.2246	4	0.609816	970	147.88	2	0.275158	1114	153.263	8	1.24022	1570	243.393	11	1.63241	1183	175.558	6	1.37912	198	45.511	9	1.23937	576	79.3197	9	1.2822	780	111.124	5	0.700308	824	115.411	5	0.789308	1854	292.675	5	0.845396
PF3D7_0529400.2	Pf3D7_05_v3	+	4.509	12	2.16661	87	15.7079	10	1.82806	101	18.4634	4	0.642274	949	152.38	2	0.289804	1090	157.943	8	1.30623	1545	252.266	11	1.7193	1159	181.151	6	1.45253	196	47.4492	9	1.30534	569	82.5264	9	1.35045	770	115.539	5	0.737583	814	120.079	5	0.83132	1820	302.601	5	0.890394
PF3D7_0529500	Pf3D7_05_v3	+	0.54	5	7.53798	359	541.227	3	4.5793	332	506.776	2	2.6815	280	375.409	0	0	328	396.857	4	5.45351	84	114.524	0	0	141	184.019	0	0	118	238.529	5	6.05532	241	291.867	2	2.50584	271	339.541	2	2.46353	264	325.186	7	9.71814	56	77.7451	2	2.97392
PF3D7_0529600	Pf3D7_05_v3	+	0.073	0	0	0	0	0	0	0	0	0	0	0	0	0	0	0	0	0	0	0	0	0	0	0	0	0	0	0	0	1	8.95856	0	0	0	0	0	0	0	0	0	0	0	0	0	0	0	0
PF3D7_0529700	Pf3D7_05_v3	-	2.961	3	0.824825	4	1.09977	1	0.278377	2	0.556754	0	0	28	6.84637	2	0.441312	30	6.61968	3	0.745921	25	6.216	1	0.238013	18	4.28423	0	0	8	2.9492	2	0.441726	20	4.41726	0	0	57	13.0243	0	0	78	17.5218	7	1.7723	40	10.1275	3	0.813533
PF3D7_0529800	Pf3D7_05_v3	+	5.721	1	0.142301	6	0.853804	0	0	7	1.00855	1	0.126552	134	16.958	0	0	159	18.1585	1	0.128688	137	17.6302	0	0	88	10.8405	2	0.381603	15	2.86202	1	0.114311	50	5.71556	0	0	121	14.3097	0	0	88	10.2313	2	0.262082	205	26.8634	1	0.140353
PF3D7_0529900	Pf3D7_05_v3	-	0.855	0	0	736	700.794	2	1.92813	684	659.419	2	1.69358	471	398.837	2	1.52833	485	370.621	6	5.16648	705	607.062	4	3.2971	775	638.813	0	0	282	360.028	1	0.764883	688	526.239	4	3.16527	381	301.492	6	4.66774	573	445.769	9	7.89142	420	368.266	2	1.87826
PF3D7_0530000	Pf3D7_05_v3	-	0.294	0	0	77	213.217	0	0	78	218.685	0	0	92	226.559	0	0	113	251.122	0	0	60	150.25	0	0	105	251.698	0	0	57	211.632	1	2.2244	118	262.48	0	0	138	317.576	0	0	148	334.839	0	0	63	160.647	0	0
PF3D7_0530100	Pf3D7_05_v3	+	0.678	1	1.20074	261	313.393	0	0	274	333.114	1	1.06785	268	286.184	0	0	282	271.752	0	0	242	262.782	0	0	278	288.971	0	0	180	289.799	1	0.964565	483	465.885	0	0	138	137.71	0	0	230	225.642	0	0	279	308.499	0	0
PF3D7_0530200	Pf3D7_05_v3	-	1.575	0	0	17	8.78713	4	2.09339	17	8.89692	0	0	198	91.0176	0	0	185	76.7441	5	2.33722	156	72.9212	2	0.894928	212	94.8623	0	0	16	11.089	2	0.830444	60	24.9133	0	0	202	86.7735	0	0	240	101.357	3	1.42797	119	56.6428	1	0.509814
PF3D7_0530300	Pf3D7_05_v3	+	4.341	0	0	1	0.187538	0	0	12	2.27857	1	0.166783	92	15.344	0	0	89	13.3954	0	0	268	45.4522	1	0.162349	318	51.6269	0	0	39	9.80682	0	0	86	12.956	1	0.155857	105	16.365	2	0.306451	114	17.4677	3	0.518096	344	59.4083	1	0.184971
PF3D7_0530400	Pf3D7_05_v3	-	5.355	0	0	0	0	0	0	0	0	1	0.135201	8	1.08161	2	0.244019	8	0.976078	5	0.687417	6	0.8249	8	1.05286	4	0.526428	2	0.407684	2	0.407684	0	0	1	0.122124	0	0	11	1.38979	6	0.745269	5	0.621058	9	1.25997	11	1.53997	7	1.04962
PF3D7_0530500	Pf3D7_05_v3	+	3.03	1	0.268681	1	0.268681	3	0.816113	0	0	1	0.238945	1	0.238945	1	0.215631	0	0	2	0.485956	2	0.485956	2	0.465185	3	0.697778	3	1.08077	0	0	6	1.295	2	0.431667	2	0.446585	0	0	5	1.09761	4	0.878089	2	0.494841	3	0.742262	2	0.530005
PF3D7_0530600	Pf3D7_05_v3	-	1.344	1	0.605731	33	19.9891	0	0	44	26.9852	0	0	44	23.7025	0	0	61	29.6541	3	1.64336	10	5.47785	0	0	14	7.3412	1	0.812183	39	31.6751	1	0.486588	121	58.8772	0	0	63	31.7145	0	0	51	25.2402	0	0	25	13.945	1	0.597439
PF3D7_0530700	Pf3D7_05_v3	+	3.252	0	0	4	1.00136	0	0	9	2.2812	1	0.222633	18	4.0074	6	1.20547	13	2.61184	3	0.679173	7	1.58474	3	0.650143	2	0.433429	1	0.335662	9	3.02096	3	0.603298	37	7.44067	5	1.04025	35	7.28172	8	1.63629	24	4.90888	7	1.61371	16	3.68849	7	1.72838
PF3D7_0530800	Pf3D7_05_v3	+	0.765	2	2.12837	11	11.706	2	2.15496	24	25.8596	14	13.2497	102	96.5339	16	13.6651	97	82.8446	35	33.6834	26	25.022	26	23.9525	47	43.2987	5	7.13447	22	31.3917	16	13.6779	23	19.662	27	23.8791	100	88.4413	19	16.5201	97	84.3396	52	50.959	26	25.4795	48	50.3816
PF3D7_0530900	Pf3D7_05_v3	-	8.028	0	0	5	0.507039	0	0	14	1.43745	0	0	38	3.42702	0	0	55	4.4762	1	0.091707	196	17.9746	0	0	132	11.5879	0	0	9	1.22374	0	0	74	6.02817	1	0.084277	47	3.96102	0	0	33	2.73419	0	0	305	28.482	0	0
PF3D7_0531000	Pf3D7_05_v3	+	2.13	0	0	19	7.26194	0	0	10	3.86983	2	0.679816	113	38.4096	1	0.306743	129	39.5698	2	0.69129	80	27.6516	0	0	60	19.8523	0	0	41	21.0115	0	0	77	23.6413	1	0.317641	68	21.5996	0	0	86	26.8559	0	0	93	32.7327	1	0.376975
PF3D7_0531100	Pf3D7_05_v3	-	8.097	0	0	3	0.301631	0	0	6	0.610799	0	0	25	2.23541	0	0	29	2.34006	1	0.0909255	91	8.27422	0	0	92	8.0076	0	0	8	1.0785	0	0	51	4.11914	0	0	21	1.75474	0	0	21	1.72511	0	0	177	16.3881	0	0
PF3D7_0531200	Pf3D7_05_v3	-	0.642	0	0	9	11.4126	0	0	5	6.41958	0	0	14	15.7882	1	1.0177	16	16.2832	0	0	6	6.88059	0	0	9	9.87975	0	0	0	0	0	0	10	10.1865	0	0	23	24.2387	2	2.07213	21	21.7573	0	0	6	7.0064	1	1.25071
PF3D7_0531300	Pf3D7_05_v3	+	0.888	0	0	3	2.75035	0	0	5	4.64118	0	0	20	16.3064	0	0	49	36.0526	0	0	57	47.2576	0	0	87	69.047	0	0	24	29.502	0	0	36	26.5125	1	0.76191	73	55.6194	1	0.749046	71	53.1823	0	0	91	76.8258	0	0
PF3D7_0531400	Pf3D7_05_v3	-	3.516	0	0	18	4.16776	0	0	19	4.45427	0	0	23	4.73609	0	0	40	7.43302	0	0	7	1.46575	0	0	7	1.4031	1	0.310459	15	4.65689	0	0	57	10.602	0	0	25	4.81069	0	0	30	5.67537	0	0	16	3.41153	0	0
PF3D7_0531500	Pf3D7_05_v3	+	0.75	0	0	0	0	0	0	0	0	0	0	0	0	0	0	0	0	0	0	0	0	0	0	0	0	0	0	0	0	0	0	0	0	0	0	0	0	0	0	0	0	0	0	0	0	0	0
PF3D7_0531600	Pf3D7_05_v3	+	2.092	0	0	0	0	0	0	0	0	0	0	0	0	0	0	0	0	0	0	3	1.05577	0	0	0	0	0	0	0	0	0	0	0	0	0	0	0	0	0	0	0	0	0	0	0	0	0	0
PF3D7_0531700	Pf3D7_05_v3	+	0.359	0	0	0	0	0	0	0	0	0	0	0	0	0	0	0	0	0	0	0	0	0	0	0	0	0	0	0	0	0	0	0	0	0	0	0	0	0	0	0	0	0	0	0	0	0	0
PF3D7_0531800	Pf3D7_05_v3	+	0.159	0	0	0	0	0	0	0	0	0	0	0	0	0	0	0	0	0	0	0	0	0	0	0	0	0	0	0	0	0	0	0	0	0	0	0	0	0	0	0	0	0	0	0	0	0	0
PF3D7_0531900	Pf3D7_05_v3	+	0.199	0	0	0	0	0	0	0	0	0	0	0	0	0	0	0	0	0	0	0	0	0	0	0	0	0	0	0	0	0	0	1	3.28631	0	0	0	0	0	0	0	0	0	0	0	0	0	0
PF3D7_0532000	Pf3D7_05_v3	+	3.79	0	0	3	0.644408	0	0	1	0.217487	0	0	1	0.19103	0	0	0	0	0	0	10	1.94254	0	0	6	1.11571	0	0	1	0.288014	0	0	9	1.55297	0	0	1	0.178516	0	0	0	0	0	0	1	0.197806	0	0
PF3D7_0532100	Pf3D7_05_v3	+	0.546	0	0	4240	6321.97	2	3.01932	4115	6212.25	2	2.65203	4203	5573.24	4	4.78654	4182	5004.32	0	0	1923	2592.96	1	1.29076	2396	3092.66	0	0	2726	5449.87	1	1.19776	3539	4238.86	3	3.71745	6834	8468.35	2	2.43646	4214	5133.62	2	2.7461	1269	1742.4	0	0
PF3D7_0532200	Pf3D7_05_v3	-	0.681	4	4.7818	118	141.063	5	6.05194	90	108.935	5	5.31574	63	66.9783	10	9.59416	97	93.0633	5	5.40546	45	48.6491	1	1.03488	71	73.4767	6	9.6174	34	54.4986	7	6.72221	54	51.857	6	5.96102	26	25.8311	10	9.76729	34	33.2088	3	3.30258	58	63.8498	3	3.53726
PF3D7_0532300	Pf3D7_05_v3	+	1.53	3	1.59628	1276	678.951	0	0	1250	673.426	0	0	989	468	0	0	1221	521.409	0	0	116	55.8183	0	0	81	37.3106	2	1.42689	1835	1309.18	1	0.427434	408	174.393	1	0.442206	513	226.852	0	0	183	79.5575	1	0.48999	91	44.5891	0	0
PF3D7_0532400	Pf3D7_05_v3	+	1.587	0	0	104	53.3501	1	0.519391	122	63.3657	0	0	274	125.001	1	0.411696	340	139.977	0	0	76	35.2571	1	0.44408	59	26.2007	2	1.37565	126	86.6656	0	0	41	16.8954	3	1.27897	219	93.3649	0	0	76	31.8536	1	0.472391	90	42.5152	1	0.505959
PF3D7_0532500	Pf3D7_05_v3	+	0.366	0	0	25	55.6081	0	0	22	49.5465	0	0	112	221.553	0	0	129	230.283	0	0	9	18.1039	0	0	9	17.3301	0	0	13	38.7718	0	0	2	3.57363	0	0	14	25.8799	0	0	9	16.3562	0	0	5	10.2416	0	0
PF3D7_0532600	Pf3D7_05_v3	-	0.486	0	0	10	16.7511	0	0	8	13.5683	0	0	86	128.116	0	0	144	193.589	0	0	0	0	0	0	1	1.45011	0	0	0	0	0	0	1	1.34563	0	0	10	13.9213	0	0	1	1.36863	0	0	2	3.08512	0	0
PF3D7_0532700	Pf3D7_05_v3	-	0.687	0	0	0	0	0	0	0	0	0	0	0	0	0	0	0	0	0	0	0	0	0	0	0	0	0	0	0	0	0	0	0	0	0	0	0	0	0	0	0	0	0	0	0	0	0	0
PF3D7_0532800	Pf3D7_05_v3	-	0.786	0	0	0	0	0	0	0	0	0	0	0	0	0	0	0	0	0	0	0	0	0	0	0	0	0	0	1	1.38877	1	0.832029	0	0	0	0	0	0	0	0	0	0	0	0	0	0	0	0
PF3D7_0532900	Pf3D7_05_v3	+	0.957	8	6.80545	0	0	9	7.75179	0	0	1	0.756535	0	0	1	0.682719	0	0	0	0	0	0	1	0.736422	0	0	2	2.28124	0	0	0	0	0	0	0	0	0	0	2	1.39008	0	0	1	0.78337	0	0	0	0
PF3D7_0533000	Pf3D7_05_v3	+	1.029	3	2.37348	1	0.791159	2	1.60209	7	5.60731	0	0	4	2.8144	0	0	6	3.80969	0	0	0	0	0	0	0	0	2	2.12162	1	1.06081	5	3.17772	0	0	0	0	2	1.31502	0	0	0	0	0	0	0	0	0	0
PF3D7_0533100	Pf3D7_05_v3	+	9.495	0	0	3	0.25722	0	0	9	0.781302	0	0	13	0.991264	0	0	15	1.03217	0	0	7	0.542766	0	0	1	0.0742238	0	0	2	0.229926	0	0	9	0.619881	0	0	5	0.35628	0	0	0	0	0	0	15	1.18434	0	0
PF3D7_0600100	Pf3D7_06_v3	-	0.78	0	0	0	0	0	0	0	0	0	0	0	0	0	0	0	0	0	0	0	0	0	0	0	0	0	0	0	0	0	0	0	0	0	0	0	0	0	0	0	0	0	0	0	0	0	0
PF3D7_0600200	Pf3D7_06_v3	+	8.64	0	0	0	0	0	0	0	0	0	0	0	0	0	0	0	0	0	0	0	0	0	0	0	0	0	0	0	0	0	0	0	0	0	0	0	0	0	0	0	0	2	0.173538	0	0	1	0.0929349
PF3D7_0600300	Pf3D7_06_v3	-	1.116	0	0	0	0	0	0	0	0	0	0	0	0	0	0	0	0	0	0	0	0	0	0	0	0	1	0.978113	0	0	0	0	0	0	0	0	0	0	0	0	0	0	0	0	0	0	1	0.719496
PF3D7_0600400	Pf3D7_06_v3	-	3.978	0	0	0	0	1	0.207208	0	0	0	0	4	0.728008	0	0	1	0.164244	0	0	1	0.185074	0	0	0	0	0	0	1	0.274403	0	0	1	0.164398	0	0	0	0	0	0	0	0	0	0	1	0.188458	0	0
PF3D7_0600500	Pf3D7_06_v3	+	1.119	1	0.727527	2	1.45505	0	0	2	1.47323	0	0	1	0.64701	0	0	0	0	0	0	0	0	0	0	0	0	1	0.975491	1	0.975491	2	1.16886	0	0	0	0	0	0	0	0	0	0	2	1.33992	0	0	2	1.43513
PF3D7_0600600	Pf3D7_06_v3	-	1.323	0	0	0	0	0	0	0	0	0	0	0	0	0	0	0	0	0	0	0	0	0	0	0	0	0	0	0	0	0	0	0	0	0	0	0	0	0	0	0	0	0	0	0	0	0	0
PF3D7_0600700	Pf3D7_06_v3	-	1.05	0	0	0	0	0	0	0	0	0	0	0	0	0	0	0	0	0	0	0	0	0	0	0	0	0	0	0	0	0	0	0	0	0	0	0	0	0	0	0	0	0	0	0	0	0	0
PF3D7_0600800	Pf3D7_06_v3	-	1.068	0	0	0	0	0	0	0	0	0	0	0	0	0	0	0	0	0	0	0	0	0	0	0	0	0	0	0	0	0	0	0	0	0	0	0	0	0	0	0	0	0	0	0	0	0	0
PF3D7_0600900	Pf3D7_06_v3	-	0.963	0	0	0	0	0	0	0	0	0	0	0	0	0	0	0	0	0	0	0	0	0	0	0	0	0	0	0	0	0	0	0	0	0	0	0	0	0	0	0	0	0	0	0	0	0	0
PF3D7_0601000	Pf3D7_06_v3	-	0.93	0	0	10	8.75379	0	0	13	11.5221	0	0	0	0	0	0	2	1.40508	0	0	0	0	0	0	0	0	0	0	6	7.04242	0	0	10	7.03199	0	0	4	2.91	0	0	0	0	0	0	1	0.806113	0	0
PF3D7_0601100	Pf3D7_06_v3	+	0.693	0	0	3	3.52425	0	0	6	7.13657	0	0	0	0	0	0	0	0	0	0	0	0	0	0	0	0	0	0	3	4.72543	0	0	6	5.66212	0	0	1	0.9763	0	0	0	0	0	0	0	0	0	0
PF3D7_0601200	Pf3D7_06_v3	+	0.705	0	0	1	1.15475	0	0	1	1.16918	0	0	7	7.18869	0	0	20	18.5351	0	0	0	0	0	0	1	0.999653	1	1.54833	7	10.8383	0	0	1	0.927624	0	0	24	23.0324	0	0	10	9.43479	0	0	1	1.06338	0	0
PF3D7_0601300	Pf3D7_06_v3	-	0.849	0	0	0	0	0	0	1	0.970876	0	0	5	4.26386	0	0	2	1.53913	0	0	0	0	0	0	0	0	0	0	0	0	0	0	1	0.770288	0	0	0	0	0	0	0	0	0	0	1	0.883021	0	0
PF3D7_0601400	Pf3D7_06_v3	+	1.548	1	0.525906	1	0.525906	0	0	0	0	0	0	0	0	0	0	2	0.844137	0	0	0	0	0	0	0	0	0	0	0	0	2	0.844929	4	1.68986	0	0	0	0	1	0.429685	0	0	1	0.484292	0	0	1	0.518706
PF3D7_0601500	Pf3D7_06_v3	-	1.404	0	0	0	0	0	0	0	0	0	0	5	2.57836	1	0.465358	4	1.86143	0	0	0	0	1	0.501963	0	0	0	0	2	1.55495	0	0	3	1.39738	0	0	3	1.44567	0	0	3	1.42127	0	0	1	0.533964	2	1.14381
PF3D7_0601600	Pf3D7_06_v3	-	0.861	0	0	17	16.074	0	0	21	20.1042	0	0	28	23.5448	0	0	37	28.0771	0	0	56	47.8845	0	0	75	61.3898	0	0	19	24.0882	0	0	35	26.5843	0	0	35	27.5031	0	0	44	33.9915	0	0	61	53.1136	0	0
PF3D7_0601700	Pf3D7_06_v3	+	0.87	0	0	0	0	0	0	0	0	0	0	0	0	0	0	0	0	0	0	0	0	0	0	0	0	0	0	0	0	0	0	0	0	0	0	0	0	0	0	1	0.764543	0	0	0	0	0	0
PF3D7_0601800	Pf3D7_06_v3	-	0.109	0	0	0	0	0	0	0	0	0	0	1	6.64224	0	0	0	0	0	0	1	6.75434	0	0	0	0	0	0	0	0	0	0	0	0	0	0	1	6.20712	0	0	0	0	0	0	0	0	0	0
PF3D7_0601900	Pf3D7_06_v3	+	0.387	0	0	1176	2473.86	1	2.12991	1019	2170.37	0	0	1012	1893.26	0	0	1116	1884.11	1	1.90239	53	100.826	0	0	74	134.759	0	0	268	755.922	1	1.68986	68	114.91	0	0	294	513.988	0	0	129	221.718	0	0	60	116.23	2	4.14965
PF3D7_0602000	Pf3D7_06_v3	-	4.314	0	0	1	0.188712	0	0	1	0.19107	1	0.167827	71	11.9157	0	0	84	12.7219	0	0	41	6.99703	0	0	12	1.96038	0	0	6	1.51818	0	0	3	0.454781	0	0	25	3.92081	0	0	17	2.62114	0	0	30	5.21338	1	0.186128
PF3D7_0602100	Pf3D7_06_v3	+	4.053	0	0	128	25.7106	0	0	153	31.1162	1	0.178634	328	58.592	0	0	435	70.124	0	0	35	6.35772	0	0	27	4.69489	2	0.53865	174	46.8626	1	0.161356	387	62.4447	2	0.333864	167	27.8777	1	0.164114	103	16.9037	0	0	71	13.1329	2	0.396229
PF3D7_0602200	Pf3D7_06_v3	+	0.759	0	0	146	156.599	0	0	144	156.384	0	0	248	236.565	0	0	360	309.895	1	0.969992	47	45.5896	0	0	53	49.2122	0	0	59	84.8523	0	0	131	112.873	0	0	226	201.457	0	0	119	104.286	0	0	52	51.3618	0	0
PF3D7_0602300	Pf3D7_06_v3	+	0.945	0	0	0	0	0	0	0	0	0	0	1	0.766142	0	0	3	2.07417	0	0	1	0.779073	0	0	0	0	0	0	1	1.15511	0	0	0	0	0	0	3	2.14786	0	0	4	2.81546	0	0	0	0	0	0
PF3D7_0602400	Pf3D7_06_v3	-	2.814	0	0	11	3.18235	0	0	8	2.34335	0	0	282	72.5548	0	0	351	81.4961	0	0	81	21.1919	0	0	54	13.5241	0	0	19	7.37026	0	0	35	8.13401	0	0	218	52.4142	0	0	227	53.6566	0	0	91	24.2435	0	0
PF3D7_0602500	Pf3D7_06_v3	+	1.14	2	1.42825	33	23.5661	0	0	41	29.6449	3	1.90527	78	49.5371	1	0.573125	93	53.3006	0	0	28	18.0827	1	0.618206	45	27.8193	4	3.83009	29	27.7681	1	0.573662	29	16.6362	2	1.18698	181	107.421	4	2.33387	131	76.4342	1	0.657618	15	9.86427	0	0
PF3D7_0602600	Pf3D7_06_v3	-	3.894	2	0.418132	110	22.9972	2	0.423356	109	23.0729	11	2.04521	174	32.3515	13	2.18123	234	39.2621	3	0.567198	72	13.6128	5	0.904925	61	11.0401	3	0.840966	125	35.0403	5	0.839721	284	47.6962	18	3.12747	149	25.8885	14	2.39141	137	23.4016	4	0.770092	118	22.7177	4	0.824815
PF3D7_0602700	Pf3D7_06_v3	-	1.401	7	4.06761	2	1.16217	5	2.94173	4	2.35339	0	0	3	1.55033	1	0.466354	5	2.33177	3	1.5765	2	1.051	2	1.00607	1	0.503037	3	2.33742	4	3.11656	2	0.933583	7	3.26754	0	0	2	0.965847	0	0	2	0.94954	0	0	3	1.60532	0	0
PF3D7_0602800	Pf3D7_06_v3	+	1.941	0	0	12	5.03309	0	0	21	8.91796	0	0	5	1.86503	0	0	13	4.37594	0	0	2	0.758602	1	0.363089	0	0	2	1.12475	12	6.74853	0	0	34	11.4555	1	0.348571	6	2.09142	0	0	8	2.74148	1	0.386236	6	2.31742	0	0
PF3D7_0602900	Pf3D7_06_v3	-	1.413	0	0	20	11.523	0	0	23	13.4171	1	0.512388	28	14.3469	0	0	50	23.1197	0	0	94	48.9774	0	0	126	62.8444	0	0	36	27.8108	0	0	56	25.9183	1	0.478822	53	25.3776	0	0	30	14.1221	1	0.530562	117	62.0758	1	0.568264
PF3D7_0603000	Pf3D7_06_v3	+	1.779	0	0	100	45.7618	0	0	82	37.9935	0	0	140	56.9761	0	0	169	62.0676	1	0.413841	106	43.8672	1	0.396153	133	52.6883	0	0	73	44.792	1	0.367608	113	41.5397	0	0	113	42.9753	0	0	131	48.9798	0	0	151	63.6326	0	0
PF3D7_0603100	Pf3D7_06_v3	-	1.359	0	0	2	1.19809	2	1.21306	1	0.60653	0	0	30	15.9824	1	0.480767	41	19.7114	0	0	30	16.2522	0	0	16	8.29734	0	0	3	2.40966	0	0	9	4.33096	0	0	52	25.8881	1	0.489443	45	22.0249	0	0	43	23.7207	1	0.590844
PF3D7_0603200	Pf3D7_06_v3	+	1.416	2	1.14986	23	13.2234	2	1.16423	13	7.56749	1	0.511302	414	211.679	0	0	411	189.641	0	0	107	55.6327	0	0	99	49.2732	0	0	28	21.5848	0	0	22	10.1606	0	0	415	198.29	0	0	461	216.55	1	0.529438	90	47.6495	2	1.13412
PF3D7_0603300	Pf3D7_06_v3	-	1.71	1	0.476083	80	38.0867	4	1.92813	70	33.7422	6	2.54036	101	42.7628	2	0.764166	118	45.0858	4	1.72216	36	15.4994	2	0.824275	42	17.3098	0	0	64	40.8542	0	0	65	24.8587	6	2.37395	236	93.3754	16	6.22365	175	68.0712	4	1.75365	40	17.5365	6	2.81739
PF3D7_0603400	Pf3D7_06_v3	-	3.312	0	0	12	2.94965	0	0	14	3.48425	0	0	64	13.9904	0	0	75	14.7953	0	0	43	9.55846	0	0	25	5.31971	0	0	11	3.6254	0	0	26	5.13386	2	0.40856	49	10.0097	2	0.401662	43	8.63574	0	0	44	9.95958	1	0.242439
PF3D7_0603500	Pf3D7_06_v3	+	1.326	8	4.91163	36	22.1023	3	1.86487	20	12.4325	34	18.5642	445	242.973	41	20.202	401	197.585	28	15.5462	255	141.581	37	19.6651	278	147.754	10	8.23208	30	24.6963	15	7.3979	32	15.7822	64	32.6552	155	79.0869	53	26.586	239	119.888	47	26.5725	99	55.9719	43	26.0386
PF3D7_0603600	Pf3D7_06_v3	-	7.107	0	0	0	0	1	0.115981	0	0	0	0	29	2.95429	0	0	40	3.67729	2	0.207183	6	0.621548	1	0.0991636	10	0.991636	0	0	0	0	0	0	3	0.276055	1	0.0951985	21	1.99917	1	0.0935912	12	1.12309	3	0.316456	15	1.58228	2	0.225962
PF3D7_0603700	Pf3D7_06_v3	+	1.332	0	0	1	0.611188	0	0	1	0.618824	0	0	52	28.2644	0	0	46	22.5636	2	1.10544	29	16.0289	2	1.05819	19	10.0528	0	0	7	5.7365	0	0	5	2.45486	1	0.50794	60	30.4764	4	1.99746	86	42.9453	2	1.12565	8	4.50261	2	1.20564
PF3D7_0603800	Pf3D7_06_v3	-	5.481	1	0.148532	39	5.79274	2	0.300775	22	3.30852	31	4.0949	230	30.3815	44	5.24502	256	30.5165	17	2.28349	762	102.354	18	2.31447	587	75.4774	5	0.99578	78	15.5342	5	0.596583	135	16.1078	36	4.44385	257	31.7241	59	7.16001	198	24.0285	13	1.77812	573	78.3743	29	4.24845
PF3D7_0603900	Pf3D7_06_v3	-	1.128	0	0	1	0.721722	1	0.730739	3	2.19222	0	0	10	6.41847	0	0	6	3.47533	0	0	6	3.91608	2	1.24957	3	1.87435	2	1.93542	7	6.77395	2	1.15953	6	3.47859	2	1.1996	11	6.59781	0	0	8	4.7174	2	1.32923	17	11.2984	5	3.55921
PF3D7_0604000	Pf3D7_06_v3	-	6.033	0	0	1	0.134942	0	0	0	0	0	0	14	1.6801	0	0	16	1.73277	0	0	4	0.488131	0	0	4	0.467267	0	0	2	0.361868	0	0	2	0.216799	0	0	8	0.897167	0	0	9	0.992272	0	0	7	0.869848	0	0
PF3D7_0604100	Pf3D7_06_v3	-	5.94	0	0	25	3.42636	0	0	29	4.02423	2	0.243772	160	19.5018	2	0.219987	199	21.8887	6	0.74366	555	68.7886	2	0.237291	547	64.8992	0	0	64	11.7611	4	0.440387	332	36.5521	0	0	157	17.8826	0	0	137	15.3411	12	1.51451	1432	180.732	3	0.405534
PF3D7_0604200	Pf3D7_06_v3	+	0.282	0	0	2	5.77377	0	0	0	0	0	0	22	56.4826	0	0	27	62.5559	0	0	24	62.6573	0	0	10	24.9913	0	0	0	0	0	0	0	0	0	0	24	57.5809	0	0	27	63.6848	1	2.65846	9	23.9261	2	5.69473
PF3D7_0604300	Pf3D7_06_v3	+	2.322	1	0.350604	33	11.5699	0	0	32	11.3595	0	0	171	53.3181	0	0	197	55.4317	1	0.317064	147	46.6085	1	0.303512	120	36.4215	0	0	32	15.0432	0	0	67	18.8701	0	0	176	51.2822	1	0.286457	213	61.0153	0	0	76	24.5375	0	0
PF3D7_0604400	Pf3D7_06_v3	+	0.537	0	0	0	0	0	0	0	0	0	0	0	0	1	1.21669	1	1.21669	0	0	0	0	0	0	1	1.31239	1	2.03273	0	0	1	1.21783	1	1.21783	0	0	0	0	0	0	0	0	0	0	0	0	0	0
PF3D7_0604500	Pf3D7_06_v3	+	8.625	2	0.188777	623	58.8041	2	0.191136	805	76.9322	5	0.419712	1411	118.443	2	0.151504	1814	137.414	1	0.0853593	1113	95.0049	2	0.163422	823	67.248	2	0.253119	1191	150.732	12	0.909878	3124	236.872	2	0.156887	1471	115.39	4	0.308477	1147	88.4557	3	0.26076	2022	175.752	3	0.27929
PF3D7_0604600	Pf3D7_06_v3	+	5.139	1	0.158416	3	0.475249	1	0.160396	1	0.160396	20	2.81768	5	0.704421	9	1.14424	13	1.65279	5	0.71631	4	0.573048	14	1.91994	7	0.95997	1	0.21241	4	0.84964	1	0.127257	9	1.14531	10	1.31655	12	1.57986	22	2.84751	10	1.29432	5	0.729407	13	1.89646	13	2.03122
PF3D7_0604700	Pf3D7_06_v3	-	0.924	0	0	43	37.8857	0	0	32	28.5463	0	0	628	492.072	0	0	600	424.261	0	0	335	266.921	0	0	363	276.868	0	0	13	15.3576	0	0	48	33.9727	0	0	460	336.823	1	0.719862	448	322.498	0	0	240	194.723	0	0
PF3D7_0604800	Pf3D7_06_v3	-	4.305	0	0	0	0	0	0	0	0	0	0	10	1.68177	0	0	25	3.7942	0	0	1	0.171016	0	0	2	0.327413	0	0	5	1.2678	0	0	1	0.151911	0	0	32	5.02913	0	0	20	3.09014	0	0	3	0.522428	0	0
PF3D7_0604900	Pf3D7_06_v3	-	0.288	0	0	20	56.5349	0	0	13	37.2068	0	0	94	236.307	0	0	116	263.16	0	0	13	33.2323	0	0	36	88.0944	0	0	3	11.3706	1	2.27075	6	13.6245	0	0	115	270.16	3	6.92867	156	360.291	0	0	51	132.757	0	0
PF3D7_0605000	Pf3D7_06_v3	+	0.585	1	1.39163	2	2.78326	3	4.22705	3	4.22705	0	0	145	179.454	1	1.11686	171	190.983	4	5.03401	24	30.204	3	3.61413	13	15.6612	4	7.46376	7	13.0616	1	1.11791	6	6.70743	3	3.46962	102	117.967	2	2.27403	108	122.797	4	5.12605	25	32.0378	4	5.49031
PF3D7_0605100	Pf3D7_06_v3	+	2.268	1	0.358952	195	69.9956	1	0.363436	263	95.5838	0	0	56	17.8766	0	0	67	19.3013	1	0.324614	555	180.161	1	0.310739	372	115.595	4	1.92518	348	167.49	1	0.288349	409	117.935	2	0.596628	327	97.5486	1	0.293277	576	168.928	2	0.661098	448	148.086	1	0.354038
PF3D7_0605200	Pf3D7_06_v3	-	0.63	3	3.87668	23	29.7212	7	9.1586	23	30.0925	0	0	526	604.486	0	0	523	542.394	7	8.18026	266	310.85	1	1.11866	396	442.989	5	8.66329	29	50.2471	10	10.3806	41	42.5603	1	1.07393	381	409.167	8	8.44638	513	541.624	4	4.7599	199	236.805	10	12.7454
PF3D7_0605300	Pf3D7_06_v3	+	1.062	0	0	13	9.96547	1	0.776152	12	9.31383	1	0.681736	306	208.611	0	0	347	213.481	0	0	168	116.465	2	1.32722	145	96.2237	0	0	11	11.3063	1	0.615795	29	17.8581	0	0	264	168.188	4	2.50528	338	211.696	1	0.705918	88	62.1208	4	3.02432
PF3D7_0605400	Pf3D7_06_v3	-	0.483	1	1.68551	1	1.68551	0	0	2	3.41314	0	0	18	26.9815	0	0	15	20.2907	0	0	14	21.3398	0	0	23	33.5598	1	2.25999	2	4.51998	0	0	6	8.12391	0	0	17	23.8132	0	0	15	20.6569	0	0	12	18.6257	0	0
PF3D7_0605500	Pf3D7_06_v3	-	1.824	0	0	0	0	0	0	0	0	0	0	42	16.6711	0	0	78	27.9398	0	0	51	20.5852	0	0	39	15.0688	0	0	2	1.1969	0	0	23	8.24639	0	0	47	17.4337	2	0.729334	46	16.7747	0	0	37	15.2074	2	0.880436
PF3D7_0605600	Pf3D7_06_v3	-	5.487	0	0	1	0.148369	0	0	5	0.751115	1	0.131949	7	0.923643	0	0	6	0.714447	0	0	15	2.01264	0	0	5	0.642205	2	0.397877	9	1.79044	0	0	19	2.26454	0	0	7	0.863137	0	0	5	0.606117	0	0	32	4.37214	1	0.146338
PF3D7_0605700	Pf3D7_06_v3	+	0.855	2	1.90433	22	20.9477	2	1.92813	26	25.0656	1	0.846788	20	16.9358	0	0	21	16.0475	0	0	23	19.8048	0	0	12	9.8913	2	2.55339	12	15.3203	1	0.764883	33	25.2411	0	0	1	0.791317	0	0	1	0.777956	0	0	10	8.76824	0	0
PF3D7_0605800	Pf3D7_06_v3	-	6.711	0	0	26	3.15402	0	0	18	2.21084	0	0	212	22.8712	1	0.0973569	233	22.6842	0	0	142	15.578	0	0	102	10.7115	0	0	46	7.48211	3	0.292345	87	8.47799	0	0	230	23.1877	2	0.198228	172	17.0476	1	0.11171	240	26.8104	0	0
PF3D7_0605900	Pf3D7_06_v3	+	0.882	10	9.23018	731	674.726	9	8.41096	654	611.196	4	3.28346	332	272.528	6	4.44464	354	262.234	15	12.5208	286	238.73	25	19.9761	342	273.273	5	6.18806	196	242.572	10	7.41468	915	678.443	22	16.876	62	47.5597	12	9.0497	118	88.9887	20	16.9997	255	216.746	9	8.19344
PF3D7_0606000	Pf3D7_06_v3	-	3.192	3	0.765134	397	101.253	6	1.54939	486	125.5	2	0.453637	255	57.8387	2	0.409375	347	71.0265	0	0	322	74.2682	2	0.441576	252	55.6386	4	1.36789	429	146.706	17	3.48295	1174	240.528	1	0.21196	104	22.0438	1	0.208381	90	18.7543	7	1.64405	435	102.166	2	0.503106
PF3D7_0606100	Pf3D7_06_v3	+	1.749	0	0	418	194.565	0	0	434	204.537	0	0	543	224.777	1	0.373563	633	236.466	0	0	241	101.446	0	0	161	64.8746	0	0	383	239.035	0	0	828	309.6	0	0	360	139.261	0	0	317	120.557	0	0	275	117.875	0	0
PF3D7_0606200	Pf3D7_06_v3	-	0.468	3	5.2186	480	834.977	0	0	508	894.725	0	0	332	513.61	0	0	292	407.653	2	3.14625	691	1087.03	1	1.50589	911	1371.86	0	0	299	697.395	0	0	530	740.612	0	0	237	342.625	0	0	269	382.321	0	0	572	916.281	1	1.71572
PF3D7_0606300	Pf3D7_06_v3	+	0.369	2	4.41248	0	0	1	2.2338	1	2.2338	1	1.96207	0	0	1	1.77063	0	0	1	1.99519	0	0	1	1.90991	0	0	0	0	1	2.9582	1	1.77229	1	1.77229	2	3.66708	0	0	1	1.80258	0	0	1	2.03167	0	0	0	0
PF3D7_0606400	Pf3D7_06_v3	-	0.378	0	0	2	4.30742	0	0	1	2.18062	0	0	0	0	0	0	0	0	0	0	1	1.94768	0	0	2	3.72886	0	0	7	20.2143	0	0	0	0	0	0	7	12.5292	0	0	4	7.03865	0	0	3	5.94988	0	0
PF3D7_0606500	Pf3D7_06_v3	-	1.992	8	3.26949	1093	446.694	7	2.89654	999	413.378	1	0.363456	551	200.264	1	0.327993	581	190.564	6	2.21754	241	89.0712	4	1.41517	298	105.43	8	4.38383	414	226.863	8	2.6264	688	225.871	0	0	446	151.482	5	1.66956	513	171.297	10	3.76348	213	80.1621	4	1.61236
PF3D7_0606600	Pf3D7_06_v3	-	7.245	8	0.89894	122	13.7088	5	0.568857	125	14.2214	1	0.0999315	158	15.7892	3	0.270543	150	13.5272	2	0.203236	57	5.79224	2	0.194549	58	5.64193	6	0.903995	159	23.9559	7	0.63186	349	31.5027	2	0.18677	123	11.4864	2	0.183617	75	6.88564	6	0.620857	106	10.9685	12	1.32995
PF3D7_0606700	Pf3D7_06_v3	+	4.539	1	0.179357	186	33.3604	9	1.63438	268	48.6683	1	0.159507	606	96.6615	1	0.143944	782	112.564	1	0.1622	689	111.755	5	0.776333	640	99.3707	2	0.480976	420	101.005	5	0.720395	714	102.872	2	0.298117	732	109.111	4	0.586167	634	92.9074	4	0.660661	605	99.9249	8	1.41521
PF3D7_0606800	Pf3D7_06_v3	-	0.9	7	6.33191	51	46.1325	4	3.66344	43	39.382	4	3.2178	363	292.015	2	1.45192	424	307.806	2	1.63605	348	284.673	9	7.04755	419	328.103	2	2.42572	69	83.6874	5	3.63319	67	48.6848	6	4.51051	261	196.207	9	6.65153	383	283.059	12	9.9958	159	132.444	6	5.35305
PF3D7_0606900	Pf3D7_06_v3	-	0.66	0	0	115	141.851	0	0	88	109.903	0	0	96	105.31	2	1.97988	100	98.9942	0	0	72	80.3153	0	0	71	75.8146	0	0	49	81.0411	0	0	86	85.2149	1	1.02511	168	172.219	0	0	146	147.14	0	0	63	71.5608	0	0
PF3D7_0607000	Pf3D7_06_v3	+	2.934	0	0	509	141.233	1	0.280939	658	184.858	9	2.22087	1967	485.384	3	0.668059	2630	585.665	0	0	724	181.672	3	0.720609	501	120.342	2	0.744086	1164	433.058	3	0.668686	1823	406.338	2	0.461197	1408	324.683	3	0.680115	1164	263.885	2	0.511033	957	244.529	2	0.547347
PF3D7_0607100	Pf3D7_06_v3	+	1.419	1	0.573715	3	1.72115	0	0	0	0	1	0.510221	5	2.55111	0	0	0	0	0	0	2	1.03767	0	0	2	0.993313	0	0	1	0.769256	0	0	4	1.84348	1	0.476798	3	1.43039	2	0.937495	2	0.937495	0	0	3	1.58496	1	0.565861
PF3D7_0607200	Pf3D7_06_v3	-	1.29	0	0	2	1.26217	1	0.638972	4	2.55589	0	0	162	90.9214	0	0	173	87.6214	0	0	50	28.5358	0	0	67	36.6036	0	0	8	6.76945	1	0.506957	13	6.59044	0	0	132	69.231	0	0	193	99.5151	1	0.581151	50	29.0575	0	0
PF3D7_0607300	Pf3D7_06_v3	+	1.242	4	2.62191	1	0.655477	1	0.663667	5	3.31833	2	1.16587	163	95.0182	1	0.526056	207	108.894	8	4.74218	15	8.89159	3	1.70231	15	8.51154	1	0.878884	2	1.75777	2	1.0531	2	1.0531	1	0.544747	63	34.3191	1	0.53555	66	35.3463	4	2.41444	15	9.05416	0	0
PF3D7_0607400	Pf3D7_06_v3	-	1.902	11	4.70827	247	105.722	10	4.33372	201	87.1078	3	1.14196	562	213.928	2	0.687026	546	187.558	41	15.8702	206	79.7382	38	14.0803	428	158.588	9	5.16518	100	57.3909	29	9.97122	127	43.6671	8	2.84574	287	102.091	17	5.94511	397	138.836	23	9.06559	170	67.0065	19	8.02113
PF3D7_0607500	Pf3D7_06_v3	+	1.566	11	5.71847	21	10.9171	11	5.78992	17	8.94806	32	14.7945	44	20.3424	35	14.6026	40	16.6887	118	55.4753	31	14.574	167	75.1559	51	22.9518	17	11.8498	10	6.97046	12	5.0113	21	8.76978	51	22.0341	85	36.7235	82	34.8292	110	46.7221	233	111.543	28	13.4043	204	104.6
PF3D7_0607600	Pf3D7_06_v3	-	2.586	0	0	30	9.44434	0	0	29	9.2436	1	0.279971	330	92.3903	2	0.505307	406	102.577	1	0.284696	691	196.725	0	0	572	155.886	0	0	51	21.5276	1	0.25289	240	60.6937	2	0.52326	266	69.5936	2	0.514426	250	64.3032	1	0.289901	586	169.882	4	1.24201
PF3D7_0607700	Pf3D7_06_v3	+	8.259	1	0.0985715	6	0.591429	0	0	5	0.499016	0	0	98	8.59092	0	0	97	7.67358	1	0.089142	329	29.3277	0	0	122	10.4105	0	0	20	2.64336	0	0	56	4.43426	0	0	137	11.223	0	0	86	6.92616	2	0.181544	504	45.749	1	0.0972221
PF3D7_0607800	Pf3D7_06_v3	-	2.025	4	1.6081	4	1.6081	6	2.44229	6	2.44229	1	0.357533	69	24.6698	2	0.645296	85	27.4251	10	3.63567	18	6.54421	3	1.04408	16	5.56844	2	1.0781	21	11.32	6	1.9377	32	10.3344	1	0.334112	95	31.7406	10	3.28471	72	23.6499	16	5.92344	37	13.6979	19	7.53392
PF3D7_0607900	Pf3D7_06_v3	+	2.592	0	0	7	2.19858	0	0	4	1.27203	2	0.558645	39	10.8936	0	0	45	11.3431	0	0	17	4.82863	0	0	16	4.35034	0	0	2	0.842264	0	0	16	4.03688	0	0	62	16.1835	2	0.513235	36	9.23823	2	0.57846	25	7.23076	2	0.619566
PF3D7_0608000	Pf3D7_06_v3	-	1.038	0	0	174	136.468	0	0	242	192.172	2	1.395	451	314.572	6	3.77666	486	305.909	5	3.54636	171	121.285	4	2.71582	254	172.455	0	0	193	202.961	4	2.52013	188	118.446	3	1.95542	507	330.466	6	3.84481	504	322.964	9	6.50016	175	126.392	7	5.41493
PF3D7_0608100	Pf3D7_06_v3	+	3.969	1	0.205115	8	1.64092	1	0.207678	14	2.90749	2	0.364829	164	29.916	2	0.329233	191	31.4417	0	0	105	19.4768	1	0.177565	73	12.9622	0	0	28	7.7007	2	0.329541	58	9.5567	2	0.34093	128	21.8195	4	0.670348	119	19.9429	0	0	153	28.8994	3	0.606922
PF3D7_0608200	Pf3D7_06_v3	-	0.471	4	6.91382	11	19.013	1	1.75005	14	24.5007	4	6.14865	58	89.1555	6	8.32308	58	80.4565	1	1.56311	7	10.9418	6	8.97778	15	22.4444	3	6.9527	17	39.3986	2	2.77696	12	16.6618	3	4.3094	61	87.6245	8	11.2977	59	83.3206	5	7.95844	27	42.9756	3	5.11438
PF3D7_0608300	Pf3D7_06_v3	+	4.296	2	0.379005	3	0.568507	3	0.57561	3	0.57561	0	0	23	3.87618	0	0	45	6.84388	1	0.171374	15	2.57061	0	0	7	1.14834	0	0	12	3.04909	1	0.152229	14	2.1312	1	0.15749	50	7.87449	2	0.309661	39	6.0384	0	0	23	4.01368	1	0.186908
PF3D7_0608310	Pf3D7_06_v3	+	1.362	0	0	23	13.7477	0	0	25	15.1298	0	0	37	19.6682	0	0	44	21.1071	0	0	9	4.86491	0	0	7	3.62209	0	0	24	19.2348	0	0	13	6.24205	1	0.496752	89	44.2109	0	0	58	28.3252	3	1.65129	15	8.25644	1	0.589543
PF3D7_0608400	Pf3D7_06_v3	-	0.321	0	0	22	55.7952	0	0	17	43.6531	0	0	243	548.078	0	0	252	512.92	0	0	124	284.398	0	0	148	324.934	0	0	21	71.4114	0	0	23	46.858	0	0	167	351.988	0	0	222	460.012	0	0	62	144.799	0	0
PF3D7_0608500	Pf3D7_06_v3	-	0.708	8	9.19889	563	647.372	5	5.82114	540	628.683	7	7.15823	824	842.626	5	4.61414	1021	942.207	18	18.7175	856	890.123	20	19.9083	1126	1120.84	6	9.25063	352	542.704	8	7.38955	649	599.477	11	10.5118	1644	1571.03	19	17.8501	1868	1754.95	24	25.413	510	540.027	19	21.5483
PF3D7_0608600	Pf3D7_06_v3	+	0.852	3	2.86656	8	7.64415	4	3.86983	10	9.67458	0	0	30	25.4931	0	0	33	25.3063	0	0	13	11.2335	3	2.48153	11	9.09895	9	11.5307	20	25.6238	6	4.60546	14	10.7461	0	0	59	46.8521	0	0	44	34.3506	1	0.879912	19	16.7183	0	0
PF3D7_0608700	Pf3D7_06_v3	+	1.632	7	3.49186	1096	546.725	5	2.52535	1077	543.96	4	1.77452	1158	513.723	2	0.800689	1217	487.219	4	1.80447	273	123.155	4	1.72734	247	106.663	10	6.68857	860	575.217	5	2.0036	1252	501.701	5	2.07284	1545	640.508	16	6.52111	1487	606.055	4	1.83746	267	122.651	10	4.92008
PF3D7_0608800	Pf3D7_06_v3	+	1.245	72	47.0806	71	46.4267	67	44.3585	82	54.2895	15	8.72294	517	300.651	13	6.82225	648	340.063	582	344.162	184	108.807	521	294.922	174	98.4959	37	32.4404	51	44.7151	85	44.6489	71	37.2949	36	19.5636	347	188.572	97	51.8231	339	181.114	302	181.851	104	62.6243	338	217.992
PF3D7_0608900	Pf3D7_06_v3	+	2.988	1	0.272457	4	1.08983	1	0.275861	12	3.31034	0	0	70	16.9613	0	0	92	20.1169	0	0	146	35.9734	0	0	183	43.1627	0	0	10	3.65319	1	0.218867	49	10.7245	0	0	94	21.2845	2	0.445216	82	18.2539	3	0.752696	139	34.8749	2	0.537455
PF3D7_0609000	Pf3D7_06_v3	+	18.234	0	0	38	1.6966	0	0	33	1.49178	1	0.0397063	96	3.8118	1	0.0358321	129	4.62234	1	0.0403764	185	7.46964	0	0	93	3.59451	0	0	63	3.77148	1	0.0358657	230	8.24911	1	0.0371052	244	9.05366	2	0.0729574	104	3.79379	0	0	211	8.67519	1	0.0440363
PF3D7_0609100	Pf3D7_06_v3	-	1.077	1	0.755898	208	157.227	2	1.53069	249	190.57	1	0.672241	199	133.776	3	1.81995	222	134.676	5	3.41794	68	46.4839	7	4.58058	109	71.3262	6	6.08119	180	182.436	8	4.85775	192	116.586	8	5.02563	194	121.872	2	1.2352	182	112.403	11	7.65695	86	59.8634	12	8.9466
PF3D7_0609200	Pf3D7_06_v3	+	1.398	0	0	9	5.241	1	0.589609	4	2.35844	0	0	13	6.73251	0	0	11	5.1409	2	1.05325	12	6.31952	0	0	8	4.03294	0	0	11	8.58893	0	0	7	3.27455	0	0	13	6.29148	0	0	18	8.5642	0	0	18	9.65259	1	0.574362
PF3D7_0609300	Pf3D7_06_v3	+	2.964	0	0	2	0.549327	0	0	0	0	1	0.244266	37	9.03784	1	0.220433	39	8.59687	0	0	13	3.22905	0	0	16	3.80435	0	0	3	1.10483	0	0	6	1.32384	0	0	16	3.65223	0	0	13	2.91734	0	0	8	2.02344	0	0
PF3D7_0609400	Pf3D7_06_v3	-	1.812	1	0.449284	7	3.14499	1	0.454897	5	2.27449	0	0	74	29.5675	0	0	123	44.3507	0	0	34	13.8144	1	0.388938	32	12.446	0	0	24	14.4579	0	0	27	9.74466	2	0.746772	71	26.5104	0	0	55	20.1895	6	2.4824	51	21.1004	4	1.77253
PF3D7_0609500	Pf3D7_06_v3	+	3.204	0	0	1	0.254089	0	0	2	0.514528	0	0	13	2.93759	0	0	8	1.63137	0	0	31	7.12326	0	0	14	3.07946	0	0	11	3.7476	0	0	12	2.44934	0	0	27	5.70148	0	0	16	3.32161	0	0	62	14.507	1	0.250611
PF3D7_0609600	Pf3D7_06_v3	+	3.774	0	0	0	0	0	0	0	0	0	0	0	0	0	0	0	0	0	0	0	0	0	0	0	0	0	0	0	0	1	0.173284	0	0	0	0	0	0	0	0	0	0	0	0	0	0	0	0
PF3D7_0609700	Pf3D7_06_v3	+	5.706	4	0.570699	260	37.0954	2	0.288915	259	37.4145	1	0.126885	162	20.5553	2	0.229009	222	25.42	1	0.129026	484	62.4487	3	0.370534	360	44.4641	4	0.765212	315	60.2604	10	1.14612	925	106.016	2	0.237145	67	7.94437	2	0.233142	47	5.47883	14	1.83939	941	123.634	6	0.84433
PF3D7_0609800	Pf3D7_06_v3	-	0.855	20	19.0433	39	37.1345	26	25.0656	44	42.4188	44	37.2587	100	84.6788	60	45.85	86	65.7183	64	55.1091	162	139.495	74	60.9964	394	324.764	39	49.7911	22	28.0873	43	32.89	73	55.8364	54	42.7311	34	26.9048	65	50.5672	74	57.5688	29	25.4279	134	117.494	58	54.4696
PF3D7_0609900	Pf3D7_06_v3	+	6.054	2	0.268947	17	2.28605	1	0.136154	14	1.90615	0	0	55	6.57751	4	0.431689	73	7.87833	6	0.729657	79	9.60715	1	0.116412	28	3.25952	0	0	24	4.32735	1	0.108024	71	7.66967	2	0.223514	31	3.46446	3	0.32961	28	3.07636	9	1.1145	120	14.86	6	0.795795
PF3D7_0610000	Pf3D7_06_v3	+	0.942	0	0	6	5.18536	0	0	6	5.25015	1	0.768582	76	58.4122	0	0	102	70.7462	0	0	80	62.5243	0	0	47	35.163	0	0	5	5.79392	0	0	24	16.6618	1	0.718233	140	100.553	7	4.94275	142	100.267	0	0	60	47.7506	1	0.852396
PF3D7_0610100	Pf3D7_06_v3	-	1.335	0	0	145	88.4231	0	0	184	113.608	2	1.08465	318	172.459	1	0.48941	351	171.783	1	0.551478	151	83.2732	1	0.527907	146	77.0744	0	0	232	189.697	1	0.489869	322	157.738	3	1.5204	350	177.379	5	2.49121	392	195.311	1	0.561562	213	119.613	1	0.601466
PF3D7_0610200	Pf3D7_06_v3	-	2.883	0	0	110	31.0618	0	0	147	42.0285	0	0	248	62.2799	1	0.226626	287	65.0416	0	0	58	14.8113	0	0	56	13.6893	0	0	147	55.6578	0	0	231	52.3996	1	0.234678	201	47.1702	0	0	172	39.6831	0	0	158	41.0857	1	0.278515
PF3D7_0610300	Pf3D7_06_v3	-	0.414	0	0	0	0	0	0	0	0	0	0	0	0	0	0	0	0	0	0	0	0	0	0	0	0	0	0	0	0	0	0	0	0	0	0	0	0	0	0	0	0	0	0	0	0	0	0
PF3D7_0610400	Pf3D7_06_v3	+	0.411	0	0	1011	2002.57	1	2.00553	1001	2007.54	2	3.52313	3972	6996.94	4	6.35875	3371	5358.84	1	1.7913	3001	5375.69	12	20.5768	8039	13784.7	0	0	549	1458.09	0	0	1029	1637.32	0	0	1311	2158.13	0	0	2117	3426.1	2	3.6481	3023	5514.1	4	7.81467
PF3D7_0610500	Pf3D7_06_v3	-	0.372	0	0	81	177.264	0	0	89	197.205	0	0	61	118.721	0	0	96	168.61	4	7.91638	10	19.791	0	0	29	54.9406	0	0	69	202.469	0	0	65	114.27	1	1.81875	115	209.156	0	0	143	255.69	0	0	9	18.1375	2	4.31698
PF3D7_0610600	Pf3D7_06_v3	+	1.53	8	4.25674	89	47.3563	14	7.54238	78	42.0218	1	0.473205	550	260.263	3	1.2811	537	229.317	1	0.481192	258	124.148	1	0.460624	318	146.479	6	4.28068	53	37.8127	5	2.13717	52	22.2266	0	0	234	103.476	0	0	328	142.595	6	2.93994	188	92.1181	3	1.57443
PF3D7_0610700	Pf3D7_06_v3	+	0.264	21	64.7581	112	345.377	6	18.7335	136	424.626	0	0	37	101.47	0	0	35	86.62	2	5.57745	17	47.4083	0	0	20	53.3906	2	8.2695	43	177.794	6	14.8631	128	317.079	8	20.5023	118	302.409	6	15.1171	85	214.159	5	14.1986	23	65.3134	2	6.08301
PF3D7_0610800	Pf3D7_06_v3	+	2.019	4	1.61288	2312	932.246	4	1.63303	2230	910.416	0	0	1085	389.076	4	1.29443	1160	375.384	2	0.729295	429	156.434	5	1.74531	383	133.691	3	1.62195	1367	739.07	2	0.64782	2013	652.031	1	0.335104	1472	493.274	3	0.98834	1439	474.074	4	1.48526	457	169.691	5	1.9885
PF3D7_0610900	Pf3D7_06_v3	-	3.843	1	0.21184	88	18.6419	1	0.214487	88	18.8749	1	0.188396	144	27.129	3	0.510041	174	29.5824	3	0.574726	124	23.7553	2	0.366774	107	19.6224	0	0	103	29.2564	4	0.680692	364	61.943	1	0.176054	144	25.3518	0	0	118	20.4236	2	0.390156	207	40.3811	2	0.417881
PF3D7_0611000	Pf3D7_06_v3	-	0.864	0	0	11	10.3647	0	0	3	2.86206	0	0	129	108.098	0	0	128	96.7944	1	0.852111	131	111.626	0	0	160	130.51	0	0	9	11.3706	2	1.51383	24	18.166	1	0.783074	132	103.366	0	0	144	110.859	0	0	72	62.4737	1	0.929349
PF3D7_0611100	Pf3D7_06_v3	-	0.252	1	3.23056	8	25.8445	4	13.0837	4	13.0837	0	0	37	106.302	2	5.18541	46	119.264	0	0	63	184.056	7	19.5765	83	232.122	1	4.33164	4	17.3266	0	0	15	38.9271	1	2.68482	69	185.253	4	10.558	85	224.357	2	5.94988	30	89.2482	2	6.37268
PF3D7_0611200	Pf3D7_06_v3	+	0.837	0	0	8	7.78114	0	0	4	3.93918	0	0	229	198.085	0	0	276	215.446	0	0	85	74.7658	0	0	116	97.6722	0	0	21	27.3872	0	0	17	13.2826	2	1.61667	254	205.317	1	0.794687	241	191.519	0	0	83	74.3415	0	0
PF3D7_0611300	Pf3D7_06_v3	+	0.843	0	0	8	7.72576	0	0	13	12.7112	0	0	148	127.109	0	0	200	155.009	1	0.873338	63	55.0203	2	1.67202	90	75.2408	0	0	11	14.2436	1	0.775771	26	20.17	1	0.802581	258	207.066	3	2.36709	217	171.22	3	2.66792	75	66.6979	3	2.8575
PF3D7_0611400	Pf3D7_06_v3	-	2.493	0	0	13	4.24522	0	0	25	8.26588	1	0.290415	29	8.42203	0	0	47	12.3177	1	0.295316	35	10.3361	0	0	23	6.50196	0	0	10	4.37856	0	0	51	13.3785	1	0.27139	66	17.9118	3	0.800425	53	14.1408	1	0.300716	50	15.0358	1	0.322085
PF3D7_0611500	Pf3D7_06_v3	-	1.083	0	0	6	4.51026	0	0	7	5.32772	0	0	0	0	0	0	3	1.80987	0	0	28	19.0344	0	0	11	7.15818	0	0	12	12.095	0	0	22	13.2848	0	0	6	3.74834	0	0	7	4.29923	0	0	26	17.998	0	0
PF3D7_0611600	Pf3D7_06_v3	-	1.953	0	0	7	2.91793	0	0	11	4.64261	1	0.370714	97	35.9592	0	0	107	35.7961	0	0	281	105.929	0	0	245	88.4102	0	0	34	19.0033	3	1.00457	127	42.5268	0	0	112	38.8	0	0	129	43.9348	0	0	327	125.523	1	0.411141
PF3D7_0611700	Pf3D7_06_v3	-	0.156	0	0	1655	8636.79	0	0	1476	7798.9	0	0	451	2093.11	0	0	411	1721.36	0	0	295	1392.22	1	4.51766	459	2073.61	0	0	886	6199.58	1	4.19215	1064	4460.44	0	0	1092	4736.03	3	12.7914	1562	6660.06	2	9.61134	245	1177.39	0	0
PF3D7_0611800	Pf3D7_06_v3	-	9.747	0	0	126	10.5239	1	0.0845669	129	10.9091	1	0.0742797	420	31.1975	2	0.134064	580	38.8786	1	0.0755334	348	26.2856	0	0	342	24.7283	2	0.223982	183	20.4943	2	0.13419	510	34.2184	2	0.138827	415	28.8067	3	0.204725	364	24.84	2	0.153829	810	62.3007	1	0.08238
PF3D7_0611900	Pf3D7_06_v3	+	0.531	9	13.7983	40	61.326	6	9.31383	39	60.5399	35	47.7215	120	163.617	32	39.374	139	171.031	46	63.7783	80	110.919	56	74.3245	100	132.722	14	28.7797	18	37.0025	10	12.3159	21	25.8634	66	84.0942	118	150.35	80	100.211	149	186.644	39	55.0616	49	69.1799	54	81.6567
PF3D7_0612000	Pf3D7_06_v3	-	0.255	0	0	30	95.7767	0	0	25	80.8112	0	0	122	346.386	0	0	132	338.211	0	0	145	418.637	0	0	159	439.436	0	0	15	64.2103	0	0	36	92.3258	0	0	141	374.107	0	0	169	440.827	0	0	106	311.634	0	0
PF3D7_0612100	Pf3D7_06_v3	-	1.971	0	0	201	83.0211	1	0.418201	218	91.1678	0	0	298	109.464	1	0.331488	323	107.07	3	1.12058	181	67.6086	1	0.357562	159	56.8524	1	0.553818	297	164.484	2	0.663597	488	161.918	0	0	610	209.392	2	0.674939	511	172.447	3	1.14107	193	73.409	1	0.407386
PF3D7_0612200	Pf3D7_06_v3	-	5.595	1	0.145505	12	1.74606	1	0.147323	34	5.00899	3	0.388206	396	51.2432	2	0.233552	445	51.9653	1	0.131586	496	65.2666	3	0.377885	530	66.7597	0	0	77	15.0226	3	0.350657	173	20.2212	0	0	258	31.1987	1	0.118883	216	25.6788	2	0.267984	671	89.9086	3	0.43054
PF3D7_0612300	Pf3D7_06_v3	+	0.357	1	2.2804	1	2.2804	0	0	0	0	0	0	5	10.1401	0	0	8	14.6412	0	0	17	35.0583	0	0	8	15.7928	1	3.05763	1	3.05763	0	0	4	7.32745	0	0	11	20.8469	0	0	14	26.0844	0	0	10	20.9996	0	0
PF3D7_0612400	Pf3D7_06_v3	+	0.711	0	0	9	10.3051	0	0	6	6.9559	0	0	41	41.7499	1	0.918934	42	38.5952	1	1.03548	79	81.8026	0	0	108	107.051	0	0	11	16.8879	0	0	17	15.6365	2	1.90317	62	58.9982	0	0	82	76.7124	2	2.10882	55	57.9925	1	1.12934
PF3D7_0612500	Pf3D7_06_v3	-	0.366	0	0	12	26.6919	0	0	9	20.269	0	0	12	23.7378	0	0	9	16.0663	3	6.03462	25	50.2885	0	0	28	53.9157	0	0	16	47.7191	0	0	9	16.0813	0	0	8	14.7885	1	1.81736	15	27.2604	1	2.04832	34	69.6428	3	6.58162
PF3D7_0612600	Pf3D7_06_v3	-	1.449	0	0	91	51.1272	2	1.13771	87	49.4906	1	0.499658	131	65.4552	0	0	173	78.0066	4	2.03236	483	245.408	2	0.972747	495	240.755	2	1.50666	88	66.293	1	0.451328	192	86.655	0	0	147	68.6381	1	0.459043	218	100.071	9	4.65643	712	368.375	4	2.21658
PF3D7_0612700	Pf3D7_06_v3	-	1.044	2	1.55958	263	205.085	4	3.15814	223	176.066	2	1.38698	303	210.128	2	1.25165	301	188.374	8	5.64156	1483	1045.8	4	2.70021	1813	1223.87	5	5.22785	279	291.714	5	3.13206	648	405.915	15	9.72092	332	215.156	29	18.4765	402	256.122	12	8.61707	1535	1102.27	10	7.69116
PF3D7_0612800	Pf3D7_06_v3	-	1.116	12	8.75379	23	16.7781	11	8.12456	24	17.7263	3	1.94625	21	13.6237	0	0	18	10.5381	58	38.2625	7	4.61789	31	19.5765	9	5.68351	10	9.78113	11	10.7592	48	28.1279	19	11.134	2	1.2125	15	9.09376	26	15.4964	18	10.7283	106	71.2066	10	6.71761	133	95.693
PF3D7_0612900	Pf3D7_06_v3	+	2.061	4	1.58001	723	285.588	0	0	729	291.555	1	0.351288	558	196.019	2	0.634024	588	186.403	0	0	135	48.2243	0	0	98	33.5109	1	0.529633	438	231.979	0	0	614	194.828	1	0.328275	623	204.516	1	0.322733	599	193.317	0	0	123	44.741	5	1.94798
PF3D7_0613000.1	Pf3D7_06_v3	-	0.366	0	0	31	68.954	2	4.50423	27	60.8071	0	0	805	1592.41	0	0	901	1608.41	0	0	384	772.431	0	0	549	1057.13	2	5.96489	67	199.824	0	0	148	264.449	0	0	1231	2275.59	0	0	1119	2033.62	1	2.04832	286	585.819	0	0
PF3D7_0613000.2	Pf3D7_06_v3	-	0.351	0	0	23	53.3457	2	4.69672	20	46.9672	0	0	644	1328.37	0	0	740	1377.46	0	0	309	648.128	0	0	438	879.438	2	6.2198	54	167.935	0	0	123	229.171	0	0	1027	1979.61	0	0	931	1764.27	1	2.13585	236	504.062	0	0
PF3D7_0613000.3	Pf3D7_06_v3	-	0.357	0	0	23	52.4492	2	4.61778	20	46.1778	0	0	641	1299.96	0	0	739	1352.48	0	0	306	631.049	0	0	437	862.684	2	6.11526	54	165.112	0	0	123	225.319	0	0	1023	1938.76	0	0	927	1727.16	1	2.09996	235	493.49	0	0
PF3D7_0613100	Pf3D7_06_v3	+	0.237	0	0	278	954.938	2	6.9559	274	952.958	0	0	195	595.699	0	0	263	725.039	0	0	301	935.035	0	0	437	1299.49	0	0	167	769.168	0	0	338	932.673	0	0	200	570.95	0	0	283	794.254	0	0	378	1195.7	0	0
PF3D7_0613200	Pf3D7_06_v3	+	0.183	0	0	22	97.8702	0	0	18	81.0761	0	0	102	403.543	0	0	99	353.458	1	4.02308	123	494.839	1	3.85112	185	712.458	2	11.9298	16	95.4382	0	0	23	82.1935	0	0	115	425.171	0	0	177	643.344	2	8.19328	54	221.218	0	0
PF3D7_0613300	Pf3D7_06_v3	-	4.269	0	0	24	4.57682	0	0	28	5.40634	0	0	13	2.20474	1	0.153048	29	4.43839	0	0	502	86.574	0	0	363	59.9265	0	0	95	24.2913	0	0	257	39.3702	2	0.316972	40	6.33943	0	0	32	4.98592	1	0.175611	1186	208.275	1	0.18809
PF3D7_0613400	Pf3D7_06_v3	+	0.642	2	2.53614	100	126.807	2	2.56783	79	101.429	14	15.7882	405	456.731	2	2.0354	413	420.309	8	9.17413	516	591.731	13	14.2707	625	686.094	3	5.10081	76	129.221	5	5.09326	156	158.91	3	3.16157	343	361.473	13	13.4688	519	537.717	6	7.0064	410	478.771	10	12.5071
PF3D7_0613500	Pf3D7_06_v3	-	4.092	0	0	9	1.79055	0	0	11	2.21579	1	0.176932	69	12.2083	0	0	72	11.4961	0	0	92	16.5524	0	0	95	16.3616	0	0	25	6.66895	0	0	40	6.39272	0	0	112	18.5182	1	0.16255	109	17.7179	0	0	96	17.5879	2	0.392452
PF3D7_0613600	Pf3D7_06_v3	+	3.105	1	0.262191	22	5.7682	0	0	37	9.82227	0	0	173	40.339	0	0	213	44.82	0	0	420	99.5858	0	0	209	47.4376	1	0.351554	75	26.3665	1	0.21062	240	50.5488	0	0	105	22.8794	0	0	95	20.3509	0	0	476	114.928	2	0.517203
PF3D7_0613700	Pf3D7_06_v3	-	2.112	0	0	82	31.6081	2	0.780562	86	33.5642	0	0	411	140.893	0	0	381	117.865	1	0.348591	380	132.464	2	0.667382	378	126.135	2	1.03369	97	50.1339	0	0	85	26.32	0	0	247	79.1261	2	0.62988	342	107.709	8	2.83971	291	103.295	6	2.28113
PF3D7_0613800	Pf3D7_06_v3	+	12.33	0	0	24	1.58463	4	0.267404	41	2.74089	0	0	545	32.0018	1	0.0529896	650	34.4433	13	0.776229	1419	84.7284	9	0.51442	1026	58.6439	2	0.17706	89	7.87917	4	0.212157	289	15.3284	4	0.219489	446	24.4731	4	0.215784	292	15.7522	19	1.15523	2318	140.938	17	1.10708
PF3D7_0613900	Pf3D7_06_v3	-	6.462	2	0.251966	136	17.1337	6	0.765343	167	21.302	3	0.336121	84	9.41138	2	0.202217	100	10.1108	31	3.53187	1658	188.898	29	3.16278	1301	141.889	3	0.506766	299	50.5077	20	2.02406	1301	131.665	2	0.209401	85	8.89956	1	0.102933	84	8.64637	86	9.97723	3913	453.964	49	6.08866
PF3D7_0614000	Pf3D7_06_v3	-	1.617	7	3.52425	26	13.0901	3	1.52927	35	17.8414	1	0.447745	157	70.296	0	0	196	79.1954	8	3.64242	292	132.948	0	0	255	111.14	4	2.70025	81	54.68	4	1.61775	159	64.3055	1	0.418414	248	103.767	1	0.41135	256	105.306	7	3.24539	327	151.606	33	16.3869
PF3D7_0614100	Pf3D7_06_v3	-	2.808	0	0	0	0	2	0.58709	1	0.293545	0	0	22	5.6724	0	0	12	2.79215	0	0	55	14.4203	1	0.250981	34	8.53336	2	0.777475	7	2.72116	2	0.465794	36	8.38429	0	0	18	4.33702	0	0	9	2.1319	1	0.266982	106	28.3001	1	0.285954
PF3D7_0614200	Pf3D7_06_v3	-	2.733	3	0.893636	9	2.68091	3	0.904801	13	3.92081	2	0.529824	22	5.82806	0	0	28	6.69379	4	1.07753	22	5.92642	5	1.28934	20	5.15738	0	0	31	12.3816	4	0.957153	29	6.93936	3	0.742674	38	9.4072	0	0	57	13.8726	3	0.822925	23	6.30909	7	2.05661
PF3D7_0614300	Pf3D7_06_v3	-	2.562	44	13.9815	1096	348.265	45	14.4779	1118	359.695	2	0.565187	2322	656.182	11	2.80522	2300	586.547	49	14.0808	2215	636.509	33	9.07765	2015	554.287	16	6.81701	1120	477.191	29	7.40252	1149	293.293	2	0.528162	2635	695.854	9	2.3366	2981	773.935	56	16.3866	1221	357.285	83	26.0131
PF3D7_0614400	Pf3D7_06_v3	+	0.768	4	4.24012	144	152.644	1	1.07327	111	119.133	0	0	95	89.5578	1	0.850732	122	103.789	1	0.958624	79	75.7313	1	0.91765	73	66.9885	5	7.1066	158	224.569	3	2.55459	104	88.5591	1	0.880958	142	125.096	1	0.866084	125	108.261	1	0.976152	79	77.116	2	2.09104
PF3D7_0614500	Pf3D7_06_v3	-	0.549	8	11.8631	1891	2804.13	0	0	1920	2882.71	1	1.31877	1045	1378.11	0	0	1390	1654.23	3	4.02308	701	940.06	3	3.85112	1052	1350.46	5	9.94148	2695	5358.46	5	5.95605	2482	2956.59	0	0	3141	3870.9	13	15.7504	3256	3944.88	1	1.36555	683	932.668	3	4.38775
PF3D7_0614600	Pf3D7_06_v3	-	1.845	0	0	1	0.441248	1	0.446761	3	1.34028	0	0	2	0.784828	0	0	3	1.06238	0	0	13	5.18748	0	0	16	6.1117	0	0	6	3.54984	0	0	8	2.83566	0	0	3	1.10012	0	0	0	0	1	0.406333	15	6.095	0	0
PF3D7_0614700	Pf3D7_06_v3	+	1.815	0	0	41	18.3902	0	0	50	22.7073	0	0	79	31.5131	0	0	64	23.0387	0	0	306	124.124	1	0.388295	294	114.159	2	1.20284	72	43.3021	0	0	134	48.2824	0	0	53	19.7568	0	0	74	27.1192	0	0	399	164.807	3	1.3272
PF3D7_0614800	Pf3D7_06_v3	-	1.314	1	0.61956	11	6.81516	1	0.627301	19	11.9187	1	0.550992	155	85.4038	0	0	225	111.877	4	2.24117	140	78.4409	5	2.68172	107	57.3888	2	1.66145	46	38.2134	2	0.995395	50	24.8849	0	0	205	105.554	4	2.02482	132	66.819	9	5.13483	106	60.4769	18	10.9994
PF3D7_0614900	Pf3D7_06_v3	+	3.291	0	0	8	1.97898	2	0.500926	10	2.50463	0	0	119	26.1794	0	0	158	31.3677	0	0	287	64.2042	3	0.642439	277	59.3185	4	1.32674	30	9.95054	1	0.198716	81	16.096	1	0.205584	191	39.2665	0	0	163	32.9444	1	0.227798	255	58.0886	0	0
PF3D7_0615000	Pf3D7_06_v3	+	0.441	0	0	207	382.13	1	1.8691	189	353.26	0	0	47	77.1614	0	0	42	62.225	0	0	24	40.0666	0	0	30	47.9425	0	0	52	128.712	0	0	54	80.0785	0	0	42	64.4358	0	0	82	123.679	0	0	13	22.0996	0	0
PF3D7_0615100	Pf3D7_06_v3	-	1.299	5	3.13357	0	0	4	2.53818	0	0	0	0	5	2.78677	2	1.00595	6	3.01784	3	1.70029	1	0.566762	1	0.542537	3	1.62761	0	0	1	0.840319	7	3.52411	4	2.01378	1	0.520844	5	2.60422	7	3.58435	7	3.58435	6	3.46275	9	5.19412	7	4.32695
PF3D7_0615200	Pf3D7_06_v3	+	1.134	1	0.717903	1	0.717903	0	0	2	1.45375	1	0.638451	6	3.83071	0	0	18	10.3708	0	0	23	14.9322	0	0	12	7.45773	0	0	2	1.92518	0	0	6	3.46018	2	1.19326	14	8.35279	0	0	14	8.21176	4	2.64439	41	27.105	0	0
PF3D7_0615300	Pf3D7_06_v3	-	2.625	2	0.620268	5	1.55067	3	0.942027	5	1.57005	1	0.275811	80	22.0649	1	0.2489	73	18.1697	6	1.6828	66	18.5108	2	0.536957	71	19.062	4	1.66335	11	4.57422	4	0.996533	17	4.23527	6	1.54646	94	24.2279	10	2.53392	104	26.3527	8	2.28475	67	19.1348	11	3.36477
PF3D7_0615400	Pf3D7_06_v3	-	8.19	1	0.099402	199	19.781	1	0.100644	307	30.8977	10	0.88401	1397	123.496	6	0.478654	1684	134.342	4	0.359572	1205	108.321	9	0.774456	1149	98.8723	3	0.399844	562	74.9041	5	0.399252	1081	86.3183	6	0.49566	1196	98.8015	7	0.568507	1175	95.4279	9	0.823829	1967	180.052	2	0.196082
PF3D7_0615500	Pf3D7_06_v3	+	2.118	0	0	60	23.0624	0	0	55	21.4047	0	0	645	220.483	2	0.616961	545	168.122	5	1.73802	850	295.463	0	0	724	240.908	1	0.51538	92	47.4149	0	0	142	43.8453	1	0.319441	488	155.887	1	0.314048	653	205.073	2	0.707918	416	147.247	5	1.89556
PF3D7_0615600	Pf3D7_06_v3	-	7.587	0	0	86	9.22799	1	0.108643	116	12.6026	1	0.0954269	163	15.5546	4	0.344464	173	14.8981	3	0.291113	89	8.63634	4	0.371559	163	15.141	3	0.431623	145	20.8618	5	0.430984	227	19.5667	4	0.356703	199	17.746	11	0.964371	159	13.9395	2	0.197624	205	20.2564	8	0.846667
PF3D7_0615700	Pf3D7_06_v3	+	0.471	4	6.91382	289	499.523	6	10.5003	281	491.764	5	7.68582	362	556.453	0	0	416	577.067	6	9.37864	333	520.515	5	7.48148	531	794.533	0	0	199	461.196	10	13.8848	316	438.76	6	8.6188	594	853.261	7	9.8855	550	776.718	4	6.36675	500	795.844	11	18.7527
PF3D7_0615800	Pf3D7_06_v3	-	3.558	0	0	5	1.14404	1	0.231668	4	0.926671	0	0	130	26.4532	0	0	176	32.3192	7	1.44844	172	35.5903	0	0	125	24.7595	1	0.306794	25	7.66986	5	0.91902	38	6.98455	1	0.190156	166	31.5659	1	0.186946	163	30.4721	10	2.10704	106	22.3346	11	2.48244
PF3D7_0615900	Pf3D7_06_v3	-	5.421	1	0.150176	8	1.20141	2	0.304104	21	3.19309	3	0.400666	202	26.9782	3	0.361573	260	31.3363	7	0.950667	176	23.9025	13	1.69006	135	17.5506	1	0.20136	29	5.83945	3	0.361912	63	7.60015	2	0.249613	208	25.9597	10	1.22699	136	16.6871	5	0.691464	197	27.2437	4	0.592479
PF3D7_0616000	Pf3D7_06_v3	+	1.494	1	0.544914	111	60.4855	0	0	81	44.6895	0	0	192	93.0447	0	0	266	116.328	0	0	77	37.9446	0	0	78	36.7945	0	0	35	25.5724	1	0.437734	28	12.2566	1	0.452862	101	45.7391	0	0	124	55.2068	0	0	70	35.1258	0	0
PF3D7_0616100	Pf3D7_06_v3	+	0.444	0	0	22	40.3384	0	0	17	31.56	0	0	45	73.3788	0	0	43	63.2761	0	0	21	34.8214	0	0	25	39.6822	0	0	8	19.668	0	0	14	20.6208	0	0	23	35.0478	0	0	41	61.4218	0	0	19	32.0811	0	0
PF3D7_0616200	Pf3D7_06_v3	+	1.776	3	1.37517	29	13.2933	1	0.464118	27	12.5312	4	1.63064	289	117.814	2	0.735768	417	153.408	1	0.41454	358	148.405	1	0.396822	418	165.871	0	0	103	63.3064	7	2.5776	150	55.2344	3	1.14286	337	128.382	1	0.374523	274	102.619	0	0	418	176.446	0	0
PF3D7_0616300	Pf3D7_06_v3	-	0.684	0	0	14	16.6629	0	0	6	7.23047	1	1.05849	18	19.0527	1	0.955208	23	21.9698	0	0	15	16.1453	1	1.03034	12	12.3641	0	0	11	17.5546	0	0	27	25.8148	3	2.96744	33	32.6418	8	7.77956	38	36.9529	2	2.19206	13	14.2484	2	2.34783
PF3D7_0616400	Pf3D7_06_v3	+	5.043	1	0.161432	6	0.968593	0	0	6	0.980695	0	0	15	2.15349	0	0	19	2.46161	0	0	30	4.37968	0	0	17	2.37574	0	0	8	1.73163	0	0	32	4.14975	0	0	40	5.36645	0	0	27	3.5612	0	0	25	3.71646	0	0
PF3D7_0616500	Pf3D7_06_v3	+	4.116	0	0	1	0.19779	3	0.600783	1	0.200261	0	0	1	0.1759	0	0	4	0.634949	0	0	9	1.60982	1	0.171223	1	0.171223	0	0	0	0	0	0	9	1.42997	0	0	3	0.493131	2	0.323203	5	0.808009	1	0.182139	10	1.82139	0	0
PF3D7_0616600	Pf3D7_06_v3	-	1.878	0	0	9	3.90145	0	0	5	2.19455	0	0	79	30.456	1	0.347903	93	32.355	3	1.17608	70	27.4418	0	0	75	28.1452	0	0	20	11.6249	0	0	33	11.4916	1	0.360264	92	33.1443	0	0	129	45.6894	0	0	94	37.5242	1	0.42756
PF3D7_0616700	Pf3D7_06_v3	-	1.551	0	0	6	3.14933	0	0	3	1.59434	0	0	23	10.7364	0	0	27	11.3738	0	0	16	7.59483	6	2.72633	7	3.18071	0	0	8	5.6303	0	0	5	2.10824	1	0.436219	12	5.23463	1	0.428854	36	15.4387	2	0.966711	12	5.80027	3	1.55311
PF3D7_0616800	Pf3D7_06_v3	+	1.566	0	0	31	16.1157	3	1.57907	37	19.4752	0	0	308	142.397	3	1.25165	350	146.026	0	0	118	55.4753	1	0.450035	105	47.2537	2	1.39409	27	18.8202	1	0.417608	20	8.35217	0	0	189	81.6557	1	0.424746	253	107.461	1	0.478726	85	40.6917	2	1.02549
PF3D7_0616900	Pf3D7_06_v3	+	3.966	0	0	34	6.97919	4	0.83134	44	9.14474	1	0.182553	81	14.7868	1	0.164741	110	18.1215	1	0.185634	62	11.5093	0	0	42	7.46337	4	1.10093	42	11.5598	1	0.164895	74	12.2023	1	0.170594	96	16.377	5	0.838569	86	14.4234	1	0.189028	94	17.7686	0	0
PF3D7_0617000	Pf3D7_06_v3	-	1.134	3	2.15371	76	54.5606	10	7.26873	33	23.9868	2	1.2769	114	72.7835	7	4.0331	151	86.9997	24	15.5815	8	5.19382	20	12.4295	9	5.5933	9	8.66329	29	27.915	7	4.03688	21	12.1106	10	5.96628	48	28.6381	4	2.34622	61	35.7798	31	20.494	8	5.28878	22	15.5777
PF3D7_0617100	Pf3D7_06_v3	+	3.711	3	0.658126	190	41.6813	5	1.11058	245	54.4185	2	0.390193	188	36.6782	0	0	243	42.7828	1	0.19839	321	63.683	3	0.56973	244	46.338	10	2.94146	358	105.304	2	0.352452	522	91.99	1	0.182316	199	36.2809	2	0.358476	227	40.6871	3	0.606051	370	74.7463	2	0.432745
PF3D7_0617200	Pf3D7_06_v3	+	1.341	1	0.607086	904	548.806	3	1.84401	968	595.002	3	1.6197	1243	671.094	4	1.94888	1561	760.55	2	1.09802	1177	646.186	5	2.62772	1048	550.771	10	8.14	1303	1060.64	5	2.43838	1584	772.48	2	1.00906	1392	702.307	6	2.97608	1646	816.437	8	4.47239	970	542.278	7	4.19143
PF3D7_0617300	Pf3D7_06_v3	+	0.42	0	0	70	135.684	0	0	71	139.342	0	0	224	386.135	0	0	236	367.127	2	3.50583	396	694.154	0	0	500	838.995	0	0	64	166.335	0	0	168	261.59	0	0	96	154.646	0	0	160	253.392	0	0	419	747.9	0	0
PF3D7_0617400	Pf3D7_06_v3	-	7.185	0	0	2	0.226612	0	0	2	0.229443	0	0	0	0	0	0	0	0	0	0	0	0	0	0	0	0	0	0	0	0	0	0	2	0.182039	0	0	0	0	0	0	0	0	0	0	0	0	1	0.111755
PF3D7_0617500	Pf3D7_06_v3	+	0.958	2	1.69959	0	0	1	0.860411	0	0	2	1.51149	0	0	0	0	0	0	1	0.768501	0	0	0	0	0	0	1	1.13943	1	1.13943	3	2.04794	0	0	3	2.11871	0	0	1	0.694314	0	0	0	0	0	0	1	0.83816
PF3D7_0617600	Pf3D7_06_v3	-	0.909	0	0	0	0	1	0.906792	2	1.81358	0	0	3	2.38945	0	0	7	5.03139	0	0	0	0	0	0	0	0	0	0	2	2.4017	0	0	0	0	0	0	9	6.69877	0	0	5	3.65871	0	0	1	0.824736	0	0
PF3D7_0617700	Pf3D7_06_v3	-	0.996	0	0	4	3.26949	0	0	1	0.827584	0	0	1	0.726912	0	0	1	0.655986	0	0	1	0.73918	0	0	0	0	0	0	2	2.19192	0	0	0	0	0	0	9	6.11364	0	0	1	0.667824	0	0	1	0.752696	0	0
PF3D7_0617800	Pf3D7_06_v3	-	0.399	1	2.04036	645	1316.03	1	2.06585	612	1264.3	0	0	1462	2652.87	0	0	1644	2692.05	1	1.84517	1089	2009.39	4	7.06522	1802	3182.88	0	0	347	949.314	1	1.63903	724	1186.66	0	0	437	741.012	0	0	606	1010.23	3	5.63673	1214	2281	2	4.02485
PF3D7_0617900	Pf3D7_06_v3	+	0.411	4	7.92314	1219	2414.58	4	8.02213	1187	2380.57	3	5.2847	831	1463.86	6	9.53813	898	1427.54	13	23.2869	1680	3009.38	13	22.2915	1560	2674.98	1	2.6559	816	2167.21	8	12.7294	1814	2886.4	1	1.64617	648	1066.72	1	1.61838	693	1121.53	2	3.6481	1250	2280.06	3	5.861
PF3D7_0618000	Pf3D7_06_v3	+	2.388	0	0	28	9.54559	0	0	36	12.4262	0	0	30	9.09553	0	0	63	17.2369	2	0.616603	636	196.08	1	0.295124	394	116.279	2	0.914216	82	37.4829	1	0.273859	505	138.299	2	0.566646	37	10.483	4	1.11416	31	8.63473	5	1.56969	1412	443.281	2	0.672494
PF3D7_0618100	Pf3D7_06_v3	+	2.232	0	0	4	1.45896	0	0	4	1.47719	0	0	31	10.0556	0	0	40	11.709	0	0	56	18.4716	0	0	45	14.2088	1	0.489057	13	6.35774	0	0	27	7.91099	0	0	46	13.9438	2	0.596015	44	13.1123	0	0	123	41.3133	2	0.719496
PF3D7_0618200	Pf3D7_06_v3	-	0.6	1	1.35684	296	401.624	3	4.12137	325	446.482	0	0	375	452.502	1	1.08894	463	504.178	3	3.68112	152	186.51	1	1.17459	247	290.124	1	1.81929	303	551.245	3	3.26987	381	415.274	3	3.38288	517	582.983	1	1.10859	534	591.986	3	3.74842	156	194.918	6	8.02957
PF3D7_0618300	Pf3D7_06_v3	+	0.447	2	3.64252	2835	5163.27	0	0	2604	4801.81	0	0	1270	2057.01	0	0	1406	2055.09	0	0	642	1057.39	6	9.4598	1000	1576.63	2	4.884	2035	4969.47	2	2.92606	2304	3370.82	4	6.05437	2273	3440.4	7	10.4163	2871	4272.16	8	13.4172	502	841.928	7	12.5743
PF3D7_0618400	Pf3D7_06_v3	-	1.797	0	0	2	0.906068	0	0	0	0	0	0	2	0.805792	0	0	2	0.72717	2	0.819392	12	4.91635	0	0	5	1.96092	0	0	1	0.607443	0	0	3	1.09178	0	0	13	4.89454	0	0	11	4.07161	0	0	4	1.66875	0	0
PF3D7_0618500	Pf3D7_06_v3	+	0.942	9	7.77805	29	25.0626	6	5.25015	28	24.5007	12	9.22298	365	280.532	16	11.0974	341	236.514	38	29.699	186	145.369	55	41.1481	262	196.015	6	6.9527	29	33.6047	9	6.24817	39	27.0754	17	12.21	166	119.227	62	43.7786	207	146.164	38	30.2421	114	90.7262	52	44.3246
PF3D7_0618600	Pf3D7_06_v3	-	0.825	0	0	52	51.3131	0	0	16	15.9859	1	0.877581	291	255.376	1	0.791954	247	195.613	0	0	234	208.82	0	0	343	293.007	0	0	32	42.3399	0	0	30	23.7809	0	0	410	336.238	2	1.61249	547	441.016	1	0.908709	201	182.65	1	0.973282
PF3D7_0618700	Pf3D7_06_v3	+	0.855	0	0	6	5.713	0	0	11	10.6047	1	0.846788	46	38.9523	0	0	71	54.2558	0	0	67	57.6924	0	0	90	74.1848	1	1.2767	29	37.0242	0	0	56	42.8334	0	0	150	118.698	1	0.777956	113	87.9091	1	0.876824	73	64.0082	1	0.939132
PF3D7_0618800	Pf3D7_06_v3	-	3.078	0	0	0	0	0	0	0	0	1	0.235219	8	1.88175	0	0	9	1.91042	0	0	9	2.1527	0	0	2	0.457931	0	0	3	1.06391	0	0	8	1.69974	1	0.21981	46	10.1113	0	0	13	2.80929	1	0.243562	7	1.70494	0	0
PF3D7_0618900	Pf3D7_06_v3	+	2.19	2	0.743472	15	5.57604	0	0	16	6.02209	4	1.32238	180	59.5072	11	3.28173	202	60.2644	6	2.01705	291	97.827	10	3.21806	389	125.183	1	0.498436	39	19.439	2	0.597237	63	18.813	11	3.39833	254	78.4704	12	3.64467	331	100.532	4	1.36929	351	120.155	7	2.56653
PF3D7_0619000.1	Pf3D7_06_v3	-	5.391	1	0.151011	76	11.4769	0	0	88	13.455	4	0.537195	495	66.4778	9	1.09075	627	75.9892	4	0.546261	379	51.7583	1	0.130728	330	43.1403	1	0.202481	166	33.6118	5	0.606543	416	50.4644	4	0.502004	444	55.7224	3	0.370146	395	48.7359	2	0.278125	630	87.6092	1	0.148944
PF3D7_0619000.2	Pf3D7_06_v3	-	5.394	1	0.150927	76	11.4705	0	0	88	13.4476	4	0.536896	495	66.4408	9	1.09015	627	75.947	4	0.545957	379	51.7295	1	0.130655	330	43.1163	1	0.202368	166	33.5931	5	0.606206	416	50.4363	4	0.501725	444	55.6914	3	0.36994	395	48.7088	2	0.27797	630	87.5605	1	0.148861
PF3D7_0619100	Pf3D7_06_v3	+	1.002	0	0	24	19.4995	0	0	22	18.0978	1	0.722559	115	83.0943	0	0	138	89.984	0	0	64	47.0243	0	0	51	35.8708	0	0	14	15.2515	0	0	45	29.3701	1	0.675225	99	66.8473	0	0	102	67.7102	0	0	46	34.4167	0	0
PF3D7_0619200	Pf3D7_06_v3	+	3.189	1	0.255284	111	28.3366	0	0	140	36.1864	1	0.227032	177	40.1846	0	0	254	52.0395	0	0	109	25.1641	1	0.220996	116	25.6355	0	0	209	71.5394	2	0.410144	503	103.151	0	0	130	27.5807	0	0	134	27.9493	0	0	243	57.1256	0	0
PF3D7_0619300	Pf3D7_06_v3	-	10.857	0	0	11	0.824825	0	0	13	0.986972	2	0.133371	116	7.73551	0	0	155	9.32773	0	0	61	4.13647	2	0.129825	64	4.1544	3	0.301623	21	2.11136	2	0.120471	32	1.92753	4	0.249268	140	8.72438	6	0.367589	100	6.12649	5	0.345254	94	6.49078	8	0.591661
PF3D7_0619400	Pf3D7_06_v3	-	2.487	0	0	460	150.578	2	0.662866	452	149.808	0	0	1776	517.021	3	0.788133	1852	486.541	2	0.592058	1843	545.581	2	0.566751	1869	529.629	1	0.438912	381	167.226	1	0.262957	688	180.915	2	0.54409	1607	437.176	2	0.534904	1703	455.471	1	0.301441	956	288.178	2	0.645724
PF3D7_0619500	Pf3D7_06_v3	-	4.179	0	0	25	4.8702	0	0	29	5.72001	0	0	100	17.3248	1	0.156344	134	20.9501	0	0	39	6.87072	0	0	43	7.25161	0	0	53	13.8438	0	0	100	15.6491	0	0	132	21.3707	0	0	103	16.3941	0	0	68	12.1987	0	0
PF3D7_0619600	Pf3D7_06_v3	+	2.616	0	0	4	1.2448	0	0	1	0.315089	0	0	18	4.98168	0	0	22	5.49463	0	0	8	2.25145	0	0	2	0.538804	0	0	6	2.50361	0	0	1	0.24999	0	0	40	10.3452	0	0	18	4.57674	0	0	10	2.86577	0	0
PF3D7_0619700	Pf3D7_06_v3	-	1.902	0	0	11	4.70827	1	0.433372	12	5.20047	1	0.380654	76	28.9297	0	0	61	20.9543	0	0	224	86.7056	2	0.741068	269	99.6736	0	0	44	25.252	0	0	53	18.2233	1	0.355718	130	46.2434	0	0	115	40.2169	3	1.18247	228	89.8676	1	0.422165
PF3D7_0619800	Pf3D7_06_v3	-	7.593	0	0	17	1.8227	0	0	17	1.84547	0	0	90	8.58163	0	0	105	9.03503	0	0	83	8.04775	0	0	98	9.09601	0	0	24	3.45025	1	0.0861286	52	4.47869	0	0	116	10.3362	0	0	73	6.39486	1	0.0987337	88	8.68856	0	0
PF3D7_0619900	Pf3D7_06_v3	+	0.702	0	0	165	191.349	0	0	170	199.61	0	0	208	214.52	0	0	210	195.45	1	1.04875	179	187.727	0	0	158	158.62	0	0	96	149.275	1	0.931588	148	137.875	0	0	135	130.111	0	0	189	179.08	0	0	143	152.714	0	0
PF3D7_0620000	Pf3D7_06_v3	-	1.518	1	0.536299	1	0.536299	0	0	0	0	0	0	67	31.9554	0	0	80	34.4328	0	0	10	4.84996	0	0	4	1.85706	0	0	3	2.15726	1	0.430813	14	6.03139	0	0	6	2.67421	0	0	10	4.38177	0	0	4	1.97545	0	0
PF3D7_0620100	Pf3D7_06_v3	+	0.393	1	2.07151	4	8.28603	1	2.09739	3	6.29217	0	0	167	307.656	0	0	181	300.912	0	0	68	127.387	0	0	105	188.293	0	0	6	16.6653	0	0	18	29.953	1	1.72157	109	187.651	0	0	165	279.263	3	5.72278	48	91.5646	2	4.0863
PF3D7_0620200	Pf3D7_06_v3	-	0.972	0	0	0	0	0	0	0	0	0	0	0	0	0	0	1	0.672183	0	0	9	6.81689	0	0	4	2.90023	0	0	2	2.24604	0	0	12	8.07376	0	0	7	4.87246	0	0	1	0.684314	0	0	10	7.71281	0	0
PF3D7_0620300	Pf3D7_06_v3	-	2.46	0	0	0	0	0	0	2	0.670141	0	0	2	0.588621	0	0	3	0.796783	0	0	32	9.57689	0	0	17	4.87026	0	0	2	0.887459	1	0.265843	28	7.44362	0	0	2	0.550062	0	0	4	1.08155	0	0	60	18.285	0	0
PF3D7_0620400	Pf3D7_06_v3	-	1.578	0	0	6	3.09545	0	0	4	2.08941	0	0	5	2.29406	0	0	13	5.38258	1	0.466555	129	60.1856	0	0	46	20.5442	0	0	7	4.84222	0	0	52	21.5505	0	0	5	2.14378	0	0	5	2.10758	0	0	137	65.0867	0	0
PF3D7_0620500	Pf3D7_06_v3	+	1.953	4	1.66739	40	16.6739	1	0.422055	36	15.194	0	0	71	26.3207	1	0.334543	93	31.1125	3	1.13091	150	56.5456	4	1.44343	68	24.5383	2	1.11784	62	34.6532	1	0.334857	137	45.8753	1	0.346429	86	29.7929	0	0	72	24.5218	2	0.767726	204	78.3081	4	1.64456
PF3D7_0620600	Pf3D7_06_v3	+	0.885	0	0	2	1.83978	0	0	5	4.65691	0	0	5	4.09042	0	0	6	4.42957	0	0	7	5.82324	0	0	6	4.778	0	0	4	4.93367	0	0	6	4.43373	0	0	3	2.29348	0	0	5	3.75793	0	0	15	12.7065	2	1.81459
PF3D7_0620700	Pf3D7_06_v3	-	1.089	0	0	25	18.6892	0	0	37	28.0056	0	0	38	25.2637	0	0	42	25.1985	2	1.35211	100	67.6055	1	0.647158	127	82.1891	2	2.00473	14	14.0331	2	1.20106	68	40.8359	1	0.621282	38	23.6087	2	1.22158	39	23.8209	2	1.37683	104	71.5952	3	2.212
PF3D7_0620800	Pf3D7_06_v3	+	0.072	0	0	0	0	0	0	0	0	0	0	0	0	0	0	0	0	0	0	0	0	0	0	0	0	0	0	0	0	0	0	0	0	0	0	0	0	0	0	0	0	0	0	0	0	0	0
PF3D7_0620900	Pf3D7_06_v3	-	0.081	0	0	0	0	0	0	1	10.1762	0	0	0	0	4	32.2648	0	0	1	9.08918	0	0	1	8.70068	0	0	0	0	0	0	0	0	0	0	0	0	0	0	0	0	0	0	1	9.25537	0	0	0	0
PF3D7_0621000	Pf3D7_06_v3	+	2.535	0	0	3	0.963435	0	0	2	0.650315	0	0	26	7.42568	0	0	36	9.27851	0	0	14	4.06593	0	0	6	1.66806	2	0.861203	6	2.58361	0	0	5	1.28989	0	0	30	8.00681	1	0.262388	29	7.60924	0	0	18	5.32321	1	0.316749
PF3D7_0621100	Pf3D7_06_v3	-	4.065	0	0	38	7.6103	0	0	28	5.67766	0	0	132	23.5101	0	0	118	18.966	2	0.362226	687	124.425	1	0.173372	445	77.1503	0	0	126	33.8348	1	0.160879	268	43.1157	0	0	128	21.3042	0	0	185	30.2714	2	0.368849	1013	186.822	3	0.592589
PF3D7_0621200	Pf3D7_06_v3	-	0.906	25	22.4642	961	863.523	29	26.384	878	798.8	11	8.79033	865	691.24	3	2.16345	927	668.506	103	83.6987	49	39.8178	161	125.238	103	80.1212	16	19.2773	505	608.438	30	21.6548	346	249.752	6	4.48063	577	430.888	23	16.8858	457	335.513	135	111.708	89	73.6445	123	109.011
PF3D7_0621300	Pf3D7_06_v3	+	2.382	2	0.683545	52	17.7722	1	0.346043	54	18.6863	1	0.303948	46	13.9816	1	0.274291	52	14.2632	3	0.927234	16	4.94525	3	0.887601	11	3.25454	1	0.45826	84	38.4938	4	1.09819	146	40.0841	1	0.284037	71	20.1666	1	0.279241	51	14.2413	3	0.944187	25	7.86823	6	2.02256
PF3D7_0621400	Pf3D7_06_v3	+	1.995	13	5.30493	60	24.4843	9	3.71853	65	26.856	0	0	28	10.1615	1	0.3275	28	9.16999	20	7.38069	95	35.0583	27	9.53804	51	18.0163	8	4.37724	73	39.9423	5	1.63903	77	25.2411	4	1.35654	8	2.71309	6	2.00046	40	13.3364	25	9.39455	64	24.05	31	12.477
PF3D7_0621500	Pf3D7_06_v3	+	1.032	3	2.36658	6	4.73315	0	0	10	7.98715	0	0	16	11.2249	0	0	21	13.2952	0	0	7	4.99376	0	0	15	10.2435	1	1.05773	11	11.635	0	0	16	10.1391	2	1.31119	24	15.7343	0	0	26	16.7577	0	0	17	12.3495	2	1.55612
PF3D7_0621600	Pf3D7_06_v3	-	0.082	0	0	0	0	0	0	0	0	0	0	2	17.6586	0	0	0	0	0	0	0	0	0	0	0	0	0	0	0	0	0	0	0	0	0	0	0	0	0	0	0	0	0	0	0	0	0	0
PF3D7_0621700	Pf3D7_06_v3	+	4.851	0	0	5	0.839108	0	0	14	2.37886	1	0.149248	101	15.0741	0	0	129	17.3745	1	0.151767	40	6.0707	0	0	35	5.08482	1	0.22502	19	4.27539	0	0	27	3.63993	3	0.418414	126	17.5734	1	0.137117	84	11.5178	0	0	44	6.79986	0	0
PF3D7_0621800	Pf3D7_06_v3	+	0.555	3	4.40055	5036	7387.06	6	8.91107	4750	7054.6	2	2.60902	1856	2421.17	4	4.70892	2233	2628.75	4	5.30612	501	664.591	0	0	678	860.944	5	9.834	2803	5512.94	9	10.605	3275	3859.04	6	7.31433	3197	3897.32	15	17.9771	3299	3953.76	10	13.5078	412	556.523	6	8.68062
PF3D7_0621900	Pf3D7_06_v3	-	2.331	2	0.6985	179	62.5158	0	0	170	60.1144	2	0.621196	190	59.0136	1	0.280293	222	62.225	0	0	260	82.1185	0	0	226	68.3289	2	0.936572	238	111.452	2	0.561111	466	130.739	0	0	422	122.486	1	0.285351	296	84.4638	0	0	218	70.1121	1	0.344469
PF3D7_0622000	Pf3D7_06_v3	+	0.639	1	1.27403	44	56.0571	0	0	72	92.8759	0	0	18	20.3945	0	0	6	6.13485	1	1.15215	39	44.9338	0	0	70	77.2033	0	0	26	44.4146	0	0	63	64.4764	0	0	66	69.8811	0	0	105	109.297	1	1.17322	54	63.3536	0	0
PF3D7_0622100	Pf3D7_06_v3	-	4.023	10	2.02362	4	0.809448	8	1.63912	4	0.819561	0	0	20	3.59932	0	0	36	5.84664	9	1.64703	16	2.92806	8	1.40145	6	1.05109	10	2.71333	11	2.98467	7	1.13791	19	3.08862	0	0	10	1.68177	8	1.3227	14	2.31473	8	1.4908	28	5.21779	6	1.19755
PF3D7_0622200	Pf3D7_06_v3	-	2.583	0	0	114	35.9302	0	0	150	47.8672	1	0.280296	184	51.5744	0	0	218	55.1424	1	0.285027	52	14.8214	0	0	38	10.3681	1	0.422599	145	61.2769	0	0	199	50.3837	0	0	127	33.2656	0	0	116	29.8714	0	0	54	15.6729	1	0.310862
PF3D7_0622300	Pf3D7_06_v3	+	2.505	0	0	3	0.974973	0	0	6	1.97431	1	0.289024	55	15.8963	0	0	65	16.9535	0	0	11	3.23292	0	0	7	1.96938	1	0.435758	9	3.92182	0	0	4	1.04427	0	0	39	10.5335	1	0.26553	52	13.8076	1	0.299275	16	4.78841	0	0
PF3D7_0622400	Pf3D7_06_v3	+	0.387	0	0	2	4.20725	0	0	2	4.25981	0	0	47	87.9281	0	0	77	129.997	0	0	25	47.5597	0	0	52	94.6958	0	0	11	31.0267	0	0	6	10.1391	0	0	118	206.294	1	1.71874	115	197.655	0	0	27	52.3036	0	0
PF3D7_0622500	Pf3D7_06_v3	-	1.305	0	0	34	21.2103	1	0.631627	18	11.3693	0	0	70	38.8355	0	0	87	43.5575	0	0	24	13.5397	2	1.08008	23	12.421	0	0	21	17.5656	0	0	34	17.0384	1	0.518449	45	23.3302	2	1.01939	57	29.0527	1	0.574471	34	19.532	0	0
PF3D7_0622600	Pf3D7_06_v3	+	0.291	0	0	47	131.487	0	0	54	152.958	0	0	264	656.828	0	0	271	608.457	0	0	352	890.552	2	4.84368	569	1378.03	0	0	69	258.827	0	0	97	217.992	0	0	316	734.701	0	0	530	1211.45	0	0	261	672.398	0	0
PF3D7_0622700	Pf3D7_06_v3	-	1.146	0	0	14	9.9454	0	0	13	9.3504	0	0	9	5.68589	0	0	11	6.27136	1	0.642429	13	8.35158	1	0.61497	6	3.68982	0	0	38	36.1953	1	0.570659	19	10.8425	0	0	40	23.6152	1	0.580413	37	21.4753	0	0	11	7.19593	1	0.700661
PF3D7_0622800	Pf3D7_06_v3	+	4.344	4	0.749634	129	24.1757	5	0.94875	162	30.7395	2	0.333335	408	68.0004	1	0.150406	546	82.1215	3	0.508442	241	40.8448	1	0.162237	148	24.011	3	0.75385	424	106.544	10	1.50547	730	109.899	2	0.311499	719	111.984	5	0.765599	518	79.3161	2	0.345159	246	42.4545	3	0.554529
PF3D7_0622900	Pf3D7_06_v3	-	5.97	1	0.136366	260	35.455	0	0	333	45.9771	0	0	172	20.8591	1	0.109441	207	22.6543	0	0	207	25.5274	0	0	133	15.7006	0	0	138	25.2324	0	0	581	63.6448	0	0	68	7.70639	0	0	42	4.67947	1	0.125575	398	49.979	0	0
PF3D7_0623000	Pf3D7_06_v3	-	1.584	37	19.0163	13	6.68139	37	19.2539	7	3.64262	1	0.457073	193	88.2151	3	1.23743	244	100.644	70	32.5351	71	32.9999	37	16.4621	72	32.0343	26	17.9173	13	8.95863	20	8.25726	14	5.78008	0	0	132	56.3813	12	5.03904	106	44.5115	42	19.878	33	15.6184	59	29.9081
PF3D7_0623100	Pf3D7_06_v3	-	2.361	5	1.72406	1432	493.771	11	3.84033	1592	555.8	3	0.919954	1847	566.385	5	1.38366	2248	622.091	3	0.935481	719	224.204	4	1.19399	706	210.74	0	0	1237	571.909	8	2.21592	1947	539.301	4	1.14625	1931	553.354	8	2.2538	1821	513.021	2	0.635057	530	168.29	7	2.38064
PF3D7_0623200	Pf3D7_06_v3	+	1.116	1	0.729482	100	72.9482	0	0	88	64.9965	2	1.2975	79	51.2512	0	0	81	47.4214	1	0.659699	54	35.6237	0	0	43	27.1546	2	1.95623	89	87.0521	2	1.172	117	68.5619	0	0	189	114.581	0	0	234	139.468	5	3.3588	34	22.8399	8	5.75597
PF3D7_0623300	Pf3D7_06_v3	-	0.711	17	19.4652	57	65.2656	21	24.3456	56	64.9217	1	1.01829	593	603.846	4	3.67574	648	595.469	9	9.31929	422	436.971	12	11.8946	686	679.975	35	53.7343	34	52.1991	28	25.7543	113	103.937	3	2.85475	578	550.015	19	17.7748	834	780.221	19	20.0338	248	261.493	8	9.03468
PF3D7_0623400	Pf3D7_06_v3	-	1.284	0	0	2	1.26807	0	0	4	2.56783	0	0	81	45.6731	1	0.508849	97	49.3583	0	0	15	8.60074	0	0	12	6.5865	0	0	1	0.850136	1	0.509326	0	0	0	0	31	16.3348	0	0	22	11.3967	1	0.583867	8	4.67093	0	0
PF3D7_0623500	Pf3D7_06_v3	-	0.801	1	1.01636	328	333.365	4	4.11622	306	314.891	2	1.80775	334	301.894	0	0	273	222.681	3	2.75739	329	302.394	9	7.9186	432	380.093	6	8.17659	155	211.228	0	0	207	169.005	0	0	382	322.662	11	9.13443	552	458.382	4	3.74374	201	188.123	6	6.01466
PF3D7_0623600	Pf3D7_06_v3	+	1.848	5	2.20266	513	225.993	2	0.892071	500	223.018	4	1.56711	424	166.113	7	2.47486	594	210.009	0	0	311	123.899	4	1.52544	265	101.061	2	1.18136	194	114.592	2	0.707765	423	149.692	1	0.366112	548	200.63	6	2.15959	399	143.613	4	1.62269	182	73.8326	4	1.738
PF3D7_0623700	Pf3D7_06_v3	-	3.414	1	0.23846	1	0.23846	2	0.482879	5	1.2072	1	0.212069	51	10.8155	2	0.382755	73	13.9705	1	0.215648	44	9.48853	1	0.206431	36	7.43152	0	0	31	9.91178	1	0.191557	18	3.44802	1	0.198177	108	21.4031	3	0.584493	144	28.0557	1	0.219591	46	10.1012	0	0
PF3D7_0623800	Pf3D7_06_v3	-	7.215	11	1.24118	543	61.2692	10	1.14244	617	70.4888	7	0.702429	323	32.4121	8	0.724449	464	42.018	31	3.16326	150	15.3061	75	7.32594	162	15.824	17	2.57197	1270	192.141	20	1.81282	2278	206.48	16	1.50038	134	12.5656	48	4.42513	89	8.20493	40	4.15626	285	29.6133	57	6.34353
PF3D7_0623900	Pf3D7_06_v3	+	0.867	1	0.938988	30	28.1696	0	0	26	24.7187	1	0.835068	188	156.993	0	0	166	125.096	1	0.849162	94	79.8212	0	0	67	54.4621	1	1.25902	37	46.5839	1	0.754296	28	21.1203	1	0.780364	129	100.667	0	0	185	141.93	0	0	62	53.6107	0	0
PF3D7_0624000	Pf3D7_06_v3	+	1.482	8	4.39461	1994	1095.36	6	3.33714	1790	995.58	9	4.39678	2190	1069.88	4	1.76346	2270	1000.76	37	18.3808	1689	839.056	36	17.1196	1691	804.144	5	3.68277	785	578.196	18	7.94301	1484	654.857	23	10.5002	2240	1022.62	30	13.4646	2355	1056.97	20	10.1172	945	478.038	17	9.21071
PF3D7_0624100	Pf3D7_06_v3	+	0.819	3	2.98206	15	14.9103	8	8.05152	21	21.1352	33	29.1723	92	81.3289	38	30.3147	83	66.2137	15	13.4839	86	77.308	25	21.5127	126	108.424	7	9.3297	18	23.9906	4	3.19402	40	31.9402	25	20.6525	89	73.5229	35	28.4253	80	64.9722	15	13.7305	50	45.7683	18	17.6474
PF3D7_0624200	Pf3D7_06_v3	-	1.026	6	4.76083	45	35.7062	4	3.21354	32	25.7083	10	7.05657	382	269.561	21	13.3729	411	261.727	17	12.1986	223	160.017	26	17.8593	224	153.865	3	3.19174	59	62.7708	5	3.18701	43	27.4083	20	13.1886	344	226.844	18	11.6693	343	222.366	7	5.11481	215	157.098	16	12.5218
PF3D7_0624300	Pf3D7_06_v3	+	0.558	0	0	1	1.45896	1	1.47719	6	8.86316	0	0	15	19.4625	0	0	6	7.0254	0	0	17	22.4298	0	0	24	30.3121	0	0	5	9.78113	0	0	5	5.85999	0	0	12	14.55	1	1.19203	39	46.4892	0	0	14	18.8093	0	0
PF3D7_0624400	Pf3D7_06_v3	-	1.824	0	0	9	4.01695	0	0	16	7.23047	0	0	174	69.0662	1	0.358203	251	89.9089	0	0	98	39.5559	0	0	93	35.9333	0	0	30	17.9535	0	0	35	12.5489	0	0	80	29.6744	0	0	135	49.2301	0	0	96	39.4571	0	0
PF3D7_0624500	Pf3D7_06_v3	+	0.27	6	18.0912	83	250.261	9	27.4758	99	302.234	0	0	182	488.032	1	2.41986	145	350.88	6	16.3605	290	790.759	6	15.6612	485	1265.95	9	36.3858	43	173.843	5	12.1106	100	242.213	2	5.01167	189	473.603	0	0	366	901.652	4	11.1064	243	674.716	3	8.92175
PF3D7_0624600	Pf3D7_06_v3	+	8.16	3	0.299302	186	18.5567	3	0.303042	223	22.5261	0	0	594	52.7032	2	0.160138	772	61.8132	1	0.0902235	804	72.5397	1	0.0863671	488	42.1471	1	0.133771	344	46.0174	3	0.240432	722	57.8639	1	0.0829137	566	46.9292	4	0.326055	335	27.3071	6	0.551239	1260	115.76	3	0.295205
PF3D7_0624700	Pf3D7_06_v3	-	0.744	4	4.37689	11	12.0365	3	3.32368	7	7.75526	0	0	150	145.969	0	0	169	148.412	2	1.9791	102	100.934	2	1.8945	187	177.136	5	7.33585	2	2.93434	9	7.91099	31	27.2489	1	0.909376	214	194.606	0	0	247	220.824	8	8.06113	115	115.879	8	8.63395
PF3D7_0624800	Pf3D7_06_v3	-	1.875	0	0	1	0.434188	0	0	1	0.439613	0	0	3	1.15841	0	0	0	0	0	0	8	3.14122	0	0	1	0.37587	0	0	3	1.74652	0	0	6	2.09272	0	0	5	1.8042	0	0	3	1.06424	0	0	12	4.79798	0	0
PF3D7_0624900	Pf3D7_06_v3	+	1.338	0	0	2	1.21689	0	0	0	0	0	0	25	13.5277	0	0	46	22.4624	0	0	4	2.20097	0	0	5	2.63362	0	0	7	5.71078	0	0	10	4.8877	0	0	43	21.7435	1	0.497125	47	23.3649	0	0	26	14.5679	1	0.600118
PF3D7_0625000.1	Pf3D7_06_v3	+	1.32	0	0	44	27.1367	0	0	43	26.8513	0	0	117	64.1731	0	0	119	58.9016	0	0	314	175.132	0	0	279	148.96	1	0.82695	72	59.5404	0	0	229	113.455	1	0.512557	10	5.12557	0	0	48	24.1874	2	1.13589	450	255.574	0	0
PF3D7_0625000.2	Pf3D7_06_v3	+	1.386	0	0	47	27.6066	0	0	43	25.5727	0	0	118	61.6396	0	0	121	57.0395	0	0	323	171.573	0	0	287	145.934	1	0.787572	76	59.8554	0	0	230	108.524	1	0.48815	11	5.36965	0	0	49	23.5155	2	1.0818	459	248.272	0	0
PF3D7_0625100	Pf3D7_06_v3	+	1.2	0	0	1	0.678419	0	0	1	0.686895	0	0	1	0.603337	2	1.08894	1	0.544468	10	6.1352	3	1.84056	6	3.52378	6	3.52378	3	2.72894	0	0	5	2.72489	4	2.17992	4	2.25525	2	1.12763	13	7.20582	3	1.66288	11	6.87211	5	3.12369	11	7.36044
PF3D7_0625200	Pf3D7_06_v3	+	1.158	0	0	0	0	0	0	2	1.42362	0	0	32	20.007	0	0	48	27.0824	0	0	35	22.252	0	0	36	21.9095	0	0	7	6.59846	0	0	19	10.7302	0	0	25	14.6066	0	0	21	12.0624	0	0	41	26.5432	0	0
PF3D7_0625300	Pf3D7_06_v3	-	4.335	1	0.187798	5	0.938988	0	0	3	0.570432	0	0	100	16.7014	0	0	129	19.4426	1	0.169832	92	15.6246	2	0.325147	68	11.055	0	0	11	2.76985	0	0	37	5.58179	1	0.156073	81	12.6419	1	0.153438	75	11.5078	3	0.518813	97	16.775	0	0
PF3D7_0625400	Pf3D7_06_v3	-	1.239	0	0	400	262.826	3	1.99582	348	231.515	0	0	129	75.3806	0	0	131	69.0802	0	0	133	79.0297	1	0.56881	75	42.6607	1	0.881012	246	216.729	1	0.527825	316	166.793	0	0	39	21.2966	0	0	32	17.1791	0	0	116	70.1884	0	0
PF3D7_0625500	Pf3D7_06_v3	+	1.014	1	0.802862	20	16.0572	0	0	18	14.6321	0	0	11	7.85409	0	0	12	7.7321	0	0	12	8.71271	0	0	18	12.5105	0	0	25	26.9126	0	0	24	15.4787	0	0	7	4.67064	0	0	24	15.7433	1	0.739334	18	13.308	0	0
PF3D7_0625600	Pf3D7_06_v3	+	1.896	0	0	28	12.0226	2	0.869487	23	9.9991	1	0.381859	32	12.2195	1	0.3446	36	12.4056	8	3.10643	5	1.94152	3	1.11512	2	0.743413	0	0	8	4.6058	0	0	21	7.24339	1	0.356844	6	2.14106	3	1.05246	8	2.80655	2	0.790807	4	1.58161	1	0.423501
PF3D7_0625700	Pf3D7_06_v3	-	0.297	0	0	11	30.1519	0	0	7	19.4273	0	0	31	75.5694	0	0	39	85.795	0	0	43	106.591	0	0	47	111.527	0	0	6	22.052	0	0	15	33.029	1	2.27803	110	250.584	0	0	70	156.77	0	0	29	73.2015	0	0
PF3D7_0625800	Pf3D7_06_v3	+	1.929	0	0	15	6.3305	0	0	13	5.55498	0	0	37	13.8871	1	0.338705	50	16.9353	0	0	20	7.63322	0	0	11	4.01882	0	0	14	7.92226	1	0.339023	17	5.76339	0	0	28	9.8207	0	0	35	12.0686	0	0	26	10.1046	0	0
PF3D7_0625900	Pf3D7_06_v3	+	0.981	0	0	0	0	0	0	0	0	0	0	9	6.64224	0	0	17	11.3223	0	0	1	0.750483	0	0	2	1.43681	0	0	1	1.11272	1	0.666641	1	0.666641	0	0	10	6.8968	0	0	10	6.78035	0	0	4	3.05682	0	0
PF3D7_0626000	Pf3D7_06_v3	-	5.256	0	0	39	6.04071	0	0	56	8.78222	1	0.137748	79	10.8821	0	0	96	11.9336	0	0	43	6.02314	0	0	30	4.02258	1	0.207682	70	14.5377	0	0	69	8.58529	0	0	96	12.3575	1	0.126551	86	10.8834	0	0	65	9.27122	0	0
PF3D7_0626100	Pf3D7_06_v3	+	1.152	1	0.706686	89	62.895	3	2.14655	91	65.1119	2	1.25695	313	196.713	5	2.83577	364	206.444	3	1.91725	235	150.185	1	0.611767	317	193.93	4	3.79019	114	108.02	4	2.27075	74	42.0088	4	2.34922	393	230.811	6	3.46434	483	278.879	2	1.30154	158	102.821	0	0
PF3D7_0626200	Pf3D7_06_v3	-	1.257	0	0	0	0	0	0	0	0	0	0	1	0.575978	0	0	1	0.519779	0	0	3	1.7571	2	1.12133	0	0	0	0	1	0.868396	1	0.520266	12	6.2432	0	0	5	2.69123	0	0	4	2.11664	0	0	2	1.19282	0	0
PF3D7_0626300	Pf3D7_06_v3	-	1.422	37	21.1827	6	3.43503	39	22.6067	3	1.73897	4	2.03658	161	81.9723	4	1.83787	157	72.1363	37	19.1563	21	10.8725	47	23.2936	12	5.9473	35	26.8672	1	0.767633	33	15.1766	9	4.13908	15	7.13688	64	30.4507	36	16.8393	62	29.001	25	13.1801	5	2.63602	56	31.6214
PF3D7_0626400	Pf3D7_06_v3	+	3.48	0	0	4	0.93575	0	0	6	1.42116	1	0.208047	52	10.8184	0	0	72	13.5178	0	0	109	23.0599	0	0	79	15.9988	0	0	6	1.88202	0	0	48	9.02034	0	0	55	10.693	0	0	58	11.0859	0	0	110	23.6969	0	0
PF3D7_0626500	Pf3D7_06_v3	+	2.844	26	7.44257	3	0.858758	29	8.40504	3	0.869487	2	0.509145	2	0.509145	1	0.229733	1	0.229733	3	0.776607	4	1.03548	4	0.991217	1	0.247804	15	5.75725	4	1.53527	20	4.59898	0	0	7	1.66527	1	0.237896	9	2.10491	5	1.1694	3	0.790807	11	2.89962	1	0.282334
PF3D7_0626600	Pf3D7_06_v3	-	0.438	1	1.85868	69	128.249	0	0	58	109.15	1	1.65298	10	16.5298	0	0	18	26.8505	3	5.04263	11	18.4896	2	3.21806	19	30.5716	2	4.98436	25	62.3045	0	0	58	86.5994	0	0	30	46.3408	1	1.51861	36	54.6701	3	5.13483	17	29.0974	0	0
PF3D7_0626700	Pf3D7_06_v3	+	1.119	3	2.18258	360	261.91	6	4.4197	366	269.602	2	1.29402	259	167.576	0	0	327	190.929	17	11.1848	144	94.7419	7	4.40866	179	112.736	15	14.6324	489	477.015	1	0.584428	976	570.402	0	0	476	287.802	15	8.91626	350	208.046	7	4.68972	163	109.203	21	15.0689
PF3D7_0626800	Pf3D7_06_v3	+	1.536	4	2.12006	6681	3541.03	4	2.14655	6498	3487.06	1	0.471357	5840	2752.72	5	2.12683	5748	2445	3	1.43794	3940	1888.49	2	0.91765	3972	1822.45	9	6.39594	5631	4001.73	8	3.40612	6840	2912.23	4	1.76192	11581	5101.19	10	4.33042	9340	4044.61	12	5.85691	2304	1124.53	10	5.22759
PF3D7_0626900	Pf3D7_06_v3	+	1.119	1	0.727527	2	1.45505	2	1.47323	0	0	0	0	17	10.9992	0	0	37	21.6036	2	1.31586	22	14.4745	1	0.629808	25	15.7452	1	0.975491	7	6.82844	0	0	6	3.50657	0	0	39	23.5804	1	0.594417	31	18.4269	1	0.66996	34	22.7786	3	2.1527
PF3D7_0627000	Pf3D7_06_v3	-	0.333	0	0	2	4.8895	0	0	2	4.95059	0	0	0	0	0	0	0	0	0	0	4	8.84353	0	0	1	2.11638	0	0	5	16.39	0	0	1	1.96389	0	0	0	0	0	0	1	1.99746	0	0	1	2.25131	0	0
PF3D7_0627100	Pf3D7_06_v3	+	5.139	1	0.158416	200	31.6833	0	0	231	37.0514	0	0	372	52.4089	1	0.127138	461	58.6106	6	0.859572	510	73.0636	4	0.548555	336	46.0786	3	0.63723	481	102.169	7	0.8908	1142	145.328	3	0.394965	419	55.1635	1	0.129432	323	41.8066	5	0.729407	794	115.83	3	0.468743
PF3D7_0627200	Pf3D7_06_v3	-	0.42	0	0	9	17.445	0	0	20	39.2511	0	0	146	251.678	1	1.55562	141	219.343	0	0	127	222.62	2	3.35598	194	325.53	0	0	12	31.1878	1	1.55708	39	60.7262	3	4.83268	221	356.008	3	4.75109	188	297.735	0	0	107	190.991	1	1.9118
PF3D7_0627300	Pf3D7_06_v3	-	1.35	2	1.20608	761	458.912	3	1.83172	688	420.074	3	1.6089	995	533.618	0	0	948	458.805	4	2.1814	965	526.264	3	1.56612	1105	576.855	1	0.808574	423	342.027	2	0.968851	735	356.053	3	1.5035	817	409.454	4	1.97082	1075	529.659	0	0	701	389.281	2	1.18957
PF3D7_0627400	Pf3D7_06_v3	-	0.582	0	0	44	61.5472	2	2.83256	31	43.9046	0	0	48	59.7117	0	0	60	67.3569	2	2.52998	20	25.2998	1	1.21092	29	35.1167	0	0	14	26.2578	4	4.49467	21	23.597	0	0	77	89.5126	0	0	76	86.8584	1	1.28812	24	30.9148	2	2.7593
PF3D7_0627500	Pf3D7_06_v3	-	0.57	25	35.7062	1284	1833.87	42	60.736	1206	1743.99	18	22.8633	708	899.289	10	11.4625	705	808.106	47	60.7062	260	335.821	83	102.622	383	473.546	19	36.3858	1045	2001.22	23	26.3885	1598	1833.42	52	61.7227	1753	2080.77	114	133.031	1505	1756.24	17	22.359	254	334.07	62	87.3392
PF3D7_0627600	Pf3D7_06_v3	+	1.185	0	0	21	14.4271	1	0.69559	17	11.825	1	0.610974	64	39.1023	0	0	70	38.5952	0	0	3	1.86386	1	0.59473	2	1.18946	0	0	7	6.44812	0	0	14	7.72628	0	0	14	7.9933	0	0	27	15.1554	1	0.632645	2	1.26529	0	0
PF3D7_0627700	Pf3D7_06_v3	+	3.444	2	0.472766	355	83.9159	1	0.239336	364	87.1184	1	0.210222	559	117.514	0	0	748	141.903	2	0.42754	665	142.157	4	0.818531	495	101.293	5	1.58475	311	98.5713	6	1.13933	714	135.58	1	0.196451	663	130.247	0	0	615	118.777	4	0.870714	527	114.717	1	0.233147
PF3D7_0627800	Pf3D7_06_v3	-	2.994	9	2.4472	400	108.764	4	1.10123	412	113.427	2	0.483637	552	133.484	4	0.872895	591	128.97	4	0.983599	348	85.5731	3	0.706168	354	83.3278	3	1.09376	282	102.814	6	1.31057	459	100.259	1	0.225977	610	137.846	3	0.666486	659	146.405	3	0.751187	286	71.6132	3	0.804567
PF3D7_0627900	Pf3D7_06_v3	+	0.876	0	0	376	349.432	0	0	357	335.92	0	0	202	166.951	0	0	228	170.053	0	0	267	224.397	0	0	181	145.617	0	0	283	352.643	0	0	260	194.102	0	0	351	271.094	0	0	581	441.157	1	0.855805	104	89.0037	1	0.916618
PF3D7_0628000	Pf3D7_06_v3	+	0.522	0	0	32	49.9066	0	0	24	37.8976	0	0	23	31.9006	0	0	36	45.0595	3	4.23117	36	50.774	5	6.75053	47	63.455	0	0	66	138.015	2	2.50565	25	31.3206	0	0	76	98.5053	0	0	99	126.15	14	20.1065	32	45.9577	14	21.5353
PF3D7_0628100	Pf3D7_06_v3	-	30.864	0	0	55	1.45074	2	0.0534133	71	1.89617	1	0.0234579	84	1.97046	0	0	103	2.18041	6	0.143123	740	17.6518	4	0.0913369	847	19.3406	0	0	156	5.51729	7	0.148322	623	13.2007	0	0	94	2.06059	0	0	58	1.24996	10	0.242899	2782	67.5746	10	0.26016
PF3D7_0628200	Pf3D7_06_v3	+	9.219	8	0.706456	315	27.8167	3	0.268231	366	32.7242	2	0.157068	543	42.6439	3	0.212614	679	48.1216	21	1.67705	512	40.888	16	1.22314	571	43.6506	4	0.473619	438	51.8613	8	0.567502	884	62.7089	6	0.440336	569	41.7585	0	0	478	34.4878	25	2.03299	738	60.0138	19	1.65486
PF3D7_0628300	Pf3D7_06_v3	-	1.176	88	60.9192	6909	4782.85	122	85.5114	6473	4537.01	10	6.1565	4013	2470.6	3	1.66674	4026	2236.76	197	123.33	11041	6912.11	203	121.654	15148	9077.92	80	74.2568	3878	3599.6	115	63.9516	13606	7566.31	12	6.90383	4118	2369.17	45	25.4523	4369	2471.13	380	242.245	9776	6232.07	319	217.809
PF3D7_0628400	Pf3D7_06_v3	+	1.02	1	0.798139	61	48.6865	0	0	43	34.7488	1	0.709808	4	2.83923	0	0	1	0.640551	0	0	39	28.1497	2	1.38187	24	16.5825	0	0	32	34.2455	1	0.641152	31	19.8757	0	0	3	1.98993	1	0.652111	2	1.30422	0	0	10	7.34985	2	1.57443
PF3D7_0628500	Pf3D7_06_v3	-	0.951	4	3.42419	0	0	5	4.33372	0	0	1	0.761308	15	11.4196	0	0	22	15.1146	3	2.32247	3	2.32247	2	1.48214	11	8.15174	5	5.73909	9	10.3304	2	1.37534	1	0.687671	0	0	24	17.0745	0	0	25	17.4856	0	0	7	5.51818	2	1.68866
PF3D7_0628600	Pf3D7_06_v3	-	1.158	0	0	158	111.078	1	0.711808	147	104.636	1	0.625219	398	248.837	0	0	426	240.356	0	0	102	64.8487	1	0.608597	105	63.9027	0	0	152	143.281	0	0	154	86.9707	0	0	199	116.268	1	0.574398	217	124.644	0	0	112	72.5084	0	0
PF3D7_0628700	Pf3D7_06_v3	+	1.722	0	0	23	10.8736	0	0	16	7.65876	9	3.78399	47	19.7609	10	3.7942	39	14.7974	5	2.1377	25	10.6885	3	1.2278	22	9.00384	1	0.633899	23	14.5797	0	0	30	11.3933	9	3.53611	50	19.6451	12	4.63521	81	31.2877	4	1.74143	30	13.0607	7	3.26405
PF3D7_0628800	Pf3D7_06_v3	-	2.649	0	0	0	0	0	0	2	0.622328	2	0.546624	74	20.2251	2	0.49329	110	27.1309	0	0	40	11.117	1	0.266046	12	3.19255	1	0.41207	8	3.29656	1	0.246876	11	2.71564	2	0.510816	132	33.7139	0	0	119	29.8804	0	0	35	9.90523	0	0
PF3D7_0628900	Pf3D7_06_v3	+	4.329	0	0	0	0	0	0	1	0.190407	2	0.33449	80	13.3796	1	0.150927	62	9.35746	1	0.170068	12	2.04081	5	0.813993	14	2.27918	1	0.252154	5	1.26077	0	0	4	0.604273	2	0.312578	50	7.81446	2	0.307301	35	5.37777	2	0.346355	21	3.63672	2	0.370967
PF3D7_0629000	Pf3D7_06_v3	-	0.876	0	0	1	0.92934	0	0	0	0	0	0	1	0.826488	0	0	4	2.98339	0	0	1	0.840438	0	0	0	0	0	0	1	1.24609	1	0.746547	1	0.746547	0	0	1	0.772347	0	0	8	6.07445	0	0	6	5.13483	0	0
PF3D7_0629100	Pf3D7_06_v3	-	1.998	1	0.407459	78	31.7818	0	0	69	28.4659	0	0	191	69.2116	1	0.327008	221	72.2688	0	0	102	37.585	0	0	74	26.1021	0	0	94	51.3554	2	0.654629	144	47.1333	0	0	324	109.715	0	0	289	96.2108	1	0.375218	79	29.6422	0	0
PF3D7_0629200	Pf3D7_06_v3	-	1.143	0	0	290	206.553	0	0	328	236.537	0	0	1099	696.133	2	1.14324	1259	719.67	0	0	499	321.413	3	1.84975	525	323.707	0	0	201	191.957	1	0.572156	200	114.431	1	0.59193	672	397.777	2	1.16387	833	484.753	0	0	291	190.865	1	0.7025
PF3D7_0629300	Pf3D7_06_v3	+	2.592	4	1.25633	33	10.3647	2	0.636014	27	8.58619	2	0.558645	78	21.7872	6	1.51241	80	20.1655	5	1.42018	312	88.6195	6	1.63138	235	63.8956	2	0.842264	63	26.5313	13	3.27997	225	56.7686	10	2.61025	5	1.30512	2	0.513235	6	1.53971	16	4.62768	479	138.541	7	2.16848
PF3D7_0629400	Pf3D7_06_v3	+	2.343	0	0	7	2.43223	0	0	10	3.51803	2	0.618014	256	79.1058	1	0.278857	355	98.9942	0	0	78	24.5094	0	0	52	15.6412	0	0	23	10.7154	0	0	24	6.69885	0	0	312	90.0946	0	0	197	55.9262	0	0	93	29.757	0	0
PF3D7_0629500	Pf3D7_06_v3	-	1.821	1	0.447063	353	157.813	0	0	353	159.785	1	0.397586	330	131.203	2	0.717586	386	138.494	9	3.63867	202	81.6679	11	4.25717	245	94.8188	0	0	364	218.195	3	1.07739	643	230.92	1	0.371541	424	157.533	1	0.365268	272	99.3529	15	6.17533	203	83.5728	14	6.1732
PF3D7_0629600	Pf3D7_06_v3	+	0.78	0	0	132	137.771	0	0	87	91.9382	0	0	26	24.1335	0	0	46	38.5316	0	0	36	33.9796	0	0	42	37.9484	0	0	68	95.1629	0	0	152	127.441	0	0	61	52.9117	0	0	53	45.1963	0	0	19	18.2616	0	0
PF3D7_0629700	Pf3D7_06_v3	+	20.262	1	0.0401788	180	7.23218	4	0.162723	205	8.33956	8	0.285857	848	30.3008	5	0.161228	1070	34.5029	1	0.0363352	577	20.9654	7	0.243475	964	33.53	1	0.053873	337	18.1552	4	0.129104	618	19.9465	3	0.100174	505	16.8626	0	0	403	13.2295	8	0.295996	1106	40.9215	6	0.237772
PF3D7_0629800	Pf3D7_06_v3	-	3.39	0	0	63	15.1293	0	0	60	14.5889	0	0	114	24.347	0	0	142	27.368	1	0.217175	112	24.3236	0	0	71	14.7604	1	0.321998	122	39.2838	1	0.192913	159	30.6732	0	0	195	38.9181	0	0	143	28.0581	2	0.442292	124	27.4221	1	0.236861
PF3D7_0629900	Pf3D7_06_v3	+	0.987	1	0.824825	786	648.312	1	0.835131	775	647.226	0	0	383	280.946	0	0	366	242.28	1	0.745921	306	228.252	0	0	467	333.456	0	0	624	690.114	1	0.662588	641	424.719	0	0	340	233.066	0	0	412	277.652	0	0	167	126.846	3	2.4406
PF3D7_0630000	Pf3D7_06_v3	-	0.843	0	0	5	4.8286	0	0	2	1.95557	0	0	0	0	0	0	0	0	0	0	3	2.62001	0	0	0	0	0	0	0	0	0	0	5	3.87885	0	0	0	0	0	0	2	1.57806	0	0	3	2.66792	0	0
PF3D7_0630100	Pf3D7_06_v3	-	2.034	0	0	7	2.80173	0	0	7	2.83673	0	0	12	4.27141	0	0	9	2.89098	0	0	10	3.61959	0	0	11	3.81136	0	0	12	6.43997	0	0	34	10.9317	0	0	7	2.32843	0	0	6	1.9621	0	0	18	6.63438	0	0
PF3D7_0630200	Pf3D7_06_v3	+	0.408	0	0	7	13.9674	0	0	7	14.142	0	0	3	5.32356	0	0	10	16.0138	0	0	9	16.2402	2	3.45468	42	72.5484	0	0	9	24.0788	1	1.60288	17	27.2489	0	0	4	6.6331	0	0	4	6.52111	0	0	21	38.5867	1	1.96803
PF3D7_0630300	Pf3D7_06_v3	-	8.724	1	0.0933175	1	0.0933175	0	0	5	0.472417	0	0	150	12.4485	0	0	168	12.5819	6	0.506344	138	11.6459	1	0.0807835	124	10.0172	2	0.250246	11	1.37635	0	0	31	2.32384	0	0	221	17.1393	0	0	139	10.5979	4	0.343734	185	15.8977	8	0.73632
PF3D7_0630400	Pf3D7_06_v3	-	1.17	0	0	3	2.08744	0	0	2	1.40902	0	0	3	1.85642	2	1.11686	5	2.79215	4	2.517	26	16.3605	0	0	29	17.4683	0	0	9	8.39673	1	0.558953	29	16.2096	2	1.15654	17	9.83059	4	2.27403	11	6.25357	2	1.28151	30	19.2227	0	0
PF3D7_0630500	Pf3D7_06_v3	+	1.497	0	0	54	29.3664	0	0	45	24.7778	0	0	39	18.8618	0	0	60	26.1869	0	0	14	6.88519	0	0	16	7.53246	0	0	46	33.542	3	1.31057	76	33.2011	1	0.451954	87	39.32	1	0.444324	70	31.1027	0	0	20	10.0158	0	0
PF3D7_0630600	Pf3D7_06_v3	+	2.808	1	0.289922	36	10.4372	1	0.293545	43	12.6224	1	0.257836	211	54.4034	1	0.232679	249	57.937	5	1.31094	338	88.6195	0	0	263	66.0081	3	1.16621	59	22.9355	4	0.931588	141	32.8385	0	0	310	74.6932	2	0.473756	280	66.3258	5	1.33491	310	82.7643	10	2.85954
PF3D7_0630700	Pf3D7_06_v3	+	1.974	0	0	11	4.53654	0	0	10	4.17565	1	0.36677	25	9.16925	0	0	35	11.5844	0	0	24	8.95105	0	0	20	7.14038	0	0	6	3.31786	0	0	29	9.60753	0	0	13	4.45567	1	0.336957	18	6.06522	0	0	22	8.35515	1	0.406767
PF3D7_0630800	Pf3D7_06_v3	+	1.176	0	0	0	0	0	0	5	3.50457	1	0.61565	0	0	0	0	3	1.66674	0	0	7	4.38228	0	0	5	2.99641	0	0	3	2.78463	2	1.1122	5	2.7805	1	0.57532	3	1.72596	0	0	6	3.39364	0	0	19	12.1123	1	0.682787
PF3D7_0630900	Pf3D7_06_v3	-	1.806	0	0	118	53.1916	1	0.456409	104	47.4665	0	0	81	32.4719	0	0	111	40.1568	0	0	28	11.4143	0	0	27	10.5362	0	0	159	96.1021	0	0	236	85.4585	0	0	102	38.2119	0	0	85	31.3056	0	0	49	20.3403	0	0
PF3D7_0631000	Pf3D7_06_v3	+	0.858	0	0	8	7.5907	0	0	15	14.4104	0	0	11	9.2821	0	0	20	15.2299	0	0	46	39.4712	0	0	60	49.2836	0	0	25	31.8058	0	0	22	16.7686	0	0	29	22.8679	0	0	39	30.2342	0	0	65	56.7943	0	0
PF3D7_0631100	Pf3D7_06_v3	+	1.401	0	0	1	0.581087	0	0	1	0.588347	0	0	4	2.06711	0	0	4	1.86542	0	0	1	0.525499	0	0	0	0	0	0	0	0	0	0	3	1.40037	0	0	5	2.41462	0	0	4	1.89908	1	0.535107	4	2.14043	0	0
PF3D7_0631200	Pf3D7_06_v3	-	1.546	0	0	6	3.15952	0	0	2	1.06633	0	0	2	0.936616	0	0	4	1.69046	0	0	0	0	0	0	0	0	1	0.706064	2	1.41213	0	0	8	3.38409	0	0	1	0.43763	0	0	0	0	0	0	1	0.484919	1	0.519377
PF3D7_0631300	Pf3D7_06_v3	+	0.849	0	0	0	0	0	0	0	0	0	0	5	4.26386	0	0	2	1.53913	0	0	1	0.867166	0	0	0	0	0	0	1	1.28572	0	0	0	0	0	0	0	0	0	0	0	0	0	0	1	0.883021	0	0
PF3D7_0631400	Pf3D7_06_v3	-	0.696	0	0	0	0	0	0	1	1.1843	0	0	4	4.16094	0	0	4	3.75495	0	0	0	0	0	0	0	0	0	0	3	4.70506	0	0	0	0	0	0	7	6.80464	0	0	3	2.86704	0	0	0	0	0	0
PF3D7_0631500	Pf3D7_06_v3	-	0.693	0	0	1	1.17475	0	0	2	2.37886	0	0	0	0	0	0	0	0	0	0	0	0	0	0	0	0	0	0	0	0	0	0	1	0.943687	0	0	0	0	0	0	0	0	0	0	0	0	0	0
PF3D7_0631600	Pf3D7_06_v3	+	0.93	0	0	21	18.383	0	0	21	18.6126	0	0	0	0	0	0	5	3.5127	0	0	0	0	0	0	1	0.757802	0	0	5	5.86868	0	0	4	2.81279	0	0	3	2.1825	0	0	1	0.715218	0	0	1	0.806113	0	0
PF3D7_0631700	Pf3D7_06_v3	+	1.083	0	0	1	0.75171	0	0	0	0	0	0	0	0	0	0	0	0	0	0	0	0	0	0	0	0	0	0	0	0	0	0	0	0	0	0	0	0	0	0	0	0	0	0	0	0	0	0
PF3D7_0631800	Pf3D7_06_v3	+	1.029	0	0	1	0.791159	0	0	0	0	0	0	0	0	0	0	0	0	0	0	0	0	0	0	0	0	0	0	0	0	0	0	0	0	0	0	0	0	0	0	0	0	0	0	0	0	0	0
PF3D7_0631900	Pf3D7_06_v3	+	0.912	0	0	0	0	0	0	0	0	0	0	0	0	0	0	0	0	0	0	0	0	0	0	0	0	0	0	0	0	0	0	0	0	0	0	0	0	0	0	0	0	0	0	0	0	0	0
PF3D7_0632000	Pf3D7_06_v3	+	1.113	0	0	0	0	0	0	0	0	0	0	0	0	1	0.587028	0	0	0	0	0	0	0	0	0	0	0	0	0	0	0	0	0	0	0	0	1	0.607885	0	0	0	0	0	0	0	0	0	0
PF3D7_0632100	Pf3D7_06_v3	-	0.972	0	0	0	0	0	0	0	0	0	0	0	0	0	0	1	0.672183	0	0	0	0	0	0	0	0	0	0	0	0	0	0	0	0	0	0	0	0	0	0	0	0	0	0	0	0	0	0
PF3D7_0632200	Pf3D7_06_v3	-	1.134	0	0	0	0	1	0.726873	0	0	0	0	0	0	0	0	1	0.576157	0	0	0	0	0	0	0	0	0	0	0	0	0	0	0	0	0	0	0	0	0	0	0	0	1	0.661098	0	0	3	2.12423
PF3D7_0632300	Pf3D7_06_v3	+	1.08	4	3.01519	1	0.753798	4	3.05287	0	0	2	1.34075	0	0	0	0	1	0.604965	12	8.18026	0	0	7	4.56786	0	0	3	3.03215	0	0	4	2.42213	0	0	2	1.25292	0	0	1	0.615882	0	0	20	13.8831	0	0	21	15.6131
PF3D7_0632400	Pf3D7_06_v3	+	1.134	1	0.717903	0	0	2	1.45375	1	0.726873	0	0	2	1.2769	0	0	0	0	0	0	0	0	0	0	0	0	0	0	0	0	0	0	0	0	0	0	0	0	0	0	0	0	0	0	0	0	0	0
PF3D7_0632500	Pf3D7_06_v3	-	11.865	0	0	3	0.205841	0	0	2	0.138942	0	0	2	0.12204	0	0	10	0.550663	0	0	8	0.4964	1	0.0593978	17	1.00976	0	0	4	0.367998	0	0	7	0.385826	0	0	7	0.39916	0	0	3	0.16818	2	0.126369	16	1.01095	2	0.135349
PF3D7_0632600	Pf3D7_06_v3	+	1.05	2	1.55067	1	0.775335	1	0.785023	2	1.57005	0	0	0	0	0	0	0	0	0	0	0	0	0	0	0	0	0	0	0	0	0	0	0	0	0	0	0	0	0	0	0	0	0	0	0	0	1	0.764721
PF3D7_0632700	Pf3D7_06_v3	+	1.131	0	0	0	0	0	0	0	0	0	0	1	0.640145	0	0	0	0	0	0	0	0	0	0	0	0	0	0	0	0	0	0	0	0	0	0	0	0	0	0	0	0	0	0	0	0	1	0.709954
PF3D7_0632800	Pf3D7_06_v3	-	6.717	0	0	7	0.848402	0	0	1	0.122715	0	0	4	0.431147	0	0	4	0.38908	0	0	9	0.986454	0	0	12	1.25905	0	0	4	0.650037	0	0	7	0.681528	0	0	6	0.604355	0	0	1	0.0990253	0	0	16	1.78576	0	0
PF3D7_0700100	Pf3D7_07_v3	+	6.861	0	0	3	0.355969	0	0	2	0.240278	0	0	2	0.211049	0	0	2	0.190457	0	0	11	1.18036	0	0	15	1.54079	0	0	4	0.636394	0	0	7	0.667224	0	0	5	0.493059	0	0	2	0.193894	0	0	8	0.874141	0	0
PF3D7_0700200	Pf3D7_07_v3	+	0.972	0	0	0	0	1	0.848018	1	0.848018	0	0	0	0	0	0	0	0	0	0	0	0	0	0	0	0	0	0	0	0	0	0	0	0	0	0	1	0.696066	0	0	0	0	0	0	0	0	0	0
PF3D7_0700300	Pf3D7_07_v3	-	0.951	0	0	0	0	0	0	0	0	0	0	1	0.761308	0	0	1	0.687026	0	0	0	0	0	0	0	0	0	0	0	0	0	0	0	0	0	0	2	1.42287	0	0	2	1.39885	0	0	0	0	0	0
PF3D7_0700400	Pf3D7_07_v3	-	0.903	0	0	3	2.70466	0	0	0	0	0	0	5	4.00888	0	0	7	5.06482	0	0	0	0	0	0	1	0.78046	0	0	1	1.20883	0	0	0	0	0	0	7	5.24477	0	0	1	0.736603	0	0	1	0.830216	0	0
PF3D7_0700500	Pf3D7_07_v3	-	1.074	0	0	0	0	0	0	0	0	0	0	0	0	0	0	0	0	0	0	0	0	0	0	0	0	0	0	0	0	0	0	0	0	0	0	0	0	0	0	0	0	0	0	0	0	0	0
PF3D7_0700600	Pf3D7_07_v3	-	0.87	0	0	0	0	0	0	0	0	0	0	0	0	0	0	0	0	0	0	0	0	0	0	0	0	0	0	0	0	0	0	0	0	0	0	0	0	0	0	0	0	0	0	0	0	0	0
PF3D7_0700700	Pf3D7_07_v3	+	0.864	0	0	0	0	0	0	0	0	0	0	0	0	0	0	0	0	2	1.70422	0	0	0	0	0	0	0	0	0	0	0	0	0	0	0	0	1	0.783074	0	0	0	0	0	0	0	0	1	0.929349
PF3D7_0700800	Pf3D7_07_v3	+	0.696	0	0	0	0	0	0	0	0	0	0	0	0	0	0	0	0	0	0	0	0	0	0	0	0	0	0	0	0	0	0	0	0	0	0	1	0.972092	0	0	0	0	0	0	0	0	0	0
PF3D7_0700900	Pf3D7_07_v3	-	1.053	0	0	0	0	0	0	0	0	0	0	0	0	0	0	0	0	0	0	0	0	0	0	0	0	0	0	0	0	0	0	0	0	0	0	0	0	0	0	0	0	0	0	0	0	0	0
PF3D7_0701000	Pf3D7_07_v3	+	1.548	0	0	4	2.10362	0	0	1	0.532477	0	0	2	0.935406	0	0	1	0.422068	0	0	0	0	0	0	0	0	0	0	0	0	0	0	0	0	0	0	0	0	0	0	1	0.429685	0	0	0	0	0	0
PF3D7_0701100	Pf3D7_07_v3	-	0.99	3	2.46698	0	0	2	1.6652	0	0	0	0	0	0	0	0	0	0	0	0	0	0	0	0	0	0	0	0	0	0	2	1.32116	0	0	0	0	0	0	0	0	0	0	0	0	0	0	2	1.62214
PF3D7_0701200	Pf3D7_07_v3	-	0.924	0	0	0	0	0	0	0	0	0	0	0	0	0	0	0	0	0	0	0	0	0	0	0	0	0	0	0	0	0	0	0	0	0	0	0	0	0	0	0	0	0	0	0	0	0	0
PF3D7_0701300	Pf3D7_07_v3	-	1.083	0	0	0	0	0	0	0	0	0	0	0	0	0	0	0	0	0	0	0	0	0	0	0	0	0	0	0	0	0	0	0	0	0	0	0	0	0	0	0	0	0	0	0	0	0	0
PF3D7_0701400	Pf3D7_07_v3	-	0.927	0	0	18	15.8078	0	0	9	8.00266	0	0	4	3.12407	0	0	12	8.45776	0	0	0	0	0	0	1	0.760254	0	0	12	14.1304	0	0	17	11.9931	0	0	4	2.91942	0	0	0	0	0	0	1	0.808721	0	0
PF3D7_0701500	Pf3D7_07_v3	+	0.693	0	0	4	4.699	0	0	6	7.13657	0	0	1	1.04474	0	0	4	3.77121	0	0	0	0	0	0	0	0	0	0	1	1.57514	0	0	7	6.60581	0	0	0	0	0	0	0	0	0	0	1	1.0818	0	0
PF3D7_0701600	Pf3D7_07_v3	+	0.708	0	0	0	0	0	0	0	0	0	0	0	0	0	0	1	0.922828	0	0	0	0	0	0	0	0	0	0	0	0	0	0	0	0	0	0	0	0	0	0	2	1.87896	0	0	0	0	0	0
PF3D7_0701700	Pf3D7_07_v3	-	0.849	0	0	0	0	0	0	0	0	0	0	0	0	0	0	1	0.769567	0	0	0	0	0	0	0	0	0	0	0	0	0	0	0	0	0	0	0	0	0	0	0	0	0	0	0	0	0	0
PF3D7_0701800	Pf3D7_07_v3	-	0.996	0	0	0	0	0	0	0	0	0	0	0	0	0	0	0	0	0	0	0	0	0	0	0	0	0	0	0	0	0	0	0	0	0	0	0	0	0	0	0	0	0	0	0	0	0	0
PF3D7_0701900	Pf3D7_07_v3	-	2.895	3	0.843629	53	14.9041	2	0.569447	75	21.3542	1	0.250088	38	9.50333	1	0.225686	60	13.5412	1	0.254309	17	4.32325	3	0.730316	38	9.25068	2	0.75411	59	22.2462	8	1.80718	432	97.5879	0	0	0	0	0	0	5	1.1488	2	0.517917	66	17.0913	1	0.27736
PF3D7_0702000	Pf3D7_07_v3	+	0.738	0	0	1313	1448.4	0	0	1438	1606.11	0	0	46	45.1276	2	1.77063	56	49.5776	0	0	86	85.793	0	0	316	301.765	0	0	986	1458.39	6	5.31687	2299	2037.25	0	0	11	10.0845	0	0	17	15.3219	0	0	185	187.929	1	1.08802
PF3D7_0702100	Pf3D7_07_v3	+	2.016	0	0	273	110.243	1	0.408866	240	98.1278	0	0	156	56.0241	0	0	236	76.4848	0	0	261	95.3147	0	0	208	72.7129	0	0	208	112.623	4	1.29757	1023	331.853	0	0	11	3.69163	0	0	13	4.28918	2	0.743735	244	90.7357	1	0.398292
PF3D7_0702200	Pf3D7_07_v3	-	1.275	6	3.83107	408	260.513	4	2.58596	392	253.424	0	0	140	79.4985	1	0.512441	185	94.8016	0	0	171	98.7406	1	0.552749	75	41.4562	4	3.42455	202	172.94	15	7.69382	543	278.516	0	0	12	6.36777	0	0	10	5.21688	2	1.17598	173	101.722	3	1.88931
PF3D7_0702300	Pf3D7_07_v3	+	1.785	1	0.45608	165	75.2531	0	0	124	57.2605	0	0	23	9.3289	0	0	43	15.7393	0	0	35	14.4358	0	0	25	9.87052	0	0	234	143.097	2	0.732745	471	172.561	0	0	3	1.1371	0	0	6	2.23581	0	0	23	9.6598	0	0
PF3D7_0702400	Pf3D7_07_v3	+	0.372	1	2.18845	1253	2742.12	1	2.21579	1022	2264.54	3	5.83874	805	1566.73	3	5.26905	830	1457.77	0	0	100	197.91	1	1.8945	132	250.074	0	0	241	707.176	1	1.758	61	107.238	0	0	141	256.444	0	0	99	177.016	0	0	60	120.917	0	0
PF3D7_0702500	Pf3D7_07_v3	-	0.762	8	8.547	1007	1075.85	8	8.65379	866	936.773	1	0.950136	1170	1111.66	1	0.85743	1425	1221.84	1	0.966173	88	85.0232	2	1.84975	108	99.8866	10	14.3251	319	456.971	6	5.14941	108	92.6893	1	0.887895	231	205.104	0	0	213	185.929	2	1.96768	88	86.5778	5	5.26875
PF3D7_0702600	Pf3D7_07_v3	+	0.264	33	101.763	0	0	27	84.3007	1	3.12225	2	5.48488	0	0	6	14.8491	0	0	11	30.676	1	2.78873	11	29.3648	0	0	13	53.7518	2	8.2695	12	29.7261	5	12.3859	0	0	0	0	7	17.6366	1	2.51952	7	19.878	0	0	9	27.3735
PF3D7_0702700	Pf3D7_07_v3	-	0.073	0	0	0	0	0	0	0	0	0	0	0	0	0	0	0	0	0	0	0	0	0	0	0	0	0	0	0	0	0	0	0	0	0	0	0	0	0	0	0	0	0	0	0	0	0	0
PF3D7_0702800	Pf3D7_07_v3	+	0.084	0	0	0	0	0	0	0	0	0	0	0	0	0	0	0	0	0	0	2	17.5291	0	0	0	0	0	0	0	0	0	0	0	0	0	0	0	0	0	0	0	0	0	0	0	0	0	0
PF3D7_0702900	Pf3D7_07_v3	-	0.324	0	0	126	316.595	0	0	131	333.271	0	0	122	272.619	0	0	149	300.466	0	0	57	129.521	0	0	95	206.641	0	0	28	94.3336	0	0	73	147.346	0	0	165	344.552	0	0	204	418.8	0	0	74	171.224	0	0
PF3D7_0703000	Pf3D7_07_v3	+	5.532	0	0	1	0.147162	0	0	0	0	0	0	18	2.35576	0	0	9	1.06295	0	0	12	1.59701	0	0	11	1.40136	0	0	3	0.59196	1	0.118217	8	0.945734	0	0	29	3.54676	0	0	21	2.52498	0	0	16	2.16829	0	0
PF3D7_0703100	Pf3D7_07_v3	+	0.543	0	0	29	43.4788	0	0	19	28.842	0	0	7	9.33338	0	0	5	6.01623	0	0	5	6.77922	0	0	3	3.89368	0	0	9	18.0924	0	0	16	19.27	0	0	12	14.952	0	0	10	12.2496	0	0	2	2.76127	0	0
PF3D7_0703200	Pf3D7_07_v3	-	4.623	0	0	12	2.11318	0	0	17	3.03107	0	0	195	30.5388	0	0	278	39.2893	0	0	213	33.9207	0	0	151	23.0193	0	0	39	9.20861	0	0	93	13.1559	1	0.14635	241	35.2703	2	0.287758	209	30.0707	1	0.162164	363	58.8656	1	0.173688
PF3D7_0703300	Pf3D7_07_v3	+	0.441	0	0	35	64.6113	1	1.8691	30	56.0731	1	1.64173	67	109.996	1	1.48155	84	124.45	0	0	46	76.7943	1	1.59808	81	129.445	1	2.47523	21	51.9797	4	5.93174	27	40.0393	0	0	91	139.611	3	4.52485	121	182.502	3	5.0999	62	105.398	2	3.64153
PF3D7_0703400	Pf3D7_07_v3	-	2.463	0	0	7	2.31373	0	0	4	1.33865	0	0	36	10.5823	0	0	47	12.4677	0	0	18	5.38044	0	0	8	2.2891	1	0.443189	51	22.6026	0	0	15	3.98279	1	0.274696	33	9.06496	0	0	32	8.64186	0	0	14	4.2613	2	0.652016
PF3D7_0703500	Pf3D7_07_v3	+	6.9	6	0.707915	216	25.4849	6	0.71676	277	33.0904	3	0.314784	616	64.6357	2	0.18938	777	73.5742	13	1.38709	389	41.5059	18	1.83849	316	32.2758	5	0.790996	508	80.3652	14	1.32691	817	77.4344	4	0.392218	817	80.1105	10	0.96399	632	60.9241	32	3.4768	418	45.4157	23	2.67652
PF3D7_0703600	Pf3D7_07_v3	+	0.789	3	3.09545	145	149.613	0	0	182	190.137	3	2.75287	422	387.237	0	0	515	426.466	2	1.86622	1343	1253.17	0	0	1612	1439.88	5	6.91745	253	350.023	6	4.97319	595	493.175	0	0	531	455.338	5	4.21516	587	494.86	0	0	1511	1435.71	0	0
PF3D7_0703700	Pf3D7_07_v3	-	0.75	2	2.17094	290	314.786	2	2.19806	290	318.719	4	3.86135	186	179.553	5	4.35575	219	190.782	15	14.7245	35	34.3571	13	12.2158	51	47.9234	2	2.91086	101	146.999	3	2.6159	225	196.192	4	3.6084	231	208.385	22	19.5111	213	188.903	25	24.9895	41	40.9828	24	25.6946
PF3D7_0703800	Pf3D7_07_v3	+	3.177	1	0.256249	1	0.256249	0	0	2	0.518901	2	0.455778	3	0.683668	1	0.205654	4	0.822615	2	0.463471	2	0.463471	0	0	1	0.22183	0	0	3	1.03076	0	0	6	1.23508	1	0.212961	2	0.425921	0	0	0	0	0	0	7	1.65181	2	0.505482
PF3D7_0703900	Pf3D7_07_v3	-	13.077	0	0	40	2.49018	0	0	46	2.89949	0	0	49	2.71287	0	0	69	3.44743	0	0	25	1.40748	1	0.0538927	19	1.02396	0	0	72	6.01004	0	0	167	8.35159	0	0	62	3.20775	0	0	32	1.62766	1	0.0573285	92	5.27422	1	0.0614023
PF3D7_0704000	Pf3D7_07_v3	-	9.807	0	0	4	0.332049	1	0.0840495	10	0.840495	1	0.0738252	26	1.91946	0	0	29	1.93204	0	0	29	2.17707	0	0	8	0.5749	1	0.111306	21	2.33742	1	0.0666845	51	3.40091	2	0.137978	56	3.86339	2	0.135649	29	1.9669	3	0.229332	35	2.67553	0	0
PF3D7_0704100	Pf3D7_07_v3	+	10.68	0	0	8	0.609814	0	0	9	0.694613	1	0.0677906	73	4.94872	3	0.183529	79	4.83292	2	0.13787	301	20.7494	1	0.0659883	228	15.0453	0	0	38	3.88388	1	0.0612336	204	12.4917	0	0	134	8.48887	1	0.0622802	86	5.3561	0	0	773	54.2609	2	0.150367
PF3D7_0704200	Pf3D7_07_v3	-	3.582	0	0	15	3.40914	1	0.230116	10	2.30116	1	0.202123	37	7.47854	0	0	53	9.66728	0	0	12	2.46641	0	0	10	1.96749	1	0.304739	7	2.13317	0	0	49	8.94605	0	0	36	6.79976	1	0.185693	34	6.31357	0	0	11	2.30221	0	0
PF3D7_0704300	Pf3D7_07_v3	+	5.559	1	0.146448	15	2.19671	2	0.296555	13	1.92761	3	0.39072	240	31.2576	0	0	290	34.0844	2	0.264876	445	58.935	6	0.760664	398	50.4574	1	0.196362	54	10.6035	3	0.352928	203	23.8814	2	0.243416	351	42.7196	4	0.478613	245	29.3151	6	0.809158	706	95.2109	4	0.577771
PF3D7_0704400	Pf3D7_07_v3	+	3.033	0	0	20	5.3683	0	0	19	5.1636	0	0	91	21.7225	2	0.430836	136	29.2968	0	0	199	48.3048	0	0	157	36.4809	1	0.359899	35	12.5965	2	0.43124	112	24.1494	0	0	120	26.7686	0	0	108	23.685	2	0.494352	302	74.6471	2	0.529481
PF3D7_0704500	Pf3D7_07_v3	-	4.812	0	0	2	0.338363	0	0	9	1.54166	0	0	100	15.0458	1	0.135778	93	12.6273	6	0.917985	342	52.3251	1	0.146458	183	26.8018	1	0.226844	27	6.12479	1	0.135905	80	10.8724	0	0	113	15.888	4	0.552912	90	12.4405	2	0.31159	384	59.8252	3	0.500597
PF3D7_0704600	Pf3D7_07_v3	-	11.682	71	4.94789	338	23.5547	43	3.03405	531	37.467	19	1.17754	712	44.1269	18	1.00672	827	46.2532	330	20.7973	873	55.0183	450	27.1477	907	54.7178	31	2.89666	667	62.325	18	1.00767	1255	70.2567	64	3.70663	808	46.7962	85	4.83975	554	31.5438	136	8.72771	2259	144.97	126	8.66056
PF3D7_0704700	Pf3D7_07_v3	+	4.014	0	0	18	3.65068	0	0	17	3.49095	0	0	45	8.11664	0	0	71	11.5567	0	0	69	12.6556	0	0	57	10.0077	0	0	26	7.07049	0	0	29	4.72478	0	0	40	6.74216	0	0	46	7.62258	1	0.186768	66	12.3267	1	0.200039
PF3D7_0704800	Pf3D7_07_v3	-	3.894	0	0	14	2.92692	1	0.211678	14	2.96349	1	0.185928	64	11.8994	0	0	81	13.5907	0	0	137	25.9021	1	0.180985	104	18.8224	0	0	37	10.3719	1	0.167944	80	13.4355	0	0	36	6.25494	0	0	53	9.05318	0	0	151	29.071	1	0.206204
PF3D7_0704900	Pf3D7_07_v3	-	1.119	9	6.54774	8	5.82021	4	2.94647	3	2.20985	1	0.64701	60	38.8206	1	0.58388	71	41.4555	23	15.1324	37	24.3434	12	7.5577	49	30.8606	10	9.75491	15	14.6324	17	9.93527	30	17.5328	10	6.04625	77	46.5562	7	4.16092	60	35.665	62	41.5375	43	28.8083	53	38.0311
PF3D7_0705000	Pf3D7_07_v3	-	3.642	0	0	179	40.0122	3	0.678974	209	47.3018	2	0.397586	306	60.8306	3	0.538189	374	67.0943	0	0	120	24.2578	0	0	73	14.1261	0	0	224	67.1369	5	0.897824	397	71.2872	2	0.371541	197	36.5968	3	0.547902	169	30.8651	3	0.617533	270	55.5779	2	0.440943
PF3D7_0705100	Pf3D7_07_v3	+	2.97	0	0	2	0.548217	0	0	1	0.277533	0	0	27	6.58185	0	0	32	7.03959	0	0	48	11.8986	0	0	51	12.1019	0	0	9	3.3078	0	0	28	6.16542	0	0	29	6.6063	0	0	21	4.7031	0	0	70	17.6693	0	0
PF3D7_0705200	Pf3D7_07_v3	+	4.599	0	0	0	0	0	0	0	0	0	0	7	1.10198	0	0	9	1.27859	0	0	8	1.28067	0	0	1	0.153241	0	0	0	0	0	0	7	0.995395	1	0.147114	14	2.05959	0	0	17	2.45871	0	0	14	2.28215	0	0
PF3D7_0705300	Pf3D7_07_v3	+	2.478	0	0	15	4.92798	0	0	16	5.32219	0	0	131	38.2746	0	0	157	41.3954	2	0.594208	242	71.8992	2	0.56881	242	68.826	0	0	28	12.3342	1	0.263912	89	23.4882	0	0	119	32.4909	0	0	151	40.5319	3	0.907609	276	83.5	2	0.648069
PF3D7_0705400	Pf3D7_07_v3	-	2.466	0	0	55	18.1572	0	0	67	22.3951	0	0	1183	347.322	0	0	1200	317.938	3	0.895649	1170	349.303	0	0	969	276.929	0	0	124	54.8886	1	0.265197	288	76.3766	1	0.274362	953	261.467	8	2.15784	1079	291.038	2	0.608017	783	238.039	2	0.651223
PF3D7_0705500	Pf3D7_07_v3	-	8.445	2	0.192801	198	19.0873	1	0.097605	274	26.7438	1	0.0857317	330	28.2914	5	0.386834	424	32.8035	5	0.435893	997	86.9171	5	0.417262	713	59.5016	0	0	302	39.0356	11	0.851832	1107	85.7253	4	0.320462	408	32.6871	3	0.236289	322	25.3617	13	1.15404	1436	127.477	8	0.760646
PF3D7_0705600	Pf3D7_07_v3	-	3.399	0	0	6	1.43707	0	0	1	0.242505	0	0	20	4.2601	0	0	32	6.1511	0	0	3	0.6498	0	0	1	0.207342	0	0	4	1.28458	2	0.384804	6	1.15441	0	0	32	6.36965	1	0.195691	19	3.71812	0	0	9	1.98504	0	0
PF3D7_0705700	Pf3D7_07_v3	-	0.165	2	9.86791	2232	11012.6	2	9.9912	2114	10560.7	0	0	1144	5019.76	3	11.8793	1244	4925.95	0	0	678	3025.21	0	0	1015	4335.31	2	13.2312	1752	11590.5	0	0	2130	8442.22	2	8.20092	2254	9242.44	7	28.2186	2385	9614.48	4	18.1742	533	2421.71	1	4.86641
PF3D7_0705800	Pf3D7_07_v3	-	0.582	0	0	2	2.7976	0	0	7	9.91395	0	0	38	47.2717	0	0	34	38.1689	0	0	13	16.4449	0	0	4	4.84368	2	3.75111	1	1.87556	0	0	0	0	0	0	39	45.3376	0	0	50	57.1437	0	0	15	19.3218	0	0
PF3D7_0705900	Pf3D7_07_v3	-	0.501	0	0	308	500.486	0	0	245	403.088	0	0	638	921.985	0	0	698	910.273	0	0	600	881.705	0	0	1135	1596.6	0	0	126	274.528	0	0	269	351.136	0	0	1099	1484.15	0	0	1803	2393.75	0	0	445	665.888	0	0
PF3D7_0706000	Pf3D7_07_v3	+	3.69	0	0	243	53.6116	0	0	263	58.7491	0	0	388	76.1283	0	0	511	90.4791	1	0.199519	363	72.4252	2	0.381981	488	93.2034	1	0.29582	561	165.955	2	0.354458	769	136.289	0	0	759	139.166	3	0.540775	644	116.086	1	0.203167	386	78.4223	2	0.435207
PF3D7_0706100	Pf3D7_07_v3	-	4.59	3	0.532093	11	1.95101	2	0.359161	5	0.897902	0	0	173	27.2882	0	0	195	27.7572	2	0.320795	222	35.6082	3	0.460624	205	31.476	5	1.18908	52	12.3664	2	0.284956	56	7.97878	0	0	141	20.7837	3	0.43474	155	22.4616	2	0.32666	325	53.0823	3	0.524809
PF3D7_0706200	Pf3D7_07_v3	+	0.234	0	0	0	0	0	0	18	63.4057	0	0	44	136.137	0	0	35	97.7251	0	0	36	113.265	0	0	69	207.812	0	0	8	37.3188	0	0	9	25.1529	0	0	116	335.397	0	0	55	156.339	0	0	24	76.8907	0	0
PF3D7_0706300	Pf3D7_07_v3	+	0.357	44	100.338	12	27.3648	43	99.2823	25	57.7223	14	28.3923	1	2.02802	18	32.9426	2	3.66029	4	8.249	70	144.358	7	13.8187	114	225.048	25	76.4408	18	55.0374	18	32.9735	62	113.575	18	34.1131	1	1.89517	55	102.475	1	1.86317	3	6.29987	121	254.095	7	15.7443
PF3D7_0706400	Pf3D7_07_v3	-	0.279	4	11.6717	891	2599.87	6	17.7263	757	2236.47	1	2.595	361	936.794	1	2.3418	341	798.554	2	5.27759	213	562.063	3	7.57802	315	795.692	5	19.5623	492	1924.93	5	11.72	567	1329.05	1	2.425	761	1845.43	9	21.4565	1024	2441.28	11	29.5575	138	370.812	16	46.0477
PF3D7_0706500	Pf3D7_07_v3	-	5.121	4	0.635893	219	34.8151	5	0.804798	314	50.5413	5	0.706897	390	55.138	5	0.637924	438	55.8822	2	0.287531	255	36.6602	2	0.275241	179	24.6341	5	1.06578	319	67.9969	9	1.14934	685	87.4776	3	0.396354	279	36.8609	3	0.389662	192	24.9384	2	0.292788	260	38.0625	1	0.156797
PF3D7_0706600	Pf3D7_07_v3	+	2.034	0	0	1	0.400247	0	0	1	0.405248	0	0	1	0.355951	0	0	5	1.6061	0	0	1	0.361959	0	0	0	0	0	0	1	0.536664	0	0	0	0	0	0	13	4.32423	0	0	6	1.9621	0	0	0	0	0	0
PF3D7_0706700	Pf3D7_07_v3	+	2.622	61	18.9398	0	0	68	21.377	1	0.314368	3	0.82838	7	1.93289	5	1.24592	5	1.24592	28	7.86204	0	0	66	17.7398	0	0	48	19.9831	9	3.74682	95	23.6947	1	0.249418	9	2.32234	10	2.58038	24	6.08835	7	1.77577	89	25.447	1	0.285921	91	27.8677
PF3D7_0706800	Pf3D7_07_v3	+	0.073	10	111.521	0	0	7	79.04	0	0	0	0	0	0	0	0	0	0	0	0	0	0	1	9.65418	0	0	0	0	0	0	0	0	0	0	0	0	0	0	0	0	0	0	0	0	0	0	0	0
PF3D7_0706900	Pf3D7_07_v3	-	0.072	0	0	0	0	0	0	0	0	0	0	0	0	0	0	0	0	0	0	0	0	0	0	0	0	0	0	0	0	0	0	0	0	0	0	0	0	0	0	0	0	0	0	0	0	0	0
PF3D7_0707000	Pf3D7_07_v3	+	0.073	0	0	0	0	0	0	0	0	0	0	0	0	0	0	0	0	0	0	0	0	0	0	0	0	0	0	0	0	0	0	0	0	0	0	0	0	0	0	0	0	0	0	0	0	0	0
PF3D7_0707100	Pf3D7_07_v3	-	0.073	0	0	0	0	1	11.2914	0	0	0	0	0	0	0	0	0	0	0	0	0	0	0	0	0	0	0	0	0	0	0	0	0	0	0	0	0	0	0	0	0	0	0	0	0	0	0	0
PF3D7_0707200	Pf3D7_07_v3	-	6.39	1	0.127403	12	1.52883	2	0.257989	5	0.644972	0	0	68	7.70458	1	0.102248	67	6.85059	0	0	197	22.6973	1	0.11029	156	17.2053	1	0.170825	34	5.80806	1	0.102343	73	7.47107	0	0	96	10.1645	0	0	78	8.11924	0	0	380	44.5822	2	0.251317
PF3D7_0707300	Pf3D7_07_v3	+	2.586	0	0	185	58.2401	2	0.637489	272	86.6986	0	0	341	95.47	1	0.252654	374	94.4924	6	1.70818	5055	1439.14	14	3.81538	4109	1119.81	3	1.26633	704	297.165	5	1.26445	2012	508.816	0	0	549	143.635	0	0	579	148.926	10	2.89901	9246	2680.43	12	3.72602
PF3D7_0707400	Pf3D7_07_v3	+	1.992	10	4.08686	80	32.6949	12	4.96551	86	35.5861	0	0	209	75.9623	0	0	251	82.3262	1	0.36959	87	32.1543	2	0.707586	62	21.9352	7	3.83585	76	41.6464	8	2.6264	65	21.3395	1	0.339646	283	96.12	0	0	240	80.1389	2	0.752696	95	35.753	6	2.41855
PF3D7_0707500	Pf3D7_07_v3	+	4.806	0	0	18	3.04907	0	0	6	1.02906	0	0	7	1.05452	0	0	12	1.63137	0	0	12	1.83826	0	0	5	0.733204	0	0	24	5.45106	1	0.136075	110	14.9682	0	0	11	1.54855	0	0	11	1.52241	0	0	22	3.43177	0	0
PF3D7_0707600	Pf3D7_07_v3	+	0.735	1	1.10762	94	104.116	1	1.12146	76	85.231	0	0	91	89.6386	2	1.77786	109	96.8931	1	1.00166	42	42.0699	0	0	46	44.1071	2	2.97027	42	62.3757	2	1.77952	61	54.2755	1	0.920511	61	56.1512	2	1.80994	48	43.4385	6	6.11988	37	37.7392	7	7.64721
PF3D7_0707700	Pf3D7_07_v3	+	2.886	1	0.282087	283	79.8305	1	0.285611	301	85.969	3	0.752603	468	117.406	0	0	554	125.42	0	0	658	167.857	3	0.732594	525	128.204	1	0.378231	338	127.842	3	0.679807	555	125.764	4	0.937735	465	109.012	3	0.691427	494	113.855	1	0.259766	499	129.623	2	0.55645
PF3D7_0707800	Pf3D7_07_v3	+	3.552	28	6.41747	5	1.14598	29	6.72971	14	3.24883	2	0.40766	325	66.2447	0	0	328	60.333	1	0.20727	220	45.5994	0	0	218	43.2536	13	3.99506	38	11.6779	24	4.41875	58	10.6786	1	0.190477	232	44.1908	4	0.749046	245	45.8791	2	0.42212	155	32.7143	1	0.226058
PF3D7_0707900	Pf3D7_07_v3	+	0.78	1	1.04372	742	774.441	1	1.05676	713	753.471	1	0.92821	277	257.114	1	0.837644	349	292.338	0	0	116	109.49	0	0	142	128.302	1	1.39945	297	415.638	0	0	437	366.394	0	0	278	241.139	1	0.85276	312	266.061	1	0.961134	96	92.2689	0	0
PF3D7_0708000	Pf3D7_07_v3	+	2.607	1	0.312275	9	2.81048	2	0.632354	15	4.74266	1	0.277715	84	23.3281	0	0	119	29.8236	0	0	22	6.21286	0	0	20	5.40664	1	0.418709	17	7.11805	1	0.250853	28	7.02389	0	0	96	24.9142	1	0.255141	127	32.4029	0	0	44	12.6529	2	0.616001
PF3D7_0708100	Pf3D7_07_v3	-	0.21	3	11.63	197	763.705	3	11.7753	175	686.895	1	3.44764	136	468.879	2	6.2225	153	476.021	5	17.5291	36	126.21	11	36.9158	42	140.951	1	5.19797	52	270.295	4	12.4567	116	361.243	3	9.66537	78	251.3	4	12.6696	112	354.748	4	14.2797	30	107.098	8	30.5889
PF3D7_0708200	Pf3D7_07_v3	-	2.865	0	0	5	1.42077	1	0.287705	5	1.43852	0	0	11	2.77977	0	0	21	4.78904	0	0	1	0.256972	0	0	1	0.245988	2	0.762007	7	2.66702	0	0	6	1.36958	0	0	3	0.708456	0	0	1	0.232165	0	0	2	0.52334	0	0
PF3D7_0708300	Pf3D7_07_v3	+	0.69	15	17.6979	324	382.274	13	15.5298	314	375.104	2	2.09856	271	284.355	0	0	335	317.212	2	2.13398	20	21.3398	1	1.02138	27	27.5774	3	4.74598	71	112.321	3	2.84337	144	136.482	0	0	129	126.49	2	1.92798	93	89.651	1	1.0865	38	41.287	2	2.32741
PF3D7_0708400	Pf3D7_07_v3	+	2.238	2	0.727527	4993	1816.27	1	0.368308	5791	2132.87	6	1.94103	11978	3874.94	4	1.16776	12360	3608.38	3	0.986895	2602	855.967	3	0.944712	2611	822.215	6	2.92647	4757	2320.21	3	0.876642	5746	1679.06	11	3.32544	10828	3273.44	4	1.18883	6952	2066.19	2	0.66996	2436	816.011	3	1.07635
PF3D7_0708500	Pf3D7_07_v3	-	2.739	7	2.08058	112	33.2893	6	1.80564	167	50.2569	5	1.32166	313	82.7358	5	1.1927	440	104.958	1	0.268793	69	18.5467	3	0.771912	48	12.3506	6	2.39118	85	33.8751	11	2.6264	150	35.8146	2	0.494031	102	25.1956	2	0.48569	151	36.6696	2	0.547415	98	26.8233	0	0
PF3D7_0708600	Pf3D7_07_v3	-	0.759	0	0	1	1.0726	0	0	1	1.086	0	0	20	19.0778	2	1.72164	24	20.6597	0	0	11	10.6699	1	0.928531	11	10.2138	0	0	15	21.5726	1	0.861627	6	5.16976	0	0	6	5.34843	0	0	23	20.1561	0	0	23	22.7177	0	0
[truncated: 4,106 more rows]
[truncated: 26 more columns]

## Sheet: read counts P. berghei
Gene ID	chromosome	gene orientation		P. berghei vehicle rep1				P. berghei vehicle rep2				P. berghei DHA rep1				P. berghei DHA rep2
[truncated: 5,170 more rows]
